# Supplementary material for: Proteomic profile of human sinoatrial and atrioventricular nodes in comparison to working myocardium
Source: Sci Rep. 2025 Feb 28;15:7238. doi: 10.1038/s41598-025-89255-y (PMC11871314; doi:10.1038/s41598-025-89255-y)
Supplement: Supplementary file 5 — Supplementary Material 5 [file 41598_2025_89255_MOESM5_ESM.xlsx]

## Sheet: Supplementary Table 1
				Sinoatrial Node										Atrioventriular Node										Right Atrial Myocardium										Right Ventricle Myocardium
Protein Accessions	Genes	Protein Descriptions	Nr Of Stripped Sequences Identified	R1	R2	R3	R4	R5	R6	R7	R8	R9	R10	R1	R2	R3	R4	R5	R6	R7	R8	R9	R10	R1	R2	R3	R4	R5	R6	R7	R8	R9	R10	R1	R2	R3	R4	R5	R6	R7	R9	R9	R10
O14874	BCKDK	[3-methyl-2-oxobutanoate dehydrogenase [lipoamide]] kinase, mitochondrial	7	53.33	67.58	54.07	67.66	57.68	52.86	54.88	53.16	54.54	63.29	63.53	59.29	60.96	61.26	70.18	57.16	59.00	57.00	54.70	52.54	60.25	68.10	60.61	52.52	55.00	57.59	58.48	57.97	57.68	57.97	63.50	74.67	68.33	64.58	62.16	61.76	67.74	71.49	63.39	60.54
Q8NDY3	ADPRHL1	[Protein ADP-ribosylarginine] hydrolase-like protein 1	16	1009.96	1034.12	1230.69	1319.65	1142.85	1274.60	1339.47	1218.99	1169.88	1120.28	869.34	1117.61	969.64	1565.66	1359.57	1062.47	1413.41	903.00	1209.16	1394.51	1313.27	798.29	1495.24	1008.19	1254.81	1232.46	782.22	816.13	1283.15	1207.86	1618.95	1547.75	1682.36	1985.29	1491.37	2248.85	2093.40	1195.37	1608.47	2501.08
Q15118	PDK1	[Pyruvate dehydrogenase (acetyl-transferring)] kinase isozyme 1, mitochondrial	14	348.42	326.82	285.02	282.75	335.29	257.15	326.56	230.46	253.20	335.70	364.67	260.40	287.39	278.88	272.40	314.22	326.24	230.66	307.70	262.49	324.13	283.55	268.83	388.02	296.23	300.33	301.78	254.19	277.95	311.22	307.12	247.85	221.33	251.32	259.20	279.97	222.61	286.73	208.55	229.19
Q15119	PDK2	[Pyruvate dehydrogenase (acetyl-transferring)] kinase isozyme 2, mitochondrial	11	349.22	400.91	306.15	281.44	383.23	310.79	352.97	304.96	289.91	329.77	317.57	324.23	290.14	285.73	330.83	321.53	344.45	304.28	338.26	283.15	352.64	351.70	314.36	286.78	336.80	318.63	354.72	335.60	317.20	315.49	384.12	352.64	319.64	270.26	304.31	322.15	327.58	303.59	316.09	271.42
Q15120	PDK3	[Pyruvate dehydrogenase (acetyl-transferring)] kinase isozyme 3, mitochondrial	8	80.43	61.45	153.70	81.10	108.29	163.78	155.12	135.43	70.76	77.06	118.52	100.32	88.92	80.61	107.05	79.83	157.67	102.11	77.38	107.10	89.83	113.46	88.14	94.47	116.22	77.13	91.48	96.52	92.17	87.70	53.70	63.55	58.32	57.80	51.12	56.52	65.92	50.80	62.85	63.60
Q9P0J1	PDP1	[Pyruvate dehydrogenase [acetyl-transferring]]-phosphatase 1, mitochondrial	13	105.38	115.68	138.44	105.37	137.56	118.54	124.90	105.17	104.74	100.14	145.38	129.22	123.87	122.63	111.59	109.00	139.36	109.09	127.60	106.97	160.15	160.71	187.78	124.27	128.55	121.63	146.19	138.04	145.81	109.13	128.04	114.39	126.77	100.15	102.95	112.88	136.84	112.74	114.53	105.92
Q9BV57	ADI1	1,2-dihydroxy-3-keto-5-methylthiopentene dioxygenase	1	26.91	48.16	17.09	49.42	37.76	39.00	43.29	38.68	15.97	55.21	23.49	20.71	36.60	52.47	27.08	19.04	51.78	33.21	15.94	30.14	21.35	31.22	32.29	31.95	37.68	38.93	20.40	28.30	27.27	48.75	19.76	15.83	22.88	43.23	15.13	46.13	26.18	15.23	24.49	24.66
Q04446	GBE1	1,4-alpha-glucan-branching enzyme	18	287.55	291.48	184.74	278.05	228.76	149.60	240.53	185.35	171.68	189.63	176.60	192.97	160.08	182.39	204.29	123.55	202.37	171.44	164.17	158.74	215.06	153.21	231.06	139.38	185.67	157.14	153.80	127.30	180.00	148.48	214.07	203.58	171.48	175.25	208.12	217.25	218.03	167.71	192.96	210.40
P61604	HSPE1	10 kDa heat shock protein, mitochondrial	5	4072.01	6475.95	4386.43	5479.48	6619.10	6807.68	5840.79	5766.54	4210.49	6975.90	5103.44	4382.09	4726.73	3722.98	5268.23	5532.71	5867.25	4868.93	5253.08	7045.89	5305.30	4740.54	3815.82	6297.96	5722.82	4479.26	8010.19	5696.07	4596.44	6420.67	3584.52	2520.78	2241.92	2703.99	2722.56	3248.62	2262.76	3216.02	2861.11	3727.06
Q15029	EFTUD2	116 kDa U5 small nuclear ribonucleoprotein component	11	1271.72	864.88	827.79	928.05	1055.48	808.09	966.02	930.18	825.53	821.18	1061.98	755.02	974.51	1049.72	1045.51	829.20	807.06	796.66	881.51	846.46	958.68	1004.48	1094.07	893.18	1063.90	1063.09	1024.91	1005.49	1173.32	1087.77	855.82	1028.45	998.07	863.77	932.05	1007.53	1093.20	995.86	985.85	816.06
Q9NRX4	PHPT1	14 kDa phosphohistidine phosphatase	4	37.56	29.60	33.45	29.34	33.25	37.67	27.63	33.66	21.95	26.06	32.70	25.22	24.41	32.67	28.71	26.89	30.48	30.25	26.44	27.17	45.66	29.33	24.74	34.99	47.92	42.99	31.02	25.86	30.64	36.01	38.30	33.28	38.09	26.94	35.81	34.96	38.76	39.52	40.33	36.39
P31946	YWHAB	14-3-3 protein beta/alpha	9	3492.38	3768.68	2764.39	4343.64	2844.57	2920.34	3198.98	2988.16	3438.81	4099.06	2702.23	2282.48	2867.91	3313.66	2424.74	2109.37	2664.11	2792.27	2583.44	2805.12	2292.01	2081.77	3265.91	2185.10	2598.39	3100.23	2793.20	2078.90	3066.01	3429.14	1717.57	1933.74	1665.16	2092.92	1878.39	2204.80	1988.61	2261.48	2484.99	2364.03
P62258	YWHAE	14-3-3 protein epsilon	19	1723.03	1677.26	1494.28	1927.17	1447.56	1424.98	1679.69	1386.64	1583.95	1718.17	1481.35	1395.81	1815.10	1613.43	1572.02	1216.84	1532.98	1463.81	1538.88	1583.81	1504.22	1313.10	2036.23	1203.97	1668.15	1711.50	1625.27	1251.79	1758.49	1871.50	1220.42	1712.47	1299.54	1484.85	1358.13	1704.65	1518.57	1483.76	1493.52	1337.19
Q04917	YWHAH	14-3-3 protein eta	7	233.83	190.67	267.55	231.67	177.03	188.96	228.55	216.56	213.03	286.56	293.78	171.70	255.38	231.71	121.39	180.25	171.43	188.06	165.70	199.71	212.50	141.84	249.73	184.95	215.33	203.62	238.57	184.93	176.27	327.69	145.79	103.63	120.49	143.06	160.24	157.13	156.40	161.38	170.57	153.12
P61981	YWHAG	14-3-3 protein gamma	9	1560.96	1731.85	1302.02	2147.87	1551.19	1309.77	1467.47	1484.37	1466.37	1534.59	1525.04	1422.14	1118.86	1483.66	1485.24	1162.84	1258.08	1423.88	1406.18	1489.07	1219.30	1180.99	1364.70	957.94	1505.46	1480.09	1399.23	1105.09	1629.05	1538.06	929.32	1092.42	893.76	1044.40	1019.29	1159.88	1192.00	1160.92	1203.16	1047.95
P27348	YWHAQ	14-3-3 protein theta	8	306.19	267.42	289.42	336.39	238.02	234.74	203.75	235.98	205.28	345.31	333.67	194.98	346.17	308.98	205.28	208.47	178.23	249.80	213.46	215.37	223.34	177.19	276.24	190.99	216.90	333.89	180.35	146.54	214.61	308.80	171.94	159.80	129.23	186.31	167.65	210.41	161.10	88.15	158.39	188.28
P63104	YWHAZ	14-3-3 protein zeta/delta	11	1033.12	1072.54	878.98	1316.35	759.76	796.83	772.94	817.40	808.49	1049.41	884.52	710.59	832.24	811.22	699.66	617.69	666.15	767.77	657.47	796.12	600.14	565.04	968.79	621.86	722.88	745.87	643.56	521.23	675.49	928.28	514.97	640.66	544.92	686.63	549.41	616.25	649.73	561.01	592.42	629.51
Q8WTS1	ABHD5	1-acylglycerol-3-phosphate O-acyltransferase ABHD5	2	62.93	31.48	31.49	30.06	16.28	18.79	22.80	16.84	22.98	14.18	20.72	27.51	25.69	20.89	16.90	25.40	23.17	23.11	15.17	24.71	23.68	18.25	28.12	23.02	21.13	19.26	19.71	17.76	14.39	14.73	30.39	29.75	20.25	27.42	21.74	16.72	15.36	17.66	18.24	15.90
O15120	AGPAT2	1-acyl-sn-glycerol-3-phosphate acyltransferase beta	2	398.22	1141.85	129.70	1052.74	161.26	102.68	100.29	98.11	72.55	181.80	231.00	126.86	48.68	138.17	123.11	93.47	78.10	88.56	75.98	65.07	192.73	156.77	109.01	125.05	124.52	131.37	120.62	90.78	68.47	12.18	121.16	72.95	68.23	47.47	44.62	91.75	80.91	18.61	85.33	62.35
Q9NUQ2	AGPAT5	1-acyl-sn-glycerol-3-phosphate acyltransferase epsilon	1	23.30	17.00	14.80	374.31	195.82	167.90	16.29	639.84	18.45	378.94	27.13	17.93	524.80	464.48	25.34	16.48	17.46	16.93	13.80	379.01	21.74	26.12	28.63	14.86	23.27	24.96	23.56	27.66	29.81	28.14	16.79	28.98	26.43	19.07	32.52	25.33	22.41	32.75	21.21	18.76
P51178	PLCD1	1-phosphatidylinositol 4,5-bisphosphate phosphodiesterase delta-1	6	52.69	28.87	32.32	50.74	32.23	20.86	32.19	30.11	23.84	24.03	58.93	29.87	23.39	28.39	26.78	23.89	22.24	24.52	19.21	17.44	42.53	37.66	37.92	22.94	32.17	27.51	26.86	28.09	24.35	29.49	23.46	25.82	30.49	24.56	20.63	25.91	23.38	19.05	24.48	24.63
P09543	CNP	2',3'-cyclic-nucleotide 3'-phosphodiesterase	9	240.03	202.83	120.15	156.44	167.69	76.35	120.99	90.27	91.80	114.16	115.18	88.97	84.61	85.66	64.41	80.78	87.69	97.85	75.44	80.04	129.73	128.74	89.82	72.47	76.97	110.91	58.00	61.97	67.88	130.01	86.23	85.37	57.08	76.40	63.96	54.35	51.32	59.23	44.92	68.49
Q16698	DECR1	2,4-dienoyl-CoA reductase, mitochondrial	19	11094.46	13790.79	9856.62	10494.17	12332.33	8530.08	13342.32	10969.24	11758.63	11283.35	11988.14	10848.15	10006.65	10285.05	11398.81	10366.88	14614.35	10564.00	13006.57	11602.76	12903.50	11706.90	10185.29	11490.77	10796.54	7879.82	14701.21	12544.50	12227.32	9663.89	20478.87	16602.23	19308.53	16937.38	17623.94	17932.66	20406.33	19451.02	17804.68	19763.05
Q99460	PSMD1	26S proteasome non-ATPase regulatory subunit 1	18	199.57	168.42	189.33	225.67	200.10	161.95	188.15	201.68	140.97	193.37	193.00	178.68	166.85	207.84	198.93	166.89	152.64	168.74	166.89	183.51	200.72	197.26	235.46	211.59	206.92	177.04	177.16	184.43	177.31	203.83	156.24	159.60	120.24	140.61	155.75	159.49	157.84	133.42	132.48	137.65
O00231	PSMD11	26S proteasome non-ATPase regulatory subunit 11	17	82.41	80.58	86.13	109.37	95.45	88.52	83.98	104.66	75.18	93.27	92.95	85.59	93.19	110.49	107.23	81.74	76.07	76.09	84.67	86.77	102.05	89.67	104.09	96.06	95.34	84.55	94.25	92.25	95.21	91.12	80.51	81.81	75.19	78.13	85.03	79.50	79.00	84.85	73.26	70.50
O00232	PSMD12	26S proteasome non-ATPase regulatory subunit 12	15	84.16	83.24	87.87	94.54	82.17	94.09	88.80	83.24	76.79	77.98	74.00	80.33	75.15	83.64	82.84	74.20	75.11	78.45	87.07	81.81	88.93	92.82	91.63	94.56	90.21	91.27	86.32	77.78	88.55	90.70	72.69	76.28	61.48	76.57	74.59	67.70	70.77	66.96	66.94	70.56
Q9UNM6	PSMD13	26S proteasome non-ATPase regulatory subunit 13	15	220.25	220.27	211.54	219.26	241.97	224.75	217.19	250.95	193.77	217.98	202.92	220.82	210.96	206.31	224.58	247.10	221.35	214.31	202.25	182.84	258.11	214.92	240.23	243.74	236.07	238.25	253.68	198.38	232.79	232.61	200.90	174.97	172.30	189.00	190.66	191.13	198.65	183.41	186.12	230.28
O00487	PSMD14	26S proteasome non-ATPase regulatory subunit 14	7	228.17	220.70	250.54	251.52	247.59	212.49	245.78	243.96	172.12	214.46	216.58	179.28	233.90	223.32	307.81	175.59	202.39	187.79	210.77	180.29	251.49	256.57	300.54	207.15	272.19	251.74	312.14	266.78	207.41	269.80	207.30	219.95	185.76	186.71	191.62	221.89	199.45	180.38	158.68	181.74
Q13200	PSMD2	26S proteasome non-ATPase regulatory subunit 2	30	201.11	205.67	206.12	227.53	197.65	189.99	200.17	211.52	177.31	215.13	193.41	187.36	197.34	209.74	214.98	197.27	196.02	185.79	180.32	179.13	217.49	213.80	240.96	236.80	201.74	186.77	193.81	204.29	195.55	213.40	171.80	156.81	143.20	182.99	192.17	176.51	179.16	177.78	146.94	172.27
O43242	PSMD3	26S proteasome non-ATPase regulatory subunit 3	18	97.96	95.78	84.52	94.86	95.66	83.63	92.99	99.70	60.29	84.75	101.44	77.49	79.49	98.99	100.18	78.98	68.06	85.73	76.11	74.96	101.79	87.87	97.12	88.62	96.43	98.78	88.34	86.12	84.24	100.27	74.49	76.98	64.13	67.15	69.32	79.21	81.59	73.52	64.67	69.66
P55036	PSMD4	26S proteasome non-ATPase regulatory subunit 4	9	4738.14	4500.90	4483.91	5434.07	3933.00	3785.21	4376.49	4255.04	3744.59	3885.10	4940.99	4229.92	3728.37	4634.19	4616.01	3817.81	4810.39	3571.05	4216.22	3954.66	5110.05	4672.39	4984.68	5502.84	4506.41	3471.32	5127.40	4559.08	5068.12	4682.60	5240.08	4384.61	4296.76	4547.11	4072.39	3843.67	4389.77	4126.43	4078.19	4072.21
Q16401	PSMD5	26S proteasome non-ATPase regulatory subunit 5	11	39.25	33.51	42.05	40.65	30.40	35.71	35.27	29.69	35.41	34.15	46.26	31.20	41.00	41.99	41.51	28.73	29.94	38.01	40.10	38.89	44.02	41.25	47.73	32.57	45.24	38.29	43.16	36.25	35.08	37.97	32.58	39.38	43.43	38.28	39.38	34.62	33.86	38.93	31.75	28.84
Q15008	PSMD6	26S proteasome non-ATPase regulatory subunit 6	15	47.17	54.07	61.16	62.83	64.69	57.21	57.67	57.60	42.75	65.42	58.06	54.44	62.32	61.77	64.17	53.37	50.14	50.64	50.12	55.35	53.98	55.88	56.37	52.74	61.13	58.39	60.54	57.49	52.54	60.99	41.44	43.10	38.67	40.45	36.98	38.24	44.32	33.02	36.95	42.98
P51665	PSMD7	26S proteasome non-ATPase regulatory subunit 7	7	359.21	298.62	274.98	372.61	349.98	311.60	293.56	321.74	283.78	310.82	360.97	309.43	326.38	361.36	459.37	245.76	274.36	286.83	232.35	347.57	358.72	331.63	410.39	330.95	338.23	312.09	329.69	304.76	387.09	377.30	333.92	271.85	356.00	309.15	305.74	314.47	300.01	237.14	307.00	305.32
P48556	PSMD8	26S proteasome non-ATPase regulatory subunit 8	5	102.22	134.76	107.62	112.03	147.08	162.27	163.35	149.20	108.45	154.88	124.86	122.92	121.47	138.95	148.45	128.23	122.05	133.44	114.56	148.00	106.66	156.19	92.07	107.81	136.16	133.64	148.46	135.01	129.64	135.67	122.74	91.08	95.21	108.50	94.76	90.71	111.41	99.83	106.73	111.86
O00233	PSMD9	26S proteasome non-ATPase regulatory subunit 9	6	124.00	109.55	95.55	91.65	99.20	80.03	78.37	75.12	62.57	83.35	140.10	79.80	113.23	90.65	119.66	79.01	84.73	76.87	73.05	50.31	96.69	117.64	109.17	90.80	103.84	98.52	94.75	97.41	71.35	79.53	100.39	90.44	78.95	90.59	93.37	94.86	83.91	52.56	66.69	75.57
P62333	PSMC6	26S proteasome regulatory subunit 10B	15	91.31	74.64	88.19	90.24	81.84	75.87	86.90	80.01	67.71	85.43	89.26	83.86	90.93	101.01	92.26	77.74	74.79	67.96	69.72	89.80	95.33	81.76	96.89	86.10	86.43	83.37	91.75	85.71	84.36	78.29	75.07	73.65	77.33	85.24	71.29	69.13	77.29	72.31	74.65	68.34
P62191	PSMC1	26S proteasome regulatory subunit 4	15	214.95	180.49	164.54	232.13	210.49	190.92	184.89	182.26	145.97	189.11	223.33	190.63	180.29	242.29	213.09	180.15	196.46	164.38	204.49	161.66	230.72	242.63	253.94	229.02	225.01	191.44	195.46	218.51	222.88	205.31	162.54	154.43	187.19	149.28	166.76	223.41	207.08	174.97	211.90	168.93
P17980	PSMC3	26S proteasome regulatory subunit 6A	18	293.13	242.76	251.22	314.07	273.27	248.30	243.64	265.58	210.88	284.47	283.36	231.20	271.56	271.58	307.78	241.29	240.02	219.58	225.60	237.87	306.02	285.17	285.83	246.83	304.44	299.54	309.57	293.50	261.51	276.91	228.70	264.53	253.43	208.99	224.23	272.55	262.61	221.72	215.31	217.12
P43686	PSMC4	26S proteasome regulatory subunit 6B	17	352.18	358.55	363.52	390.71	315.24	363.27	412.16	398.67	326.27	346.69	335.05	339.85	370.35	391.59	389.47	342.23	361.04	347.55	319.62	361.97	366.82	368.91	394.40	340.27	351.70	348.94	372.29	331.98	373.82	389.25	342.18	331.29	300.70	356.19	322.56	315.67	315.86	325.09	304.26	327.38
P35998	PSMC2	26S proteasome regulatory subunit 7	20	604.43	507.57	567.49	577.25	481.29	578.95	514.37	515.31	421.18	550.18	526.69	508.13	447.00	624.59	586.26	451.53	534.81	504.76	499.88	510.19	608.26	527.40	604.85	598.11	526.06	586.79	573.23	611.51	517.00	546.00	424.81	440.38	439.37	472.31	428.82	418.26	425.56	428.56	415.99	394.86
P62195	PSMC5	26S proteasome regulatory subunit 8	14	142.54	133.25	133.17	159.12	125.83	124.83	122.68	126.08	111.81	135.96	136.86	120.80	128.92	128.08	153.12	99.54	113.12	104.71	112.37	138.92	170.39	136.08	158.00	133.06	141.57	128.08	137.97	124.69	129.79	126.80	120.17	113.99	112.32	111.58	112.69	97.80	114.77	108.58	114.23	106.11
Q13442	PDAP1	28 kDa heat- and acid-stable phosphoprotein	3	50.49	54.00	43.14	57.78	36.66	30.04	44.94	49.26	48.74	57.49	34.36	52.92	55.73	36.84	44.73	37.74	51.45	50.45	49.79	38.94	46.99	38.84	52.98	44.96	35.01	36.18	30.42	37.28	38.15	50.73	52.13	66.56	49.81	54.91	49.53	41.54	31.63	57.67	31.26	26.74
P82664	MRPS10	28S ribosomal protein S10, mitochondrial	2	31.08	29.22	19.03	26.02	24.63	32.27	29.81	30.37	31.04	16.15	23.03	26.68	16.29	17.80	30.41	29.58	28.98	25.88	31.77	17.34	32.20	20.26	38.41	25.87	20.65	17.98	40.23	30.09	26.05	32.53	28.94	18.21	18.43	21.36	17.00	22.93	34.88	16.40	28.67	27.82
P82912	MRPS11	28S ribosomal protein S11, mitochondrial	3	32.03	106.92	135.54	48.84	104.03	78.84	71.97	85.75	62.76	48.05	98.13	103.04	125.90	116.01	89.13	90.35	102.29	82.47	69.15	49.98	85.49	99.72	134.88	129.43	100.42	79.29	91.91	109.73	66.90	86.98	81.72	71.77	120.66	79.10	94.41	72.94	96.03	103.75	65.32	48.57
O15235	MRPS12	28S ribosomal protein S12, mitochondrial	2	19.86	27.02	26.94	19.21	17.13	23.15	21.93	18.07	21.94	24.12	41.50	22.80	26.31	21.88	14.88	30.69	18.45	20.87	11.82	23.21	19.46	15.22	20.60	20.49	17.42	20.36	19.24	14.67	15.37	15.40	21.59	24.69	18.76	18.72	21.68	14.78	16.55	22.24	16.40	17.63
O60783	MRPS14	28S ribosomal protein S14, mitochondrial	3	24.79	27.67	38.68	38.05	32.82	21.33	26.79	24.65	22.21	25.87	29.96	32.92	29.75	30.95	32.33	28.47	33.50	31.32	31.49	24.41	30.79	34.36	45.35	37.06	42.03	22.15	48.49	33.32	34.93	31.74	31.96	32.93	47.22	26.11	20.73	25.92	33.24	38.91	31.12	39.60
P82914	MRPS15	28S ribosomal protein S15, mitochondrial	3	35.63	120.89	250.87	77.54	75.27	70.27	77.09	102.30	89.69	79.73	69.85	91.50	99.53	104.45	109.03	41.36	90.16	108.36	82.79	89.87	240.90	76.60	83.53	84.29	120.44	78.66	137.33	92.57	103.86	74.52	86.59	114.95	108.78	89.74	110.74	70.99	84.50	83.19	107.30	150.14
Q9Y3D3	MRPS16	28S ribosomal protein S16, mitochondrial	2	71.81	36.75	95.27	108.89	70.54	72.91	89.36	95.57	89.67	78.93	86.70	43.89	58.38	83.04	26.54	15.43	40.47	16.82	100.18	65.17	79.35	102.96	77.73	38.76	26.85	25.78	77.28	99.26	60.64	68.12	43.78	63.32	25.44	49.28	53.74	71.68	25.41	26.37	100.18	70.74
Q9Y2R5	MRPS17	28S ribosomal protein S17, mitochondrial	4	71.52	107.86	99.07	64.15	86.52	75.65	73.25	69.81	55.88	80.44	72.20	85.83	95.07	62.88	77.27	66.18	92.31	83.08	51.45	48.35	77.47	114.55	88.48	77.00	76.32	74.97	71.65	71.09	81.65	51.82	90.40	112.50	81.92	87.31	99.72	62.83	74.92	79.94	54.18	64.61
Q9Y676	MRPS18B	28S ribosomal protein S18b, mitochondrial	7	103.06	121.54	112.84	88.07	116.26	85.31	115.71	92.72	108.65	75.16	99.72	123.25	103.72	100.61	114.69	109.72	116.53	94.66	114.88	99.49	95.57	105.15	178.52	128.10	135.69	90.07	110.38	113.83	131.97	94.49	129.43	110.29	146.88	107.57	175.68	88.38	168.08	69.30	98.54	94.68
Q9Y399	MRPS2	28S ribosomal protein S2, mitochondrial	6	97.38	141.43	165.28	133.17	165.52	120.73	147.96	135.61	113.74	146.17	99.47	141.83	136.71	137.24	154.62	130.81	188.09	136.63	150.47	115.29	165.64	154.52	196.09	151.53	170.71	144.99	177.51	158.19	146.88	139.23	139.61	151.91	206.05	140.92	159.10	129.40	158.34	174.04	121.87	160.03
P82921	MRPS21	28S ribosomal protein S21, mitochondrial	3	15.62	41.20	59.05	47.03	43.79	24.78	31.28	39.27	27.29	28.44	44.63	41.50	52.07	53.00	22.17	34.28	51.44	30.38	43.63	43.30	54.20	53.71	63.79	60.70	61.57	35.18	55.36	57.92	55.67	43.42	23.24	50.42	67.40	47.05	46.48	33.55	53.56	68.80	46.06	42.50
P82650	MRPS22	28S ribosomal protein S22, mitochondrial	12	140.86	176.41	176.89	187.04	162.85	137.00	175.23	154.74	161.28	160.17	159.28	179.15	176.87	174.62	182.94	134.37	183.72	141.12	163.19	171.03	174.66	176.16	231.38	186.23	186.74	164.82	219.55	195.82	198.39	169.07	165.26	192.85	238.00	191.36	167.50	149.28	209.72	183.66	163.81	158.68
Q9Y3D9	MRPS23	28S ribosomal protein S23, mitochondrial	7	92.13	107.05	112.52	118.43	104.06	102.04	88.23	103.46	79.01	111.16	99.35	91.10	106.35	106.21	119.95	93.38	116.47	83.66	91.95	106.23	90.08	113.37	131.26	140.18	128.88	113.65	130.23	107.64	128.86	128.92	85.75	100.64	125.27	94.24	98.06	98.04	120.59	138.36	95.79	92.65
P82663	MRPS25	28S ribosomal protein S25, mitochondrial	4	29.80	33.29	40.12	29.43	36.16	29.41	35.13	33.87	30.69	23.10	38.93	32.97	27.95	30.21	37.77	29.12	34.71	28.32	25.66	27.91	34.95	32.27	32.93	38.37	29.58	26.05	40.77	35.03	30.02	31.15	33.29	31.98	45.36	35.32	29.47	29.72	37.00	29.39	29.21	31.90
Q9BYN8	MRPS26	28S ribosomal protein S26, mitochondrial	7	246.05	375.72	336.55	363.41	389.01	285.01	330.83	306.40	274.85	314.72	334.61	285.48	338.31	294.67	290.43	309.81	391.95	271.42	328.29	298.02	339.92	320.30	344.84	345.88	333.79	280.34	377.96	304.93	241.52	342.09	375.12	355.43	290.50	314.95	286.95	302.54	254.10	281.95	269.12	265.62
Q92552	MRPS27	28S ribosomal protein S27, mitochondrial	14	150.52	192.17	167.81	181.64	162.74	150.78	191.27	179.89	190.58	183.85	153.48	183.78	159.31	174.03	152.94	161.49	195.48	155.26	175.86	173.54	193.18	188.40	195.88	213.49	218.98	182.63	206.23	174.86	168.90	168.72	205.95	183.46	197.59	188.42	203.04	142.55	184.95	193.74	156.97	190.89
Q9Y2Q9	MRPS28	28S ribosomal protein S28, mitochondrial	2	90.92	192.08	171.42	145.80	150.89	111.09	131.44	42.13	134.38	103.92	103.68	177.61	76.16	84.74	155.10	51.17	142.46	123.80	109.22	90.02	200.15	118.77	225.33	188.36	176.32	133.29	173.11	148.09	25.57	122.72	206.14	122.38	198.80	151.37	180.22	41.60	137.59	18.04	98.62	51.40
P51398	DAP3	28S ribosomal protein S29, mitochondrial	12	124.93	131.89	122.71	127.68	111.96	106.67	127.11	111.58	107.18	102.90	123.86	118.29	109.35	108.11	136.16	99.93	123.96	97.23	108.55	109.95	140.31	128.57	146.56	144.89	128.36	114.31	119.32	132.82	126.74	121.15	117.94	140.28	176.15	113.51	132.77	119.26	152.78	132.52	111.34	115.93
Q92665	MRPS31	28S ribosomal protein S31, mitochondrial	9	87.09	89.90	94.89	96.24	101.07	86.61	104.72	79.96	74.34	98.20	81.75	86.51	101.31	82.92	98.56	83.93	105.69	79.31	85.58	88.32	97.22	96.40	125.30	103.06	112.72	75.56	117.92	111.17	120.95	107.93	85.97	88.29	134.70	78.80	111.09	98.84	109.55	108.15	86.35	94.47
Q9Y291	MRPS33	28S ribosomal protein S33, mitochondrial	4	57.94	53.48	60.98	66.49	63.51	51.53	62.24	54.22	65.72	45.67	50.94	55.22	73.81	59.34	67.09	54.23	52.24	56.97	67.32	67.63	49.23	70.22	74.02	56.15	76.31	49.83	78.53	81.91	60.30	65.03	56.51	61.38	65.57	67.19	70.70	69.54	61.54	59.88	45.44	50.84
P82930	MRPS34	28S ribosomal protein S34, mitochondrial	10	113.15	165.53	161.32	130.52	136.64	126.97	129.82	141.12	108.37	138.13	111.86	151.24	143.28	130.95	127.61	114.81	141.97	128.73	133.49	114.34	132.88	134.69	187.75	139.14	159.12	117.16	166.30	142.20	130.23	132.98	131.06	125.76	175.38	142.29	148.09	110.43	128.40	162.34	113.26	136.25
P82673	MRPS35	28S ribosomal protein S35, mitochondrial	8	70.85	86.46	85.66	79.16	94.07	71.28	75.38	72.91	71.69	72.66	80.07	86.74	85.01	78.36	90.55	70.04	81.08	70.34	81.56	80.39	80.09	102.68	111.90	98.23	91.58	85.84	94.69	81.25	88.59	87.92	82.37	90.08	98.35	80.03	99.23	80.08	80.11	92.05	78.66	59.27
P82909	MRPS36	28S ribosomal protein S36, mitochondrial	5	321.45	367.22	300.65	303.86	379.23	285.42	348.21	281.27	268.92	324.60	277.56	339.67	336.27	264.33	351.74	316.21	389.86	283.95	311.42	313.09	333.83	337.71	301.26	354.59	338.38	252.08	413.43	344.01	296.32	301.90	298.12	277.01	291.42	318.71	355.30	321.24	300.23	445.97	283.63	291.19
P82675	MRPS5	28S ribosomal protein S5, mitochondrial	8	104.77	147.88	131.93	128.50	123.68	112.37	146.79	132.61	115.75	108.32	118.43	137.67	116.96	123.04	134.89	110.34	114.95	111.59	116.26	117.15	133.69	138.79	145.21	150.05	143.71	129.36	164.43	128.91	132.98	104.43	113.63	130.60	149.49	127.67	133.81	119.38	153.52	124.34	147.32	137.39
P82932	MRPS6	28S ribosomal protein S6, mitochondrial	3	111.31	73.17	71.38	57.59	98.64	43.14	47.75	59.86	52.70	50.72	85.95	56.17	79.53	80.65	92.20	48.03	71.31	49.32	84.01	45.13	73.05	68.75	91.14	66.12	71.55	81.23	98.80	72.62	82.66	76.05	68.22	142.64	173.54	66.94	92.76	80.93	77.22	46.48	70.78	54.73
Q9Y2R9	MRPS7	28S ribosomal protein S7, mitochondrial	8	69.49	117.84	104.97	68.80	88.34	77.39	96.75	85.63	98.87	82.23	87.89	97.95	79.23	79.03	89.55	81.27	104.98	76.08	94.30	82.05	77.80	104.39	126.60	119.23	109.90	62.24	122.37	94.92	93.09	79.65	91.95	112.41	138.42	95.32	115.57	83.71	113.91	110.88	86.12	85.80
P82933	MRPS9	28S ribosomal protein S9, mitochondrial	12	51.65	65.82	59.50	55.15	62.29	42.94	62.00	48.53	48.98	47.62	49.24	57.78	65.71	54.34	69.80	57.92	66.11	50.43	47.18	53.32	56.18	64.13	75.67	53.08	68.83	52.62	74.04	62.19	54.91	48.85	54.33	60.84	64.27	57.82	67.66	47.89	59.01	57.36	44.56	49.37
O43598	DNPH1	2'-deoxynucleoside 5'-phosphate N-hydrolase 1	2	41.90	51.49	34.18	43.08	22.23	41.18	30.29	23.33	34.43	36.88	71.75	29.43	90.51	61.80	33.06	28.15	26.57	39.64	32.72	41.43	34.49	31.45	37.85	92.98	26.76	27.27	24.79	27.30	29.09	34.34	33.06	38.90	21.52	23.87	28.72	23.67	20.70	25.79	22.45	24.73
A1L0T0	ILVBL	2-hydroxyacyl-CoA lyase 2	13	219.87	197.06	172.76	170.94	237.10	154.32	204.47	237.76	118.58	165.16	183.26	142.70	135.93	167.23	188.55	150.50	175.04	149.67	117.34	141.15	210.14	222.89	182.72	187.01	212.73	170.84	202.18	209.98	161.09	173.13	143.21	169.84	168.84	127.53	167.22	125.72	155.78	174.18	134.06	127.49
P52758	RIDA	2-iminobutanoate/2-iminopropanoate deaminase	6	154.03	188.40	152.09	197.10	247.53	200.47	175.16	132.25	179.64	129.66	127.72	139.17	151.26	150.53	176.33	278.11	207.32	124.46	167.93	150.48	123.75	114.41	96.21	181.36	237.94	287.84	169.64	172.54	172.88	145.38	142.40	124.61	130.96	166.36	151.62	159.78	151.09	167.06	152.76	156.06
Q5HYK3	COQ5	2-methoxy-6-polyprenyl-1,4-benzoquinol methylase, mitochondrial	16	196.46	228.11	207.01	177.69	242.83	155.60	186.48	242.92	161.91	157.44	222.22	226.76	176.93	162.11	255.93	168.08	221.49	224.74	158.29	171.09	209.62	226.03	230.75	187.01	246.11	121.51	207.54	279.32	164.40	159.05	290.60	219.18	254.52	209.57	267.31	181.64	227.96	303.05	192.82	203.08
Q02218	OGDH	2-oxoglutarate dehydrogenase, mitochondrial	48	2492.71	3542.56	2812.99	2860.66	3395.78	2673.11	3435.28	2531.60	2766.47	2841.63	2826.37	3032.29	2766.83	2684.35	3207.37	2669.14	3366.21	2714.43	3035.77	2938.02	2814.85	3118.22	3078.24	2873.14	3285.22	2488.74	4060.68	2955.42	2908.86	2741.40	3190.90	3098.42	3289.95	3030.59	3491.31	3104.90	3625.68	3126.61	3167.29	2913.74
Q9ULD0	OGDHL	2-oxoglutarate dehydrogenase-like, mitochondrial	14	613.30	677.07	867.91	551.16	771.31	816.51	568.07	534.74	504.76	522.06	786.62	748.72	638.43	632.00	601.39	759.34	684.59	557.15	562.32	587.86	626.59	816.24	739.55	679.13	696.01	925.00	670.62	591.13	668.96	670.32	529.43	635.77	650.66	481.58	495.71	595.82	607.36	437.95	592.62	567.33
P12694	BCKDHA	2-oxoisovalerate dehydrogenase subunit alpha, mitochondrial	15	265.59	283.16	199.50	229.16	218.37	169.74	239.11	203.37	205.73	224.75	236.08	207.34	219.57	208.08	238.06	188.47	222.47	144.96	196.03	206.67	253.78	193.07	191.37	292.66	194.46	168.66	211.77	216.41	183.40	200.89	308.19	228.92	265.69	266.77	240.42	245.53	275.02	299.58	217.18	282.86
P21953	BCKDHB	2-oxoisovalerate dehydrogenase subunit beta, mitochondrial	8	197.42	172.39	158.95	145.08	161.81	162.90	180.76	149.30	119.01	164.24	185.61	134.34	161.36	133.86	159.66	156.43	171.71	132.24	142.39	174.39	171.86	135.68	126.52	162.37	131.77	151.33	147.79	135.01	148.95	134.36	193.83	147.08	169.82	139.58	128.42	163.04	163.11	69.54	164.44	183.46
O95861	BPNT1	3'(2'),5'-bisphosphate nucleotidase 1	9	143.19	168.25	132.86	155.58	130.21	119.17	120.43	114.06	128.01	129.67	134.35	127.78	172.51	138.32	118.26	103.60	119.09	122.16	128.43	121.01	102.24	101.65	100.09	114.41	128.18	80.04	95.80	93.79	122.23	110.85	141.15	123.04	127.28	163.37	133.22	129.85	115.52	111.24	128.15	114.91
Q9BYD6	MRPL1	39S ribosomal protein L1, mitochondrial	4	55.74	32.26	41.36	31.62	23.61	19.87	34.93	29.88	26.62	30.22	37.01	26.97	46.43	48.53	51.35	31.57	28.12	23.07	32.49	34.25	54.27	57.22	84.42	64.20	33.55	50.09	57.84	38.95	29.24	48.08	50.16	75.46	95.94	59.57	56.39	45.55	76.44	57.26	43.00	27.99
Q9Y3B7	MRPL11	39S ribosomal protein L11, mitochondrial	5	33.58	43.13	47.13	46.30	37.27	37.21	46.09	30.16	32.67	35.95	36.88	36.51	51.38	43.96	49.26	44.15	38.00	31.17	43.92	36.89	33.62	49.14	55.02	38.14	48.04	47.28	73.86	51.85	36.72	34.89	48.67	51.34	114.39	41.26	44.65	50.35	53.77	67.44	36.02	33.59
P52815	MRPL12	39S ribosomal protein L12, mitochondrial	2	248.60	287.48	284.96	386.49	274.28	224.81	253.54	248.39	268.70	291.34	281.61	232.86	338.12	248.53	304.09	236.22	275.91	231.45	212.79	225.66	265.74	245.72	376.93	343.56	298.69	269.65	430.20	272.53	293.75	303.39	327.30	288.45	448.48	359.13	307.81	251.01	393.82	416.94	309.62	333.58
Q9BYD1	MRPL13	39S ribosomal protein L13, mitochondrial	7	71.82	59.45	70.20	79.94	62.52	62.76	58.60	58.94	51.59	58.48	78.56	54.45	66.37	78.64	69.99	56.11	58.76	51.86	51.89	54.29	73.71	63.90	108.67	96.70	80.07	67.59	86.64	63.53	90.42	73.55	66.50	77.02	91.60	60.48	70.24	73.87	75.21	98.03	72.69	52.09
Q9P015	MRPL15	39S ribosomal protein L15, mitochondrial	7	31.79	29.29	32.35	33.84	24.19	27.25	34.16	32.18	31.30	33.88	34.14	25.41	40.78	40.35	37.08	31.12	28.59	27.12	43.28	29.71	24.00	34.82	59.23	28.89	37.06	40.09	55.76	42.36	28.15	36.48	28.72	38.54	65.23	33.32	41.86	39.69	50.85	36.57	29.69	32.80
Q9NRX2	MRPL17	39S ribosomal protein L17, mitochondrial	3	23.16	63.78	73.73	75.94	79.15	17.72	64.58	79.05	31.61	36.22	44.44	16.99	90.98	90.42	44.32	69.59	66.00	69.38	39.03	64.10	64.47	81.21	134.46	106.50	37.45	33.85	153.17	67.18	90.57	89.74	34.61	27.36	103.52	83.45	79.78	26.34	112.10	43.42	100.63	85.38
Q9H0U6	MRPL18	39S ribosomal protein L18, mitochondrial	2	29.12	101.92	117.33	58.22	37.38	39.07	83.55	69.05	32.37	27.17	96.49	68.51	161.50	104.95	79.85	72.29	85.54	54.67	19.80	56.44	99.67	107.83	136.86	124.68	71.31	87.60	107.82	70.76	69.00	70.47	39.32	189.92	238.64	62.12	23.11	42.36	141.60	48.26	80.17	84.71
P49406	MRPL19	39S ribosomal protein L19, mitochondrial	4	50.10	50.55	86.76	60.08	61.45	60.56	56.96	37.73	57.51	40.06	62.04	50.16	70.06	68.60	66.06	52.69	45.95	41.71	48.01	49.72	56.37	62.74	84.95	58.23	68.99	59.46	60.62	59.35	54.11	61.34	60.07	47.29	95.32	44.08	66.71	50.05	78.56	31.43	69.93	68.27
Q5T653	MRPL2	39S ribosomal protein L2, mitochondrial	4	33.62	41.14	38.96	32.47	38.94	33.87	43.26	33.97	39.26	38.05	42.13	31.36	51.45	43.90	37.83	36.23	42.19	30.47	43.80	38.32	47.41	47.35	63.13	45.03	47.33	56.62	55.34	33.40	41.38	32.78	38.27	50.18	69.27	64.50	37.63	41.99	66.80	73.07	29.78	35.79
Q7Z2W9	MRPL21	39S ribosomal protein L21, mitochondrial	4	23.40	41.06	40.83	29.88	20.58	29.69	32.49	33.95	29.28	32.65	30.10	30.11	29.52	36.26	21.79	31.74	27.55	33.16	36.92	33.26	29.71	29.43	35.24	35.81	26.09	28.01	39.54	36.26	25.91	24.26	37.25	34.08	28.54	30.58	35.06	22.86	22.19	36.06	22.79	25.72
Q9NWU5	MRPL22	39S ribosomal protein L22, mitochondrial	4	40.37	36.55	48.86	58.88	46.58	34.84	46.51	30.26	32.58	35.32	51.33	45.91	46.86	48.05	49.39	37.96	50.43	34.61	38.61	38.98	45.69	42.85	54.41	61.47	46.02	51.40	57.28	34.38	45.00	44.37	54.25	46.42	76.50	57.88	51.91	47.46	56.26	63.71	36.47	45.26
Q16540	MRPL23	39S ribosomal protein L23, mitochondrial	3	38.28	30.44	25.70	34.88	35.93	26.51	51.84	36.96	23.74	23.19	28.67	32.33	23.90	26.52	46.35	23.36	32.17	32.76	19.56	27.61	40.89	23.09	88.96	41.75	25.68	38.02	26.81	54.52	66.31	55.38	45.16	23.61	102.45	38.76	65.10	34.48	101.91	25.06	34.03	64.54
Q9P0M9	MRPL27	39S ribosomal protein L27, mitochondrial	4	26.75	33.07	35.81	36.18	32.64	34.09	33.66	28.18	33.85	30.52	31.16	26.77	31.56	32.72	34.12	33.07	37.62	25.69	26.31	32.43	38.31	39.11	39.72	35.98	34.95	33.36	42.60	34.64	42.66	32.49	26.30	35.40	39.46	39.89	38.17	32.74	35.64	28.99	30.01	40.12
Q13084	MRPL28	39S ribosomal protein L28, mitochondrial	3	21.17	24.47	22.20	15.39	18.68	18.36	27.48	17.32	23.92	25.50	18.77	20.34	27.42	29.66	17.38	31.30	16.08	21.79	24.40	25.22	21.36	29.62	31.77	20.23	27.65	24.91	41.07	14.81	24.39	17.44	25.82	25.45	22.63	20.84	29.40	17.30	18.25	27.02	16.94	14.60
P09001	MRPL3	39S ribosomal protein L3, mitochondrial	4	27.05	20.80	24.72	30.58	21.51	19.30	20.32	19.99	17.33	20.56	27.94	19.48	19.97	28.44	31.22	18.68	19.64	17.16	18.79	19.59	26.59	23.31	28.97	25.37	24.78	26.92	29.14	20.80	21.13	26.86	27.54	28.11	27.81	23.17	23.58	28.40	26.40	21.07	19.49	20.30
O75394	MRPL33	39S ribosomal protein L33, mitochondrial	1	33.82	25.52	28.85	24.71	18.06	23.19	14.32	11.77	14.48	14.73	16.41	29.65	28.83	20.84	16.85	27.25	17.93	25.22	21.51	18.51	19.64	15.80	25.03	26.61	14.07	18.08	18.45	16.73	27.84	16.99	25.21	15.00	17.07	20.75	32.59	16.87	36.25	32.37	14.12	29.09
Q9BZE1	MRPL37	39S ribosomal protein L37, mitochondrial	6	34.58	26.27	41.36	42.54	30.87	35.92	38.02	32.54	30.34	39.29	35.05	28.62	46.04	35.28	38.95	38.42	35.79	33.93	30.51	39.36	31.26	35.08	53.59	44.39	35.52	35.90	28.68	36.78	42.06	40.47	34.25	31.47	44.28	43.55	46.63	36.24	42.92	38.94	27.73	42.50
Q96DV4	MRPL38	39S ribosomal protein L38, mitochondrial	7	32.70	29.94	23.24	26.72	33.73	30.59	29.12	30.55	27.13	21.08	26.19	31.50	24.48	20.97	25.70	29.88	35.46	31.84	23.96	21.11	34.80	25.66	31.06	35.45	22.68	23.00	25.51	27.37	33.49	25.85	33.93	23.95	31.03	26.31	24.78	30.45	41.27	21.84	28.59	29.09
Q9NYK5	MRPL39	39S ribosomal protein L39, mitochondrial	6	45.97	41.96	58.28	51.53	59.63	41.98	37.48	43.63	44.64	38.43	38.54	43.08	67.97	59.25	50.73	53.05	58.61	45.72	43.69	41.44	57.91	54.24	56.40	54.76	49.59	43.63	57.19	52.13	52.08	41.99	73.14	47.57	78.78	73.19	55.46	45.38	49.82	59.11	39.96	54.89
Q9BYD3	MRPL4	39S ribosomal protein L4, mitochondrial	6	26.30	21.19	31.66	33.76	23.33	21.96	25.05	24.30	23.45	27.38	28.31	21.75	32.31	30.40	27.40	22.42	23.75	21.27	30.32	25.96	23.19	29.33	28.75	23.30	32.82	34.60	32.24	27.37	28.92	29.10	22.36	30.31	40.29	32.37	38.45	30.54	32.13	28.70	19.40	20.31
Q8IXM3	MRPL41	39S ribosomal protein L41, mitochondrial	5	36.23	52.16	35.31	51.03	54.39	47.07	34.40	61.97	30.63	36.74	48.81	47.54	37.31	60.05	34.49	39.98	76.18	34.89	50.17	47.75	42.00	46.62	77.10	45.58	37.68	55.31	105.16	60.10	61.78	55.97	57.93	43.60	77.97	65.28	48.11	62.39	59.78	70.36	61.79	71.87
Q9H9J2	MRPL44	39S ribosomal protein L44, mitochondrial	4	24.36	25.85	27.69	36.11	25.81	20.42	26.55	19.41	20.66	26.02	36.01	20.04	26.82	24.70	23.75	20.27	23.18	20.39	25.28	19.16	30.38	25.99	29.63	37.12	30.82	29.94	30.20	25.16	31.20	26.47	23.64	30.69	29.68	28.57	26.45	24.38	34.28	27.81	18.46	18.06
Q9BRJ2	MRPL45	39S ribosomal protein L45, mitochondrial	7	27.14	26.00	34.57	27.34	20.76	30.76	39.23	30.58	26.20	29.12	25.34	25.21	34.78	26.37	26.72	31.59	38.11	29.11	27.27	34.87	34.19	23.53	48.80	27.91	29.26	30.77	45.11	27.60	27.96	23.07	27.92	23.72	39.26	34.28	31.63	26.60	29.75	22.49	29.78	27.00
Q9H2W6	MRPL46	39S ribosomal protein L46, mitochondrial	7	28.62	33.40	36.25	34.96	40.62	37.30	36.04	40.39	31.08	35.39	25.98	32.31	29.97	31.37	31.85	39.67	39.45	35.13	29.28	38.05	31.19	23.92	28.70	41.58	34.85	32.07	33.48	26.68	33.20	30.29	33.03	30.45	27.45	34.18	34.76	35.78	34.19	39.31	29.37	38.87
Q9HD33	MRPL47	39S ribosomal protein L47, mitochondrial	5	34.59	26.86	28.88	30.69	34.35	26.20	36.54	24.79	30.86	44.92	41.04	24.88	40.08	33.80	35.00	30.10	39.26	33.14	44.39	39.49	30.03	35.53	45.22	26.56	37.56	43.04	44.93	30.63	41.42	41.62	52.47	35.99	45.12	30.77	40.81	36.59	60.18	42.63	37.83	37.46
Q96GC5	MRPL48	39S ribosomal protein L48, mitochondrial	1	25.22	26.67	28.71	21.60	24.98	29.35	22.31	30.14	24.58	31.16	16.71	13.65	22.01	18.52	16.77	18.64	24.34	25.10	30.79	29.07	19.55	22.40	33.87	30.51	35.42	18.16	37.08	16.39	21.16	28.82	32.81	14.67	30.03	23.77	32.44	33.72	36.04	41.46	27.13	30.02
Q13405	MRPL49	39S ribosomal protein L49, mitochondrial	2	45.89	33.87	35.92	45.51	33.40	20.44	25.30	34.26	23.15	29.70	48.23	35.75	43.26	40.69	26.60	29.25	31.39	24.93	25.40	25.20	61.20	47.33	38.31	40.21	28.11	44.58	23.42	23.93	39.08	40.45	42.38	27.40	39.02	38.87	36.27	43.07	20.82	39.42	33.92	18.15
Q7Z7F7	MRPL55	39S ribosomal protein L55, mitochondrial	2	27.02	33.66	35.17	20.31	31.40	30.27	31.46	29.21	21.44	21.26	22.66	37.11	53.12	57.18	17.72	29.27	44.33	27.02	16.51	24.77	107.64	62.66	54.94	35.69	33.38	17.77	75.31	24.60	59.89	23.52	61.11	50.48	103.51	27.81	59.43	27.41	33.10	20.25	15.75	16.19
Q9BYD2	MRPL9	39S ribosomal protein L9, mitochondrial	3	27.30	35.02	42.06	21.15	41.53	37.00	34.33	41.96	26.33	24.96	22.02	53.12	25.09	33.72	78.48	57.84	36.73	32.04	40.62	43.38	30.87	32.59	23.35	79.80	35.72	30.76	100.44	72.39	63.27	26.50	49.45	20.24	89.79	75.44	49.50	87.27	92.66	115.47	81.35	80.34
Q9NVS2	MRPS18A	39S ribosomal protein S18a, mitochondrial	1	69.95	74.68	78.00	83.62	65.96	64.70	69.54	59.49	78.79	67.05	15.77	30.85	81.75	66.59	74.41	93.04	87.64	71.53	76.67	84.92	76.46	83.01	113.80	111.60	84.84	94.19	123.42	104.01	115.41	108.89	63.19	65.72	126.72	88.36	107.57	77.39	122.78	146.71	101.39	97.92
Q15125	EBP	3-beta-hydroxysteroid-Delta(8),Delta(7)-isomerase	3	182.97	53.63	125.30	50.83	59.98	57.08	62.76	49.33	26.35	32.91	62.09	63.47	37.85	27.61	87.97	31.45	48.14	56.65	48.69	32.99	176.39	144.30	142.37	40.62	114.98	106.82	125.37	91.52	57.58	49.09	85.13	53.67	28.85	45.70	52.45	33.21	60.38	24.03	22.04	21.96
Q99714	HSD17B10	3-hydroxyacyl-CoA dehydrogenase type-2	14	935.25	1203.57	886.61	1252.35	1177.08	870.81	1059.51	937.37	945.07	1022.50	1210.37	873.17	1045.96	1000.43	1183.95	942.68	1126.78	852.73	1132.86	947.64	1274.98	1104.22	992.82	1277.37	1148.42	987.44	1268.26	1080.31	1290.91	1215.36	948.08	743.22	819.46	851.89	985.32	822.59	1039.97	946.33	937.39	862.36
P46952	HAAO	3-hydroxyanthranilate 3,4-dioxygenase	2	35.73	39.75	35.06	21.27	29.91	34.93	14.91	21.18	33.58	20.06	36.80	37.98	40.86	15.16	20.48	38.64	32.40	28.97	14.40	12.36	24.90	23.78	23.07	19.58	38.64	29.15	17.27	16.67	18.16	16.92	40.25	34.01	30.05	25.11	21.60	19.97	23.97	15.96	16.42	17.19
Q9BUT1	BDH2	3-hydroxybutyrate dehydrogenase type 2	6	233.88	195.03	222.07	174.07	195.28	144.45	138.87	123.26	126.78	230.97	292.65	111.43	262.83	183.81	127.48	109.86	121.13	122.75	126.80	149.44	151.00	193.86	110.79	182.14	186.11	184.44	164.99	88.63	117.05	255.50	92.24	71.26	80.62	97.86	129.09	84.87	55.98	54.32	78.13	45.94
P31937	HIBADH	3-hydroxyisobutyrate dehydrogenase, mitochondrial	12	737.49	782.01	599.55	813.75	750.51	584.48	681.80	567.91	811.74	653.40	814.82	761.15	673.81	595.20	742.32	692.16	687.54	640.69	833.53	715.18	894.90	754.79	568.80	739.82	704.86	564.06	740.12	695.87	838.56	724.52	829.23	704.11	749.75	702.17	713.11	690.96	673.92	833.60	837.56	730.22
Q6NVY1	HIBCH	3-hydroxyisobutyryl-CoA hydrolase, mitochondrial	16	816.68	1148.66	680.47	848.41	931.64	585.90	348.12	343.08	341.60	668.09	892.34	470.59	625.19	650.10	732.70	547.43	331.37	343.81	349.58	510.91	971.97	603.12	726.24	771.64	704.22	681.19	381.97	330.88	359.03	528.90	691.76	450.06	597.29	571.16	547.88	641.63	277.97	283.18	304.85	426.12
P42765	ACAA2	3-ketoacyl-CoA thiolase, mitochondrial	25	3239.01	4930.79	2146.94	3570.57	4637.92	2556.76	2788.70	3197.03	3069.15	3366.59	2357.87	2611.05	2029.62	2327.49	3477.60	2868.09	2485.51	2449.59	2930.88	2681.74	2034.23	2155.27	1700.50	2292.66	2545.18	2119.43	1871.46	2476.92	2286.46	2043.79	4112.59	3920.86	3686.10	3410.47	4951.88	3732.81	4563.50	5605.84	5334.02	3946.54
P09110	ACAA1	3-ketoacyl-CoA thiolase, peroxisomal	10	82.38	101.05	79.94	87.84	92.75	67.69	73.19	78.73	62.49	85.74	77.24	67.18	93.74	73.79	75.28	66.31	65.88	57.31	62.98	67.62	85.50	73.69	88.11	61.30	89.86	71.55	108.39	78.87	68.24	62.91	91.80	93.01	105.56	80.76	101.29	84.58	89.76	92.19	75.53	76.38
Q06136	KDSR	3-ketodihydrosphingosine reductase	5	57.98	40.55	53.79	75.20	59.27	49.11	45.24	42.40	52.68	57.46	59.66	41.14	60.47	62.45	65.53	48.35	47.43	45.39	48.75	43.19	52.89	69.06	66.42	45.54	64.77	68.18	59.18	70.63	53.44	71.77	46.86	61.22	58.99	48.95	68.69	67.55	55.73	41.54	42.72	43.90
P25325	MPST	3-mercaptopyruvate sulfurtransferase	6	215.09	208.63	149.16	220.96	180.66	159.01	178.25	155.78	217.92	190.14	172.61	157.01	202.85	177.21	184.40	162.32	164.52	155.42	241.67	192.80	152.21	151.12	131.52	143.88	167.94	161.51	146.00	153.04	146.92	168.72	134.61	175.99	153.88	186.44	166.99	203.43	170.41	184.76	193.14	169.87
Q9NWU1	OXSM	3-oxoacyl-[acyl-carrier-protein] synthase, mitochondrial	4	23.01	34.48	38.25	23.55	27.36	36.45	25.86	28.63	29.30	37.31	23.05	32.12	28.56	24.86	23.39	32.21	32.34	30.53	32.56	30.36	27.28	22.58	21.11	37.82	25.26	23.11	25.55	24.06	22.17	20.01	34.44	22.12	24.24	31.33	23.68	22.36	19.05	21.27	24.50	35.88
P46783	RPS10	40S ribosomal protein S10	5	140.91	110.87	130.31	116.04	122.20	97.37	97.30	113.04	111.03	106.79	104.10	101.96	125.85	111.21	97.24	87.55	93.24	90.51	90.26	95.20	134.90	133.30	121.17	126.49	123.13	112.78	128.06	108.44	102.68	125.30	88.96	111.58	122.30	107.66	89.97	106.89	95.07	106.98	84.49	82.22
P62280	RPS11	40S ribosomal protein S11	8	494.22	478.85	497.09	473.52	438.89	386.38	403.84	384.36	324.88	395.39	439.60	358.66	480.04	381.20	377.94	399.61	358.22	388.28	317.89	262.91	460.00	449.92	442.27	432.05	417.33	386.67	481.63	421.33	365.47	442.36	327.79	338.92	387.05	326.88	266.60	326.28	278.30	292.30	295.23	275.92
P25398	RPS12	40S ribosomal protein S12	6	202.38	247.10	240.75	224.38	178.68	216.01	203.63	214.22	196.71	246.28	260.02	187.22	280.04	202.29	196.21	172.06	240.74	180.96	220.48	218.92	260.77	228.65	232.51	251.64	214.09	222.84	248.74	199.52	177.15	252.19	255.54	171.79	191.65	176.87	171.34	142.50	174.35	187.06	147.96	194.59
P62277	RPS13	40S ribosomal protein S13	6	730.97	688.70	605.47	811.08	611.19	593.01	610.93	546.56	407.43	405.53	712.95	538.06	618.63	575.76	601.54	566.73	592.21	548.92	498.52	450.01	715.35	624.56	592.96	770.13	579.79	640.15	749.07	545.14	467.28	649.99	565.44	416.99	525.58	458.28	503.16	512.07	492.90	556.82	391.48	437.12
P62263	RPS14	40S ribosomal protein S14	5	401.25	424.21	382.16	361.94	346.40	366.93	422.02	326.92	318.67	377.94	363.27	328.83	408.85	339.91	339.78	320.40	357.66	293.02	314.66	347.86	429.07	406.19	397.38	493.19	336.02	370.81	429.02	385.98	326.72	411.66	299.76	283.77	378.20	348.45	271.92	302.45	354.29	231.75	277.97	322.54
P62841	RPS15	40S ribosomal protein S15	2	82.74	107.53	99.15	76.92	89.29	79.76	82.97	92.50	56.69	100.14	69.65	91.09	97.91	76.19	101.10	94.95	82.96	74.64	94.38	72.21	115.03	127.44	84.35	97.21	116.29	79.06	92.37	101.77	84.99	74.11	102.10	73.26	86.40	81.30	67.91	83.13	64.74	66.57	54.77	63.04
P62244	RPS15A	40S ribosomal protein S15a	5	435.51	436.05	436.29	446.92	430.83	369.73	396.45	472.21	357.50	419.57	459.24	385.17	437.48	389.27	417.01	343.53	398.42	403.73	395.12	362.59	464.86	476.50	411.11	465.86	412.82	520.79	501.14	433.62	403.75	505.51	367.28	360.02	373.21	361.06	340.48	293.51	356.89	380.89	289.44	314.40
P62249	RPS16	40S ribosomal protein S16	7	546.13	543.45	491.04	543.31	531.92	472.71	463.50	460.96	366.95	481.83	532.13	454.40	527.20	445.57	457.73	438.89	398.06	444.34	382.42	423.86	520.66	512.95	460.83	579.54	441.35	521.79	518.24	413.21	364.76	484.49	382.58	339.07	395.35	343.81	331.34	354.16	369.11	431.68	400.65	357.99
P08708	RPS17	40S ribosomal protein S17	3	104.25	112.87	102.15	106.20	102.46	93.70	93.10	90.86	62.91	70.34	120.56	101.77	109.22	90.33	91.65	107.57	93.53	85.64	69.86	67.47	97.68	100.44	99.57	103.69	87.01	74.61	91.30	94.54	86.26	96.51	110.75	87.38	70.26	102.70	76.12	81.74	96.41	63.65	71.06	76.38
P62269	RPS18	40S ribosomal protein S18	8	1058.46	927.81	1055.38	1229.14	1034.99	887.14	923.98	894.64	729.93	1050.04	1190.88	867.82	1025.87	932.02	891.11	859.47	862.79	897.57	869.69	821.69	1090.18	1079.27	1006.58	1143.92	984.04	992.70	1207.84	890.96	869.13	1140.08	872.75	779.69	865.36	843.39	808.70	774.48	795.23	863.97	718.49	755.05
P39019	RPS19	40S ribosomal protein S19	8	352.34	330.36	334.46	321.56	271.89	281.72	278.82	240.18	256.68	342.36	330.81	244.64	343.69	307.27	279.58	298.62	263.09	253.72	258.79	299.50	304.98	363.36	308.61	337.70	280.02	323.95	413.39	307.73	277.52	361.17	234.47	241.08	247.91	225.57	252.01	212.97	221.50	238.36	212.17	235.93
P15880	RPS2	40S ribosomal protein S2	8	522.97	472.37	536.42	477.98	466.56	405.95	474.50	423.29	412.39	569.83	496.03	490.18	513.16	474.14	454.23	390.51	412.87	432.09	504.38	453.39	503.93	541.26	591.64	560.85	495.36	464.56	537.25	454.48	425.83	572.30	447.65	442.24	453.57	421.61	398.08	374.33	400.67	410.54	383.77	389.70
P60866	RPS20	40S ribosomal protein S20	3	497.50	484.62	483.91	491.04	437.90	380.88	431.57	424.15	349.72	448.26	532.33	375.87	471.77	390.99	437.19	401.64	420.09	436.19	392.54	346.51	560.44	468.64	540.62	472.76	430.92	413.82	504.77	420.98	469.92	497.29	382.01	345.15	356.44	337.12	335.42	329.56	311.40	339.21	299.59	333.97
P62266	RPS23	40S ribosomal protein S23	2	101.11	99.70	87.96	75.61	101.99	81.36	77.82	70.62	45.52	60.67	77.87	88.49	111.28	71.38	109.98	64.20	87.49	17.40	13.28	12.31	134.95	135.22	124.89	89.50	107.99	47.10	141.05	74.36	90.02	112.39	91.32	75.97	89.81	93.48	70.38	78.20	84.25	46.44	61.77	61.43
P62847	RPS24	40S ribosomal protein S24	4	80.03	64.84	57.25	73.09	59.92	57.88	58.97	40.63	38.04	50.12	71.24	49.15	54.00	62.20	62.79	54.82	55.91	31.78	47.55	41.66	81.29	101.15	74.71	56.32	59.15	61.08	72.57	31.55	50.19	73.50	61.12	51.35	56.07	42.35	39.42	55.28	61.06	23.65	39.99	32.36
P62851	RPS25	40S ribosomal protein S25	3	680.21	653.33	639.29	599.67	584.58	583.59	582.20	552.11	530.23	718.36	608.66	510.99	652.23	560.73	524.95	567.68	514.94	543.37	527.72	506.95	686.75	684.85	609.26	689.76	563.70	617.07	766.88	550.20	568.07	784.44	442.63	484.79	455.36	444.46	453.71	424.82	446.92	542.85	447.10	469.06
P62854	RPS26	40S ribosomal protein S26	2	489.64	601.57	657.99	595.10	408.23	518.69	297.62	254.70	240.73	313.30	519.63	426.49	594.07	437.57	432.43	406.11	403.16	352.81	230.93	235.15	557.24	699.80	707.02	672.46	451.16	450.13	482.57	429.37	393.34	529.86	360.51	440.68	550.44	261.15	438.83	392.44	350.97	311.11	320.23	287.36
Q71UM5	RPS27L	40S ribosomal protein S27-like	4	48.43	44.94	37.13	49.86	39.73	35.35	47.69	42.66	36.00	34.19	54.40	50.80	29.88	43.66	55.93	31.13	42.20	45.15	42.02	31.64	83.15	66.40	64.91	33.51	44.75	37.93	54.29	54.05	71.42	53.16	33.85	42.54	52.78	48.98	32.23	47.64	36.66	27.48	44.76	47.11
P62857	RPS28	40S ribosomal protein S28	2	232.43	147.85	210.81	188.12	166.52	234.63	170.88	128.85	150.22	204.21	244.50	177.18	257.45	149.93	167.11	183.92	165.08	161.28	142.41	184.60	269.55	235.30	230.49	228.75	172.45	244.41	238.09	182.36	35.17	194.01	188.40	120.01	119.29	119.41	119.56	125.21	115.53	233.62	100.45	114.92
P62273	RPS29	40S ribosomal protein S29	2	127.30	115.10	108.59	116.17	104.06	81.68	73.97	65.67	64.49	61.16	130.62	82.43	97.56	174.39	109.56	73.77	68.43	66.05	69.20	63.90	132.90	137.18	137.05	116.87	121.46	100.01	129.87	111.93	87.78	106.08	84.52	93.52	116.79	76.72	74.50	91.42	91.32	26.22	68.28	53.24
P23396	RPS3	40S ribosomal protein S3	14	597.98	613.13	636.78	639.62	542.91	497.38	549.58	553.17	471.94	623.67	635.54	468.44	585.94	535.86	507.24	487.99	438.39	519.07	451.54	525.87	645.37	571.59	577.55	571.79	476.84	662.13	581.31	507.08	432.76	542.98	452.17	486.85	493.74	419.87	427.40	412.46	424.84	377.51	402.29	405.46
P62861	FAU	40S ribosomal protein S30	1	829.33	813.39	711.74	884.80	804.64	781.22	789.87	814.69	683.02	724.09	717.16	706.14	467.46	596.02	795.83	907.18	593.17	700.86	531.94	717.13	609.16	509.99	627.75	573.31	793.96	782.78	480.66	270.13	396.88	653.26	526.28	457.14	398.12	455.51	211.18	202.83	357.89	343.43	520.01	548.43
P61247	RPS3A	40S ribosomal protein S3a	9	343.18	339.51	364.22	363.40	332.08	307.75	334.55	312.58	261.97	315.10	392.52	306.53	358.42	348.75	311.53	312.61	317.39	289.47	319.53	279.18	415.19	380.30	355.94	383.94	342.29	384.22	367.31	322.32	338.09	388.34	298.08	278.91	307.93	289.60	294.52	273.83	295.86	266.74	293.04	292.06
P62701	RPS4X	40S ribosomal protein S4, X isoform	13	354.48	365.45	315.49	325.51	276.19	304.97	320.71	292.07	238.13	292.76	338.06	314.23	360.25	282.05	294.45	293.87	275.86	262.02	281.18	264.42	338.13	362.04	333.32	357.23	312.38	327.01	343.62	266.91	255.32	375.22	267.15	266.99	269.16	295.64	239.96	235.97	249.32	230.86	248.39	262.00
P46782	RPS5	40S ribosomal protein S5	6	262.06	233.94	258.73	282.20	213.35	251.24	209.69	233.55	167.13	236.41	280.95	202.12	256.76	238.01	238.96	206.72	217.93	220.50	181.43	183.09	260.07	254.76	232.46	267.65	230.23	238.09	267.18	254.09	213.78	271.26	155.55	166.87	179.90	180.03	178.56	201.27	190.42	155.08	180.67	198.33
P62753	RPS6	40S ribosomal protein S6	4	535.61	584.84	527.73	602.49	511.66	362.88	451.91	482.70	401.76	575.79	604.66	479.81	517.11	481.56	498.66	418.37	436.91	447.49	376.61	441.86	573.32	553.53	615.67	468.82	550.84	597.39	591.26	365.36	431.47	565.21	491.04	431.80	452.91	409.59	386.93	367.08	395.09	440.57	361.93	343.64
P62081	RPS7	40S ribosomal protein S7	7	121.88	103.93	104.41	106.58	98.32	97.27	109.46	100.65	85.70	82.44	110.52	93.35	103.16	103.27	95.60	92.02	93.69	91.33	90.28	103.06	117.21	113.16	102.24	115.37	96.46	123.55	119.32	106.60	100.35	128.63	105.13	99.18	90.42	83.79	90.86	95.90	103.42	86.08	88.31	92.39
P62241	RPS8	40S ribosomal protein S8	10	232.63	217.68	217.13	228.21	221.48	182.93	232.85	197.48	166.61	231.47	239.96	205.14	257.12	211.54	205.12	194.51	199.42	171.06	193.50	180.40	262.35	263.29	261.61	246.75	232.19	232.78	309.49	195.51	233.38	258.25	198.47	194.36	192.64	186.77	201.88	188.09	198.61	175.91	169.91	176.48
P46781	RPS9	40S ribosomal protein S9	9	641.46	760.47	684.91	785.60	663.46	720.25	678.70	640.21	590.85	665.87	733.02	660.95	684.93	670.56	615.86	666.21	633.47	605.44	506.46	602.39	715.32	700.48	666.95	774.51	596.05	730.53	800.82	577.46	603.07	718.39	514.79	459.89	497.76	520.19	453.08	542.17	502.06	609.35	482.65	498.77
P08865	RPSA	40S ribosomal protein SA	9	603.22	589.64	619.83	655.19	472.29	525.24	541.55	502.54	517.82	570.81	525.55	484.10	514.76	601.21	448.99	451.41	506.61	454.42	480.04	463.24	609.95	532.52	636.45	658.70	482.16	650.07	460.06	418.81	494.65	529.09	469.87	488.47	484.57	489.16	407.34	480.30	510.28	407.54	411.41	467.55
P80404	ABAT	4-aminobutyrate aminotransferase, mitochondrial	15	51.34	42.52	62.30	43.01	42.51	61.46	54.33	34.58	47.85	55.14	121.42	38.02	297.98	69.70	51.25	88.45	46.77	46.88	63.30	51.63	54.70	44.99	49.84	62.36	44.85	85.84	49.12	45.10	54.31	54.33	43.84	40.85	41.91	44.11	40.45	49.51	43.98	37.53	41.78	41.00
P32754	HPD	4-hydroxyphenylpyruvate dioxygenase	5	22.59	18.23	14.95	24.17	31.50	19.59	19.31	17.09	45.91	29.55	26.68	18.11	22.09	24.07	23.61	163.13	17.15	19.72	24.59	18.25	20.84	24.71	25.16	17.84	24.96	73.16	27.72	26.25	30.96	27.67	17.93	25.71	25.99	20.46	30.44	23.70	28.42	29.02	19.85	16.63
Q9NVE7	PANK4	4'-phosphopantetheine phosphatase	14	67.49	56.05	67.20	67.58	63.43	65.28	76.29	72.58	61.62	58.59	69.84	67.31	53.73	60.37	65.76	55.86	72.24	63.31	58.77	57.70	84.15	60.30	82.80	52.71	65.68	64.35	60.09	58.61	76.63	71.98	64.23	70.77	70.46	57.87	61.28	66.03	79.82	66.18	74.85	60.75
P49189	ALDH9A1	4-trimethylaminobutyraldehyde dehydrogenase	18	1224.79	1576.79	778.19	1764.98	1016.93	757.22	919.81	1129.29	1032.72	1304.92	1020.52	1125.98	999.82	1177.09	1070.08	834.49	889.25	1132.21	919.01	1134.39	685.36	795.46	605.83	932.80	796.56	652.20	768.30	826.84	633.24	980.79	803.86	1005.04	754.54	899.78	860.06	767.09	638.00	865.75	806.25	884.60
Q8TCD5	NT5C	5'(3')-deoxyribonucleotidase, cytosolic type	3	24.09	48.84	46.35	44.35	34.67	34.59	18.57	45.88	33.15	33.58	41.91	38.01	46.23	42.08	26.84	20.68	26.19	29.57	33.49	32.12	31.71	32.50	41.78	41.91	24.03	22.13	22.97	21.12	21.37	24.68	37.89	32.13	29.55	23.72	43.48	17.64	22.46	22.64	26.05	19.80
P22557	ALAS2	5-aminolevulinate synthase, erythroid-specific, mitochondrial	1	70.10	17.42	58.12	25.19	24.62	159.08	16.97	14.44	16.06	14.21	27.11	43.61	46.91	137.53	25.67	136.05	127.62	15.48	18.98	17.92	45.77	35.99	26.60	146.09	31.60	29.46	31.21	112.54	24.67	119.56	19.32	39.26	78.07	26.52	83.84	99.17	136.98	194.96	113.32	121.61
Q13131	PRKAA1	5'-AMP-activated protein kinase catalytic subunit alpha-1	4	26.82	31.07	31.29	40.23	20.53	26.65	24.44	16.43	23.88	21.34	22.99	27.08	27.63	27.53	20.24	30.05	18.51	17.44	26.56	17.99	31.21	36.75	28.06	19.98	27.57	23.70	25.44	20.51	20.54	19.97	33.51	28.19	28.43	22.44	24.59	14.82	19.69	22.79	18.20	18.72
P54646	PRKAA2	5'-AMP-activated protein kinase catalytic subunit alpha-2	12	101.27	88.39	162.73	93.78	88.16	128.33	110.96	112.81	123.15	94.27	87.91	144.59	89.05	112.37	93.83	114.52	162.51	109.20	130.00	104.84	164.86	119.40	196.33	124.49	115.53	143.10	100.82	108.85	175.69	110.92	133.92	139.74	152.50	108.86	113.89	161.69	150.01	130.10	118.81	131.28
O43741	PRKAB2	5'-AMP-activated protein kinase subunit beta-2	9	50.43	53.27	58.77	46.29	44.95	74.58	60.85	53.08	50.79	50.51	41.01	70.16	43.37	50.41	48.77	56.59	74.61	54.89	62.92	55.52	75.43	45.34	92.57	58.64	50.27	53.11	44.30	45.86	76.99	44.10	64.30	45.43	54.20	60.54	52.38	64.76	64.41	54.50	58.23	62.57
P54619	PRKAG1	5'-AMP-activated protein kinase subunit gamma-1	4	18.47	21.07	33.90	25.41	17.62	21.16	18.08	19.67	25.70	28.98	34.48	20.50	29.50	33.38	25.70	21.00	20.01	17.89	28.29	26.97	21.30	27.90	28.78	18.61	29.87	27.44	31.48	24.97	16.55	23.74	41.03	33.87	32.24	32.91	31.90	22.29	21.61	31.28	19.31	17.18
Q9UGJ0	PRKAG2	5'-AMP-activated protein kinase subunit gamma-2	13	63.13	52.02	81.97	55.75	49.16	83.45	79.01	56.06	62.60	44.45	49.64	76.14	43.38	78.06	54.76	52.73	75.50	55.19	70.23	57.59	89.10	55.62	90.17	71.02	52.11	74.40	60.80	48.39	97.58	46.49	48.60	48.70	56.66	45.07	44.75	46.41	49.56	54.46	52.95	46.57
Q99807	COQ7	5-demethoxyubiquinone hydroxylase, mitochondrial	7	191.52	211.19	179.90	242.82	215.49	145.69	206.31	220.68	149.77	187.68	239.77	196.41	173.44	184.50	232.24	151.07	187.36	209.02	192.70	196.88	197.05	222.06	223.64	142.13	218.76	174.35	222.69	246.84	190.78	199.75	185.40	218.80	217.69	172.85	201.16	164.47	208.16	244.39	178.34	157.52
Q7Z4H3	HDDC2	5'-deoxynucleotidase HDDC2	4	37.37	54.98	37.87	45.56	32.06	30.16	32.28	28.75	46.72	41.75	30.63	33.71	33.38	37.14	21.25	27.31	29.87	30.28	26.00	50.72	29.44	28.53	24.63	26.81	26.36	36.35	26.40	17.15	19.13	22.24	40.58	33.02	34.55	48.51	38.16	21.49	25.44	35.74	26.61	23.43
P49914	MTHFS	5-formyltetrahydrofolate cyclo-ligase	2	24.66	30.13	27.48	19.03	19.71	27.94	18.44	24.28	20.69	17.72	34.24	27.38	38.09	21.67	24.18	28.14	28.67	22.79	17.86	13.97	45.52	19.76	20.55	32.78	20.34	17.08	15.90	24.69	19.35	17.61	31.82	19.83	23.25	46.68	26.95	22.98	20.40	19.06	21.23	22.59
P21589	NT5E	5'-nucleotidase	6	21.47	22.78	34.58	20.87	19.74	27.01	22.77	18.05	22.05	34.28	31.97	18.51	25.63	26.41	19.41	17.60	18.19	29.19	23.72	25.79	29.61	37.76	25.99	32.23	25.31	25.35	29.07	27.06	25.74	22.57	22.42	21.84	28.02	22.52	22.03	23.34	22.84	19.93	23.52	18.39
O14841	OPLAH	5-oxoprolinase	19	51.23	54.31	41.88	43.94	43.43	40.02	41.80	45.74	41.95	43.63	35.86	47.48	33.15	38.90	43.70	36.53	42.63	36.95	38.96	37.98	58.89	37.03	49.63	40.15	37.19	40.79	30.07	35.44	47.35	38.65	46.55	32.94	39.46	39.80	36.80	36.16	40.48	37.02	38.34	40.64
P10809	HSPD1	60 kDa heat shock protein, mitochondrial	35	3822.18	5146.45	3448.24	3996.44	4482.70	3662.76	4310.50	3704.37	3846.73	4147.19	3791.07	3558.26	3220.83	3518.94	3841.80	3528.27	3691.31	3543.40	4017.69	3698.77	3835.76	3547.27	3187.29	4017.21	3713.73	3358.74	4277.02	3919.91	3833.47	3633.70	3130.60	2769.17	2704.46	3044.87	2703.35	2951.80	2993.81	3053.36	2832.22	2866.54
Q86U10	ASPG	60 kDa lysophospholipase	5	27.39	32.14	147.59	27.46	33.59	31.48	34.77	23.41	27.16	37.54	30.61	31.30	31.00	28.66	33.68	24.22	27.63	25.89	36.83	31.43	41.66	39.38	95.12	27.05	26.46	33.80	43.55	40.90	43.52	40.78	25.91	28.48	28.21	27.88	23.28	27.35	24.11	23.06	29.59	23.35
P10155	RO60	60 kDa SS-A/Ro ribonucleoprotein	6	60.77	88.71	75.78	69.05	50.75	40.20	60.15	42.75	67.68	61.35	81.24	62.37	85.09	69.34	40.15	44.26	39.84	48.73	52.69	65.49	78.40	69.78	62.06	67.07	59.42	39.83	52.99	38.36	41.76	54.24	58.22	67.35	59.69	60.88	56.19	32.87	45.00	35.52	40.02	40.02
P05388	RPLP0	60S acidic ribosomal protein P0	10	279.23	280.01	270.01	269.58	265.19	203.79	242.87	233.98	206.05	272.72	296.23	220.82	296.13	254.68	242.84	231.96	208.23	233.02	206.18	202.39	275.58	272.94	251.23	301.60	236.29	289.28	305.40	237.37	215.78	286.61	220.18	202.71	217.49	210.46	203.09	208.79	194.41	173.07	198.40	195.05
P05386	RPLP1	60S acidic ribosomal protein P1	2	149.68	158.22	143.04	115.12	109.41	52.82	138.61	123.35	96.24	169.81	170.07	125.84	185.64	94.05	123.38	125.04	106.63	127.40	136.05	136.55	143.71	109.08	138.75	193.44	147.51	94.39	143.50	138.01	112.70	134.96	145.83	114.14	128.00	124.56	121.69	85.07	99.71	116.61	93.89	60.14
P05387	RPLP2	60S acidic ribosomal protein P2	5	216.74	231.99	171.13	221.68	211.96	177.69	171.70	196.08	136.38	202.40	293.51	207.21	258.37	180.42	219.81	189.42	177.33	183.82	169.71	164.23	248.80	244.13	197.92	211.75	254.10	213.05	234.11	223.48	173.03	249.84	212.54	207.90	161.81	173.47	205.28	227.87	176.08	167.03	141.84	176.11
P27635	RPL10	60S ribosomal protein L10	5	269.37	210.90	204.20	258.49	220.43	160.76	228.16	185.06	176.75	251.57	211.83	235.74	223.49	235.02	245.30	168.71	195.80	193.54	207.00	188.92	233.69	247.35	259.87	243.47	247.06	240.65	227.92	196.75	221.45	265.27	185.95	206.94	209.21	170.46	237.72	188.77	220.62	212.72	183.23	185.42
P62906	RPL10A	60S ribosomal protein L10a	7	732.83	825.84	697.98	827.43	787.29	569.74	655.09	719.02	580.17	726.85	793.18	607.54	737.50	773.63	758.93	605.67	604.93	645.45	675.35	570.42	847.62	912.95	941.16	720.33	657.75	795.83	992.95	671.51	773.62	800.72	588.20	670.62	612.08	626.22	613.58	716.37	649.00	618.86	572.35	456.26
P62913	RPL11	60S ribosomal protein L11	3	421.81	436.90	417.14	438.12	247.67	257.35	313.67	198.23	299.53	368.81	430.33	283.23	336.93	417.59	236.31	335.47	219.16	349.41	217.19	310.96	389.37	597.67	564.64	392.36	275.42	356.94	505.51	320.50	270.03	398.48	348.94	311.81	285.42	328.27	211.95	251.96	314.66	189.03	181.49	242.07
P30050	RPL12	60S ribosomal protein L12	6	628.85	609.91	621.35	554.43	503.36	422.55	433.79	432.50	336.78	513.55	635.21	462.54	652.28	507.10	477.31	511.11	408.03	478.56	412.04	414.65	653.51	558.47	599.10	559.74	483.57	530.50	629.77	460.90	438.99	539.21	458.85	433.17	429.56	373.16	386.09	391.62	386.66	382.21	331.21	357.06
P26373	RPL13	60S ribosomal protein L13	5	495.29	418.75	431.68	440.88	396.60	353.38	389.29	352.43	202.02	427.49	476.29	328.76	400.41	416.43	370.63	357.33	355.56	318.67	294.97	363.21	440.64	310.98	456.21	476.94	409.07	411.97	476.63	321.21	340.45	444.27	334.67	296.26	329.63	338.02	340.60	310.77	357.61	436.05	275.36	319.51
P40429	RPL13A	60S ribosomal protein L13a	5	456.08	399.91	453.02	458.59	374.64	336.96	364.61	329.14	319.89	399.98	493.91	317.90	452.55	364.32	375.58	329.43	316.96	314.65	342.86	217.99	422.92	463.03	425.01	388.04	372.24	421.52	408.56	369.09	349.09	356.62	375.95	344.01	302.59	295.24	322.42	291.46	309.71	277.33	257.71	260.66
P50914	RPL14	60S ribosomal protein L14	4	366.99	257.03	321.01	289.87	303.80	300.00	252.33	242.28	205.45	244.36	387.96	275.98	309.10	314.54	255.15	291.39	187.22	172.28	262.37	217.02	414.15	382.74	367.15	384.41	273.15	374.28	318.01	214.17	220.62	277.44	247.90	242.86	215.76	185.89	232.87	177.02	169.26	89.53	194.29	96.39
P61313	RPL15	60S ribosomal protein L15	9	305.54	298.16	306.87	334.65	326.38	316.11	305.42	276.05	245.27	288.60	328.99	285.07	300.51	264.58	285.97	265.83	261.89	270.11	230.33	259.39	330.80	266.13	287.54	295.63	295.88	316.91	287.69	209.03	263.41	325.67	271.68	230.47	232.48	237.74	221.82	226.51	263.59	199.69	243.70	245.49
P18621	RPL17	60S ribosomal protein L17	4	164.57	195.62	170.24	211.07	185.03	170.47	177.22	158.52	136.11	196.64	212.82	151.33	220.71	184.54	166.01	158.61	149.81	143.32	158.54	181.16	231.98	222.23	193.86	203.12	202.24	169.81	245.54	168.39	176.67	233.11	157.46	163.72	130.34	132.12	157.00	138.46	147.65	123.26	126.75	173.62
Q07020	RPL18	60S ribosomal protein L18	6	325.16	336.88	335.64	345.67	290.59	284.53	312.92	242.41	237.02	305.58	323.68	270.62	303.84	291.72	274.43	257.12	219.75	244.14	200.63	295.17	331.42	293.42	298.33	317.79	291.74	327.56	290.64	178.63	202.41	282.50	225.27	234.27	188.25	200.84	174.86	179.73	189.31	238.74	203.44	199.92
Q02543	RPL18A	60S ribosomal protein L18a	6	145.30	154.79	139.16	143.97	139.29	120.47	121.63	114.04	84.39	130.58	184.17	108.31	171.99	125.54	115.97	115.62	101.52	115.93	103.78	109.36	165.82	190.45	162.63	163.79	116.65	127.61	137.09	113.33	101.80	117.88	120.87	112.83	103.88	88.57	83.67	92.41	88.79	58.73	91.08	74.72
P84098	RPL19	60S ribosomal protein L19	3	161.09	264.47	138.18	139.23	109.33	102.13	100.15	77.98	91.93	104.84	118.54	84.69	115.61	134.76	109.26	87.79	80.66	81.67	83.15	91.42	145.97	108.39	143.06	101.05	113.48	119.80	107.10	73.06	95.43	113.09	106.53	121.80	134.61	95.60	42.46	96.22	97.66	76.22	80.84	67.41
P46778	RPL21	60S ribosomal protein L21	5	226.42	226.34	219.49	215.26	211.12	185.96	200.02	177.97	152.04	238.59	257.52	176.79	228.10	194.52	209.32	179.63	181.47	174.11	187.90	165.90	247.99	248.44	233.82	234.84	217.18	250.78	274.46	204.16	191.82	251.85	162.49	168.67	173.16	154.00	161.77	166.32	196.40	142.33	164.73	161.15
P35268	RPL22	60S ribosomal protein L22	2	570.04	555.01	506.57	584.94	503.71	514.62	480.37	469.99	349.81	639.54	602.04	495.79	523.64	501.06	435.98	453.06	420.31	431.19	418.15	400.21	560.28	574.59	565.90	609.56	487.05	499.30	600.34	438.83	433.08	622.07	433.25	408.55	362.03	401.39	374.78	402.23	360.50	439.08	331.36	322.21
P62829	RPL23	60S ribosomal protein L23	5	200.16	166.78	181.21	193.24	168.75	139.10	141.79	142.33	121.30	155.45	220.62	160.78	211.37	171.20	159.34	152.12	159.16	151.07	151.99	108.88	223.20	172.84	168.73	199.55	171.96	186.44	191.25	163.74	147.85	189.62	133.93	124.49	129.77	122.35	132.81	139.18	139.17	70.29	114.58	124.06
P62750	RPL23A	60S ribosomal protein L23a	6	247.58	264.72	245.87	245.17	250.44	224.65	227.52	232.77	194.81	257.08	254.98	198.46	275.85	231.36	217.33	223.38	203.96	201.27	212.09	232.42	277.05	286.08	251.55	284.77	268.52	271.39	274.99	187.23	220.61	294.06	190.34	188.91	195.01	177.45	188.39	167.13	179.79	160.52	173.64	176.14
P83731	RPL24	60S ribosomal protein L24	5	278.89	328.15	311.37	308.38	269.85	320.33	322.75	276.87	232.85	339.87	302.85	269.13	327.61	276.33	281.21	276.47	283.29	266.25	266.25	246.97	351.81	322.50	314.80	355.20	315.22	307.94	331.17	270.12	288.17	326.80	243.92	242.12	218.38	220.58	219.36	217.39	254.99	241.44	221.52	214.53
P61254;Q9UNX3	RPL26;RPL26L1	60S ribosomal protein L26;60S ribosomal protein L26-like 1	4	609.66	589.47	507.44	525.43	542.43	457.77	500.31	446.93	448.02	586.83	622.66	503.94	548.72	527.45	506.62	400.29	392.70	408.24	357.46	366.21	628.17	566.44	539.10	503.88	542.15	507.48	682.75	463.65	410.50	583.06	362.48	362.77	204.36	343.46	358.52	386.44	421.02	254.81	327.68	139.17
P61353	RPL27	60S ribosomal protein L27	5	306.42	239.42	268.23	288.13	243.07	209.46	237.74	215.56	167.35	277.32	311.06	239.31	301.24	229.66	238.35	232.95	205.90	204.92	213.24	185.56	330.73	298.97	278.66	278.16	260.92	233.99	337.19	251.11	223.55	303.26	219.63	236.73	229.77	258.15	205.67	207.71	194.53	178.99	174.54	195.70
P46776	RPL27A	60S ribosomal protein L27a	3	717.10	601.08	647.76	670.40	517.59	576.28	535.47	549.06	486.01	641.65	767.85	493.26	606.62	543.99	536.44	580.83	512.45	540.69	438.27	485.97	646.25	644.79	621.43	622.70	575.64	602.53	756.15	352.61	459.58	674.44	461.12	473.91	413.36	496.49	348.73	340.04	496.17	340.69	438.73	442.40
P46779	RPL28	60S ribosomal protein L28	3	145.51	122.51	131.38	156.94	159.47	106.65	133.10	119.72	85.20	176.24	139.44	127.31	159.12	147.42	134.83	95.80	137.70	109.22	94.38	93.41	179.68	185.50	135.69	167.61	157.35	163.64	208.59	141.33	128.71	173.25	90.70	104.98	90.57	89.46	117.66	71.84	98.27	113.97	106.36	108.23
P47914	RPL29	60S ribosomal protein L29	1	102.68	92.40	86.67	96.54	67.37	25.08	46.56	57.11	53.22	59.40	69.64	88.20	41.24	66.56	61.74	33.93	56.04	76.91	49.79	55.35	29.45	24.67	40.59	41.94	52.59	31.10	14.67	17.27	29.10	38.93	71.62	67.68	41.60	76.22	47.62	42.46	39.54	91.49	13.72	63.25
P39023	RPL3	60S ribosomal protein L3	7	114.58	145.27	145.20	164.83	110.02	113.21	146.36	101.77	115.31	153.18	186.87	113.25	129.58	151.44	100.86	106.76	109.40	116.31	113.36	121.18	159.90	108.47	139.66	128.14	118.26	150.82	149.74	93.93	125.38	153.48	90.95	78.18	92.49	120.77	101.09	93.59	79.14	101.92	83.40	84.37
P62888	RPL30	60S ribosomal protein L30	5	112.33	105.32	119.82	108.08	98.54	86.99	99.33	81.89	74.56	91.91	128.40	113.18	119.58	116.79	96.08	115.70	82.06	87.94	93.88	84.13	120.79	133.70	118.00	106.94	110.86	119.25	114.08	95.96	75.12	121.71	86.75	107.77	88.32	92.48	80.78	88.52	82.66	50.99	74.70	79.71
P62899	RPL31	60S ribosomal protein L31	4	360.46	395.45	307.04	321.83	357.66	321.69	347.50	317.43	287.21	409.79	377.94	300.01	376.23	316.48	340.09	273.52	394.80	330.12	309.31	245.14	334.10	383.02	357.05	411.63	376.57	391.47	361.02	325.63	332.57	421.29	298.14	346.13	307.65	317.03	322.51	316.10	351.00	359.19	302.60	276.66
P62910	RPL32	60S ribosomal protein L32	4	68.80	95.95	104.02	96.36	88.92	65.50	99.83	96.35	66.33	67.38	65.86	70.00	68.75	81.56	104.15	84.71	89.57	90.62	69.47	111.45	88.82	68.68	101.77	75.92	72.64	112.41	63.44	64.46	62.14	76.00	69.74	66.56	55.32	69.43	58.15	47.01	53.16	55.92	73.13	86.89
P49207	RPL34	60S ribosomal protein L34	3	146.41	105.08	166.64	134.49	61.14	190.49	149.86	146.07	156.86	170.01	140.38	215.93	221.71	168.33	59.45	202.46	165.56	159.26	137.45	186.81	258.40	249.53	222.44	232.94	197.99	127.19	160.07	47.74	123.70	160.88	136.51	190.63	166.13	160.87	133.42	108.90	164.06	181.43	43.52	115.37
P42766	RPL35	60S ribosomal protein L35	2	621.97	534.68	499.87	453.77	341.10	351.46	363.89	342.81	146.51	366.71	639.83	382.10	506.30	379.76	419.72	335.51	378.16	365.49	297.07	305.93	492.32	439.47	515.53	256.28	466.58	152.61	519.91	244.56	316.35	397.62	394.10	305.50	366.31	316.12	324.24	305.37	339.21	304.59	295.79	318.11
P18077	RPL35A	60S ribosomal protein L35a	2	208.92	279.28	252.37	245.51	180.96	262.53	228.92	165.33	105.43	171.29	184.75	244.26	109.52	156.86	229.31	147.92	275.27	67.63	216.28	255.12	420.15	346.30	330.09	477.37	284.48	244.82	342.21	262.06	208.44	352.30	314.25	254.11	295.63	300.94	248.77	220.06	263.06	264.44	179.60	225.80
Q9Y3U8	RPL36	60S ribosomal protein L36	4	341.63	282.96	267.31	264.66	270.79	178.65	264.21	221.46	171.84	294.61	296.33	287.11	276.41	242.01	232.56	172.18	188.53	261.44	186.68	170.45	248.98	280.98	277.59	214.90	318.16	279.46	267.75	173.43	201.69	262.82	200.35	207.33	183.95	154.28	130.95	168.37	166.22	192.13	146.82	144.95
P83881;Q969Q0	RPL36A;RPL36AL	60S ribosomal protein L36a;60S ribosomal protein L36a-like	2	136.79	125.17	85.17	142.60	122.39	63.05	74.54	62.87	65.98	89.44	114.95	121.83	99.90	103.60	97.78	87.53	63.05	70.48	19.83	65.37	113.07	220.03	131.83	68.37	117.18	111.36	108.95	67.10	99.56	92.37	68.73	127.58	111.33	82.84	101.81	93.95	53.59	28.09	70.41	40.24
P61513	RPL37A	60S ribosomal protein L37a	2	34.06	25.71	21.32	31.63	33.51	26.19	23.30	26.32	17.95	19.97	35.63	40.60	23.10	24.91	35.33	20.05	30.52	23.77	22.79	18.64	44.58	48.31	38.12	29.25	33.82	27.77	39.73	31.60	27.43	43.18	28.08	30.76	34.38	21.17	24.41	27.84	30.00	16.78	25.84	30.25
P62891;Q59GN2	RPL39;RPL39P5	60S ribosomal protein L39;Putative 60S ribosomal protein L39-like 5	1	217.38	241.53	194.85	13.46	189.78	134.13	176.72	130.68	14.26	16.11	230.89	130.85	135.51	178.54	178.34	129.86	136.60	134.94	17.86	18.92	138.24	127.69	149.81	161.63	182.35	14.15	101.26	79.49	29.42	31.16	114.18	15.10	97.31	99.92	58.64	71.81	81.18	109.43	27.44	24.28
Q92901	RPL3L	60S ribosomal protein L3-like	6	39.11	47.29	38.36	41.62	33.80	37.41	46.77	32.79	35.05	36.33	40.09	40.35	39.01	44.75	53.53	40.26	36.77	43.23	36.85	42.38	34.40	42.09	47.23	28.05	37.23	38.36	44.39	29.25	31.89	33.03	49.34	50.83	43.01	40.29	47.68	42.69	44.96	46.11	44.41	37.39
P36578	RPL4	60S ribosomal protein L4	13	605.31	545.85	533.86	582.11	508.66	456.73	470.63	438.71	362.50	539.77	608.15	416.19	544.94	476.96	466.85	453.49	411.02	427.62	375.04	387.84	518.34	556.36	494.61	535.30	490.98	535.54	532.27	313.23	433.97	468.99	378.18	408.71	378.54	360.89	361.83	345.90	339.35	403.28	349.81	362.42
P46777	RPL5	60S ribosomal protein L5	10	219.32	222.61	236.54	258.41	213.86	174.63	187.82	194.77	163.56	211.25	231.00	191.74	249.30	216.34	231.18	173.57	179.36	175.16	169.85	156.80	261.48	247.31	240.17	219.37	206.84	249.73	260.60	220.85	174.47	243.88	185.32	197.41	187.61	182.98	151.05	193.42	182.90	146.08	165.35	174.53
Q02878	RPL6	60S ribosomal protein L6	10	505.68	472.64	475.63	492.56	455.31	407.29	437.21	399.39	353.64	454.13	586.28	428.24	419.64	433.61	438.40	394.24	376.24	373.20	341.89	409.33	443.16	399.32	418.27	492.69	451.93	416.74	443.13	168.16	325.80	397.11	394.38	376.13	307.80	361.34	295.24	302.21	376.72	370.34	334.49	387.39
P18124	RPL7	60S ribosomal protein L7	10	553.92	550.14	574.69	607.74	538.20	498.26	473.20	474.55	387.65	541.34	613.90	469.78	540.68	468.41	450.27	480.34	449.03	457.28	447.95	461.80	585.43	579.77	528.84	629.52	486.32	462.53	660.46	508.88	441.46	586.05	450.61	400.27	378.19	393.03	427.65	424.26	425.92	479.60	397.33	385.91
P62424	RPL7A	60S ribosomal protein L7a	9	536.85	471.51	492.98	486.06	422.95	409.44	411.10	372.16	315.85	474.69	498.39	394.12	425.30	403.32	396.05	423.52	348.86	357.90	343.89	355.14	490.72	412.22	462.71	446.16	441.65	510.06	412.19	292.46	346.01	435.32	346.61	367.07	344.50	345.08	314.12	277.39	316.99	339.36	287.38	300.28
P62917	RPL8	60S ribosomal protein L8	4	362.37	430.07	413.75	460.92	390.15	364.10	416.29	348.49	324.15	467.92	423.55	394.15	418.59	416.60	364.16	344.26	355.54	297.83	287.53	356.34	465.97	528.42	403.53	399.05	392.53	371.63	537.83	322.28	343.82	483.00	369.76	323.92	406.59	334.13	320.64	335.40	343.08	355.95	314.30	313.48
P32969	RPL9	60S ribosomal protein L9	5	108.25	87.38	124.50	103.67	80.31	75.89	70.52	61.87	76.27	119.81	108.69	86.70	88.34	92.85	76.43	81.48	69.37	81.95	82.71	90.84	90.98	97.94	100.00	79.64	99.43	94.44	91.38	84.15	71.11	86.69	64.62	87.54	81.53	76.97	93.89	70.00	65.82	84.40	71.02	59.87
O60825	PFKFB2	6-phosphofructo-2-kinase/fructose-2,6-bisphosphatase 2	13	44.18	36.50	37.72	48.04	43.45	39.88	36.84	42.15	39.67	36.05	44.33	33.52	34.51	55.98	44.43	34.99	37.15	30.46	38.60	37.59	50.53	44.91	45.64	37.47	45.89	49.86	47.87	42.73	41.09	39.31	60.10	49.88	53.87	39.64	42.45	54.20	62.12	49.77	52.43	63.42
P52209	PGD	6-phosphogluconate dehydrogenase, decarboxylating	13	516.85	495.34	215.84	966.97	328.41	248.28	230.53	306.15	278.02	314.91	323.15	178.19	272.61	308.90	205.89	205.87	158.85	276.42	186.43	174.25	226.60	203.28	123.69	217.92	192.87	203.66	151.20	178.15	124.88	204.69	162.74	158.75	126.96	186.27	145.35	167.85	112.61	126.44	179.91	154.55
O95336	PGLS	6-phosphogluconolactonase	7	209.51	208.69	122.16	237.15	114.50	81.03	94.15	120.40	126.98	218.29	96.40	102.77	158.91	169.27	68.00	65.59	51.39	111.40	75.41	123.52	41.19	65.01	68.93	68.84	79.05	56.08	67.81	52.15	71.94	148.03	58.10	84.11	59.56	85.50	67.35	72.89	51.62	37.15	68.45	70.80
P08253	MMP2	72 kDa type IV collagenase	5	23.58	22.52	21.92	22.38	19.45	26.97	23.88	22.58	24.44	25.49	77.61	20.68	29.94	24.95	27.69	23.28	20.14	22.17	26.50	27.04	24.14	28.26	20.50	24.81	21.78	21.04	20.79	20.91	21.80	25.56	22.11	18.63	21.18	22.24	21.06	21.95	23.15	21.14	24.46	20.90
Q9UBM7	DHCR7	7-dehydrocholesterol reductase	5	61.30	65.33	55.35	82.44	73.59	56.76	56.70	60.39	34.61	47.59	56.38	48.30	41.63	48.27	55.80	48.05	39.10	39.37	30.67	36.53	57.72	55.85	44.92	43.18	53.72	53.60	76.09	46.65	31.10	42.01	38.98	51.12	41.19	49.48	45.26	35.39	40.18	40.05	41.26	38.36
P24752	ACAT1	Acetyl-CoA acetyltransferase, mitochondrial	23	11592.75	12961.30	8317.96	11655.08	12362.43	9143.02	12816.51	9690.74	9796.85	11223.60	10937.21	10345.72	9571.45	8901.02	11674.42	9813.03	11495.24	8900.26	10484.01	12101.28	12015.64	10737.70	9642.00	12093.50	11353.26	10462.38	11924.52	10920.93	10370.78	11583.85	17916.39	15467.41	15622.15	14625.77	15780.40	15651.78	15865.10	16131.17	14651.75	15740.45
Q13085	ACACA	Acetyl-CoA carboxylase 1	15	43.04	27.22	24.31	102.70	23.68	24.47	27.63	21.06	24.13	24.68	20.24	22.25	24.71	22.82	18.25	24.71	20.45	22.91	25.42	25.35	23.22	19.06	20.04	24.64	21.72	21.49	22.58	18.22	19.56	19.55	20.55	18.54	20.83	23.78	23.28	18.36	20.46	23.22	19.84	20.70
O00763	ACACB	Acetyl-CoA carboxylase 2	30	89.48	128.64	29.11	117.82	31.35	28.39	41.65	34.60	34.13	35.44	29.20	25.65	25.90	28.45	28.97	24.20	27.42	37.62	30.27	26.72	23.24	26.07	26.57	26.98	26.79	25.57	24.39	25.97	25.03	24.14	28.36	25.38	25.81	26.94	26.51	28.07	23.64	28.90	26.08	26.24
Q9NUB1	ACSS1	Acetyl-coenzyme A synthetase 2-like, mitochondrial	23	254.65	306.66	205.99	355.01	239.97	166.08	373.14	362.48	480.71	219.26	324.97	366.10	230.45	299.65	291.73	237.14	389.34	278.52	340.20	337.65	349.22	291.97	242.24	334.58	215.21	210.12	283.70	340.91	340.10	215.36	570.40	572.99	572.25	682.15	524.84	427.14	625.66	743.99	533.68	527.51
Q9NR19	ACSS2	Acetyl-coenzyme A synthetase, cytoplasmic	11	467.07	167.53	104.31	525.26	127.12	70.25	226.52	127.09	154.22	89.97	92.87	83.59	76.03	133.58	82.44	67.26	91.06	114.43	68.52	65.31	105.96	63.76	81.48	77.02	65.47	80.88	64.09	59.92	82.80	71.68	106.84	73.00	89.91	105.74	80.08	69.72	93.10	69.44	99.14	75.53
Q13510	ASAH1	Acid ceramidase	17	670.75	653.56	689.98	810.43	806.48	791.91	524.44	824.95	554.03	818.05	802.05	529.13	844.14	687.44	741.29	823.86	518.62	852.82	666.49	796.66	786.93	645.24	675.55	876.69	678.83	1117.38	822.34	972.83	601.83	1173.85	644.31	745.63	830.66	974.78	789.31	1051.01	588.46	1726.17	703.71	1061.44
P39687	ANP32A	Acidic leucine-rich nuclear phosphoprotein 32 family member A	6	216.68	164.32	189.55	209.90	155.10	132.55	159.29	134.34	141.36	195.02	277.63	142.11	212.73	180.11	144.66	160.35	139.49	158.97	148.86	153.52	254.91	206.24	249.93	145.81	136.31	153.47	162.80	131.64	141.41	211.15	179.75	122.00	147.13	162.88	115.05	160.97	125.01	106.29	143.21	128.16
Q99798	ACO2	Aconitate hydratase, mitochondrial	46	12312.09	17657.28	11586.69	14065.62	16831.74	12663.13	15434.54	14224.17	14416.74	15049.00	11742.73	13663.18	13364.89	11627.09	14989.81	12686.11	14447.76	11762.59	15299.29	15209.59	14555.47	15265.56	11272.25	15019.98	14677.36	11423.37	16250.99	14882.26	14979.02	14639.43	16270.06	16245.29	18162.98	15335.08	16749.78	16383.43	14297.75	14588.74	15541.98	17393.76
P68133	ACTA1	Actin, alpha skeletal muscle	3	2799.31	1815.63	6482.76	2213.92	1654.42	2554.98	3007.61	2040.36	1923.24	2430.34	3277.81	3662.74	7332.91	8816.83	3028.81	3382.93	3581.34	3204.63	3279.46	3337.77	3369.37	3407.73	3437.45	1740.73	2653.01	2781.20	5180.14	2264.61	2012.67	2483.89	4778.09	7366.63	1650.73	4384.49	4439.21	7268.29	6593.15	3178.93	10746.90	6994.94
P62736	ACTA2	Actin, aortic smooth muscle	34	201385.80	163346.95	223870.11	190559.66	180317.11	225463.95	199804.53	195853.11	229610.34	162982.06	188481.33	216698.38	202420.44	195805.75	203025.13	228891.77	209050.02	203690.95	191992.89	189483.69	208975.38	251919.48	221577.80	212328.56	210995.11	182929.50	249505.14	234660.14	228340.53	204808.89	210125.42	240326.88	248014.30	223514.53	276159.91	208165.20	256841.06	289331.25	243771.48	238875.69
P60709	ACTB	Actin, cytoplasmic 1	8	71781.88	53851.84	74645.41	65615.61	50842.88	50875.76	46179.51	49906.13	61299.93	71803.70	65757.57	47452.45	67587.38	49644.23	42910.25	57461.79	43053.27	53370.31	41444.98	45913.35	50848.86	58483.86	53247.98	54032.55	50660.02	48609.24	59199.91	50993.95	51131.77	60790.60	42950.34	39209.98	35900.67	45575.39	35112.96	35663.46	34044.05	43929.30	38341.26	40352.22
P63261	ACTG1	Actin, cytoplasmic 2	1	611.34	414.61	490.90	510.85	343.17	427.48	448.22	330.70	520.27	434.26	469.16	490.87	701.57	594.09	353.22	528.02	240.73	354.14	388.12	450.38	403.59	590.63	605.73	686.76	354.22	523.13	498.16	342.84	331.91	401.32	409.48	384.08	322.57	338.98	274.32	272.52	187.09	82.55	277.63	316.43
P63267	ACTG2	Actin, gamma-enteric smooth muscle	2	574.46	33.50	302.59	98.08	65.95	16.67	54.16	12.21	61.64	33.63	172.20	101.63	33.33	80.24	76.37	67.60	42.48	69.99	14.23	25.44	254.01	186.85	173.62	46.58	110.10	89.24	91.72	66.10	66.01	56.30	126.59	90.68	47.93	70.89	21.79	36.00	31.08	21.86	33.61	17.61
O14639	ABLIM1	Actin-binding LIM protein 1	34	126.41	97.99	136.79	84.66	69.14	90.40	124.82	95.61	132.77	68.82	88.18	127.66	81.76	136.38	90.47	78.60	148.85	92.74	163.98	96.90	178.86	74.43	122.14	91.60	75.58	110.70	73.45	64.77	124.78	62.75	287.98	272.37	331.97	313.20	188.25	250.80	259.26	342.61	270.74	205.85
O94929	ABLIM3	Actin-binding LIM protein 3	5	34.27	27.59	32.93	24.11	32.37	36.61	37.64	29.93	30.57	25.68	35.18	27.14	24.93	29.10	29.85	29.67	29.66	28.80	57.96	26.46	29.73	30.98	36.10	24.55	28.53	22.91	23.86	25.20	30.40	28.55	36.84	33.17	28.62	26.97	34.02	24.19	41.69	21.27	31.19	27.76
P61160	ACTR2	Actin-related protein 2	11	107.88	94.53	105.33	102.80	94.81	100.59	81.06	102.18	80.84	114.70	121.62	85.66	119.59	100.03	85.47	88.90	76.94	80.48	68.46	74.49	97.57	106.04	87.16	111.55	77.90	90.41	98.16	89.83	84.68	104.12	65.06	58.15	53.28	66.22	54.54	67.08	54.89	43.00	61.48	58.85
Q92747	ARPC1A	Actin-related protein 2/3 complex subunit 1A	6	83.94	95.13	95.18	82.90	84.84	71.95	70.58	73.88	63.94	79.73	92.30	88.33	105.99	90.58	76.32	67.94	67.34	82.14	69.60	80.85	97.59	103.58	87.13	86.30	86.62	77.66	110.83	68.83	65.91	107.84	69.10	88.63	89.78	75.94	96.11	76.41	62.13	67.69	65.45	64.24
O15143	ARPC1B	Actin-related protein 2/3 complex subunit 1B	7	53.95	48.28	50.42	53.74	50.22	51.65	39.99	48.78	54.67	52.09	57.22	46.09	61.33	53.69	41.62	46.96	42.84	45.30	40.90	41.36	52.51	47.22	38.31	62.65	45.71	51.65	54.13	50.67	45.18	57.13	41.12	35.20	40.68	39.33	41.23	33.35	43.93	39.27	42.26	45.74
O15144	ARPC2	Actin-related protein 2/3 complex subunit 2	10	68.60	71.93	88.03	92.91	72.25	60.67	58.45	77.74	54.20	80.11	112.50	64.87	98.06	62.68	72.23	73.99	52.20	67.81	62.69	70.81	78.39	89.10	75.96	84.30	84.73	81.04	95.06	71.39	63.65	81.46	50.84	56.90	47.21	52.06	55.60	55.88	46.09	34.70	48.87	51.99
O15145	ARPC3	Actin-related protein 2/3 complex subunit 3	6	67.26	44.25	61.24	59.39	41.45	33.68	45.39	21.90	35.55	55.71	54.92	48.81	60.03	53.11	33.82	38.83	44.49	38.71	29.01	24.10	75.44	82.89	48.82	58.60	58.44	36.65	65.94	36.84	41.99	81.91	41.48	29.63	29.22	46.69	38.61	30.53	29.81	25.97	30.36	37.24
P59998	ARPC4	Actin-related protein 2/3 complex subunit 4	5	980.70	762.62	891.68	924.17	651.06	875.71	619.93	809.78	761.40	761.17	1058.30	645.43	874.10	787.46	636.09	724.08	498.11	721.29	548.47	649.65	745.20	733.81	678.39	669.95	681.35	755.97	614.34	643.47	515.31	754.70	567.56	566.88	492.29	567.57	450.35	529.19	409.34	411.33	481.35	483.64
O15511	ARPC5	Actin-related protein 2/3 complex subunit 5	4	121.47	137.15	116.87	162.26	78.96	84.61	58.65	66.92	72.34	115.29	166.12	76.29	143.34	106.66	87.75	90.63	60.25	82.09	66.82	64.18	181.19	117.40	104.04	101.38	104.01	113.62	140.13	119.54	91.94	102.79	65.16	96.35	93.14	59.44	71.69	87.42	70.49	69.46	80.99	51.56
Q9BPX5	ARPC5L	Actin-related protein 2/3 complex subunit 5-like protein	4	69.57	35.54	103.57	77.13	68.33	81.57	70.77	72.33	50.89	72.30	78.50	68.19	66.79	70.36	60.71	66.37	64.72	62.18	50.62	38.55	81.78	86.42	100.71	61.57	66.57	63.91	101.39	90.31	51.16	70.67	55.35	63.00	59.43	87.39	52.99	64.35	52.05	73.40	51.57	56.19
P61158	ACTR3	Actin-related protein 3	13	318.32	271.98	393.53	320.58	316.23	280.48	253.16	307.80	273.95	362.40	372.70	221.99	344.15	309.98	292.38	280.75	232.75	266.79	236.27	271.88	316.73	316.83	287.20	305.80	297.65	345.44	332.52	291.17	259.19	362.32	196.16	224.14	240.84	242.18	225.66	252.29	205.20	220.56	233.37	238.44
P53999	SUB1	Activated RNA polymerase II transcriptional coactivator p15	4	41.72	49.37	40.69	32.10	29.27	29.73	30.73	30.04	31.37	30.78	28.25	34.22	51.40	36.36	23.52	31.35	35.69	29.16	33.14	29.41	70.44	66.07	52.91	39.35	39.02	34.10	40.84	35.23	22.08	55.99	32.97	33.61	28.50	26.30	26.02	33.04	22.97	24.95	22.71	25.57
O95433	AHSA1	Activator of 90 kDa heat shock protein ATPase homolog 1	9	119.79	105.46	106.91	125.41	111.57	100.86	90.11	86.59	98.89	111.33	102.88	90.38	103.98	131.13	130.55	91.57	98.37	89.00	105.82	103.20	105.94	113.70	113.77	76.66	119.63	119.33	86.95	79.95	98.76	107.46	99.50	97.51	90.68	101.23	109.68	115.30	97.30	106.60	79.60	96.99
O14561	NDUFAB1	Acyl carrier protein, mitochondrial	3	373.19	301.37	274.17	295.03	301.90	247.27	305.20	213.73	301.43	246.42	325.92	268.37	328.83	252.81	410.11	302.12	332.81	272.84	291.47	248.81	301.76	399.18	302.42	290.67	393.69	202.36	356.58	348.99	295.60	303.54	374.24	360.91	495.02	378.55	488.12	392.04	378.60	128.00	352.48	379.15
P13798	APEH	Acylamino-acid-releasing enzyme	11	226.40	186.64	150.86	266.58	204.30	174.94	199.40	195.11	176.14	173.67	186.01	189.63	209.97	185.22	184.02	153.24	166.48	189.43	151.56	157.54	140.53	117.43	134.69	171.48	148.16	114.03	137.63	141.59	109.85	147.99	167.43	169.37	145.38	196.18	172.07	178.98	158.74	133.30	151.98	141.35
O00767	SCD	Acyl-CoA desaturase	2	264.67	36.56	22.62	173.18	22.27	19.79	18.73	21.65	16.57	22.36	55.24	17.01	20.34	29.80	25.76	18.50	19.80	25.00	22.10	18.76	21.14	24.15	22.80	20.57	28.58	26.64	28.22	24.05	22.31	23.63	17.24	22.53	25.16	16.02	23.28	25.78	23.55	23.12	21.67	20.79
Q9H6R3	ACSS3	Acyl-CoA synthetase short-chain family member 3, mitochondrial	10	64.38	61.30	45.28	104.75	63.91	45.90	83.59	56.42	47.03	43.74	39.12	43.50	53.20	45.76	47.29	43.57	54.00	51.03	52.91	42.66	54.05	57.20	48.35	41.06	73.34	42.14	62.84	46.92	41.17	41.38	54.80	49.69	60.85	50.18	56.53	59.37	78.84	79.25	49.19	57.38
P07108	DBI	Acyl-CoA-binding protein	5	144.40	126.04	111.36	125.33	108.92	72.93	103.60	68.13	94.45	111.66	79.44	109.90	241.21	108.66	79.91	81.13	194.37	86.30	87.59	87.38	85.67	73.87	71.88	93.26	128.26	37.22	64.83	79.30	39.27	86.42	171.57	145.00	217.39	233.82	370.52	351.56	149.70	363.67	124.72	149.62
Q86TX2	ACOT1	Acyl-coenzyme A thioesterase 1	23	4011.03	4134.53	2737.94	3548.85	4880.27	2756.35	3570.16	2756.32	2793.36	3239.51	3382.83	2875.66	2419.44	2365.63	4285.58	3049.81	3390.88	2360.37	2376.77	2902.36	3306.48	2795.58	2367.19	2883.03	3812.50	2309.00	3281.27	2683.55	2583.75	2725.59	3960.58	2554.52	3393.92	2805.93	4256.68	3672.65	3533.33	2659.59	2680.18	3163.44
Q8WXI4	ACOT11	Acyl-coenzyme A thioesterase 11	5	22.43	24.49	31.98	22.93	32.63	27.46	26.48	24.76	24.07	23.56	20.13	28.89	23.31	25.71	31.72	30.75	30.11	28.83	21.21	24.74	24.78	21.90	22.17	28.79	27.74	20.81	25.99	20.50	22.14	18.73	30.40	24.74	37.73	28.81	46.39	24.13	22.29	23.27	30.18	29.66
Q9NPJ3	ACOT13	Acyl-coenzyme A thioesterase 13	6	1704.55	2018.56	1570.05	1888.68	2865.18	1811.07	1730.78	2092.45	1640.21	1628.60	1925.86	1823.79	1466.55	1444.10	2575.59	1717.58	1862.17	1734.67	1517.86	1538.14	2148.30	2188.01	1742.52	2569.51	2667.28	1672.82	2595.39	2298.41	1822.14	1797.12	1415.35	1497.36	1519.97	1621.72	1850.54	1263.22	1366.10	1683.94	1349.54	1568.92
P49753	ACOT2	Acyl-coenzyme A thioesterase 2, mitochondrial	1	85.70	90.82	59.03	44.09	97.30	16.41	91.33	69.51	58.30	84.19	46.00	80.54	50.77	61.38	89.46	68.94	74.96	60.98	65.77	62.72	89.01	71.29	62.62	16.87	79.04	64.73	69.18	60.43	83.54	71.61	102.34	57.27	76.94	65.44	74.97	49.43	71.31	38.89	81.20	70.98
Q9Y305	ACOT9	Acyl-coenzyme A thioesterase 9, mitochondrial	21	547.18	490.09	594.37	644.13	524.71	559.62	640.11	475.00	588.31	541.19	774.65	581.57	620.94	672.02	654.55	761.94	755.12	635.77	633.30	606.46	654.70	563.65	544.09	665.10	542.86	602.23	764.46	575.88	599.51	553.30	638.75	462.77	521.52	588.68	588.78	618.21	589.12	530.96	564.55	600.79
Q53H12	AGK	Acylglycerol kinase, mitochondrial	13	236.80	269.26	301.47	243.80	288.69	267.29	293.68	231.23	242.16	248.62	312.60	261.56	277.81	247.66	291.54	249.56	303.12	200.17	276.36	238.78	322.79	328.28	320.44	312.76	318.25	337.28	413.77	287.75	323.05	274.15	286.02	190.31	239.30	252.13	244.40	271.60	280.50	236.28	239.20	228.30
P14621	ACYP2	Acylphosphatase-2	3	138.62	169.49	47.75	279.91	62.85	146.23	169.05	192.19	128.23	165.06	50.94	187.77	165.87	187.84	189.46	117.25	191.39	181.33	104.92	206.23	124.72	138.56	132.08	144.14	126.09	75.37	172.47	156.64	84.70	174.26	63.18	156.02	140.90	218.20	164.87	208.70	121.95	262.79	29.03	118.22
O75608	LYPLA1	Acyl-protein thioesterase 1	2	278.85	421.94	253.95	366.74	365.19	195.91	237.75	254.60	306.42	264.16	294.64	313.60	406.70	340.84	316.11	82.74	300.12	236.50	257.92	258.35	201.64	225.23	194.88	247.92	250.03	20.32	199.20	222.66	27.85	194.84	421.69	439.46	421.32	395.82	396.15	320.92	335.66	425.94	387.34	309.50
Q6P587	FAHD1	Acylpyruvase FAHD1, mitochondrial	7	5289.14	6214.14	4480.24	6241.00	6536.20	5158.57	6195.84	5872.88	6370.08	5161.92	5025.51	4591.41	5184.63	5704.31	6230.12	4734.19	5244.38	4723.94	5991.76	5204.70	6068.43	4888.17	4667.14	4587.66	5190.00	3542.22	4641.23	5321.79	4906.52	4748.69	5865.65	6612.71	4976.86	6194.71	6251.89	4830.52	5312.88	5582.73	4495.67	4520.44
Q6UY14	ADAMTSL4	ADAMTS-like protein 4	4	27.33	26.33	21.79	21.64	27.92	25.26	21.56	27.47	19.96	19.00	27.30	34.89	26.65	20.25	25.39	29.89	30.10	30.09	17.62	16.82	27.12	25.45	18.01	29.10	18.23	21.93	16.52	22.83	18.34	14.44	28.07	21.11	27.04	21.46	19.23	21.33	25.54	17.92	23.97	27.58
P46108	CRK	Adapter molecule crk	6	50.29	34.69	26.01	41.08	37.50	33.84	28.00	32.68	30.14	38.33	42.41	28.46	42.21	36.02	40.78	29.43	32.42	33.13	30.57	25.49	43.20	32.92	36.95	30.61	32.39	34.85	32.25	37.63	39.63	38.87	32.15	35.63	34.55	29.55	28.89	38.08	32.78	26.85	35.10	36.80
P07741	APRT	Adenine phosphoribosyltransferase	3	116.11	144.27	61.80	112.96	64.59	78.61	55.60	45.01	23.99	53.32	80.44	70.33	62.41	68.14	57.95	42.00	50.88	51.84	32.80	32.94	75.80	44.92	41.68	29.64	52.74	60.68	29.35	27.37	42.75	38.45	47.31	32.02	34.37	42.89	43.91	44.47	33.77	38.56	39.44	29.30
P55263	ADK	Adenosine kinase	6	183.44	139.36	137.55	141.32	215.25	122.30	127.73	117.18	136.05	134.13	166.00	143.21	140.03	151.57	173.14	131.74	147.82	143.44	129.73	130.54	154.74	147.80	130.35	108.47	148.15	153.92	140.63	159.40	160.23	196.26	139.43	170.46	158.91	168.72	157.72	166.70	161.24	173.01	164.55	127.71
P23526	AHCY	Adenosylhomocysteinase	14	366.04	412.01	316.53	491.01	361.57	292.58	273.90	382.74	444.87	380.01	290.90	362.35	412.61	443.47	316.06	257.42	288.96	338.75	292.53	307.36	178.79	196.92	187.78	300.19	289.43	173.37	183.62	239.99	186.30	315.21	294.13	324.69	305.04	364.68	313.38	280.37	260.98	306.74	279.00	233.47
P54819	AK2	Adenylate kinase 2, mitochondrial	12	1840.22	2650.58	1524.04	2396.52	2313.17	1532.87	1957.89	1704.88	1816.36	1619.07	1925.95	1655.88	1600.65	1835.61	2121.43	1607.71	1923.17	1772.78	1691.40	1536.04	2049.36	1957.22	1500.56	2201.41	2251.64	1466.67	2562.42	2010.43	1784.84	1547.89	1853.56	1723.36	1943.11	2094.04	1989.19	1807.12	1922.96	1737.14	1631.67	1565.34
P27144	AK4	Adenylate kinase 4, mitochondrial	13	1484.94	1601.55	1032.32	1445.20	1307.24	1270.95	1456.82	1269.16	1083.63	1308.73	1270.59	1233.34	1212.65	1243.90	1175.85	1316.62	1552.54	987.33	1264.04	1129.47	1102.74	1225.83	1065.29	1448.40	1182.92	1251.15	1329.43	1131.35	1356.09	1245.40	1946.07	1972.74	1457.78	1764.35	1412.72	2041.96	2170.12	2254.94	1725.68	2064.43
P00568	AK1	Adenylate kinase isoenzyme 1	11	3255.48	3639.92	3939.58	4900.82	4040.40	3533.98	4007.68	4090.09	5037.98	3388.43	3534.57	5725.24	5208.96	5119.61	6167.68	2741.73	5425.14	5646.92	4291.98	4412.68	4496.52	3490.41	5249.92	4135.16	4743.92	2809.35	3411.44	4617.02	4887.31	3213.98	4113.03	5189.44	5077.68	5767.83	5327.66	4252.41	4756.18	7154.51	5197.39	3894.33
P30566	ADSL	Adenylosuccinate lyase	6	41.19	35.47	32.58	31.80	29.09	26.08	33.51	36.97	31.34	25.15	31.04	37.52	38.09	32.96	30.81	31.00	33.03	39.66	25.97	29.03	38.91	33.36	29.54	41.39	34.10	28.72	29.85	32.17	27.74	31.88	36.70	34.45	31.26	36.56	28.67	31.70	46.01	36.69	33.82	37.82
Q8N142	ADSS1	Adenylosuccinate synthetase isozyme 1	15	113.96	112.15	102.75	108.79	106.55	135.47	99.37	97.02	85.83	88.69	101.46	117.86	105.19	103.60	109.64	96.19	98.55	108.89	101.48	114.91	171.46	142.84	152.77	127.99	131.60	133.09	88.37	96.43	170.74	116.31	175.54	177.31	215.12	164.11	188.80	170.97	162.83	239.01	179.39	137.56
Q01518	CAP1	Adenylyl cyclase-associated protein 1	14	379.00	290.03	302.85	349.27	230.39	231.16	208.83	300.50	258.29	377.82	253.25	211.67	299.65	288.72	176.55	203.71	207.12	250.61	177.73	233.31	240.63	248.57	235.15	227.41	196.44	234.23	227.40	238.23	169.19	322.57	173.71	172.78	167.26	217.75	168.91	171.64	143.90	135.47	166.84	178.70
P40123	CAP2	Adenylyl cyclase-associated protein 2	15	129.07	114.42	156.74	163.84	103.21	117.50	137.91	107.56	143.67	121.20	110.64	134.15	134.98	188.01	139.14	102.82	122.24	106.35	116.55	124.35	186.90	162.23	213.13	118.69	143.07	147.51	146.69	148.61	129.68	125.77	208.53	163.36	174.28	181.73	149.54	151.71	138.88	152.35	123.93	150.58
Q8IUX7	AEBP1	Adipocyte enhancer-binding protein 1	17	82.85	59.57	104.16	63.27	77.45	103.49	56.38	69.24	57.12	106.38	561.67	53.33	603.71	69.91	67.87	70.06	48.98	62.72	60.52	58.46	109.25	70.89	76.38	78.31	60.01	98.08	66.93	67.28	69.91	86.95	57.69	66.13	64.25	58.89	58.36	62.03	58.60	56.49	54.68	51.26
Q9HDC9	APMAP	Adipocyte plasma membrane-associated protein	11	679.49	681.32	313.92	869.49	387.28	260.94	406.97	467.22	269.44	340.63	341.03	271.48	258.75	263.64	256.49	245.89	228.92	348.92	215.20	227.59	281.35	249.44	242.32	305.23	211.61	246.35	285.52	222.98	213.62	266.12	187.60	164.91	147.24	170.82	184.11	142.47	164.75	148.19	205.98	196.22
Q15847	ADIRF	Adipogenesis regulatory factor	1	506.57	519.30	276.33	689.46	200.21	92.62	122.35	174.68	152.02	180.08	244.18	117.16	157.05	180.06	85.17	20.37	119.84	198.19	38.97	18.07	79.48	98.82	19.95	102.01	87.77	52.22	68.38	76.57	28.09	100.60	67.05	14.42	21.39	80.64	16.19	31.30	27.69	17.44	26.21	46.36
Q15848	ADIPOQ	Adiponectin	4	227.71	211.78	182.57	247.73	214.66	214.23	96.79	117.30	157.39	180.16	229.38	192.07	161.56	178.32	155.85	171.77	91.76	155.19	182.95	174.16	279.40	268.50	193.59	256.46	185.97	258.24	116.12	198.07	163.00	240.41	192.46	219.19	185.22	186.21	159.49	203.45	172.46	179.37	193.61	196.94
P12235	SLC25A4	ADP/ATP translocase 1	13	40178.77	41849.15	40176.06	41426.98	55143.61	43541.59	62868.72	53806.00	54345.48	43703.63	44796.53	50207.50	42083.13	43933.75	60205.92	44297.41	61884.96	42626.27	61386.88	53802.79	50609.46	54377.75	50014.40	52016.92	57788.23	42485.46	68309.44	63570.34	62712.54	53887.65	67676.59	61893.61	69488.37	66775.54	69827.19	60170.53	84177.03	57931.71	81422.90	72484.92
P05141	SLC25A5	ADP/ATP translocase 2	16	51018.99	56290.54	46543.09	43134.89	54258.69	40709.66	52206.60	44746.58	43538.48	44829.99	50811.12	44893.66	43363.31	46931.77	47392.03	43978.47	46435.22	39436.24	48617.45	39501.60	57993.84	53769.81	47753.12	56294.26	46980.56	43343.52	56020.05	47100.44	46649.96	51926.64	53317.00	45976.68	50541.11	48290.38	47515.56	44259.50	58637.70	60191.95	56085.04	43937.22
P12236	SLC25A6	ADP/ATP translocase 3	3	372.58	555.36	340.17	444.48	467.06	303.90	362.96	290.13	231.86	322.48	184.00	286.14	258.59	288.71	358.22	299.60	302.10	248.72	257.55	188.59	317.95	372.15	266.10	392.55	363.96	301.58	444.82	313.16	244.27	366.43	199.24	194.02	217.92	240.32	234.21	195.13	207.59	234.14	153.81	179.28
Q9NX46	ADPRS	ADP-ribose glycohydrolase ARH3	8	92.28	62.33	70.36	67.29	67.63	61.88	56.17	60.93	57.01	61.92	64.05	68.53	74.21	67.15	67.14	58.70	53.26	49.02	54.91	56.12	59.22	54.92	62.69	53.62	70.89	51.37	51.37	56.54	51.13	55.20	69.76	64.66	65.78	72.40	70.06	71.41	62.71	67.00	64.46	53.12
Q9BQ69	MACROD1	ADP-ribose glycohydrolase MACROD1	5	322.01	268.05	317.89	326.82	378.82	341.13	294.51	244.89	338.59	277.64	260.71	368.60	322.94	219.08	553.96	325.96	345.43	270.22	324.51	279.14	420.17	442.23	505.42	425.29	576.89	352.63	368.89	388.37	449.40	378.13	516.87	505.75	680.01	665.31	600.02	579.94	595.58	501.34	577.71	510.36
Q9BW91	NUDT9	ADP-ribose pyrophosphatase, mitochondrial	4	25.48	28.33	21.49	19.82	26.97	27.07	26.06	22.22	20.70	24.13	33.36	23.61	22.42	22.10	22.48	22.29	28.48	24.48	19.67	20.52	31.82	30.28	29.62	21.69	33.96	21.73	24.36	23.14	33.89	28.14	23.03	21.45	31.90	21.25	38.28	19.94	29.13	36.86	23.45	27.01
Q10588	BST1	ADP-ribosyl cyclase/cyclic ADP-ribose hydrolase 2	6	55.34	65.17	89.11	52.67	59.91	42.27	54.64	51.06	50.46	72.77	69.16	51.06	74.58	56.03	53.44	51.45	40.63	71.44	48.96	54.41	70.69	77.20	79.14	55.25	69.22	54.69	72.18	67.14	49.60	60.99	51.97	51.97	39.50	50.43	52.33	39.36	42.97	52.68	42.80	44.25
P61204;P84077	ARF3;ARF1	ADP-ribosylation factor 3;ADP-ribosylation factor 1	8	584.70	575.94	635.09	558.14	584.78	660.59	519.57	549.43	491.27	688.81	595.83	523.96	578.65	714.12	635.55	432.05	561.22	530.61	607.76	572.33	648.75	567.63	708.91	713.36	672.83	752.38	648.35	578.98	683.00	787.46	538.46	531.31	487.02	434.58	522.38	499.90	486.66	479.47	425.93	425.98
P18085	ARF4	ADP-ribosylation factor 4	5	322.83	371.53	402.56	265.94	283.33	279.30	248.73	313.54	184.80	275.77	305.57	217.40	257.46	314.34	203.34	217.90	239.43	241.02	212.09	249.92	303.02	218.77	290.11	245.28	259.72	317.26	184.95	205.57	260.29	293.99	215.19	190.03	153.98	165.49	187.03	146.81	163.49	162.82	176.58	186.41
P84085	ARF5	ADP-ribosylation factor 5	2	115.00	111.29	122.01	68.44	94.70	56.72	49.31	66.09	60.49	83.34	152.29	110.64	124.30	111.91	52.80	68.69	50.87	70.80	21.56	20.16	120.25	116.81	127.86	38.53	97.47	119.65	40.95	36.67	44.35	94.60	53.12	78.59	31.65	51.47	51.82	43.00	49.07	23.49	51.46	61.33
P62330	ARF6	ADP-ribosylation factor 6	3	47.91	57.27	58.03	57.54	47.29	33.06	58.45	61.18	48.92	61.39	53.61	51.90	79.65	37.96	44.36	30.41	56.40	47.38	48.02	30.56	82.47	32.43	62.24	60.78	54.68	40.39	57.26	59.11	115.35	74.83	53.40	49.89	70.51	61.64	56.28	54.34	53.46	44.63	57.36	58.74
P40616	ARL1	ADP-ribosylation factor-like protein 1	6	37.54	25.76	28.86	29.93	30.05	22.38	24.53	20.91	27.69	29.06	33.64	32.48	30.43	30.88	25.99	22.58	25.75	25.83	28.82	27.64	33.56	36.27	46.93	29.45	31.40	34.63	27.12	19.48	28.29	31.04	28.38	31.88	32.39	33.18	33.01	25.45	33.01	31.79	24.88	26.80
P36404	ARL2	ADP-ribosylation factor-like protein 2	5	159.40	183.45	53.05	111.79	192.40	123.95	103.52	64.02	69.98	131.53	152.81	52.58	57.97	128.55	94.23	108.74	61.59	68.13	74.70	39.94	63.94	122.66	125.70	118.63	156.30	77.94	70.63	99.72	111.90	160.29	75.13	68.48	71.16	55.47	42.89	94.68	120.78	59.00	76.92	34.23
P36405	ARL3	ADP-ribosylation factor-like protein 3	5	118.57	100.69	85.85	115.32	91.17	110.83	78.53	79.12	68.15	87.65	99.62	90.12	77.22	107.96	96.69	71.67	77.87	93.03	73.89	88.63	95.17	74.31	111.55	57.76	69.64	106.81	59.06	71.21	96.47	94.19	83.51	83.24	83.56	78.97	77.39	112.02	79.69	87.37	69.44	89.67
Q96BM9	ARL8A	ADP-ribosylation factor-like protein 8A	5	118.40	89.58	117.25	120.72	108.68	111.07	102.56	102.46	79.75	98.55	123.92	110.61	106.16	112.88	95.64	97.15	100.18	118.28	76.74	106.58	146.20	115.65	105.84	114.96	101.08	128.24	126.85	97.44	108.68	119.23	87.30	92.35	86.36	86.75	95.70	99.16	86.93	94.64	86.11	92.32
Q9NVJ2	ARL8B	ADP-ribosylation factor-like protein 8B	2	49.24	49.62	41.92	40.56	36.79	44.45	38.88	17.34	23.47	34.22	65.42	49.80	53.78	37.50	34.01	23.43	20.15	35.56	29.90	34.68	59.43	28.50	42.63	54.49	40.45	34.56	37.11	33.86	32.03	29.50	54.46	35.21	64.43	35.52	44.03	37.19	32.83	42.76	26.71	15.62
Q9UKK9	NUDT5	ADP-sugar pyrophosphatase	3	43.74	22.10	20.10	27.16	18.07	25.08	23.47	15.76	27.68	22.86	18.04	17.05	23.67	25.06	18.67	22.80	22.20	18.87	21.76	22.01	17.99	17.23	26.95	16.11	24.72	25.22	24.80	18.71	18.06	15.09	30.32	26.16	18.12	23.22	25.15	18.67	18.08	28.04	17.91	15.62
P43652	AFM	Afamin	15	214.28	278.01	134.30	160.12	242.56	308.58	98.38	186.18	169.07	548.77	185.83	212.63	190.44	168.00	182.16	294.18	121.37	272.74	110.81	253.53	82.91	86.77	79.08	121.80	103.37	160.79	72.29	98.72	63.91	123.40	106.69	113.03	89.25	97.47	95.05	98.43	72.18	99.28	70.69	88.06
Q8WV93	AFG1L	AFG1-like ATPase	6	39.30	73.73	48.77	57.50	76.13	75.72	56.70	58.69	43.54	48.87	40.35	56.89	38.47	46.45	58.54	54.13	61.59	41.87	45.45	54.71	69.03	46.68	55.24	60.73	45.64	39.23	46.41	44.38	40.13	46.93	84.30	51.21	40.57	63.75	42.51	41.09	43.91	44.91	40.23	62.21
Q9Y4W6	AFG3L2	AFG3-like protein 2	25	697.67	783.86	705.49	747.36	798.43	701.00	779.93	641.46	720.27	724.29	860.15	776.26	889.04	862.01	882.91	728.66	886.46	693.15	746.23	839.94	914.83	928.10	825.60	911.54	886.96	719.54	1029.94	835.64	827.47	836.53	1334.52	1310.93	1385.68	1283.13	1391.51	1247.38	1357.02	1388.74	1224.56	1218.44
O43488	AKR7A2	Aflatoxin B1 aldehyde reductase member 2	9	361.27	391.66	298.42	438.30	365.54	296.68	266.29	317.78	274.25	330.16	421.23	358.53	330.82	331.61	343.40	274.06	297.01	328.60	275.81	329.51	345.71	277.21	230.38	332.34	312.85	311.16	247.86	234.78	316.29	348.75	287.88	271.03	239.25	314.11	277.99	305.80	236.27	318.61	296.30	272.69
O95154	AKR7A3	Aflatoxin B1 aldehyde reductase member 3	2	29.39	23.75	21.88	23.85	24.72	17.69	18.08	17.78	18.40	13.93	26.33	28.41	23.24	20.87	21.60	20.68	19.22	18.93	18.63	17.69	25.44	26.51	25.81	21.81	33.02	12.76	21.37	18.56	18.84	17.59	26.19	27.28	25.18	22.64	29.36	22.43	21.61	29.49	15.66	15.88
O00468	AGRN	Agrin	30	458.23	413.72	471.13	346.28	398.01	394.23	351.92	406.61	358.80	428.93	468.07	454.43	526.91	402.60	413.14	406.85	392.76	413.10	377.35	339.65	502.91	670.44	611.70	459.67	432.11	486.57	598.64	466.36	498.69	550.00	390.00	359.81	385.32	355.55	343.24	360.51	377.47	318.02	368.00	338.27
Q02952	AKAP12	A-kinase anchor protein 12	40	76.28	61.36	76.78	80.33	57.88	50.29	53.93	67.70	53.49	80.77	58.41	50.27	59.12	58.94	47.84	51.08	51.35	66.47	54.49	57.19	70.82	60.07	66.29	64.30	53.27	52.32	57.68	55.67	64.54	62.79	49.99	53.17	49.54	49.73	48.42	46.63	50.93	48.00	45.83	46.04
Q12802	AKAP13	A-kinase anchor protein 13	5	22.70	22.90	17.36	22.37	23.11	28.23	23.69	28.68	22.08	20.33	18.66	20.69	20.98	19.54	20.29	27.57	32.38	24.35	17.11	17.33	25.16	18.66	15.98	28.11	17.83	19.74	19.07	18.86	22.32	21.32	14.65	17.58	20.37	21.73	16.97	19.33	22.87	17.01	24.67	27.59
Q9Y2D5	AKAP2	A-kinase anchor protein 2	9	49.82	30.69	48.08	38.10	33.32	32.57	38.88	36.73	28.22	25.91	30.65	40.77	36.19	41.34	32.66	34.48	36.00	31.30	35.70	31.80	57.37	34.51	47.68	37.09	32.45	35.83	28.64	29.60	31.33	28.37	42.60	28.34	40.93	46.11	40.93	41.10	39.11	33.86	32.63	34.65
Q2M3C7	SPHKAP	A-kinase anchor protein SPHKAP	21	372.43	481.53	502.15	387.44	411.57	406.39	467.47	474.53	484.92	482.19	418.69	417.76	441.11	467.21	360.88	496.08	442.69	449.66	491.10	503.17	388.23	434.93	405.52	445.88	386.48	417.04	426.30	365.90	366.93	403.62	541.79	427.05	505.16	493.10	477.16	376.89	398.74	440.35	413.55	527.18
P24298	GPT	Alanine aminotransferase 1	15	182.61	324.68	138.64	274.60	198.68	158.39	159.03	278.99	147.48	155.97	122.84	232.44	215.30	137.74	159.87	120.72	161.54	191.19	105.24	188.32	95.80	101.80	106.43	89.50	117.43	108.42	98.99	143.64	71.99	88.05	291.47	545.66	470.70	354.04	464.33	346.03	297.70	221.39	308.27	311.57
P49588	AARS1	Alanine--tRNA ligase, cytoplasmic	19	110.89	135.09	149.50	139.41	113.66	114.52	133.84	104.66	138.91	150.08	102.98	126.17	118.37	135.54	107.80	112.02	127.90	119.01	133.75	139.01	125.51	98.09	156.60	111.90	147.79	119.53	110.47	93.85	116.63	107.04	129.01	113.53	103.72	138.36	124.36	109.80	110.54	137.43	111.16	105.77
Q9BTE6	AARSD1	Alanyl-tRNA editing protein Aarsd1	2	31.42	20.12	23.80	29.03	29.29	15.01	17.29	16.66	22.08	13.37	32.33	21.35	20.26	29.88	28.42	18.25	17.53	17.04	16.58	15.58	29.32	31.14	30.63	19.11	29.27	28.63	27.33	26.89	23.76	15.64	37.97	33.88	24.92	26.76	29.71	27.33	33.28	25.89	12.88	24.37
P02768;P02768-1	ALB;	Albumin;	77	166683.44	220335.56	160004.84	205861.19	200133.78	216896.77	108966.72	162493.48	305254.81	404147.34	136059.30	175949.92	218398.27	209510.73	137821.50	219609.70	105870.23	264004.19	136030.64	221598.91	37834.26	46318.82	28945.05	89840.61	61235.76	103842.23	27991.97	78804.45	40698.48	116711.81	61778.00	96407.40	44469.11	83794.16	63575.86	61302.72	50877.36	53546.82	81607.27	59387.94
P07327	ADH1A	Alcohol dehydrogenase 1A	4	98.54	203.02	190.27	150.15	377.83	537.60	231.51	133.04	222.91	121.80	96.89	166.81	184.78	98.45	127.78	777.62	346.42	136.71	285.65	135.01	113.39	209.55	99.48	157.63	408.40	1492.56	629.68	103.27	252.27	93.15	152.71	99.20	92.95	141.65	115.34	120.45	75.21	99.39	72.46	69.55
P00326	ADH1C	Alcohol dehydrogenase 1C	4	28.20	33.90	29.03	23.18	26.23	26.07	27.25	26.82	57.48	16.09	34.57	33.20	23.32	17.51	22.08	27.65	36.72	28.52	24.72	18.45	27.58	23.55	21.97	28.32	19.42	97.32	49.15	18.35	32.05	18.90	28.73	20.28	19.44	22.47	18.41	22.86	27.61	16.81	25.98	21.15
P28332	ADH6	Alcohol dehydrogenase 6	4	28.96	17.64	19.17	28.66	26.09	26.64	18.25	22.55	20.10	19.64	22.39	27.10	18.29	18.24	23.15	22.66	23.58	22.21	18.97	20.10	26.99	21.71	23.23	26.87	19.12	41.31	133.72	23.00	28.26	27.34	23.69	18.52	29.68	18.54	20.86	22.63	27.85	23.05	28.60	23.32
P11766	ADH5	Alcohol dehydrogenase class-3	14	703.27	1051.24	687.17	1320.41	875.73	704.23	617.36	867.56	863.63	1008.01	738.92	785.15	1238.23	877.45	759.74	605.97	647.36	849.43	692.67	958.29	403.74	435.15	412.61	536.04	654.67	447.16	469.88	510.45	372.42	869.23	936.11	987.38	1008.58	1085.27	1036.89	1251.71	634.53	744.97	998.48	1062.01
Q8IZ83	ALDH16A1	Aldehyde dehydrogenase family 16 member A1	3	92.89	51.24	45.97	43.13	31.06	29.92	40.17	27.99	34.44	27.32	31.97	30.11	44.38	36.58	34.17	29.58	45.92	30.40	31.43	35.32	43.81	34.14	29.85	55.89	35.33	44.60	59.75	35.41	27.86	31.08	43.66	27.13	31.29	33.85	26.04	37.96	70.77	32.38	26.85	37.88
P51648	ALDH3A2	Aldehyde dehydrogenase family 3 member A2	12	302.38	266.84	178.74	394.66	206.98	170.52	255.52	219.53	159.43	150.31	188.64	145.03	177.98	182.41	136.88	131.03	143.56	144.72	131.28	153.67	153.45	168.72	158.88	124.32	140.83	149.18	153.19	123.29	126.66	126.63	127.59	164.52	167.25	154.71	173.81	155.37	148.00	157.62	150.96	141.49
P30837	ALDH1B1	Aldehyde dehydrogenase X, mitochondrial	14	102.97	131.20	128.87	94.25	110.85	95.44	127.63	109.04	94.93	118.94	59.42	83.22	73.66	98.71	68.45	67.79	86.86	117.87	80.34	109.46	84.46	150.22	89.23	67.27	108.97	74.93	192.68	100.43	109.28	119.73	46.99	63.96	63.56	54.67	64.15	57.11	50.75	56.81	53.64	79.19
P05091	ALDH2	Aldehyde dehydrogenase, mitochondrial	25	8996.66	12769.51	7552.87	15125.06	7782.35	7918.49	7558.56	8473.82	7760.10	9014.15	8259.73	6921.65	8384.35	8059.57	7735.78	8901.96	6800.71	8521.04	7651.92	8542.12	8280.73	8746.63	6525.04	9301.54	7350.95	10056.41	7760.46	9273.69	7980.87	9892.54	6556.95	6800.21	7740.25	6759.91	5538.77	7216.60	5418.21	6594.23	6338.93	6824.93
Q06278	AOX1	Aldehyde oxidase	5	22.37	19.72	17.72	20.86	24.59	18.46	17.51	15.23	28.93	24.59	26.14	21.38	24.14	23.09	22.41	19.30	21.42	18.61	20.48	19.64	21.60	27.30	28.88	18.71	22.76	34.44	27.78	24.34	23.36	26.87	19.83	26.83	28.17	19.50	27.30	20.33	25.98	25.00	21.20	19.42
P14550	AKR1A1	Aldo-keto reductase family 1 member A1	18	429.09	452.93	536.25	491.14	410.66	435.76	351.05	340.22	419.72	457.80	407.01	508.13	360.94	453.94	384.76	335.20	390.97	397.05	383.69	344.09	467.91	359.86	574.82	380.52	422.78	609.31	289.01	320.05	504.02	467.34	199.85	283.94	260.96	259.43	250.76	259.24	275.36	218.43	234.44	211.04
P15121	AKR1B1	Aldo-keto reductase family 1 member B1	17	1757.71	1869.24	1399.19	2927.56	2534.46	1413.43	1350.79	1534.12	2104.83	2181.86	2170.81	4516.04	2371.08	3162.82	5623.01	1723.42	2106.83	2466.97	1506.26	3206.71	1117.71	1187.68	885.49	1322.47	2020.66	968.62	901.64	985.81	1093.93	1685.12	1806.03	2359.49	1550.64	2282.44	3323.84	1873.10	1555.61	1642.64	2256.80	1742.62
Q04828	AKR1C1	Aldo-keto reductase family 1 member C1	12	434.35	1046.94	453.92	663.70	706.34	280.50	399.36	341.94	254.52	692.76	338.23	263.52	407.43	228.28	272.07	239.81	248.25	339.20	225.86	283.59	279.49	228.50	404.24	215.38	386.30	376.07	274.65	241.92	254.64	400.80	175.50	179.20	174.29	163.41	190.74	187.28	194.50	182.73	180.04	194.24
P52895	AKR1C2	Aldo-keto reductase family 1 member C2	3	81.18	137.79	58.43	163.32	85.94	33.18	82.52	76.35	42.13	85.34	38.19	37.54	65.55	31.44	33.63	44.25	47.83	62.12	41.59	42.22	37.71	35.89	43.15	38.32	47.23	35.48	36.46	52.56	48.65	38.39	40.96	39.17	35.25	41.53	40.68	30.22	32.20	40.66	36.78	34.24
P42330	AKR1C3	Aldo-keto reductase family 1 member C3	4	50.55	50.04	49.67	106.23	40.50	42.94	33.18	45.60	38.55	54.75	52.96	34.83	48.41	55.98	47.25	39.62	37.00	37.54	50.28	36.06	34.05	48.41	48.96	38.40	45.56	43.56	36.37	46.67	38.47	51.83	36.94	41.86	51.81	42.16	45.52	43.03	40.38	43.19	41.21	43.75
Q6NUM9	RETSAT	All-trans-retinol 13,14-reductase	5	89.90	68.84	24.53	242.69	34.56	33.31	25.15	30.27	22.31	43.79	24.33	27.59	27.62	28.23	25.75	24.73	20.78	29.65	23.48	34.78	23.82	32.69	34.79	24.79	28.52	29.28	25.62	25.81	26.40	26.25	22.86	29.21	24.98	22.56	25.12	30.40	26.46	26.64	21.97	21.52
P00325	ADH1B	All-trans-retinol dehydrogenase [NAD(+)] ADH1B	21	4898.03	4953.49	2730.07	8031.36	2513.62	2567.77	2339.39	3681.61	3473.18	2075.61	2307.09	1481.78	2419.58	1791.05	1139.00	2925.09	1597.06	3608.20	1961.50	860.66	1614.20	1720.20	919.46	1307.36	2048.65	4717.54	2880.27	1350.23	1893.87	1346.06	573.53	725.84	440.50	633.95	319.54	562.09	431.41	403.90	752.28	406.81
P08319	ADH4	All-trans-retinol dehydrogenase [NAD(+)] ADH4	13	46.89	44.13	45.84	49.39	91.75	263.22	69.86	51.68	120.53	45.42	56.71	48.26	45.64	49.87	59.22	264.83	222.24	46.81	89.85	46.08	54.91	55.56	50.76	50.10	86.51	907.42	993.69	55.09	181.51	45.24	45.13	42.27	50.97	44.52	44.11	43.90	66.72	43.27	54.64	43.63
P02763	ORM1	Alpha-1-acid glycoprotein 1	5	2939.49	2502.97	1317.14	4702.89	2930.57	3012.04	1330.35	1349.66	11882.66	5589.59	2572.92	1848.10	2115.19	4405.24	2166.65	2838.31	1529.53	2338.79	5595.58	2861.83	525.72	403.37	205.39	1934.01	816.97	1193.42	348.02	518.09	1210.11	1510.45	965.03	1113.84	385.72	1879.33	829.94	749.07	672.34	683.52	2936.23	722.46
P19652	ORM2	Alpha-1-acid glycoprotein 2	7	11391.70	10780.93	5964.58	8133.19	8139.48	14821.66	3157.03	6111.72	25042.86	23105.41	10036.05	8080.55	11198.46	8398.75	6042.42	13700.99	3649.25	9763.85	12063.83	12412.04	2363.49	2219.86	1178.94	3604.22	2584.11	6014.10	1058.21	2733.13	2895.16	6420.08	4458.86	4610.20	2106.25	4214.32	2866.18	4059.83	1751.57	2866.43	6992.10	3130.73
P01011	SERPINA3	Alpha-1-antichymotrypsin	14	4257.21	3184.34	3242.70	6227.62	3908.04	7884.09	1944.67	3226.31	11271.99	8593.11	5058.36	2547.64	4740.94	7234.91	2782.24	5182.05	2339.41	4128.94	5998.55	4788.81	1801.02	1506.78	1122.23	4716.69	1881.50	8190.92	1004.85	2176.45	3919.00	3711.53	1580.20	1466.18	865.65	2502.61	1100.80	1368.91	1104.80	1393.30	3091.01	1155.93
P01009	SERPINA1	Alpha-1-antitrypsin	25	16387.29	20425.65	11295.90	28436.98	13095.50	16565.83	7840.44	15885.35	58474.63	40630.17	14439.62	15536.76	15660.46	29930.34	9769.65	14222.07	8365.36	26102.49	25244.57	20594.61	3522.38	4413.79	2684.19	12915.45	4296.42	8796.75	2668.77	6674.30	7591.60	11759.88	5310.92	8150.21	3797.95	11205.55	4666.84	4178.85	4390.31	7540.29	14696.16	5574.33
P04217	A1BG	Alpha-1B-glycoprotein	15	773.82	630.05	519.31	469.61	635.38	847.24	348.44	438.25	1309.50	2101.16	679.73	484.00	701.68	629.50	478.60	646.90	411.64	630.07	602.99	1112.67	290.82	194.40	178.57	366.21	243.80	443.70	163.67	245.66	302.91	614.74	305.36	275.42	194.67	280.10	217.20	221.73	205.47	260.82	342.49	271.20
Q13424	SNTA1	Alpha-1-syntrophin	18	408.35	324.12	424.29	340.67	287.92	362.62	414.02	305.35	377.89	257.80	330.17	470.07	297.94	395.33	397.81	292.43	464.80	380.02	437.64	330.29	586.59	384.30	569.43	390.28	407.24	401.16	326.09	313.59	408.77	323.02	548.80	518.62	634.24	542.87	552.49	513.79	500.60	637.28	480.19	383.94
P08697	SERPINF2	Alpha-2-antiplasmin	9	592.08	487.48	559.33	383.52	579.07	707.53	378.93	557.23	582.56	1278.28	648.85	538.77	681.17	566.68	469.93	798.51	562.00	645.53	473.68	521.13	500.54	423.86	401.04	529.61	396.92	1754.71	472.12	451.33	512.46	513.81	369.47	316.42	341.30	384.26	306.40	414.88	422.07	346.27	444.37	411.64
P02765	AHSG	Alpha-2-HS-glycoprotein	7	977.19	1249.99	1024.55	1640.09	1381.08	1004.26	834.33	842.99	2446.33	2779.10	927.17	1232.58	1310.98	1634.22	1058.01	939.72	885.75	1264.59	1000.75	1495.73	447.80	449.78	337.63	1015.45	497.15	681.48	285.95	461.29	588.80	919.81	530.68	719.36	450.69	864.55	537.26	365.56	424.50	549.33	760.89	499.85
P01023	A2M	Alpha-2-macroglobulin	55	3277.85	5142.35	1438.70	2962.65	1977.99	4529.19	1353.35	1530.29	6693.82	3377.87	3437.71	3164.97	2780.97	2706.60	1910.67	4463.83	2107.98	2537.81	2284.60	2278.17	1435.36	1349.66	735.78	2239.61	881.61	4908.34	1059.89	1141.18	1402.64	1837.83	1427.15	2262.37	799.31	1485.98	860.69	1113.09	1555.81	1278.34	1405.00	896.04
P30533	LRPAP1	Alpha-2-macroglobulin receptor-associated protein	9	61.07	57.85	60.28	67.79	66.46	68.91	62.26	78.00	74.19	67.01	66.37	57.65	63.24	72.78	75.43	75.02	77.33	72.15	65.39	56.19	82.36	74.29	73.15	62.49	75.16	75.40	69.06	77.47	67.40	69.86	63.73	75.47	61.66	56.91	61.95	72.13	54.61	59.99	59.67	69.70
P12814	ACTN1	Alpha-actinin-1	25	397.44	176.30	563.50	268.42	194.14	323.40	207.72	203.08	294.35	277.91	405.59	244.17	365.37	406.79	280.18	290.93	222.81	257.79	203.25	250.43	350.85	298.33	428.42	312.68	340.82	294.42	336.98	253.89	261.27	451.54	177.09	132.76	160.42	173.04	148.10	188.83	117.46	120.67	127.65	218.12
P35609	ACTN2	Alpha-actinin-2	64	12572.10	12430.76	13692.07	14642.89	11295.28	17384.93	16924.91	15996.06	17520.17	11758.59	13825.20	17789.89	12681.98	16705.26	16823.05	19629.00	17835.71	14919.63	17836.32	16243.77	15958.02	14505.58	16302.90	14994.01	14146.83	15816.49	13835.91	14892.29	18689.29	13609.94	21772.49	22557.78	23096.67	23807.71	24997.05	27362.56	26583.71	28355.01	24326.39	26319.14
O43707	ACTN4	Alpha-actinin-4	30	2684.55	1378.84	2244.06	1595.09	1195.15	1180.99	1096.23	1491.55	2190.64	1524.56	1385.01	1233.09	1512.13	1489.26	1117.98	1366.98	1114.37	1507.34	1046.18	1140.14	1314.89	1231.09	1210.97	1362.42	1239.77	1190.95	1139.55	1124.72	1037.94	1454.02	1092.50	845.61	815.45	1185.51	951.38	948.04	801.76	796.11	925.12	930.82
P35611	ADD1	Alpha-adducin	16	138.98	118.47	155.07	91.61	94.24	88.57	110.04	117.02	84.97	147.02	119.31	99.36	149.22	93.74	79.51	83.20	92.90	105.98	98.72	95.41	135.28	96.93	122.29	109.91	90.63	95.06	96.04	79.98	98.61	103.42	92.95	77.05	70.47	79.26	60.95	73.88	75.68	62.27	81.91	79.07
P49419	ALDH7A1	Alpha-aminoadipic semialdehyde dehydrogenase	19	760.61	614.72	603.88	786.54	609.26	609.55	604.75	442.80	597.71	620.17	1015.10	560.00	717.12	679.10	618.92	789.37	579.18	469.01	550.08	692.96	800.95	582.32	488.84	740.91	576.54	786.39	642.47	483.57	531.05	627.57	909.52	618.62	635.90	772.67	618.36	733.31	549.46	530.08	596.47	559.81
Q9UDR5	AASS	Alpha-aminoadipic semialdehyde synthase, mitochondrial	14	106.80	76.00	86.38	81.61	79.07	78.38	123.45	96.77	87.58	82.41	128.98	86.99	130.35	113.58	95.11	97.43	136.24	87.82	108.73	96.05	106.88	85.31	82.85	94.96	87.04	105.22	94.93	113.39	97.28	92.91	153.82	108.69	173.68	118.40	123.22	125.52	115.33	101.79	105.74	142.68
P61163	ACTR1A	Alpha-centractin	5	146.65	113.26	150.41	146.39	118.63	126.05	125.13	118.15	94.55	131.36	155.00	121.92	138.75	142.32	122.32	111.83	115.43	107.08	121.01	104.56	149.44	138.04	145.70	118.74	139.33	134.26	173.80	101.64	103.92	116.06	117.36	103.24	113.83	122.25	113.21	116.07	136.01	119.01	106.75	91.47
P02511	CRYAB	Alpha-crystallin B chain	16	15830.11	11930.01	16971.17	16660.60	16837.22	25002.45	21728.42	17867.45	12823.40	14930.45	12069.62	14424.47	9621.46	14939.15	19118.23	16697.81	21397.44	15371.67	17408.24	16914.63	15412.57	17348.45	16555.41	16908.93	18357.20	16946.61	19978.84	19804.25	17757.12	16656.82	14995.89	14770.16	13845.62	16669.14	18835.90	20310.76	20986.74	20820.17	16742.68	15963.19
P06733	ENO1	Alpha-enolase	17	2214.05	2624.26	1756.07	2822.88	2083.63	2129.00	1725.45	2085.40	1988.30	2363.13	1985.94	1747.00	1731.17	1785.78	1627.27	1832.75	1626.75	2008.05	1672.88	1686.54	1607.24	1741.88	1485.75	2019.41	1857.19	1589.87	1632.04	1788.36	1583.80	2026.29	1606.07	1613.52	1667.81	1558.23	1634.56	1730.67	1539.99	2082.48	1757.84	1728.74
Q9NTJ4	MAN2C1	Alpha-mannosidase 2C1	6	25.09	22.98	21.18	24.69	26.54	20.78	22.38	21.79	22.67	20.87	27.06	26.53	23.23	18.62	27.01	20.59	21.65	21.15	22.98	24.66	23.93	24.48	26.01	20.85	23.14	28.55	23.10	25.57	24.93	28.18	21.12	27.92	27.07	22.54	18.73	20.24	23.74	18.25	27.84	23.33
Q9NVD7	PARVA	Alpha-parvin	9	69.04	69.72	93.71	65.90	51.02	52.84	57.44	49.51	56.76	56.40	58.58	51.81	51.23	61.88	49.95	59.86	46.65	56.79	46.31	50.46	53.21	55.87	64.17	60.07	52.29	61.79	46.84	45.91	54.99	52.09	51.62	43.90	51.40	50.43	47.26	45.71	47.84	40.36	45.55	43.20
Q16586	SGCA	Alpha-sarcoglycan	7	387.46	438.50	645.06	446.12	432.98	727.60	538.95	450.72	479.64	524.86	326.60	578.18	387.74	529.59	539.54	521.36	618.15	459.78	570.86	488.06	741.83	774.85	870.90	887.43	619.38	701.54	714.52	729.01	649.78	690.53	468.59	422.48	658.04	713.37	575.45	659.61	676.17	719.05	501.24	533.71
P54920	NAPA	Alpha-soluble NSF attachment protein	13	338.16	312.05	277.52	310.60	267.21	240.58	235.44	275.82	219.97	247.16	309.26	255.80	273.80	280.87	280.29	268.45	245.94	265.32	197.59	212.71	293.85	289.52	268.79	242.99	261.12	285.00	311.61	227.81	233.40	249.93	253.91	233.90	256.72	261.47	258.60	265.57	275.61	240.83	228.34	236.59
P37840	SNCA	Alpha-synuclein	4	142.27	27.55	22.81	21.57	21.19	28.38	30.94	32.19	22.04	21.07	106.43	32.65	29.74	31.66	27.21	23.77	69.25	37.93	19.98	18.89	18.41	19.16	17.67	30.45	17.99	19.59	18.23	25.05	19.57	37.49	30.65	26.07	21.25	24.78	24.70	44.05	21.59	24.65	21.62	24.42
P21397	MAOA	Amine oxidase [flavin-containing] A	18	1278.84	2158.69	1301.86	2605.96	1705.50	1391.45	1515.63	1415.21	1236.16	1402.82	1346.17	1175.17	1081.06	1441.70	1520.07	1350.28	1109.98	1314.71	1142.66	1422.10	1216.21	1172.70	1284.22	1539.12	1425.04	1382.70	1577.28	1519.27	1243.35	1516.24	710.45	643.19	678.88	1104.45	859.91	711.91	744.08	766.73	888.02	706.02
P27338	MAOB	Amine oxidase [flavin-containing] B	19	532.34	431.23	631.31	605.50	626.85	599.38	449.31	557.69	451.71	633.12	700.35	524.25	559.10	541.38	629.71	590.04	502.11	619.19	509.50	636.28	625.02	512.10	692.48	627.73	662.58	664.57	645.55	756.58	648.50	735.27	835.77	610.83	696.66	733.91	769.27	764.27	613.90	697.53	658.74	760.69
Q12904	AIMP1	Aminoacyl tRNA synthase complex-interacting multifunctional protein 1	9	53.66	47.31	31.52	53.26	43.54	41.29	40.40	42.36	37.87	31.91	41.67	42.64	56.25	32.79	46.27	39.10	41.61	39.41	33.90	37.80	55.72	37.89	50.08	46.16	32.01	34.35	37.90	41.10	39.84	43.38	44.85	31.28	43.51	36.60	34.67	41.46	48.98	35.32	42.94	44.55
Q13155	AIMP2	Aminoacyl tRNA synthase complex-interacting multifunctional protein 2	4	45.34	60.83	81.60	84.58	72.48	27.42	79.33	42.32	42.30	21.67	30.83	32.70	36.14	41.81	49.29	47.97	51.35	30.60	37.64	50.97	66.11	67.39	62.36	69.32	66.46	36.19	66.49	42.74	35.99	39.56	57.81	77.25	51.32	56.77	81.39	65.57	47.02	22.25	47.96	32.85
Q03154	ACY1	Aminoacylase-1	12	59.38	72.91	48.64	63.26	49.32	49.98	49.94	58.86	58.91	48.97	41.26	52.57	47.41	50.96	38.42	56.10	51.73	52.62	54.72	49.74	53.46	39.85	39.62	45.36	43.66	37.23	36.66	37.96	44.65	45.02	51.01	43.16	47.72	68.48	44.61	38.35	44.98	46.73	55.12	49.73
P48728	AMT	Aminomethyltransferase, mitochondrial	9	111.21	110.23	112.44	109.43	122.50	108.99	101.69	96.21	94.22	109.65	132.43	95.21	112.04	127.12	120.77	90.07	117.47	86.16	104.27	93.18	159.21	168.56	139.26	117.99	125.69	120.51	166.59	144.38	161.44	144.10	126.12	116.43	128.66	103.89	109.20	143.34	128.70	98.21	118.97	120.13
Q9H4A4	RNPEP	Aminopeptidase B	10	72.61	60.31	82.42	75.06	59.85	51.82	49.62	56.88	38.76	51.38	67.03	54.96	60.41	58.73	49.14	52.56	43.70	44.72	53.55	35.65	59.52	40.00	53.61	47.29	54.34	44.51	43.23	41.59	45.89	44.77	43.34	43.04	48.47	43.55	50.50	50.66	38.36	44.17	41.11	40.04
P15144	ANPEP	Aminopeptidase N	2	22.51	22.29	31.70	19.34	14.98	22.58	18.94	19.73	17.75	24.60	18.74	83.67	29.23	25.54	16.36	23.42	28.17	27.23	15.04	25.09	23.37	18.41	26.88	25.11	24.94	11.81	18.79	13.79	13.91	9.04	28.47	23.13	16.64	24.94	19.85	18.71	14.64	17.51	16.34	14.58
Q02094	RHAG	Ammonium transporter Rh type A	1	146.13	19.10	16.15	22.98	27.00	21.02	122.91	48.91	17.60	15.58	29.72	33.09	15.77	32.93	63.15	14.50	151.39	14.12	17.32	16.35	24.82	33.51	32.70	21.85	13.96	21.85	20.63	29.14	26.10	46.96	19.34	83.57	30.50	66.21	18.24	69.05	26.48	15.06	27.98	49.77
Q6FI81	CIAPIN1	Anamorsin	3	29.47	18.86	25.27	23.27	21.55	17.47	18.53	19.07	15.86	17.84	24.52	20.01	22.64	24.09	26.09	19.59	19.66	15.36	16.51	17.70	32.14	25.48	27.18	18.07	25.90	25.46	26.91	18.49	21.57	18.99	33.94	23.50	26.80	15.13	20.95	25.53	30.16	20.28	19.31	18.61
P03950	ANG	Angiogenin	5	71.43	90.21	59.69	56.10	68.71	82.11	58.63	75.14	58.01	63.65	154.90	83.27	108.06	50.24	50.96	90.61	82.60	80.41	45.76	71.70	73.23	60.10	56.89	73.17	58.14	104.03	53.70	59.14	71.95	132.94	74.71	57.80	51.08	54.43	53.80	51.47	54.21	48.12	60.14	50.74
P01019	AGT	Angiotensinogen	8	546.57	573.60	432.99	490.77	511.95	700.44	239.93	422.85	633.62	953.35	546.92	460.96	609.06	747.55	400.29	544.30	230.18	638.20	403.45	592.02	162.34	218.67	141.22	434.23	219.09	325.24	100.78	257.50	157.20	408.65	182.43	218.05	118.10	268.24	149.95	174.69	123.24	224.74	202.68	142.31
P48751	SLC4A3	Anion exchange protein 3	6	33.56	28.73	30.66	27.63	31.98	34.34	30.17	31.07	25.83	25.76	30.66	35.71	27.91	29.25	33.13	28.90	31.64	30.09	29.15	25.15	35.13	36.60	45.15	31.54	28.56	33.90	29.50	23.55	34.50	29.52	37.27	36.85	28.06	27.73	37.30	32.52	36.52	49.99	32.50	36.03
Q15327	ANKRD1	Ankyrin repeat domain-containing protein 1	15	217.41	145.86	217.65	204.93	197.07	223.84	233.20	228.04	218.60	196.10	235.95	160.85	126.33	253.66	313.82	248.19	222.22	159.42	266.63	269.16	305.89	201.00	246.62	206.34	249.56	258.40	190.96	177.66	276.89	243.67	117.44	121.25	134.08	138.59	125.79	136.08	158.01	140.85	128.29	157.68
Q9GZV1	ANKRD2	Ankyrin repeat domain-containing protein 2	7	26.26	27.90	24.35	20.33	22.07	27.26	28.27	26.01	21.75	19.96	19.94	27.12	22.16	20.75	21.62	27.57	25.99	26.20	20.56	22.27	24.94	21.28	20.33	26.81	21.04	19.21	20.10	19.72	20.92	19.08	28.79	34.77	20.21	24.80	51.13	35.93	22.43	35.98	24.86	104.86
P16157	ANK1	Ankyrin-1	26	323.87	121.98	87.69	97.00	100.07	82.67	164.37	100.25	107.12	84.63	97.19	98.08	97.87	97.65	106.02	107.73	209.27	118.79	91.22	93.49	99.01	95.49	97.44	83.08	90.26	88.84	86.92	96.89	87.45	89.02	92.83	108.43	88.01	106.22	85.42	107.27	120.13	93.57	83.32	83.46
Q01484	ANK2	Ankyrin-2	26	85.79	92.14	116.63	82.32	90.42	86.53	86.09	75.38	93.83	95.18	93.01	97.43	80.76	105.31	91.89	94.30	88.04	93.15	94.26	98.55	113.85	91.96	112.56	98.93	86.42	91.31	80.67	80.90	89.77	91.05	116.48	102.21	119.13	111.27	103.90	91.44	101.33	98.85	96.31	107.29
Q12955	ANK3	Ankyrin-3	38	115.44	96.75	125.13	98.06	96.08	101.49	94.91	88.62	100.30	90.45	112.77	104.67	99.43	122.68	100.33	103.91	126.02	95.27	133.28	103.83	183.22	116.32	151.53	125.59	99.76	133.78	101.24	95.50	132.57	102.29	130.10	116.39	140.71	121.39	109.91	129.30	118.48	114.53	122.93	112.29
P04083	ANXA1	Annexin A1	17	1127.64	1121.35	860.36	1492.19	704.32	519.25	567.09	815.70	631.40	1120.03	1224.22	433.88	910.93	644.74	451.49	493.39	395.29	823.29	431.88	497.34	489.89	502.31	529.33	678.17	464.61	624.07	574.95	518.38	462.46	719.55	301.00	253.14	241.16	348.01	206.48	216.68	232.02	221.73	296.18	298.11
P50995	ANXA11	Annexin A11	18	899.47	818.01	956.64	982.10	777.58	1075.62	989.38	905.36	888.51	865.15	838.94	840.60	789.38	888.16	819.89	948.49	942.49	770.80	965.63	867.86	1021.40	902.67	1087.97	1055.89	913.57	1127.90	994.46	910.22	1138.60	951.54	826.92	859.78	977.70	860.25	891.22	935.70	916.13	1007.57	856.70	843.62
P07355	ANXA2	Annexin A2	27	7954.87	7038.90	7823.83	9203.34	5402.78	4911.53	5197.84	7421.00	5433.84	8316.17	9053.48	4024.02	8404.38	5229.23	3951.29	4901.15	4139.04	6255.62	3920.71	4675.39	5182.62	4822.31	4975.33	6415.90	4668.66	5979.52	5678.35	6021.13	4732.12	6442.00	3192.37	2573.21	2762.72	3015.31	2414.24	2289.42	2449.58	2526.38	2853.81	2891.96
P12429	ANXA3	Annexin A3	15	201.34	156.26	222.32	319.51	284.05	278.66	216.82	254.16	218.73	206.93	235.04	140.13	276.46	241.95	291.99	396.12	249.04	292.09	224.57	268.22	188.49	120.34	173.89	269.99	222.31	229.23	180.01	253.57	154.70	179.26	260.85	176.13	272.19	361.25	344.91	485.86	341.56	371.71	368.59	322.02
P09525	ANXA4	Annexin A4	16	296.63	225.55	412.42	345.22	223.53	254.64	217.24	345.69	243.83	516.98	572.38	201.99	520.88	326.57	180.57	282.40	189.74	371.37	171.38	254.45	259.67	229.39	235.54	394.23	215.90	383.56	312.14	317.57	236.07	408.92	170.22	118.97	126.89	173.05	123.43	119.41	138.78	155.38	115.68	145.33
P08758	ANXA5	Annexin A5	19	4380.60	3120.69	3501.71	5019.93	2817.00	3065.73	2787.30	3080.08	2589.56	3544.67	4743.01	2341.70	3402.91	3221.23	2398.95	2891.09	2418.69	3026.26	2300.85	2769.13	3276.48	2878.06	2593.35	3824.90	2558.12	3911.99	3752.13	2995.99	2579.28	3959.39	2188.59	1747.43	1609.91	2069.06	1615.24	1950.21	1736.26	1763.70	1838.90	2145.55
P08133	ANXA6	Annexin A6	40	2079.94	2092.98	1695.38	2563.05	1987.68	1656.49	1684.27	1965.61	1669.52	2061.31	2278.04	1714.49	2131.99	1817.83	1885.78	1911.63	1614.93	2115.24	1683.73	1835.83	2231.12	2120.15	1759.25	1902.23	1874.72	2195.44	2104.89	1987.64	1866.45	2103.70	1570.52	1573.03	1330.86	1412.53	1553.10	1462.63	1489.78	1624.64	1479.65	1444.68
P20073	ANXA7	Annexin A7	18	438.03	384.16	464.73	447.49	333.38	431.82	422.56	390.97	374.24	396.55	473.26	420.81	397.90	478.67	393.92	453.07	431.70	412.56	401.67	377.13	422.80	449.64	426.09	538.64	370.16	547.24	467.01	390.09	463.84	410.92	419.59	415.47	363.27	399.73	346.88	422.29	436.01	422.73	418.45	406.95
Q4KMQ2	ANO6	Anoctamin-6	4	19.39	35.22	26.71	18.37	20.32	24.40	23.60	19.36	28.46	22.36	18.60	25.98	32.08	20.11	17.19	26.00	22.12	18.09	24.16	24.18	21.55	24.59	23.80	23.23	22.84	23.73	31.77	13.61	17.00	18.60	26.20	22.80	24.64	31.17	20.98	17.15	17.64	23.44	17.46	18.15
P03973	SLPI	Antileukoproteinase	1	19.21	20.62	23.30	60.99	14.59	147.47	21.17	322.08	22.37	148.69	63.40	14.78	38.84	71.93	13.61	214.79	14.40	78.99	28.25	59.28	15.86	31.68	29.90	182.60	28.22	286.61	23.71	789.19	18.74	136.28	20.36	23.89	105.64	23.13	26.32	20.88	18.48	26.14	17.48	118.26
P01008	SERPINC1	Antithrombin-III	20	2238.73	2122.91	2246.99	1795.44	2733.56	3371.72	1222.18	1779.94	2456.99	5174.74	2987.34	1696.57	3094.27	2177.63	1882.30	2535.24	1410.41	2805.25	1586.08	2390.34	1199.88	1092.60	906.41	1657.99	1642.67	3400.78	871.95	1474.91	1270.81	2946.83	837.13	925.81	552.98	872.99	698.15	643.85	646.78	782.87	740.21	738.39
Q10567	AP1B1	AP-1 complex subunit beta-1	6	120.19	90.79	102.78	117.41	78.68	89.88	91.36	95.17	61.96	87.17	115.79	87.96	115.57	78.13	75.91	73.41	87.04	81.21	43.86	68.00	127.44	85.46	81.74	128.07	74.76	70.80	107.28	76.16	76.95	89.35	69.55	54.73	79.84	69.16	45.60	50.35	61.42	57.36	63.71	66.59
O43747	AP1G1	AP-1 complex subunit gamma-1	5	56.72	54.39	48.31	54.88	47.28	36.56	37.58	41.77	47.83	44.68	50.21	38.00	46.97	48.48	52.35	30.05	56.49	38.53	46.35	40.69	63.36	52.58	47.81	67.71	44.63	41.16	38.57	42.47	48.87	41.29	36.46	69.09	45.71	63.88	49.83	50.65	43.48	61.91	65.16	39.88
Q9BXS5	AP1M1	AP-1 complex subunit mu-1	6	57649.96	67644.44	66025.40	69611.38	87679.49	71399.44	58564.70	59966.57	57011.32	54614.17	65208.33	71754.84	57128.08	45716.73	57683.99	72110.89	64247.82	65354.92	46551.46	48818.89	98553.95	86887.01	89648.40	70569.08	56626.08	72409.93	67811.20	58834.71	68938.79	59996.38	69536.67	56623.84	57680.15	60626.14	53036.91	56060.69	59173.16	60393.53	64052.93	73672.91
P56377	AP1S2	AP-1 complex subunit sigma-2	2	56.76	33.73	23.32	23.75	29.28	37.95	18.76	25.98	12.68	13.90	57.35	47.78	19.21	37.07	22.72	33.77	20.12	31.48	15.07	27.21	72.58	42.56	42.08	55.49	29.57	35.22	33.29	28.31	20.61	28.60	41.21	20.69	25.43	30.48	18.36	22.53	33.02	15.20	23.29	20.36
O95782	AP2A1	AP-2 complex subunit alpha-1	28	26945.41	28015.93	28064.93	25136.29	25359.64	26360.92	26004.02	25047.42	22587.30	25506.71	26182.43	25279.12	30458.49	25684.15	22226.65	24991.05	24860.76	25381.61	22715.77	22386.50	30218.97	31623.62	29038.04	28743.40	25830.46	24724.23	31354.01	22922.83	23745.03	28756.13	24042.35	20566.73	20317.75	22741.41	20927.83	20592.27	21087.95	21386.52	20163.59	21847.61
O94973	AP2A2	AP-2 complex subunit alpha-2	15	60.35	68.89	66.92	62.17	58.75	57.83	52.97	54.90	42.71	61.67	60.13	54.35	72.56	64.94	51.40	49.76	53.64	59.24	43.99	41.55	66.13	64.36	67.26	55.26	63.20	61.93	62.23	54.68	54.09	70.06	55.99	49.64	48.24	56.51	45.82	54.54	56.60	44.46	45.84	41.27
P63010	AP2B1	AP-2 complex subunit beta	24	182.53	159.08	172.98	157.82	165.99	174.91	147.99	143.60	129.75	158.31	165.37	140.52	158.01	158.07	151.93	126.17	141.82	132.13	142.24	141.06	194.73	202.90	174.86	196.92	149.33	176.34	152.37	146.00	172.65	193.46	136.32	112.11	123.82	123.13	115.54	117.57	121.28	107.22	127.74	113.92
Q96CW1	AP2M1	AP-2 complex subunit mu	10	71.29	53.04	67.94	66.10	56.51	43.60	58.71	58.19	41.41	51.34	64.68	53.54	80.58	54.33	43.35	54.93	56.43	43.79	52.01	47.02	56.10	83.32	64.21	63.90	61.38	59.77	66.00	61.67	63.60	65.00	51.58	46.41	47.40	42.90	42.39	46.19	52.17	48.26	46.44	47.13
P53680	AP2S1	AP-2 complex subunit sigma	3	177.96	165.99	193.38	295.08	160.54	156.06	181.08	156.26	158.00	205.09	190.87	100.95	183.90	219.23	177.08	185.45	123.97	125.90	140.60	160.48	199.75	187.61	176.18	155.14	218.17	233.92	238.43	157.61	125.56	187.83	116.04	208.17	191.74	117.88	156.60	154.82	137.88	163.98	169.23	125.66
O00203	AP3B1	AP-3 complex subunit beta-1	6	32.82	27.35	27.80	25.51	25.10	28.94	20.11	19.72	19.18	18.19	26.71	25.29	20.30	36.66	25.75	19.30	24.28	19.72	26.09	21.19	41.04	29.42	36.01	51.12	33.93	25.97	26.32	21.70	22.17	24.60	23.13	24.66	21.22	20.73	29.77	21.73	22.92	23.83	20.53	19.66
O14617	AP3D1	AP-3 complex subunit delta-1	7	78.72	81.44	63.41	73.73	75.43	78.32	57.18	65.49	49.45	68.12	63.81	90.61	58.87	76.65	74.27	64.49	79.40	55.74	55.53	57.24	83.74	63.53	68.75	87.69	69.02	69.48	56.16	67.71	67.61	67.09	87.94	71.27	74.45	65.26	63.37	75.77	74.86	56.47	85.00	63.84
P02647	APOA1	Apolipoprotein A-I	27	19230.38	23024.95	15843.51	15535.34	25941.93	26406.28	7116.22	21016.70	52813.36	47043.98	17922.68	16051.56	19060.95	14666.19	14603.57	24990.33	11317.13	33576.74	17543.15	20705.45	6020.95	5620.05	3805.44	9292.65	7279.17	15880.35	4085.12	9895.19	7234.61	9555.19	7262.64	8222.31	4827.11	6932.65	5398.52	4611.77	5170.39	9786.90	9588.29	5146.04
P02652	APOA2	Apolipoprotein A-II	6	1128.22	1318.47	1287.75	1743.19	1224.24	1831.85	742.64	1150.34	3097.99	3810.89	2248.62	1135.04	1264.69	1162.33	1367.21	1300.29	993.34	2529.73	1118.30	1271.81	804.54	722.34	658.32	1167.03	789.98	978.46	650.12	740.28	660.10	973.85	825.73	567.90	574.41	726.69	677.35	618.78	634.02	811.48	918.52	598.14
P06727	APOA4	Apolipoprotein A-IV	22	1800.73	870.84	952.94	415.46	862.49	1238.71	606.32	742.26	1278.50	1652.58	1532.12	874.87	908.96	456.97	933.78	733.06	860.89	999.55	752.29	1036.63	1013.20	484.41	495.69	369.11	556.85	1468.19	350.51	524.43	916.01	888.14	779.67	632.67	398.42	282.25	427.93	335.34	409.34	552.23	431.44	338.78
P04114	APOB	Apolipoprotein B-100	93	92.55	147.09	110.14	99.40	128.00	197.14	103.72	113.94	134.85	151.29	130.57	119.13	351.13	120.17	125.49	187.12	146.10	121.49	98.80	114.48	98.42	105.84	91.36	149.14	98.49	589.77	112.31	113.07	102.16	136.37	93.83	93.26	87.87	103.98	94.05	101.99	101.06	100.24	90.48	93.98
P02654	APOC1	Apolipoprotein C-I	4	233.23	525.60	446.11	217.26	459.08	569.49	296.20	265.33	1184.24	720.39	147.56	297.74	657.26	395.01	569.84	225.03	474.34	236.78	1141.05	644.02	335.20	328.21	342.03	448.16	446.73	1062.17	222.54	349.14	656.65	607.56	221.95	440.95	187.94	295.87	316.30	251.89	355.28	319.92	559.58	241.26
P02655	APOC2	Apolipoprotein C-II	1	15.69	268.91	185.69	219.36	271.38	222.61	74.84	150.94	334.87	481.06	194.16	97.77	161.45	18.64	133.80	340.63	29.18	240.34	165.76	152.03	117.08	154.77	14.75	159.43	62.78	635.28	19.36	16.55	132.50	163.72	24.94	19.51	17.26	23.92	32.24	16.68	15.09	32.02	19.92	31.36
P02656	APOC3	Apolipoprotein C-III	3	402.97	292.78	202.59	238.90	394.56	776.17	93.45	241.86	1035.71	784.86	326.70	192.29	124.17	155.80	275.12	873.60	149.24	446.13	289.68	254.78	166.36	104.29	73.51	115.49	103.21	1723.04	51.89	118.08	263.70	193.09	144.34	91.87	55.54	80.99	94.36	71.27	58.22	115.70	111.46	67.85
P05090	APOD	Apolipoprotein D	6	701.07	915.89	612.72	1253.48	1120.13	855.14	611.42	593.29	1787.92	1158.61	732.56	531.21	575.05	600.28	661.96	663.62	431.29	922.47	638.13	638.05	345.58	360.36	211.32	450.96	359.08	661.98	154.73	473.43	522.96	394.81	443.95	531.25	162.69	420.79	296.99	242.50	288.90	294.31	467.68	228.21
P02649	APOE	Apolipoprotein E	19	1835.70	1896.43	1752.52	2307.67	1669.85	15015.94	1384.39	2224.76	3226.22	65514.41	2859.22	1577.66	2855.10	2021.40	1330.73	13976.14	1431.03	3051.52	1794.29	14330.61	1524.83	1403.95	1228.24	2404.29	1379.02	12944.38	1276.23	8553.40	1768.99	50707.34	1157.24	1209.20	976.39	1389.74	1154.81	1085.31	1081.35	1261.64	1245.27	1322.16
O14791	APOL1	Apolipoprotein L1	6	34.20	59.76	23.68	25.04	35.00	40.52	20.58	24.32	61.66	53.80	29.27	32.17	25.36	25.97	25.86	32.91	29.05	28.82	23.05	26.45	22.64	23.71	20.34	22.38	24.41	33.70	25.41	23.15	24.77	22.94	18.15	22.10	23.23	22.59	21.96	23.52	20.01	20.07	23.91	20.47
Q9BQE5	APOL2	Apolipoprotein L2	5	54.94	28.82	41.86	28.08	33.87	27.57	29.83	39.04	29.37	47.83	26.81	45.70	41.12	28.52	25.66	30.45	30.61	37.04	32.41	33.54	32.41	31.33	26.50	30.65	26.05	22.37	28.17	24.61	36.87	22.39	39.15	36.09	21.56	33.23	34.96	25.65	23.12	31.28	30.23	34.05
O95445	APOM	Apolipoprotein M	4	192.51	200.73	118.08	163.79	272.19	204.42	91.07	175.02	362.44	416.90	182.59	117.37	148.18	175.07	192.35	252.05	167.54	192.83	174.47	192.28	108.49	123.72	108.49	129.08	128.39	246.10	118.14	118.37	125.93	201.39	82.99	109.74	121.33	86.53	108.35	132.36	155.29	127.20	106.68	87.87
P08519	LPA	Apolipoprotein(a)	2	17.70	27.79	31.37	67.88	16.26	14.96	16.64	14.04	22.34	24.14	138.39	21.23	27.98	67.60	18.15	80.81	18.79	16.17	22.65	20.78	22.47	23.03	32.24	16.84	25.62	135.67	23.38	15.60	14.30	18.69	23.79	35.35	30.17	27.96	29.06	17.88	15.22	25.98	15.99	13.69
O95831	AIFM1	Apoptosis-inducing factor 1, mitochondrial	25	2919.76	3525.03	2915.51	3243.29	3881.42	2665.14	3707.60	3473.10	3213.29	2463.28	3310.33	3004.06	2811.66	3446.74	3827.54	3206.50	4404.77	2909.50	3419.35	2725.73	3212.79	3366.90	3136.61	3576.78	3673.42	2381.92	4310.37	3892.10	3458.61	2719.65	4020.74	3765.40	4195.27	4044.49	3788.75	3918.78	5199.46	4812.56	3798.55	3175.57
P53367	ARFIP1	Arfaptin-1	1	30.63	17.91	14.05	24.51	31.46	45.15	15.46	15.84	37.63	32.14	28.57	17.02	21.69	25.79	24.06	17.44	16.47	16.07	20.83	47.90	51.16	25.66	27.18	15.65	24.51	41.53	24.82	24.22	31.40	34.60	45.37	24.64	27.84	20.09	30.87	24.04	31.86	31.09	20.13	15.32
P05089	ARG1	Arginase-1	4	18.31	24.24	20.75	24.41	18.79	18.37	18.51	19.15	24.62	21.00	19.81	22.48	24.88	18.87	22.23	46.39	22.39	23.81	21.39	21.60	17.46	21.29	23.10	18.21	37.08	149.54	24.69	20.33	29.29	21.39	25.74	25.05	19.81	24.78	21.13	24.22	19.10	20.88	17.79	19.26
Q5TEU4	NDUFAF5	Arginine-hydroxylase NDUFAF5, mitochondrial	4	75.10	76.49	57.85	64.74	39.45	30.04	79.88	55.85	28.61	48.59	44.21	41.88	42.98	42.23	55.80	38.33	52.99	28.83	33.23	27.69	81.61	105.79	237.57	134.14	205.54	44.91	47.91	42.20	143.09	41.35	47.11	37.64	49.08	74.14	46.76	44.48	36.35	34.19	28.69	25.50
P54136	RARS1	Arginine--tRNA ligase, cytoplasmic	18	69.92	82.12	79.26	81.54	68.23	83.67	76.27	67.77	74.15	75.79	67.15	75.78	82.15	62.69	66.69	72.14	77.67	70.86	71.52	77.93	99.38	72.27	90.20	80.37	75.00	69.50	80.01	64.75	68.63	75.73	78.76	70.08	71.75	78.23	67.63	60.94	68.42	71.46	70.50	74.72
P00966	ASS1	Argininosuccinate synthase	12	526.24	539.55	331.80	671.18	327.84	334.79	365.67	355.27	487.75	293.28	366.33	229.39	342.97	333.37	216.93	451.26	429.62	384.64	303.05	224.21	271.89	254.57	212.33	233.09	317.02	736.22	965.60	218.14	302.13	183.22	257.37	241.62	326.20	246.85	235.87	216.37	308.03	256.37	345.57	229.59
Q9NVT9	ARMC1	Armadillo repeat-containing protein 1	4	39.57	34.07	33.98	27.95	31.09	28.98	20.21	28.05	27.94	20.18	58.26	33.72	33.23	60.09	26.41	24.03	24.42	31.40	19.00	21.31	116.68	50.46	25.98	34.03	27.54	29.39	62.70	24.47	19.74	28.06	37.69	20.02	27.73	32.91	29.55	23.37	23.50	24.91	25.86	18.72
Q8N2F6	ARMC10	Armadillo repeat-containing protein 10	3	28.86	31.41	18.54	23.95	17.30	36.30	25.19	20.25	25.48	19.37	30.45	20.19	26.73	22.12	23.67	30.58	20.71	35.94	18.88	20.41	23.61	20.85	22.81	17.20	21.51	31.06	21.66	32.25	22.08	23.79	26.39	24.73	23.04	25.66	36.15	24.66	20.95	18.00	23.09	20.27
Q9P291	ARMCX1	Armadillo repeat-containing X-linked protein 1	7	106.76	76.76	117.07	78.28	73.21	70.07	60.48	76.23	68.56	72.23	52.29	76.19	85.58	72.92	43.55	89.76	78.87	80.94	63.06	73.08	98.56	102.48	92.56	83.28	87.02	72.89	72.14	58.42	90.71	107.02	64.16	51.67	47.50	56.86	53.56	48.20	50.50	52.91	63.14	82.63
P15289	ARSA	Arylsulfatase A	4	23.43	31.29	26.11	24.97	20.95	31.31	24.93	33.85	25.64	43.06	28.77	22.55	25.17	26.20	27.83	21.41	21.65	29.20	27.33	27.03	21.19	39.93	27.00	20.45	24.60	51.89	42.17	63.96	21.73	27.21	26.24	26.49	26.17	25.53	25.10	21.33	22.96	25.15	21.71	22.03
P15848	ARSB	Arylsulfatase B	3	17.33	14.45	20.82	29.62	20.41	20.06	19.98	17.82	29.81	22.70	22.28	19.10	27.49	24.22	31.78	19.34	18.41	19.63	22.58	22.57	15.86	22.92	25.90	17.95	23.63	22.87	23.98	26.69	20.27	22.40	16.06	24.53	21.87	30.96	23.52	40.51	17.27	25.17	16.15	20.20
O43776	NARS1	Asparagine--tRNA ligase, cytoplasmic	16	173.79	132.65	147.26	186.97	149.05	130.44	129.19	163.34	128.80	179.33	139.28	126.46	168.94	176.04	131.18	122.96	117.68	128.51	127.22	120.04	131.00	114.69	156.32	110.85	121.80	142.14	125.41	102.97	125.23	160.39	122.43	127.35	137.06	143.67	135.62	142.86	119.37	102.64	110.66	112.62
P17174	GOT1	Aspartate aminotransferase, cytoplasmic	22	5738.43	6311.49	4776.65	6989.86	7387.50	4599.20	5291.64	7854.43	7994.71	6306.46	3709.82	7150.19	7632.60	6741.01	6591.56	3350.76	5423.14	8358.52	6156.19	7049.16	1566.16	2198.03	2521.34	3941.71	5161.14	1559.80	2611.30	4617.67	2660.53	4841.21	6335.85	7880.59	7965.12	7975.47	8147.46	7254.98	5914.21	12240.23	8899.30	6312.55
P00505	GOT2	Aspartate aminotransferase, mitochondrial	32	8759.64	9941.67	10374.58	10074.25	11236.17	9241.94	10801.32	10589.18	12239.32	10406.11	11436.75	12266.76	12435.44	11615.74	13032.48	11519.36	11800.60	11151.63	12994.88	12161.10	10605.42	12544.76	8427.35	13779.31	12995.97	8574.19	11994.31	13692.30	12641.99	11418.20	12781.77	12994.19	13142.33	15441.14	16789.21	14323.56	11127.33	14975.12	13884.42	13730.04
P14868	DARS1	Aspartate--tRNA ligase, cytoplasmic	20	171.81	143.47	147.05	183.42	156.29	154.77	148.39	156.51	119.20	160.57	166.36	159.31	138.84	156.90	168.30	124.19	148.50	128.66	130.74	141.49	183.98	172.07	164.47	182.96	155.04	159.55	152.32	149.96	147.12	180.73	136.36	126.29	134.77	124.32	122.86	137.30	145.06	124.76	121.87	134.45
Q6PI48	DARS2	Aspartate--tRNA ligase, mitochondrial	18	143.55	155.49	129.14	111.19	119.96	102.31	148.88	107.11	73.85	93.62	135.49	130.85	110.19	123.07	123.61	106.62	125.64	98.41	85.17	91.21	155.25	124.25	125.08	138.28	103.05	110.22	144.32	118.21	107.89	114.97	116.02	99.47	96.32	90.81	81.83	105.83	110.74	86.89	94.14	90.63
Q9ULA0	DNPEP	Aspartyl aminopeptidase	10	229.94	209.88	214.89	263.95	183.25	216.22	168.28	176.53	192.21	241.69	254.21	185.25	233.15	196.71	175.33	162.57	192.58	198.01	204.84	212.36	187.67	211.13	218.04	222.65	182.70	173.24	195.12	189.32	185.78	217.93	201.33	176.17	159.94	190.90	211.26	163.66	176.42	220.33	176.72	185.23
Q12797	ASPH	Aspartyl/asparaginyl beta-hydroxylase	17	137.37	96.28	90.91	195.81	80.47	63.93	71.49	69.32	61.00	93.37	96.94	69.82	77.05	71.72	55.50	59.26	62.38	59.70	60.56	62.53	71.79	70.22	72.02	75.07	64.31	72.28	62.57	54.36	63.72	63.68	61.72	51.96	57.94	55.77	57.86	52.37	50.46	56.68	48.78	60.18
Q9BXN1	ASPN	Asporin	12	144.36	108.71	384.04	110.99	328.91	105.85	146.83	83.17	114.04	383.25	3752.91	133.98	4306.72	186.45	260.25	141.73	132.92	65.38	77.87	184.57	96.47	161.25	175.42	126.19	106.91	122.94	296.21	96.09	154.97	172.24	75.54	103.95	102.60	84.92	180.33	86.17	84.66	72.16	80.72	64.73
Q15121	PEA15	Astrocytic phosphoprotein PEA-15	4	64.49	52.17	65.64	52.94	54.80	31.77	45.24	35.27	43.88	47.23	46.94	37.70	61.50	45.08	56.62	38.70	35.59	51.04	40.69	38.93	81.58	55.36	61.52	44.17	52.44	52.08	37.82	37.50	44.35	52.94	49.98	49.69	43.42	46.20	43.65	49.45	43.95	46.74	41.65	33.43
Q99700	ATXN2	Ataxin-2	2	24.09	26.19	29.30	20.31	21.17	26.47	23.97	27.66	19.02	13.00	16.76	31.06	21.59	18.00	25.02	30.71	28.45	28.30	13.06	14.20	27.22	18.07	17.50	29.65	18.67	18.49	18.25	21.90	22.98	14.97	30.15	19.38	16.84	23.10	16.43	19.99	17.52	20.02	22.54	25.53
Q6DD88	ATL3	Atlastin-3	10	45.07	44.03	37.49	44.78	30.68	26.30	37.65	32.41	34.26	34.73	35.96	35.30	33.02	33.27	29.05	29.60	25.88	35.01	30.78	30.23	30.85	31.99	38.46	30.19	33.75	36.17	34.81	31.68	33.28	31.10	28.25	33.01	27.19	27.70	33.77	28.11	33.48	34.63	30.20	24.73
P24539	ATP5PB	ATP synthase F(0) complex subunit B1, mitochondrial	16	4655.99	4235.10	4342.35	3974.17	5929.52	4607.05	5810.15	5381.26	3961.79	3719.88	5297.54	5006.88	3984.07	3990.87	5630.96	4313.63	5864.29	4785.06	4344.65	4014.20	4941.91	4994.76	4452.50	4531.06	5665.36	3785.57	6074.87	5718.07	4198.03	4213.33	5002.66	4688.90	4937.66	4116.65	4960.19	5066.08	6198.36	7399.84	5002.98	5028.50
Q96IX5	ATP5MD	ATP synthase membrane subunit DAPIT, mitochondrial	4	917.46	1056.61	799.02	1043.05	1065.38	720.44	880.99	869.40	864.11	740.58	1002.05	1035.22	915.16	907.02	1080.85	884.01	893.61	829.92	968.11	962.24	1104.85	1367.38	1123.23	751.14	1115.11	1085.35	1238.35	1239.66	1058.63	904.29	992.93	1155.06	1133.56	932.82	1096.27	1053.94	1132.79	1075.70	961.67	907.24
Q5TC12	ATPAF1	ATP synthase mitochondrial F1 complex assembly factor 1	6	198.04	197.60	151.33	154.66	193.30	162.60	190.93	159.34	154.50	163.55	160.98	188.98	161.23	154.78	191.81	160.31	177.50	171.05	203.22	167.38	182.58	121.82	196.48	186.24	168.65	125.83	164.27	206.64	221.81	171.63	230.50	177.80	149.66	173.02	180.97	173.28	187.01	169.91	194.17	189.35
Q8N5M1	ATPAF2	ATP synthase mitochondrial F1 complex assembly factor 2	5	54.24	113.52	71.09	64.54	104.62	68.84	75.72	69.80	71.31	63.11	62.75	113.50	86.54	61.97	109.88	50.67	54.26	53.89	61.60	76.54	69.21	87.10	80.57	72.15	86.34	57.48	94.80	75.62	68.28	73.62	60.46	72.57	92.46	62.81	68.68	66.10	107.40	57.55	62.03	78.58
P03928	MT-ATP8	ATP synthase protein 8	4	1423.49	1960.96	1462.76	1687.61	2401.47	1261.20	2091.34	1413.51	1775.05	755.74	1486.82	1780.02	836.86	1542.68	1893.65	1180.13	1843.25	1248.60	1089.70	981.44	2619.98	1867.63	1630.36	1154.98	2090.39	1017.01	2121.35	1676.44	1457.13	1245.81	1583.23	1774.93	1953.00	990.46	1326.49	1339.55	1732.06	1022.68	1262.37	1212.94
P00846	MT-ATP6	ATP synthase subunit a	1	2806.87	3563.30	2630.99	2025.77	4921.08	2986.96	3336.75	3398.59	2569.68	1969.11	2856.57	3582.90	3259.11	2362.61	4481.71	2787.21	3865.43	3008.07	2797.28	2842.74	4057.61	3580.74	3419.73	2908.24	4095.01	2210.34	4471.07	4194.89	3264.19	2317.90	3917.31	3173.14	3748.59	2884.12	3617.35	3460.44	4027.02	5010.25	2838.06	2853.50
P25705	ATP5F1A	ATP synthase subunit alpha, mitochondrial	33	55296.09	58797.18	58598.65	48557.58	69226.73	55994.88	73785.24	65888.27	57764.68	51560.81	63207.38	64768.54	54404.36	46791.00	71631.22	56347.21	73578.24	59195.94	62220.75	58130.30	64437.40	68118.78	62501.68	55610.39	73494.25	47039.95	83284.36	73118.36	61436.21	55490.24	70701.01	70592.47	74394.90	56311.85	74841.80	60938.09	78762.66	96057.82	68152.92	68489.44
P56378	ATP5MPL	ATP synthase subunit ATP5MPL, mitochondrial	3	2281.70	3082.79	2272.52	1658.53	3603.77	2303.43	3672.41	2991.44	2445.71	2219.45	2587.71	2927.91	2410.85	2160.79	3268.29	2054.88	3578.74	2561.09	3044.27	2662.93	2844.30	2750.61	2645.08	2314.72	3024.51	2118.49	3605.95	3397.00	2712.55	2833.40	3128.31	2584.25	3269.94	2477.99	2279.20	2764.40	3810.56	2994.88	2951.34	3140.19
P06576	ATP5F1B	ATP synthase subunit beta, mitochondrial	29	56772.45	58422.68	55712.66	44745.14	72979.65	54290.85	73090.28	60723.64	58241.23	49588.02	61082.56	64195.84	55867.21	45961.22	70885.59	54472.52	74450.07	56225.88	64415.13	58056.27	64682.64	65896.80	62427.13	58274.30	74548.34	44390.41	83918.84	74946.05	66196.56	56842.78	70776.45	67834.15	74818.07	57573.02	72993.59	66479.82	83191.66	102796.30	71760.36	71900.52
O75947	ATP5PD	ATP synthase subunit d, mitochondrial	12	3196.67	3286.08	3061.93	2834.30	4219.60	3698.09	4109.27	3497.59	3167.79	3483.09	4295.66	3884.77	3497.10	2654.44	4336.88	3412.35	5062.87	3430.11	4442.76	4294.31	4172.56	3975.31	3776.08	3208.40	4266.90	3480.60	5387.19	4441.82	3820.80	3759.38	4582.76	3817.32	3775.99	3421.10	4097.06	4137.10	4779.30	4766.78	4227.41	4783.79
P30049	ATP5F1D	ATP synthase subunit delta, mitochondrial	4	3024.30	3424.17	2750.79	1997.51	3674.38	2941.53	4372.44	3358.41	2923.87	2377.48	3158.43	3288.08	3718.07	1911.11	4106.52	2835.87	6001.53	3093.78	3829.68	3433.83	4202.98	3660.58	3975.87	3607.28	5585.54	2671.84	5248.26	5063.53	3415.47	3206.36	5024.27	3809.25	4049.25	3252.32	4668.80	4214.37	4871.63	5574.30	3582.75	4763.13
P56385	ATP5ME	ATP synthase subunit e, mitochondrial	5	3825.82	4353.94	3678.01	5015.89	6380.94	3742.74	6125.09	4476.98	4224.33	3547.25	6559.79	4338.00	4160.62	3174.54	7020.46	4381.97	6036.64	5051.16	4149.94	4881.62	6166.47	4670.49	4768.87	4612.39	6289.26	3627.18	6869.16	5658.43	3953.83	4136.93	4377.65	3317.65	3049.71	2726.58	4694.91	2084.52	3896.98	3191.12	3706.27	4542.80
P56381;Q5VTU8	ATP5F1E;ATP5F1EP2	ATP synthase subunit epsilon, mitochondrial;ATP synthase subunit epsilon-like protein, mitochondrial	2	4236.54	2862.19	3402.45	3054.35	3879.99	2646.05	3398.55	2626.18	2700.37	1542.21	4629.82	3167.46	2446.67	2502.34	4130.53	3948.98	2598.88	2750.23	2737.10	2357.61	2898.86	2645.76	2295.71	2997.39	3589.46	1993.88	2455.82	2517.68	1559.11	1616.01	2845.78	1898.15	1950.74	1429.88	2583.79	1928.49	2382.95	752.74	1986.32	2075.94
P56134	ATP5MF	ATP synthase subunit f, mitochondrial	4	4256.96	3741.87	4766.94	3408.62	4420.72	3956.80	4829.53	4147.11	3855.11	3886.57	5745.17	4564.55	4503.96	4480.47	4745.08	4350.30	4934.69	3917.48	4176.57	4327.57	4451.04	4860.35	4466.45	5035.21	4933.76	3599.15	6084.81	5243.99	3523.73	4184.45	4547.47	4544.91	5125.73	4056.23	5562.34	3492.94	4650.72	5442.68	4303.15	4496.81
O75964	ATP5MG	ATP synthase subunit g, mitochondrial	7	10754.34	12129.28	10696.87	9369.03	16103.54	11149.44	15257.58	12384.65	11636.74	10451.04	12600.79	14904.85	11186.34	9880.57	14349.63	10868.76	14406.90	11897.51	12722.75	11189.62	11644.21	13530.37	10788.38	11731.45	15036.06	9465.68	16843.38	15110.86	11912.55	11164.14	12165.94	13667.87	13614.32	11093.96	14823.95	11819.09	14841.09	19878.84	14313.27	13180.79
P36542	ATP5F1C	ATP synthase subunit gamma, mitochondrial	11	6297.04	7909.35	7101.74	5267.63	9792.42	7017.72	9901.73	8328.33	7071.56	6270.50	8087.77	7938.39	7791.52	6233.03	9250.23	6780.18	10688.81	7172.45	8683.02	8363.60	8260.79	9035.23	7698.09	7605.44	9855.39	5934.52	11792.94	9262.57	8458.64	7801.67	9133.30	8873.25	9203.85	7885.85	9439.77	8412.91	11510.24	11314.30	9698.67	9835.53
P48047	ATP5PO	ATP synthase subunit O, mitochondrial	14	12622.17	11870.68	12038.07	10046.83	14607.66	11582.56	14322.09	12562.47	11842.20	10212.58	13242.14	13468.25	11689.78	9472.06	13869.77	12384.12	16098.25	12450.41	12841.84	11804.16	13187.21	14208.24	12835.45	12241.78	15266.99	9820.23	17296.15	15312.83	12353.45	12705.33	12989.62	13540.22	15330.61	11883.40	15349.01	12784.77	15922.68	21045.42	13388.26	14245.09
Q99766	DMAC2L	ATP synthase subunit s, mitochondrial	6	111.52	154.78	123.55	131.89	134.32	102.04	110.12	107.14	94.41	114.23	110.99	102.87	117.31	141.31	109.26	120.59	120.30	93.97	114.14	135.57	108.61	139.94	117.08	108.77	123.26	101.93	124.72	100.55	93.48	115.81	94.94	116.68	103.28	120.94	120.12	99.69	118.99	123.72	83.66	91.44
P18859	ATP5PF	ATP synthase-coupling factor 6, mitochondrial	5	674.21	484.38	572.16	397.82	644.95	620.09	709.32	454.59	541.23	472.23	648.00	593.76	682.71	462.13	646.12	577.30	1359.09	446.50	614.79	589.18	1073.71	726.75	663.95	830.18	938.42	621.51	757.33	934.44	559.72	721.32	841.86	565.94	720.17	592.14	1150.42	760.69	936.49	2025.74	612.55	529.42
Q8NBU5	ATAD1	ATPase family AAA domain-containing protein 1	9	331.78	389.31	414.89	379.92	370.71	356.70	410.20	347.81	301.47	383.48	375.81	393.37	347.94	410.14	410.48	340.16	370.27	339.51	392.84	391.00	428.92	420.19	462.39	373.18	382.47	357.13	434.57	433.19	350.15	367.94	334.17	347.28	341.50	283.34	278.87	239.22	304.30	278.72	264.13	294.87
Q9NVI7	ATAD3A	ATPase family AAA domain-containing protein 3A	13	129.95	156.84	145.34	111.55	145.70	134.26	129.81	136.43	120.80	138.64	146.71	131.62	138.09	128.07	134.32	129.03	146.59	122.77	114.05	139.51	157.02	134.75	127.12	145.45	123.30	114.96	129.43	136.34	116.02	139.68	144.07	128.17	126.83	131.78	120.80	121.76	129.53	134.65	124.26	129.04
Q5T9A4	ATAD3B	ATPase family AAA domain-containing protein 3B	1	55.02	91.17	50.57	52.08	83.94	65.56	76.63	56.54	62.02	60.52	76.53	67.83	15.80	65.74	66.22	60.72	71.56	53.69	77.82	63.49	60.34	75.79	64.00	61.87	76.98	68.22	84.62	86.17	62.10	66.64	63.90	64.38	30.56	48.92	60.85	48.84	66.44	85.11	36.20	57.61
O43681	GET3	ATPase GET3	9	211.05	179.53	155.53	210.38	203.39	177.61	179.23	157.49	141.69	180.02	207.60	179.68	192.47	222.88	187.23	145.75	192.28	166.27	159.64	176.64	183.92	154.77	198.63	190.25	191.46	197.06	144.39	161.11	190.50	202.96	197.39	166.54	180.18	144.03	179.75	165.60	191.08	147.45	184.35	181.15
O94911	ABCA8	ATP-binding cassette sub-family A member 8	17	149.52	165.65	176.71	139.15	115.02	112.56	107.39	151.72	116.64	165.24	145.21	121.67	226.17	113.72	99.64	109.28	92.53	163.65	130.99	118.64	219.34	187.42	186.85	104.58	173.05	180.85	122.11	121.21	122.85	136.07	125.77	113.15	97.46	111.32	95.93	96.96	88.81	118.88	118.41	98.41
O75027	ABCB7	ATP-binding cassette sub-family B member 7, mitochondrial	8	43.32	63.39	57.41	62.76	47.03	51.26	57.53	57.44	59.99	64.66	50.93	50.08	58.00	55.95	52.53	49.94	55.85	49.10	52.46	59.48	59.38	48.92	42.39	50.66	61.46	51.17	57.87	47.55	43.71	52.85	57.94	53.58	45.22	55.98	56.81	44.98	60.32	60.36	44.91	47.67
P33897	ABCD1	ATP-binding cassette sub-family D member 1	2	30.64	32.41	17.74	13.95	24.90	26.57	9.89	22.64	11.80	13.84	22.00	28.66	15.56	16.79	24.01	20.65	23.86	22.23	15.96	12.90	29.64	18.56	22.48	27.51	17.23	11.40	15.16	13.83	21.22	19.98	31.33	12.81	17.61	16.04	16.84	11.06	23.49	15.03	23.09	22.32
P28288	ABCD3	ATP-binding cassette sub-family D member 3	6	45.63	36.80	28.23	45.36	33.64	47.58	28.90	43.12	38.62	35.20	43.83	49.74	36.94	26.42	41.14	37.31	41.93	35.43	27.73	36.02	58.02	51.76	51.93	48.38	45.98	48.75	33.93	40.39	34.45	39.07	45.28	35.07	51.36	33.92	28.02	30.94	42.12	36.71	38.66	28.62
Q8NE71	ABCF1	ATP-binding cassette sub-family F member 1	7	21.31	24.89	24.02	22.20	22.19	23.39	23.80	24.49	28.53	25.23	20.67	24.24	24.57	18.62	16.37	25.23	26.61	23.44	24.60	21.10	25.88	18.83	22.54	22.45	22.17	24.40	19.43	19.03	18.15	19.29	21.99	27.60	21.96	28.75	21.24	23.69	23.71	27.43	22.63	20.69
Q9NUQ8	ABCF3	ATP-binding cassette sub-family F member 3	1	41.58	29.02	23.51	13.48	30.09	14.44	21.37	25.63	30.01	25.52	20.41	19.41	26.88	47.66	13.73	21.11	26.81	22.49	32.42	37.86	47.24	31.97	53.59	15.01	23.23	51.12	15.98	13.64	37.05	19.68	59.65	44.81	60.88	45.25	46.72	13.74	31.36	57.59	18.32	15.33
P53396	ACLY	ATP-citrate synthase	32	329.85	183.29	57.37	213.91	235.50	39.97	102.45	53.52	65.92	109.99	68.54	52.12	51.58	66.22	57.54	42.00	50.53	47.31	43.55	45.29	51.24	57.10	51.66	48.29	48.74	46.19	47.39	45.89	47.29	46.39	41.25	39.59	45.19	46.03	39.30	45.03	44.24	41.74	44.31	40.19
Q8IW45	NAXD	ATP-dependent (S)-NAD(P)H-hydrate dehydratase	12	129.60	112.55	122.03	130.73	123.82	109.68	111.82	110.44	124.57	119.14	145.09	111.93	120.09	128.57	119.95	106.27	106.31	108.38	130.83	96.85	109.46	129.03	123.18	134.55	135.38	103.69	120.80	119.77	118.30	120.59	119.50	125.21	113.59	105.67	119.21	103.42	118.40	120.90	112.43	111.36
P17858	PFKL	ATP-dependent 6-phosphofructokinase, liver type	18	623.22	469.74	457.11	553.97	445.18	380.31	435.47	420.43	357.91	453.34	424.09	383.49	427.47	436.08	399.14	322.00	411.80	381.73	325.93	346.43	486.13	435.20	420.44	480.26	412.48	412.03	449.77	395.31	350.57	453.09	428.42	429.72	427.01	382.79	418.05	406.45	397.36	414.23	480.37	376.75
P08237	PFKM	ATP-dependent 6-phosphofructokinase, muscle type	26	2447.33	2246.09	2139.65	2676.50	2801.40	2051.11	2829.24	3079.46	2126.57	2017.92	2261.90	2308.44	2511.35	2041.13	3064.54	1751.99	2620.28	2305.66	2269.44	1988.46	2853.28	2863.52	2731.98	2654.14	3154.86	1994.02	3096.90	2888.64	2467.85	2619.18	3759.42	3820.90	4067.36	3734.77	4633.38	3695.14	4336.27	4431.39	4420.26	3429.71
Q01813	PFKP	ATP-dependent 6-phosphofructokinase, platelet type	21	497.26	352.22	623.74	435.21	378.59	563.68	387.59	373.63	538.84	561.76	546.75	631.25	763.97	608.59	540.45	609.53	581.82	466.17	675.62	592.74	841.03	601.95	689.89	744.66	462.88	765.46	496.00	360.31	801.78	693.29	851.39	638.96	611.19	601.87	692.93	1166.43	584.63	499.17	747.55	776.53
Q16740	CLPP	ATP-dependent Clp protease proteolytic subunit, mitochondrial	4	53.82	117.33	32.42	44.25	55.28	29.56	96.24	43.64	40.43	23.17	57.06	51.09	30.91	58.95	67.08	69.75	60.18	35.98	35.39	21.14	113.21	49.57	50.51	81.71	85.06	85.79	76.08	31.05	53.10	28.52	38.92	74.61	54.99	53.14	55.53	52.72	94.97	27.86	31.44	22.62
P46063	RECQL	ATP-dependent DNA helicase Q1	8	114.31	88.53	78.72	90.48	79.02	68.89	72.52	79.90	53.79	97.58	109.70	58.31	68.82	98.93	87.99	70.47	66.31	68.94	51.54	58.08	91.79	85.94	86.02	79.71	78.11	88.72	95.78	77.51	67.76	90.86	80.26	87.94	84.04	63.98	65.99	86.32	76.27	62.27	69.04	64.79
Q08211	DHX9	ATP-dependent RNA helicase A	27	161.68	158.64	183.95	165.06	147.05	162.48	162.60	129.78	134.13	156.56	169.66	161.81	168.59	170.76	140.22	136.41	158.02	145.21	143.86	127.45	221.03	191.25	190.91	178.89	154.77	189.04	148.38	139.17	158.39	183.99	152.71	139.77	153.54	138.72	148.20	134.83	130.72	145.38	129.11	136.29
Q92499	DDX1	ATP-dependent RNA helicase DDX1	24	159.30	135.11	148.68	168.57	126.43	134.59	145.48	126.19	118.79	117.10	148.55	147.19	152.83	146.77	135.94	127.33	142.04	130.68	125.02	107.01	191.42	162.16	174.52	180.61	135.49	156.34	151.93	133.16	143.47	128.31	143.79	143.11	141.80	136.10	129.09	142.57	128.69	129.49	120.01	116.60
Q9NUU7	DDX19A	ATP-dependent RNA helicase DDX19A	8	44.08	24.55	31.91	21.27	22.12	18.22	26.96	20.60	26.01	23.66	22.04	21.02	26.58	31.10	23.08	33.41	19.37	18.61	27.59	25.24	25.91	22.35	26.33	18.03	29.45	26.20	25.85	17.94	16.40	16.92	28.06	27.76	25.86	28.26	26.92	35.23	17.94	27.13	18.71	20.33
O00148	DDX39A	ATP-dependent RNA helicase DDX39A	9	146.13	132.30	140.96	130.79	113.38	117.88	130.56	95.66	125.61	145.15	137.97	126.60	116.40	150.65	118.47	91.47	107.15	109.20	125.34	120.33	147.81	134.86	147.33	131.18	130.96	151.22	125.19	103.28	132.29	209.20	127.38	98.99	135.49	111.35	111.26	120.95	103.92	95.45	103.92	108.30
O00571	DDX3X	ATP-dependent RNA helicase DDX3X	10	160.00	94.06	130.34	104.22	90.32	95.15	123.39	109.07	87.28	94.11	106.56	97.45	75.96	112.56	96.88	75.97	94.34	97.28	81.97	84.80	142.77	85.37	135.40	109.69	84.79	107.00	71.29	69.31	139.52	94.40	113.70	79.45	110.20	85.30	87.16	119.17	106.82	122.37	106.71	89.59
Q8IYB8	SUPV3L1	ATP-dependent RNA helicase SUPV3L1, mitochondrial	14	39.82	59.07	51.78	34.63	48.90	57.10	54.41	50.18	45.08	46.02	43.49	49.99	46.52	51.77	47.08	44.23	50.54	43.52	39.13	44.34	56.65	55.90	57.36	67.67	51.55	44.68	57.22	44.30	45.52	34.37	49.21	44.14	47.46	45.90	44.43	42.83	46.53	46.81	45.54	43.84
Q8NI60	COQ8A	Atypical kinase COQ8A, mitochondrial	17	362.98	539.73	335.49	369.17	456.97	294.60	460.11	331.41	337.76	259.36	318.41	410.06	299.04	286.09	374.85	243.78	386.25	312.99	332.72	287.84	273.63	355.03	326.56	263.25	388.08	197.58	325.85	288.56	285.24	224.24	364.77	454.49	436.02	332.52	478.52	269.92	466.44	460.65	420.35	308.43
Q96BJ3	AIDA	Axin interactor, dorsalization-associated protein	3	29.26	17.46	18.94	29.93	30.02	16.02	25.15	19.58	27.68	25.95	23.52	19.74	18.42	24.71	25.61	18.41	26.05	17.30	30.61	16.89	26.81	25.30	26.38	15.56	21.80	29.85	24.97	23.68	18.16	19.48	17.30	25.03	24.21	19.78	20.66	23.11	22.57	23.05	23.34	20.04
P20160	AZU1	Azurocidin	2	33.36	19.69	23.55	131.67	19.63	15.14	18.87	15.26	15.03	21.50	24.79	19.71	31.58	59.16	31.25	15.64	15.53	18.16	22.67	21.00	16.64	32.47	30.35	50.16	25.30	23.39	24.65	29.91	19.03	19.54	21.36	28.28	24.71	104.69	24.45	31.14	19.21	23.30	14.43	15.22
O95816	BAG2	BAG family molecular chaperone regulator 2	5	79.69	27.04	32.98	54.95	33.59	25.40	31.21	70.33	39.70	86.31	49.24	41.20	68.18	64.08	42.12	39.73	34.52	66.06	37.02	28.26	57.68	58.76	57.38	42.50	49.97	84.64	77.90	45.44	48.13	51.73	36.17	36.20	43.55	36.64	48.35	35.26	32.02	29.91	29.46	43.48
O95817	BAG3	BAG family molecular chaperone regulator 3	18	173.26	135.14	199.03	125.86	117.88	177.70	171.33	143.10	141.82	111.26	125.81	165.77	112.16	175.72	140.04	118.51	179.55	132.05	174.11	142.20	214.18	123.71	203.02	158.48	133.62	148.33	118.33	118.11	171.60	121.67	193.77	162.75	198.23	166.33	153.17	191.78	175.52	172.73	166.22	157.84
P02730	SLC4A1	Band 3 anion transport protein	21	910.45	429.96	133.79	166.53	206.32	157.91	466.60	216.00	304.76	156.05	254.20	222.79	151.97	194.80	215.19	275.50	586.90	291.88	158.00	147.38	177.85	139.47	118.30	190.90	120.22	133.80	204.26	135.93	103.36	128.71	163.30	261.94	108.17	198.58	153.67	246.43	379.40	150.74	174.01	179.92
O43491	EPB41L2	Band 4.1-like protein 2	23	290.01	240.23	273.84	207.51	184.67	156.66	195.11	218.33	155.49	333.03	245.36	167.24	236.70	191.12	130.57	141.44	163.18	217.50	154.41	188.11	287.60	216.96	261.15	174.74	194.11	207.89	196.12	167.88	179.95	233.58	165.04	142.41	150.46	136.39	134.84	124.61	131.56	133.54	138.60	132.53
Q9Y2J2	EPB41L3	Band 4.1-like protein 3	11	74.58	77.90	97.97	61.08	66.75	70.19	73.27	67.56	50.90	54.38	49.99	62.45	62.52	52.34	45.35	57.36	63.02	59.25	50.35	56.14	85.89	57.76	76.15	77.55	57.41	55.56	53.42	57.78	65.17	55.81	64.43	47.93	50.54	53.60	46.79	52.19	65.43	48.06	63.67	60.76
O75531	BANF1	Barrier-to-autointegration factor	1	30.77	39.54	44.31	30.25	29.27	31.93	25.82	22.27	22.08	33.06	26.21	39.23	53.47	32.28	24.70	21.57	36.08	25.69	21.35	21.39	65.15	55.38	41.23	58.45	33.66	29.79	22.89	31.50	23.55	24.89	44.50	28.71	32.80	30.87	30.43	31.27	18.05	36.71	13.51	20.25
P50895	BCAM	Basal cell adhesion molecule	18	364.96	277.46	490.78	218.33	239.24	267.83	189.80	206.27	305.57	228.68	345.84	325.58	501.33	239.35	268.06	285.14	231.21	319.97	279.21	292.41	444.89	456.96	440.94	294.66	302.17	414.35	288.72	285.69	318.10	379.35	336.60	308.20	306.66	231.38	261.50	278.85	200.37	231.34	264.68	245.99
P98160	HSPG2	Basement membrane-specific heparan sulfate proteoglycan core protein	153	2699.75	2472.69	3375.46	2033.84	2240.15	2911.97	1951.79	2245.44	2252.32	3393.90	2764.72	2717.60	2849.39	2071.45	2429.17	4049.42	2379.33	2752.48	2022.82	2545.02	2951.35	4083.39	3873.03	2833.19	3373.39	3860.14	2959.74	3669.06	2788.88	4362.28	1891.45	1661.65	1833.40	1478.55	1917.63	1480.46	1768.70	1887.71	1696.16	1671.90
Q9Y6E2	BZW2	Basic leucine zipper and W2 domain-containing protein 2	11	123.96	80.04	144.47	91.25	117.81	124.65	116.68	119.91	114.08	90.14	133.02	156.18	149.51	181.40	169.45	109.92	130.00	104.35	136.37	138.31	144.70	138.38	177.06	128.91	136.30	148.20	116.69	113.62	209.32	118.36	279.67	283.75	271.21	263.60	242.64	272.10	286.24	253.41	312.01	285.85
P35613	BSG	Basigin	8	587.54	779.71	521.93	670.28	569.78	538.95	544.86	496.49	506.81	603.81	635.48	546.21	534.42	511.67	531.21	506.23	501.49	459.04	512.63	538.81	703.31	541.45	645.60	605.58	520.32	572.33	563.56	501.42	558.50	649.53	935.54	699.00	913.36	794.15	850.02	787.01	700.44	654.91	786.01	726.25
Q9UHQ4	BCAP29	B-cell receptor-associated protein 29	4	30.12	39.98	42.99	32.43	38.21	37.05	33.69	32.98	37.39	32.29	37.33	38.02	34.47	41.28	39.14	38.03	36.14	32.11	33.91	38.57	46.27	46.30	35.56	44.70	41.91	45.42	44.73	37.23	35.25	34.88	40.69	45.29	48.35	37.87	51.58	38.01	48.88	37.38	41.52	37.94
P51572	BCAP31	B-cell receptor-associated protein 31	7	683.37	813.03	577.59	945.77	657.06	594.90	589.16	673.49	542.12	663.07	610.77	517.81	496.75	577.98	495.94	504.15	482.20	552.71	452.98	545.69	558.05	627.48	478.18	685.53	471.98	614.75	652.01	520.55	468.98	559.25	452.45	388.57	330.57	360.03	305.42	371.09	362.57	295.30	353.52	429.07
Q16611	BAK1	Bcl-2 homologous antagonist/killer	3	17.83	24.92	22.71	30.99	29.79	21.26	39.85	23.97	22.72	26.57	23.54	26.90	19.87	23.64	20.35	20.24	20.04	28.56	22.38	23.22	25.71	22.48	24.29	19.06	26.63	26.11	16.85	26.80	18.44	18.84	25.43	23.66	23.24	27.82	22.17	31.82	34.67	20.24	27.43	24.06
Q9BXK5	BCL2L13	Bcl-2-like protein 13	13	74.06	73.19	51.98	66.15	60.83	70.64	71.76	74.33	62.68	53.94	54.84	67.91	56.44	66.91	62.79	58.59	77.18	65.48	55.32	60.11	78.22	67.18	75.08	83.72	55.77	50.52	61.05	64.88	81.71	57.11	96.61	83.62	91.34	78.39	81.17	66.78	86.06	71.02	93.61	77.52
Q9BYV7	BCO2	Beta,beta-carotene 9',10'-oxygenase	9	47.06	63.28	78.84	63.78	81.32	54.33	89.21	55.60	59.61	57.96	45.30	86.28	58.81	62.27	108.00	55.27	84.07	84.30	61.19	64.72	67.41	73.48	133.82	54.80	116.48	57.49	115.47	87.08	78.47	63.54	52.50	73.06	94.03	69.04	81.10	62.72	89.69	80.21	64.07	69.51
Q6Y288	B3GLCT	Beta-1,3-glucosyltransferase	3	26.24	27.58	26.09	20.95	23.20	28.66	28.10	22.91	25.06	24.22	27.19	31.88	26.58	19.11	19.01	33.37	26.79	25.03	25.29	25.69	31.75	23.32	24.04	25.55	29.67	29.72	30.94	13.99	15.32	17.52	26.31	23.02	21.62	28.86	24.69	21.34	11.69	22.37	16.37	19.24
P02749	APOH	Beta-2-glycoprotein 1	14	612.07	656.06	648.80	503.73	762.69	1043.41	475.70	436.73	889.95	1342.76	1163.43	546.57	1042.60	534.48	600.44	1169.61	536.13	631.52	669.05	613.35	547.23	701.99	291.57	553.88	533.59	2204.45	316.40	557.22	759.90	724.47	269.24	285.59	156.50	212.23	206.42	227.53	222.44	86.70	238.34	218.41
P61769	B2M	Beta-2-microglobulin	2	40.75	27.23	26.45	54.62	15.84	18.48	16.92	17.96	25.58	22.31	24.09	27.66	26.63	20.95	20.21	20.66	23.39	10.95	18.19	17.48	72.17	23.15	22.10	22.78	20.00	25.87	20.18	29.67	14.52	14.65	29.80	26.14	22.24	36.77	23.87	21.25	15.36	16.99	17.00	16.72
Q13425	SNTB2	Beta-2-syntrophin	11	104.92	142.19	144.66	134.88	117.83	112.26	174.51	119.31	142.05	118.19	133.83	128.80	132.31	146.03	116.28	127.77	139.74	140.52	115.69	99.95	161.25	98.93	143.80	144.56	138.40	143.29	175.92	118.33	137.91	121.57	106.55	88.18	99.78	123.40	98.17	100.79	101.02	105.97	93.18	97.70
Q562R1	ACTBL2	Beta-actin-like protein 2	4	14258.82	14751.28	17336.94	11466.75	8996.02	9470.79	11036.80	7391.86	11894.09	10684.88	14398.76	16871.71	16427.74	14140.91	7538.30	11145.15	10921.77	9509.71	7192.39	6954.28	11016.59	12716.68	9908.38	11742.57	7167.47	6102.21	9467.40	5682.49	11191.99	12392.93	8437.48	8662.22	8038.34	8815.25	7525.88	8800.49	9868.17	7669.58	9773.34	10365.61
P35612	ADD2	Beta-adducin	1	23.67	38.03	18.19	21.36	20.48	22.62	33.04	26.40	31.87	16.76	31.98	30.75	16.96	14.27	31.14	13.48	42.19	23.63	16.09	15.19	26.71	33.21	14.17	23.51	15.01	20.31	19.17	31.35	24.26	22.90	20.81	19.03	32.82	18.32	19.75	21.78	24.61	16.21	26.01	29.39
P49407	ARRB1	Beta-arrestin-1	3	54.24	34.91	22.92	58.54	28.42	17.98	22.21	30.42	25.01	27.54	25.20	31.94	21.73	26.67	15.76	20.82	19.39	22.17	25.50	19.87	17.40	26.40	24.85	18.69	26.23	22.31	24.47	21.79	19.83	21.69	22.34	30.98	20.65	22.79	23.73	15.07	19.07	20.88	19.49	14.81
P42025	ACTR1B	Beta-centractin	8	369.08	358.72	316.48	427.70	345.40	250.81	297.15	341.34	263.66	292.26	418.30	288.54	398.83	329.25	309.28	282.87	314.40	316.67	227.86	290.24	395.95	403.40	325.64	391.67	359.51	326.21	415.67	371.27	292.35	377.97	324.68	339.46	319.12	312.51	362.92	341.02	336.38	248.05	339.63	344.23
P13929	ENO3	Beta-enolase	18	1544.37	1038.84	1193.82	1450.46	1304.13	1195.59	1018.16	957.73	1461.23	1245.08	1785.94	1670.94	2028.78	1621.20	1716.26	1153.13	1587.55	1852.93	1426.86	1401.86	1161.34	1170.43	1281.45	1227.52	1543.80	1099.30	1233.91	1496.53	1666.77	1699.29	2539.92	2830.97	2306.15	2147.52	3558.48	2072.12	2010.19	2649.64	3805.12	2193.12
P06865	HEXA	Beta-hexosaminidase subunit alpha	3	22.56	57.69	55.39	25.65	42.29	27.40	40.32	27.60	39.81	99.33	29.68	28.73	33.52	41.35	19.45	44.79	48.31	91.69	38.07	35.36	27.03	28.31	31.03	23.51	28.28	24.02	24.45	37.73	28.07	39.57	36.72	27.24	35.25	42.98	52.15	23.71	22.14	44.55	23.39	23.40
P07686	HEXB	Beta-hexosaminidase subunit beta	5	42.27	40.11	40.12	46.70	29.35	27.47	33.03	28.94	27.22	24.58	36.79	22.16	35.09	48.54	29.59	31.49	21.72	30.59	39.25	42.98	39.92	31.18	32.81	25.21	22.83	35.72	44.38	29.74	30.26	33.02	37.42	38.12	35.81	26.98	35.25	49.99	29.72	33.47	37.51	32.75
Q93088	BHMT	Betaine--homocysteine S-methyltransferase 1	2	616.93	539.01	89.01	79.67	82.61	105.48	173.81	135.02	561.99	29.93	197.66	647.76	72.06	101.22	73.55	788.73	35.11	148.84	28.80	113.27	158.80	767.23	627.73	390.40	268.73	734.19	299.76	226.82	206.55	40.44	672.77	538.13	567.78	333.03	330.07	67.10	468.79	43.79	204.73	24.41
Q9HBI1	PARVB	Beta-parvin	5	145.10	125.84	107.82	129.12	117.46	92.87	86.28	95.27	92.82	102.97	118.57	97.33	108.20	118.40	102.72	86.63	93.61	81.08	90.45	90.10	138.71	124.06	118.99	97.36	112.28	132.80	112.71	94.04	126.67	121.66	135.32	120.84	146.59	114.81	132.13	123.27	118.27	110.19	115.68	98.76
Q16585	SGCB	Beta-sarcoglycan	11	135.81	119.95	148.52	112.97	108.41	140.16	132.11	104.76	121.04	96.18	119.87	159.12	126.91	131.24	117.41	140.81	143.30	130.47	137.46	122.97	187.09	164.10	191.65	163.37	148.10	162.27	131.61	124.55	158.78	132.22	134.40	107.95	134.43	135.00	118.52	135.22	119.34	126.32	112.77	116.31
Q8N3L3	TXLNB	Beta-taxilin	15	62.99	46.62	56.14	62.62	57.35	53.04	62.95	57.05	47.08	44.93	60.04	59.76	49.04	79.50	58.04	48.13	53.07	51.66	57.16	45.80	118.50	64.95	78.00	59.08	63.14	64.26	47.97	58.86	62.66	56.55	53.35	66.15	66.40	65.02	54.29	67.98	67.28	48.88	57.65	55.80
Q13057	COASY	Bifunctional coenzyme A synthase	9	577.36	625.58	515.02	514.65	576.88	545.53	534.58	578.41	434.92	494.31	484.65	551.88	560.60	606.25	507.13	438.62	491.86	486.65	518.71	439.91	582.41	541.68	541.20	564.68	502.28	468.45	451.82	487.27	591.93	539.47	528.65	459.89	545.88	510.56	418.95	482.53	560.97	552.40	465.64	520.04
P34913	EPHX2	Bifunctional epoxide hydrolase 2	10	80.87	110.24	74.85	76.09	72.55	74.29	64.18	99.17	84.47	112.65	73.62	118.85	82.83	80.57	75.88	86.59	93.32	93.37	82.24	79.19	70.75	70.61	63.26	78.72	84.03	70.93	78.80	57.83	65.76	72.49	84.91	88.76	67.27	78.85	87.32	78.22	63.74	99.45	71.95	73.53
P07814	EPRS1	Bifunctional glutamate/proline--tRNA ligase	36	185.57	173.91	201.40	237.25	205.48	159.33	178.28	165.31	146.90	191.73	207.58	183.48	167.08	196.60	200.54	156.91	160.78	172.55	164.74	157.65	213.20	231.30	218.76	189.13	209.21	180.41	225.69	207.76	178.28	204.09	174.53	182.40	193.13	175.07	191.96	182.09	200.24	174.99	175.33	176.18
P0C870	JMJD7	Bifunctional peptidase and (3S)-lysyl hydroxylase JMJD7	1	243.05	43.99	26.07	25.79	25.08	57.68	57.96	32.09	8.44	16.34	35.05	221.95	227.01	25.15	66.32	15.30	40.67	9.73	14.21	7.95	30.08	35.09	30.34	237.44	24.39	24.13	58.39	14.66	30.01	53.03	21.33	34.91	40.28	28.84	27.33	26.34	14.92	18.82	13.63	8.24
P31939	ATIC	Bifunctional purine biosynthesis protein ATIC	26	269.86	207.20	230.58	303.65	206.55	215.12	211.68	225.46	209.85	205.82	223.65	189.57	257.31	285.72	210.96	166.13	220.48	203.94	183.15	175.11	241.63	216.49	263.81	259.86	224.17	215.63	199.03	220.00	246.27	213.79	198.17	216.61	230.79	263.32	229.88	206.46	263.31	214.17	198.99	188.11
P21810	BGN	Biglycan	15	5090.58	1557.94	11093.50	1849.92	3491.85	5077.83	1818.97	2146.28	2337.25	10631.15	67616.30	1798.07	46330.61	2429.66	2625.15	3970.97	2532.79	1313.78	1122.85	4460.67	4359.40	4630.48	4767.25	7767.77	3580.26	5846.90	7277.49	4529.13	3459.19	12766.36	603.77	659.45	674.77	794.69	700.40	647.44	563.84	529.42	638.89	882.92
P53004	BLVRA	Biliverdin reductase A	12	91.11	91.24	90.59	111.15	74.07	68.37	67.03	71.99	79.01	99.73	75.43	67.52	92.79	128.88	74.86	54.42	69.42	67.30	74.15	81.68	60.10	69.25	79.59	79.64	77.65	69.80	76.69	69.98	61.73	71.43	52.68	80.71	70.21	94.38	83.55	73.33	61.46	76.51	58.96	59.00
P49789	FHIT	Bis(5'-adenosyl)-triphosphatase	5	37.78	55.01	53.46	39.34	51.74	55.49	57.34	57.62	52.36	45.27	41.37	49.55	53.50	45.62	56.02	39.87	38.55	41.53	42.07	54.37	51.16	47.74	46.53	51.61	45.47	41.43	45.90	38.06	38.00	47.75	46.50	45.59	56.45	55.45	45.27	47.27	44.35	45.92	45.42	58.17
P50583	NUDT2	Bis(5'-nucleosyl)-tetraphosphatase [asymmetrical]	4	266.28	257.10	254.64	274.65	285.96	223.18	228.94	234.20	190.74	371.35	263.45	294.53	209.05	181.83	279.00	202.60	248.82	246.47	225.44	233.55	261.87	237.79	519.39	262.55	205.55	317.62	195.94	218.19	227.36	311.24	220.56	206.65	199.74	198.40	210.72	243.70	223.17	182.40	209.10	240.11
P07738	BPGM	Bisphosphoglycerate mutase	5	125.16	55.83	26.73	34.57	33.76	36.57	37.92	38.91	54.54	21.16	53.52	44.04	35.57	42.26	29.91	31.80	61.45	39.34	26.54	20.14	40.44	36.39	30.95	34.98	30.35	28.05	34.43	30.84	25.37	31.65	38.00	36.52	32.42	35.77	32.01	41.77	42.07	21.14	24.20	21.09
Q13867	BLMH	Bleomycin hydrolase	5	84.85	106.14	107.42	95.75	83.36	86.97	82.56	99.47	96.25	82.38	94.82	115.12	96.17	112.05	104.89	81.67	96.83	113.19	85.68	76.54	87.29	80.67	69.73	75.62	91.78	77.15	91.22	90.82	70.12	76.55	95.00	83.05	87.22	79.71	69.28	79.10	73.53	78.96	105.63	87.96
Q8NE79	BVES	Blood vessel epicardial substance	4	81.95	118.73	232.27	137.68	140.71	125.32	210.63	117.68	208.15	166.34	184.88	185.94	215.56	153.13	289.16	251.44	196.84	193.10	279.83	198.16	518.04	179.12	270.40	205.67	263.23	274.27	190.69	184.05	310.36	165.01	485.44	294.91	313.94	431.01	220.38	550.32	237.46	155.01	247.93	223.92
Q10589	BST2	Bone marrow stromal antigen 2	2	78.86	90.16	60.80	81.71	59.28	61.52	75.88	48.85	79.62	62.12	78.96	81.19	76.46	58.28	65.14	63.66	63.88	50.88	41.98	75.75	49.60	65.23	46.59	47.77	33.38	56.40	35.29	40.55	38.57	49.74	59.47	51.74	84.95	70.88	71.99	83.72	61.63	28.19	66.89	69.59
O95393	BMP10	Bone morphogenetic protein 10	14	19.91	21.55	20.68	21.09	20.56	35.46	22.77	20.78	22.89	44.34	19.46	19.86	23.00	23.85	21.96	23.93	24.57	24.94	23.45	23.15	65.41	100.31	122.70	126.17	86.96	82.81	170.81	95.13	111.98	131.73	22.21	22.93	19.07	23.17	21.52	21.82	18.62	22.14	19.12	22.23
P80723	BASP1	Brain acid soluble protein 1	7	36.64	33.33	31.11	33.20	29.19	24.00	22.87	24.68	24.44	37.62	26.13	26.58	32.56	27.15	23.03	25.38	25.46	23.96	29.18	23.71	33.24	35.87	27.58	22.90	28.96	27.05	25.33	22.56	27.09	31.13	22.20	23.69	22.74	24.41	24.26	22.61	26.27	26.88	25.43	25.45
O15382	BCAT2	Branched-chain-amino-acid aminotransferase, mitochondrial	20	449.94	449.58	429.98	495.26	415.35	323.84	568.71	425.89	537.02	385.27	656.89	503.81	574.37	535.97	623.73	515.39	617.56	387.17	608.98	484.37	553.04	451.70	397.53	525.14	421.07	324.50	505.54	395.44	461.67	403.46	727.29	661.18	699.18	698.15	632.36	732.70	732.48	599.79	644.45	803.08
Q5VW32	BROX	BRO1 domain-containing protein BROX	3	39.04	36.72	37.97	45.15	28.77	31.00	33.99	28.70	36.06	21.42	43.51	37.79	22.00	29.15	30.70	29.51	35.55	33.76	21.77	25.79	32.80	26.06	25.47	35.42	21.59	21.14	21.82	45.08	25.90	21.38	35.64	25.42	29.06	34.30	27.99	25.84	28.53	19.43	27.76	30.32
Q6RI45	BRWD3	Bromodomain and WD repeat-containing protein 3	1	2408.57	1932.39	1713.05	2616.11	1547.18	2130.25	1585.68	1515.75	2070.53	2368.59	2069.45	2100.85	1997.05	1971.19	2082.37	1728.26	1576.12	1978.14	2282.91	2044.84	2559.43	1836.65	1642.54	3052.43	1816.74	1902.74	1547.25	1577.38	1998.83	2861.78	1975.52	1712.11	1556.56	2261.30	1549.12	2061.84	1156.01	1731.81	2032.66	1837.69
Q96CX2	KCTD12	BTB/POZ domain-containing protein KCTD12	12	217.42	153.07	167.11	174.13	139.40	93.96	142.72	112.16	128.66	156.41	164.80	91.13	194.81	167.61	96.03	120.83	109.52	127.44	103.79	106.23	134.96	137.41	134.28	166.06	120.18	130.73	155.65	122.29	113.98	169.42	121.69	93.64	110.51	103.40	102.91	88.98	89.00	84.35	83.02	95.64
Q9Y235	APOBEC2	C->U-editing enzyme APOBEC-2	8	199.09	196.07	248.71	174.79	168.35	237.02	174.95	137.99	198.87	162.11	212.08	275.47	229.49	207.29	239.69	198.52	216.57	192.92	215.73	194.14	198.48	196.95	260.27	261.11	173.09	174.00	157.17	155.70	214.92	189.53	300.29	429.34	358.24	307.38	446.58	294.85	301.82	287.06	300.84	241.42
P11586	MTHFD1	C-1-tetrahydrofolate synthase, cytoplasmic	28	513.73	396.96	323.93	574.46	256.05	277.54	322.35	344.33	313.22	261.68	277.34	288.05	268.65	310.17	256.06	235.56	304.53	288.86	265.37	253.12	344.58	294.69	297.43	320.49	230.67	279.55	255.61	278.28	259.15	216.15	324.51	278.30	307.51	319.43	268.80	297.84	363.35	389.75	283.10	279.92
P04003	C4BPA	C4b-binding protein alpha chain	16	136.86	166.60	113.01	120.33	132.79	203.67	99.87	106.83	226.81	212.17	318.51	122.39	138.08	120.63	128.26	407.86	133.83	128.55	128.71	116.95	196.70	182.70	102.54	140.21	100.75	2374.91	147.46	126.16	379.90	167.40	97.47	100.66	96.64	102.39	98.68	85.65	104.26	99.27	90.89	92.97
P20851	C4BPB	C4b-binding protein beta chain	1	34.27	23.85	31.74	28.66	17.79	24.25	16.28	18.30	21.45	26.85	47.48	25.56	22.80	26.73	26.49	22.80	18.02	16.74	19.14	13.11	43.18	35.12	24.76	20.38	26.45	140.41	27.07	16.74	19.62	22.81	25.68	27.56	29.29	21.10	27.62	20.58	11.05	21.48	20.18	16.91
O75844	ZMPSTE24	CAAX prenyl protease 1 homolog	4	19.55	28.89	31.00	22.39	22.38	36.65	30.96	31.97	31.00	31.83	23.11	23.54	29.20	32.66	19.53	30.47	25.92	28.53	28.17	31.68	18.41	21.35	22.65	25.00	25.07	23.41	23.87	21.17	20.20	19.21	31.56	21.25	19.48	29.26	30.56	19.38	20.26	28.33	19.59	26.68
P12830	CDH1	Cadherin-1	2	31.43	21.78	23.71	23.64	21.95	15.67	15.71	12.38	16.07	124.79	222.71	18.86	103.73	30.13	18.87	49.00	12.65	12.19	26.18	16.28	24.69	34.53	33.88	19.81	28.09	136.18	20.12	14.43	17.93	34.24	24.12	28.11	34.97	23.58	29.77	71.59	19.41	24.38	15.23	11.53
P55290	CDH13	Cadherin-13	18	937.95	770.32	915.95	801.57	805.41	872.53	461.40	528.28	578.21	705.88	957.07	789.89	826.18	694.28	745.45	819.53	495.83	652.49	719.41	784.72	1419.83	1382.10	1249.89	1124.86	1089.77	1319.03	847.44	881.79	816.76	1184.87	1153.06	1151.67	1117.27	1035.36	907.60	1002.15	845.77	919.28	860.34	1047.46
P19022	CDH2	Cadherin-2	19	380.62	330.10	502.25	340.19	308.92	466.92	406.52	370.78	361.55	350.23	430.72	429.73	459.20	469.63	389.67	658.11	543.57	355.71	426.04	427.06	538.96	349.56	525.69	392.70	326.09	549.22	392.03	336.91	540.08	384.89	985.20	665.08	1182.30	1049.05	938.69	1270.15	764.18	1535.15	1182.17	1060.68
Q99653	CHP1	Calcineurin B homologous protein 1	4	109.72	54.78	69.23	98.20	78.29	62.32	60.39	62.26	36.20	68.42	114.17	51.25	91.53	91.98	87.64	71.34	74.28	67.04	65.41	36.61	90.68	98.17	75.00	93.87	96.25	77.39	97.77	69.45	63.94	94.96	51.24	79.86	88.05	51.74	66.41	64.71	69.00	69.68	63.69	57.18
Q9UM00	TMCO1	Calcium load-activated calcium channel	2	24.58	21.04	22.78	34.16	29.81	18.61	20.47	9.18	22.77	23.91	33.97	22.70	32.22	31.32	30.05	20.19	19.48	18.97	28.79	15.45	29.80	33.25	32.52	19.94	36.16	31.96	32.24	27.42	17.94	25.20	21.88	35.96	33.19	32.89	33.59	31.90	19.57	27.66	18.51	10.31
Q8NE86	MCU	Calcium uniporter protein, mitochondrial	7	42.88	37.03	54.89	41.81	38.38	40.56	44.28	42.84	45.88	46.62	58.83	37.86	45.37	44.24	36.11	46.13	49.23	48.38	39.01	47.57	52.76	46.82	46.38	40.47	49.41	50.53	57.27	39.43	35.39	35.87	37.23	39.61	42.28	45.63	43.91	36.31	37.37	43.29	40.24	36.07
Q14123	PDE1C	Calcium/calmodulin-dependent 3',5'-cyclic nucleotide phosphodiesterase 1C	9	24.65	26.32	31.59	28.63	26.13	33.16	29.03	25.99	27.17	30.34	25.23	26.74	31.62	30.93	24.72	30.90	30.78	26.77	27.48	27.73	30.77	26.09	32.91	23.36	27.77	27.15	27.15	24.70	25.32	26.68	32.10	36.94	30.91	30.65	32.76	36.13	35.60	32.13	49.86	44.68
Q14012	CAMK1	Calcium/calmodulin-dependent protein kinase type 1	2	87.07	52.64	59.48	39.74	38.70	24.77	21.01	22.76	13.46	15.13	25.39	36.83	28.90	37.66	25.49	22.35	27.42	21.35	16.00	12.89	81.80	38.72	86.23	28.52	47.60	25.67	15.22	22.46	29.75	15.85	39.90	24.61	22.74	25.61	21.09	25.06	19.53	17.02	18.10	20.34
Q9UQM7	CAMK2A	Calcium/calmodulin-dependent protein kinase type II subunit alpha	3	18.66	19.72	25.05	22.83	17.63	35.16	27.92	34.08	20.67	18.26	17.69	31.46	21.80	24.22	31.43	14.52	28.00	26.96	34.03	27.61	30.66	32.73	23.13	24.00	25.10	23.29	22.80	22.73	23.16	17.63	23.50	20.47	24.10	20.97	19.87	38.73	31.35	18.48	22.56	27.48
Q13554	CAMK2B	Calcium/calmodulin-dependent protein kinase type II subunit beta	15	493.14	386.72	543.75	481.12	362.49	518.29	474.87	395.66	457.79	375.19	408.13	473.33	324.84	599.59	492.63	487.82	546.86	404.90	519.14	450.27	629.41	514.23	672.55	562.76	482.08	590.58	489.50	408.22	581.93	412.56	587.94	491.85	540.53	474.27	520.41	645.55	561.17	612.12	525.33	569.31
Q13557	CAMK2D	Calcium/calmodulin-dependent protein kinase type II subunit delta	11	541.83	472.72	563.17	564.48	383.00	630.80	524.76	426.04	481.68	499.25	524.13	569.26	471.46	626.37	498.77	548.91	590.40	427.49	465.82	554.56	663.30	624.02	634.27	676.03	501.14	547.65	487.27	426.20	566.80	459.22	669.59	591.85	598.40	559.93	581.60	705.62	539.62	592.59	626.08	688.17
O75746	SLC25A12	Calcium-binding mitochondrial carrier protein Aralar1	33	2061.82	2059.54	2373.86	1965.85	2760.91	2385.11	2593.67	2204.61	2271.00	2036.73	2266.26	2276.05	2074.52	2036.65	2760.56	2325.83	2918.77	2024.64	2447.84	2386.00	2624.04	2846.76	3023.51	2740.20	3368.00	2682.66	3575.86	2677.81	2800.13	2825.31	2362.37	2335.17	2692.23	2304.51	2780.66	2219.31	2600.10	2688.80	2447.98	2335.18
Q6NUK1	SLC25A24	Calcium-binding mitochondrial carrier protein SCaMC-1	17	226.51	247.04	251.04	256.50	209.33	206.76	219.58	209.02	217.39	212.85	253.96	246.03	240.44	244.80	237.06	220.25	266.86	214.39	196.69	220.81	263.65	262.33	249.56	294.86	262.07	226.61	318.27	241.98	220.08	206.61	229.96	233.80	234.86	246.67	215.67	183.87	243.00	207.46	191.09	206.65
Q9Y376	CAB39	Calcium-binding protein 39	3	45.15	52.80	45.86	57.30	57.17	41.54	43.64	48.54	37.75	47.91	47.38	46.10	70.15	48.73	51.15	27.14	32.64	35.34	49.80	36.59	50.37	43.22	47.97	42.26	49.48	33.38	36.34	40.72	34.20	38.81	38.80	35.25	44.19	47.80	49.16	34.24	35.66	44.07	30.52	24.40
Q9H9S4	CAB39L	Calcium-binding protein 39-like	6	45.01	40.15	54.11	36.83	40.41	36.92	40.24	28.12	23.29	33.45	49.25	29.62	57.01	50.88	32.55	29.55	30.56	47.07	28.67	23.47	41.72	48.38	37.84	47.70	65.74	25.67	26.58	34.00	38.15	47.80	27.41	40.28	31.99	26.26	34.09	26.84	32.68	28.40	30.66	26.91
Q9ULU8	CADPS	Calcium-dependent secretion activator 1	4	21.75	23.94	22.61	20.98	23.39	24.18	15.72	26.96	20.03	17.15	28.78	31.46	29.33	17.30	18.04	17.02	16.35	18.55	15.97	16.25	29.52	27.13	19.96	23.71	17.16	21.47	17.41	14.59	10.88	20.64	24.90	21.99	24.53	22.81	19.33	19.74	22.60	17.95	25.28	24.26
Q9HB71	CACYBP	Calcyclin-binding protein	7	32.90	38.00	44.93	38.88	35.71	40.94	34.53	41.90	44.09	47.95	35.14	43.11	43.47	37.71	31.58	40.32	44.37	42.89	32.13	37.91	39.64	29.80	29.44	35.64	38.84	35.12	40.80	33.64	38.06	36.91	31.08	33.10	28.42	43.34	32.89	35.46	30.35	40.94	31.05	41.21
Q05682	CALD1	Caldesmon	11	294.55	45.78	209.89	78.69	52.28	42.26	63.39	78.37	163.60	76.42	59.66	39.54	76.42	74.54	44.36	49.40	54.67	93.31	56.05	45.32	103.69	72.75	65.00	82.05	60.87	48.68	69.78	60.40	68.43	74.55	52.37	46.93	57.48	88.51	41.47	43.55	51.62	45.07	61.31	40.95
O14967	CLGN	Calmegin	18	125.33	103.11	122.00	110.86	139.44	115.81	109.32	99.31	100.81	129.04	154.50	128.62	123.04	104.48	136.79	129.90	126.24	117.18	112.59	110.45	177.55	162.84	169.89	119.64	191.11	174.55	165.42	143.70	138.89	157.13	111.61	150.70	162.67	107.31	151.16	139.74	131.42	124.96	117.41	115.77
P0DP23;P0DP24;P0DP25	CALM1;CALM2;CALM3	Calmodulin-1;Calmodulin-2;Calmodulin-3	8	1866.99	2014.17	1620.64	2409.87	1467.01	1170.79	1648.29	1497.67	1294.46	1776.91	2279.42	1464.05	1662.23	1298.02	1746.61	1223.48	1409.42	1824.16	1434.39	1375.27	1718.24	1820.10	1773.35	1241.55	1896.93	1509.16	1929.71	1689.33	1436.76	1749.06	1350.98	1484.44	1379.15	1433.52	1402.44	1391.47	1256.52	973.55	1182.53	1348.31
P27824	CANX	Calnexin	21	994.13	912.27	1103.19	1108.33	1039.35	976.11	1073.40	1077.53	820.84	1130.86	1031.99	720.69	1078.94	1089.34	859.57	890.50	938.57	763.33	866.24	798.62	1227.52	1244.05	1262.28	1064.66	1106.84	1338.69	1534.72	1146.20	1225.22	1307.06	769.45	712.67	768.41	792.65	751.56	808.94	828.18	658.27	704.68	829.34
P04632	CAPNS1	Calpain small subunit 1	9	530.66	486.24	456.11	566.17	514.41	466.43	455.08	451.98	507.65	559.81	514.82	432.39	561.17	478.25	527.71	456.78	440.97	489.37	487.64	525.19	386.56	473.13	462.38	511.09	511.98	464.46	509.70	491.08	453.42	642.86	397.25	388.99	369.07	450.78	423.87	525.02	428.66	402.38	442.35	414.84
P07384	CAPN1	Calpain-1 catalytic subunit	28	291.82	287.96	327.17	326.06	271.35	293.74	252.08	276.81	274.25	361.41	321.38	266.47	397.89	308.01	266.33	269.53	237.52	286.71	259.91	303.32	292.43	323.92	301.12	354.97	310.60	274.04	327.46	280.84	247.56	359.29	222.83	227.17	200.42	245.89	214.40	209.41	177.94	210.01	196.19	202.68
P17655	CAPN2	Calpain-2 catalytic subunit	19	327.77	338.13	298.12	474.62	277.83	244.87	247.86	298.38	301.64	394.49	341.89	274.33	336.94	319.86	268.97	264.47	230.91	268.81	268.02	275.98	216.01	236.12	241.44	227.75	210.38	229.83	229.45	229.25	185.90	285.59	266.01	253.41	219.59	251.80	225.50	269.95	193.14	187.32	238.67	216.56
P20810	CAST	Calpastatin	17	114.20	81.70	92.27	100.68	103.27	90.36	81.09	111.98	101.59	95.45	111.73	84.79	92.22	116.84	115.79	76.19	84.89	91.18	93.91	103.91	111.21	120.20	104.87	116.25	101.86	92.25	94.66	124.68	90.91	109.75	92.25	87.54	101.23	95.03	105.58	112.77	89.22	90.13	100.10	105.07
P51911	CNN1	Calponin-1	11	2450.98	139.65	2296.32	181.90	189.53	218.16	269.46	291.17	1560.77	210.92	197.50	222.62	246.38	173.40	147.63	199.12	203.02	319.46	144.90	148.61	467.88	453.70	336.29	322.75	225.00	261.67	336.04	180.75	217.17	236.57	219.23	157.28	161.32	178.12	144.32	123.89	118.04	106.48	108.86	91.95
Q99439	CNN2	Calponin-2	1	28.23	18.46	25.36	23.77	20.89	16.78	18.96	16.71	20.04	22.64	29.46	17.22	22.37	25.49	30.26	15.18	12.81	18.24	31.55	13.46	14.21	28.37	26.78	16.14	25.27	25.00	26.48	30.05	20.93	22.17	14.80	26.68	23.60	20.72	23.57	30.27	20.63	23.41	14.56	17.28
Q15417	CNN3	Calponin-3	4	107.63	27.33	68.47	33.42	39.93	40.57	35.27	41.61	20.66	19.21	32.26	33.25	46.96	31.59	26.60	37.85	34.14	30.76	30.61	29.81	72.71	39.86	72.62	47.39	46.02	37.57	42.78	25.66	35.37	30.66	45.51	30.62	28.87	45.77	31.73	28.46	28.87	29.45	29.43	19.37
P27797	CALR	Calreticulin	15	451.99	410.75	475.68	486.23	435.70	412.02	434.57	379.07	356.96	499.81	491.25	353.20	454.64	456.20	415.45	422.51	398.07	407.36	399.17	430.81	603.60	528.90	545.15	446.53	450.26	566.45	600.28	425.81	436.91	585.96	329.31	323.78	296.13	327.14	319.36	327.50	310.47	230.95	274.47	306.30
O14958	CASQ2	Calsequestrin-2	11	4373.27	5670.41	6225.46	7550.32	7345.66	6339.56	7048.11	3939.53	9603.24	7153.08	7155.45	8298.53	7219.80	7230.01	7912.75	7821.50	8740.58	7052.59	10660.25	7942.21	8683.42	13001.67	10327.37	7595.30	9634.09	10678.17	12612.89	10006.33	13640.18	10792.98	5652.22	7068.57	6801.33	7071.98	7229.37	7314.34	7680.85	5335.66	7315.79	7154.74
O43852	CALU	Calumenin	13	211.26	226.72	196.24	241.32	270.09	175.95	246.34	288.40	209.65	223.92	247.25	206.52	232.76	187.64	272.27	230.79	252.35	267.96	192.67	214.49	230.30	229.79	208.19	202.89	293.20	225.97	333.94	230.64	220.55	229.43	199.34	187.15	157.03	200.61	205.14	187.07	211.41	174.21	168.31	205.37
P17612	PRKACA	cAMP-dependent protein kinase catalytic subunit alpha	4	123.08	101.73	101.09	132.92	99.72	91.54	87.29	71.83	77.68	92.41	125.00	110.95	108.14	127.22	145.89	77.69	106.64	81.53	89.07	90.01	125.11	114.96	135.71	110.51	119.62	91.18	103.29	101.76	91.89	110.85	112.94	129.82	135.03	90.55	121.34	108.69	107.53	90.77	102.85	95.19
P22694	PRKACB	cAMP-dependent protein kinase catalytic subunit beta	11	1252.79	1344.33	1257.80	1357.35	1145.41	1182.18	1150.58	1060.66	1120.35	1167.04	1254.52	1420.79	1123.37	1261.66	1183.14	1104.55	1219.81	1097.05	1055.50	1328.20	1129.39	1140.19	1349.33	1236.98	1205.43	1103.07	1024.13	1091.00	1110.28	1335.24	1182.87	1367.16	1190.62	1296.76	1150.21	1144.08	1136.94	1399.47	1169.31	1178.04
P10644	PRKAR1A	cAMP-dependent protein kinase type I-alpha regulatory subunit	19	653.81	645.89	724.81	641.78	583.41	597.87	601.81	642.24	663.13	699.16	594.37	859.35	605.14	653.10	812.44	613.13	720.04	602.84	639.33	849.02	742.90	652.81	852.25	617.17	688.03	628.38	564.14	675.08	698.36	760.20	804.79	894.74	866.65	760.69	705.76	834.17	735.27	711.75	646.69	777.92
P13861	PRKAR2A	cAMP-dependent protein kinase type II-alpha regulatory subunit	16	183.86	190.25	190.19	205.43	178.16	146.81	155.07	164.98	172.77	177.70	172.95	187.31	202.96	168.67	182.49	151.17	155.72	178.40	169.07	158.72	177.41	180.08	179.75	149.26	188.65	135.89	178.16	167.94	136.59	176.66	198.35	198.17	192.31	183.60	214.44	175.29	148.16	174.85	166.71	162.52
P31323	PRKAR2B	cAMP-dependent protein kinase type II-beta regulatory subunit	9	278.58	440.32	114.61	332.72	144.02	83.14	113.36	84.69	84.79	181.05	84.22	94.03	76.77	110.63	69.27	79.10	70.44	90.46	80.55	70.63	83.80	80.56	98.70	82.89	69.62	78.70	74.00	63.08	59.14	69.59	69.14	69.17	53.07	65.54	54.71	60.80	53.34	50.75	51.24	57.21
P31327	CPS1	Carbamoyl-phosphate synthase [ammonia], mitochondrial	4	18.93	31.28	28.57	16.71	17.77	26.17	26.00	28.85	30.73	24.98	20.19	27.90	27.17	22.39	19.37	25.77	25.15	25.37	24.51	23.91	23.00	17.86	17.39	26.63	19.88	18.62	21.56	18.46	17.03	16.76	28.55	21.39	123.37	26.42	28.44	19.33	20.58	26.40	19.77	27.65
P00915	CA1	Carbonic anhydrase 1	15	16311.10	6483.66	1852.47	3236.70	3150.32	4032.48	5937.87	6412.19	5718.65	3202.61	6690.46	3018.96	3269.02	5247.30	3651.36	3598.97	7755.42	7812.57	2081.51	2671.95	2093.47	1255.61	932.88	3734.93	1911.09	1934.09	1787.14	2752.57	1110.50	5472.51	2581.83	3872.30	1221.96	5519.40	2247.95	6189.80	4114.02	2651.37	2567.01	3027.38
P00918	CA2	Carbonic anhydrase 2	10	2146.69	1002.59	384.29	645.87	683.17	613.95	923.11	1025.22	1237.05	524.87	1329.32	549.69	571.08	896.94	724.77	707.94	1219.29	1161.92	559.93	407.35	388.29	317.12	265.24	608.22	507.47	443.86	474.75	533.27	365.68	612.15	516.86	694.19	323.68	864.11	490.65	917.06	710.25	475.38	631.39	451.32
P07451	CA3	Carbonic anhydrase 3	9	200.50	54.21	60.74	93.12	61.35	102.14	134.15	78.02	75.60	102.75	189.80	57.30	134.97	85.15	87.15	83.01	121.20	128.68	61.71	63.78	81.69	72.66	56.94	83.17	51.81	88.98	75.85	70.49	64.98	83.31	69.38	60.63	62.05	85.09	54.61	68.34	62.16	54.63	90.84	74.09
P22748	CA4	Carbonic anhydrase 4	7	171.35	184.15	125.78	151.45	105.38	143.36	155.77	37.44	112.21	83.04	205.92	151.77	162.17	71.46	76.05	121.84	130.98	69.97	163.65	117.79	231.71	164.90	132.70	93.65	88.44	129.05	74.03	56.13	76.84	86.26	328.54	181.56	312.44	166.31	211.11	372.61	233.94	211.73	247.58	202.85
P16152	CBR1	Carbonyl reductase [NADPH] 1	12	316.76	224.25	238.69	266.53	248.98	201.44	209.25	232.49	218.75	272.93	252.08	169.80	213.62	190.18	200.43	198.77	193.53	205.51	195.55	184.76	189.44	154.11	203.73	136.84	228.05	344.12	177.63	165.58	252.39	213.30	128.81	122.78	117.44	129.01	136.89	129.61	132.80	117.76	146.01	124.44
Q8N4T8	CBR4	Carbonyl reductase family member 4	7	172.09	216.26	155.96	174.96	187.32	117.07	183.54	131.89	145.17	150.31	218.53	230.66	138.24	178.84	215.78	135.68	191.70	145.24	128.10	155.16	173.22	207.98	134.47	220.39	174.98	172.96	204.05	171.01	165.72	176.34	140.26	185.70	128.08	145.97	149.32	107.04	142.39	104.66	127.38	135.12
Q96DG6	CMBL	Carboxymethylenebutenolidase homolog	9	184.76	201.08	132.25	218.01	191.97	151.48	152.07	161.12	143.98	187.02	175.86	163.86	208.23	220.97	154.75	155.10	143.18	144.39	211.66	173.77	96.47	93.63	110.22	129.30	153.11	139.42	104.11	108.84	139.65	166.62	180.04	155.14	152.08	178.53	151.60	175.52	133.88	73.44	187.20	185.35
Q96IY4	CPB2	Carboxypeptidase B2	6	51.28	40.46	42.53	39.72	51.07	48.11	36.20	39.77	39.72	79.12	52.13	46.99	84.70	45.96	39.34	46.76	49.39	36.44	32.48	36.66	53.98	42.24	39.91	50.32	40.04	106.34	37.40	36.85	48.48	50.48	38.42	37.29	37.44	34.66	35.35	38.42	45.49	33.60	39.25	36.37
P22792	CPN2	Carboxypeptidase N subunit 2	5	143.47	134.34	63.60	53.03	75.27	202.17	30.82	34.79	65.11	190.96	180.31	49.27	55.15	52.18	47.24	117.65	37.88	80.90	39.31	58.61	49.23	38.88	49.64	34.31	37.17	187.45	42.77	38.19	37.81	39.35	27.59	39.60	38.01	34.69	35.45	43.37	27.70	35.28	29.62	27.98
Q9Y646	CPQ	Carboxypeptidase Q	4	55.11	35.62	48.90	50.47	30.84	34.45	37.66	29.86	29.27	72.48	65.75	38.84	54.04	44.17	29.03	41.10	25.88	34.17	36.90	58.20	37.97	45.83	44.82	42.30	56.20	37.75	50.39	28.42	27.00	87.26	38.17	30.25	37.13	38.13	30.66	39.45	30.71	33.37	20.80	30.00
P26678	PLN	Cardiac phospholamban	2	4232.55	3904.73	3717.04	4576.73	4224.57	4307.01	3403.60	3903.14	3458.34	2937.90	3889.82	5188.41	3788.05	4078.12	5182.89	5054.67	4294.46	3646.69	3200.24	3168.14	5193.85	4964.97	4137.78	5035.38	3751.32	4402.80	3551.42	4358.90	3646.89	3961.31	8051.07	7128.89	8673.99	4582.64	7115.49	5987.69	6998.83	5388.21	5351.33	5630.56
P43155	CRAT	Carnitine O-acetyltransferase	21	467.38	591.31	359.45	502.82	602.98	553.05	687.33	606.50	556.53	554.13	482.73	557.24	359.35	475.27	657.51	585.01	744.49	509.01	641.90	679.07	498.18	567.53	361.97	567.88	642.00	456.54	736.38	602.66	569.53	519.21	588.58	510.32	357.80	509.49	612.79	543.17	661.51	580.32	605.50	685.21
P50416	CPT1A	Carnitine O-palmitoyltransferase 1, liver isoform	11	34.98	27.24	34.40	33.64	30.02	32.09	30.11	34.48	39.69	28.32	29.38	37.46	31.39	27.99	32.05	37.62	30.63	32.51	30.91	27.96	33.18	31.80	30.64	28.65	27.78	39.92	33.25	33.28	28.91	32.99	36.30	39.58	30.92	34.17	28.03	34.13	34.02	32.28	36.98	32.39
Q92523	CPT1B	Carnitine O-palmitoyltransferase 1, muscle isoform	25	869.40	1407.30	1164.48	1040.16	976.63	1127.07	1075.58	760.08	1223.83	980.76	1251.26	1824.46	1316.82	1172.47	1195.99	1367.87	1280.66	1244.05	1435.11	1214.61	1464.85	1642.71	1631.21	1390.92	1231.43	1772.38	1678.21	1392.19	1489.95	1336.46	1676.77	2032.83	1574.23	1796.93	1300.43	1920.65	1954.68	1446.63	1898.36	1761.84
P23786	CPT2	Carnitine O-palmitoyltransferase 2, mitochondrial	22	229.38	293.69	244.25	334.26	324.61	236.12	279.46	253.00	269.46	289.03	259.81	262.51	274.18	261.97	347.82	282.71	275.86	262.95	307.62	309.61	213.30	235.27	253.71	279.14	269.18	246.84	309.20	293.18	255.82	237.51	309.87	342.76	346.39	348.16	381.59	370.71	489.49	450.68	449.39	436.03
O75339	CILP	Cartilage intermediate layer protein 1	11	80.43	83.29	123.73	241.77	115.00	114.69	66.55	762.24	87.88	266.50	128.47	100.27	375.99	352.03	101.96	125.11	73.58	126.92	86.68	185.06	71.44	78.80	78.26	119.70	81.05	110.92	78.84	68.74	63.48	109.67	82.51	76.08	81.95	95.70	114.87	76.95	64.67	156.46	112.97	107.70
Q8IUL8	CILP2	Cartilage intermediate layer protein 2	9	27.82	19.05	18.20	27.58	26.70	24.03	18.77	20.95	17.57	19.64	1488.06	22.40	356.28	24.67	25.40	21.62	21.36	22.42	18.32	18.07	27.56	22.90	23.76	27.58	22.05	26.10	20.54	22.78	26.35	27.11	19.99	23.74	24.27	18.54	19.84	28.03	26.38	20.57	23.52	21.45
P49747	COMP	Cartilage oligomeric matrix protein	20	24.64	27.10	24.11	24.76	25.95	25.34	24.86	25.26	25.14	26.93	613.93	26.90	162.46	26.07	21.45	25.16	25.85	24.32	22.85	23.28	27.36	22.77	22.17	25.50	21.98	22.71	22.42	25.81	24.44	24.20	24.84	22.74	24.76	26.83	23.78	21.17	24.66	24.34	23.95	24.17
P48729	CSNK1A1	Casein kinase I isoform alpha	5	57.32	45.71	72.55	43.36	45.12	55.17	51.03	42.13	31.78	32.01	44.73	53.96	41.18	48.78	55.03	48.57	58.61	41.80	40.04	29.85	58.69	42.89	58.56	34.20	43.95	47.19	36.33	38.25	48.35	44.29	47.15	46.15	40.32	34.67	42.00	51.84	45.57	43.78	39.73	47.23
P68400	CSNK2A1	Casein kinase II subunit alpha	10	57.33	67.27	71.86	74.53	67.47	62.24	75.47	61.74	55.52	46.95	76.73	55.79	75.36	63.71	66.02	68.77	58.52	59.01	66.36	66.91	67.11	68.38	66.24	61.32	64.45	71.86	66.38	59.13	48.23	53.71	70.79	70.44	58.45	74.42	72.12	62.76	53.19	53.19	62.46	56.40
Q96LW7	CARD19	Caspase recruitment domain-containing protein 19	3	19.07	25.05	28.64	20.33	18.11	23.63	23.77	30.22	24.20	29.11	25.04	24.23	28.59	25.32	21.30	26.69	27.52	21.48	23.29	24.53	21.38	20.52	16.23	22.88	27.90	21.49	22.76	19.21	17.99	18.07	26.35	22.52	23.23	25.21	29.52	17.66	18.27	29.41	26.24	25.71
P04040	CAT	Catalase	20	1546.02	1158.68	377.42	1113.66	527.28	468.96	671.45	451.59	693.77	484.75	633.87	439.32	514.08	580.38	403.35	603.37	748.17	456.19	407.47	311.02	274.35	274.11	218.60	386.87	249.95	442.57	265.71	189.31	243.35	420.36	350.13	500.67	274.19	496.43	359.67	602.19	503.71	223.84	451.45	339.06
P21964	COMT	Catechol O-methyltransferase	10	93.95	107.06	108.60	110.84	96.16	103.23	102.65	98.38	112.83	110.83	95.23	89.73	112.59	92.73	77.82	108.40	96.73	103.30	98.10	89.04	99.56	93.97	99.32	80.85	85.73	94.81	118.66	97.14	87.04	93.77	85.17	87.46	74.62	75.92	84.61	69.29	74.82	78.82	83.07	85.31
Q86VU5	COMTD1	Catechol O-methyltransferase domain-containing protein 1	5	60.75	60.73	72.50	44.59	69.23	46.88	58.42	43.96	41.18	31.41	54.72	56.85	62.42	66.42	102.53	40.96	70.42	61.31	46.36	47.19	176.59	78.06	137.56	56.72	63.44	51.64	69.23	57.02	81.24	71.82	82.23	66.36	79.18	79.40	87.55	56.45	77.09	27.00	76.06	45.37
P35221	CTNNA1	Catenin alpha-1	27	144.05	101.51	132.81	103.58	89.17	113.19	106.01	98.76	98.98	86.61	98.42	90.66	126.70	139.42	80.68	92.92	129.95	78.62	110.08	95.36	148.53	89.11	143.72	124.48	80.03	134.54	82.76	71.42	129.66	93.88	160.79	111.47	195.43	209.38	144.18	224.34	177.69	223.54	173.11	184.33
Q9UI47	CTNNA3	Catenin alpha-3	20	202.14	135.12	166.69	158.74	160.28	163.97	151.43	161.99	156.98	132.55	191.47	172.34	140.81	177.59	180.14	157.75	200.34	135.76	172.09	140.87	230.34	169.48	179.16	174.00	135.16	206.39	151.01	168.51	214.04	196.54	365.58	267.11	361.15	381.26	228.41	571.47	340.94	327.63	489.08	372.75
P35222	CTNNB1	Catenin beta-1	25	626.63	431.02	558.46	392.87	470.47	503.51	578.76	443.89	510.25	394.46	501.51	438.62	461.05	596.21	460.72	501.10	600.46	436.78	632.24	432.58	659.43	408.70	643.63	489.32	440.59	715.18	455.25	442.87	808.66	525.59	994.28	652.14	932.67	1021.53	731.02	1530.03	1138.25	914.39	1471.49	1246.07
O60716	CTNND1	Catenin delta-1	10	51.97	43.05	53.55	49.77	43.02	46.39	40.95	41.26	35.19	39.17	48.38	43.38	41.34	40.76	39.81	39.83	41.72	38.89	35.52	35.84	57.69	45.90	48.40	42.88	39.40	45.16	36.97	40.01	41.15	43.06	42.62	43.02	41.35	39.56	34.90	49.95	40.98	37.13	44.76	41.56
P07858	CTSB	Cathepsin B	7	176.47	143.53	188.03	345.17	231.17	252.95	155.93	91.92	204.49	315.18	243.71	138.55	316.70	236.72	262.15	231.33	190.12	102.76	270.18	247.94	220.03	194.06	233.15	295.36	284.61	208.63	260.77	129.83	235.97	463.48	114.75	90.51	172.30	217.78	162.28	258.14	117.67	78.36	147.41	342.92
P07339	CTSD	Cathepsin D	16	1815.66	2980.60	1915.38	4736.10	2918.12	3800.71	1855.12	3263.29	1840.18	3756.75	2218.97	2276.34	2844.67	3310.33	2654.16	3487.53	1728.80	3069.83	1963.55	3358.97	2200.17	2554.64	2354.87	3810.47	2531.52	3876.83	1946.82	4587.37	1794.94	4806.04	3124.24	3980.67	4136.82	5972.87	4637.57	8346.42	2794.80	7305.65	3203.57	5263.55
P08311	CTSG	Cathepsin G	5	163.99	140.71	201.02	313.33	66.92	72.50	110.77	140.63	96.36	113.55	240.16	135.54	158.72	129.90	74.09	117.07	99.29	155.14	73.86	89.17	87.25	73.91	77.12	165.55	59.38	84.91	94.90	67.47	56.63	69.99	109.57	85.11	78.57	129.45	68.86	72.97	73.12	92.42	54.81	91.21
Q9UBR2	CTSZ	Cathepsin Z	5	120.00	130.56	109.66	183.52	161.91	157.12	106.56	162.61	141.30	168.09	138.16	113.49	178.07	165.88	132.48	150.09	89.32	167.83	142.06	206.17	109.68	134.48	142.13	173.62	124.66	130.94	146.27	241.01	94.28	263.57	126.74	124.42	116.37	296.56	116.86	250.71	97.41	466.68	118.73	311.96
P20645	M6PR	Cation-dependent mannose-6-phosphate receptor	2	90.31	82.42	84.96	116.77	85.15	89.12	127.34	143.89	62.19	36.65	97.44	101.47	188.85	186.24	84.73	86.68	135.42	135.88	75.96	60.07	81.98	130.27	127.57	134.61	85.57	152.76	171.57	130.71	146.20	133.74	38.48	32.41	52.53	36.91	71.94	31.64	40.98	35.39	42.23	50.66
Q6NZI2	CAVIN1	Caveolae-associated protein 1	14	4699.39	3450.41	3655.26	3416.09	2317.81	3245.77	2855.31	2220.05	2620.15	2737.16	2726.31	2851.84	1980.00	2686.29	2097.48	2308.40	2439.02	2510.05	2785.54	2835.07	2753.59	2190.00	3058.63	2249.17	2088.04	2678.39	1650.72	1407.84	2563.46	2473.41	2292.94	2219.86	2532.83	2220.41	2065.40	2858.91	2424.26	2256.55	2307.14	2605.20
O95810	CAVIN2	Caveolae-associated protein 2	19	733.43	952.68	823.75	875.40	608.20	599.29	741.86	542.49	597.37	645.04	531.08	786.78	417.32	676.04	641.26	494.30	652.99	618.23	612.55	590.85	732.22	629.59	743.62	663.30	531.61	550.60	469.52	416.77	553.77	473.37	523.59	649.84	577.89	521.65	568.56	579.20	571.15	592.08	473.45	578.16
Q969G5	CAVIN3	Caveolae-associated protein 3	9	245.22	110.09	114.26	146.00	65.75	77.52	72.56	83.28	95.70	95.76	111.69	62.08	108.44	70.66	49.30	72.59	61.85	94.45	77.72	78.73	78.64	65.30	75.81	72.57	71.01	85.97	47.60	47.99	71.18	91.40	92.44	64.75	69.93	75.90	54.54	89.60	58.99	59.51	58.41	61.28
Q5BKX8	CAVIN4	Caveolae-associated protein 4	10	384.38	370.82	549.21	385.30	372.77	403.85	430.59	351.75	440.08	293.83	362.47	540.74	248.20	554.17	424.37	332.28	435.89	386.28	530.70	429.62	552.84	451.26	585.42	441.74	427.19	373.42	297.82	369.36	504.48	295.27	457.95	460.29	417.10	478.80	510.49	455.86	358.92	462.02	361.92	348.99
Q03135	CAV1	Caveolin-1	10	2599.16	3235.98	2695.23	3645.35	2556.55	2337.44	2224.57	1866.58	2342.83	2585.12	2434.77	2541.67	2088.91	2068.91	2350.83	2286.58	1879.52	2258.60	2438.92	2587.02	2322.50	3163.32	3147.68	1898.53	2602.17	2720.56	2473.48	1929.58	2130.53	2431.61	1782.33	2083.99	2064.64	1784.36	1838.29	2300.06	1764.82	1438.02	1795.98	1712.70
P51636	CAV2	Caveolin-2	4	83.46	131.75	93.82	152.71	108.11	61.97	107.56	97.92	65.32	80.99	138.63	106.82	134.33	111.21	138.11	89.82	123.61	86.34	109.97	92.02	171.73	212.41	219.98	126.39	152.93	136.34	186.21	156.84	152.48	136.71	123.15	120.72	152.18	97.93	127.58	171.67	110.88	37.73	82.48	112.48
P56539	CAV3	Caveolin-3	1	23.39	16.94	19.14	383.56	294.06	509.00	387.83	338.31	401.30	20.77	448.67	299.33	407.76	24.39	27.76	404.30	343.50	418.68	447.28	318.63	403.80	514.47	437.84	351.71	23.19	27.25	634.29	452.54	394.39	346.73	427.92	500.25	485.71	323.60	458.67	386.48	436.25	21.48	21.28	462.72
Q96F85	CNRIP1	CB1 cannabinoid receptor-interacting protein 1	3	34.28	38.81	35.94	27.83	21.71	36.89	36.64	21.16	35.14	25.89	26.88	33.34	33.52	28.82	24.27	20.77	19.41	36.37	22.88	39.91	48.18	24.56	28.16	25.92	25.30	25.84	22.91	21.76	31.89	26.76	33.02	25.22	23.63	29.21	22.44	37.76	27.16	25.63	32.62	21.32
A5YKK6	CNOT1	CCR4-NOT transcription complex subunit 1	4	353.16	809.04	321.10	339.73	333.57	463.98	346.83	415.65	421.42	403.96	358.02	424.49	455.40	376.47	321.26	400.18	371.14	406.44	367.95	420.22	334.96	291.54	264.90	531.48	287.24	340.62	300.70	269.85	240.13	282.08	425.19	315.69	304.77	391.42	359.01	278.19	270.63	440.43	288.44	309.24
Q6YHK3	CD109	CD109 antigen	10	22.83	26.66	26.89	22.49	21.91	23.31	23.62	21.58	27.85	24.53	34.57	29.15	29.16	20.87	23.86	26.36	28.51	23.75	27.44	23.81	32.01	47.48	47.90	46.02	34.00	22.98	38.14	22.30	23.37	34.67	27.51	24.01	21.10	28.09	21.51	21.18	22.40	22.37	21.74	21.25
P48509	CD151	CD151 antigen	2	90.39	76.46	71.97	83.11	64.87	51.29	68.27	58.01	65.20	98.01	72.68	61.70	76.63	69.56	67.67	50.12	65.08	68.97	55.09	66.99	86.58	74.46	87.99	69.72	76.16	58.58	87.43	67.39	58.15	106.43	72.33	57.78	57.43	63.72	73.35	49.71	65.25	57.36	52.42	54.84
P16070	CD44	CD44 antigen	5	25.91	34.57	37.52	24.32	23.71	29.63	27.82	21.39	25.85	38.71	28.54	29.23	43.30	23.04	19.70	27.59	26.56	27.55	21.15	29.45	25.22	23.14	31.70	38.07	27.20	21.62	23.44	20.54	21.11	24.09	28.83	24.00	21.76	29.97	28.54	19.85	20.80	27.21	18.51	17.56
O43866	CD5L	CD5 antigen-like	6	37.31	38.27	22.89	20.15	27.85	30.20	32.76	21.25	67.65	18.50	63.58	25.00	23.84	22.34	23.25	43.43	31.32	29.42	19.64	19.29	27.11	26.10	26.60	24.13	21.02	104.17	29.54	26.00	29.83	25.29	29.74	23.35	18.98	20.71	21.62	21.89	27.20	20.30	21.39	20.14
P13987	CD59	CD59 glycoprotein	4	472.22	481.68	535.76	639.03	453.47	406.99	488.47	381.49	435.66	502.96	549.94	443.19	475.05	466.80	406.02	647.92	392.62	581.66	581.23	419.40	568.07	602.81	478.40	427.92	489.45	487.46	652.35	548.35	474.55	591.35	410.77	399.84	380.88	343.60	400.40	501.45	337.45	35.37	333.91	487.05
P08962	CD63	CD63 antigen	1	452.53	233.67	436.18	355.05	237.79	388.64	166.25	243.70	156.64	450.72	430.66	253.55	261.62	314.59	250.35	239.78	182.89	212.82	183.77	270.16	341.70	297.56	789.67	366.65	216.65	352.54	310.17	290.77	218.75	516.16	156.88	157.45	204.55	157.90	128.06	199.65	141.48	160.57	121.79	138.42
P60033	CD81	CD81 antigen	3	326.36	293.25	254.94	377.88	207.91	168.41	200.82	236.38	151.52	245.71	338.69	215.80	237.47	225.90	185.45	201.97	171.31	228.30	173.66	199.02	307.90	308.13	259.26	195.33	233.65	314.50	300.66	241.58	214.42	255.08	156.83	144.27	137.51	133.53	125.24	138.93	100.89	62.73	107.67	109.38
P27701	CD82	CD82 antigen	1	32.30	30.45	23.40	14.41	26.85	27.67	31.27	25.15	33.04	23.73	19.57	28.40	32.73	33.98	20.10	40.50	24.20	30.09	19.13	36.04	23.43	34.49	21.29	26.62	16.79	15.16	10.80	18.30	30.43	17.15	30.07	28.73	29.64	13.76	15.66	20.11	31.06	15.55	24.02	21.55
P21926	CD9	CD9 antigen	2	553.14	379.55	562.35	357.03	445.64	299.86	355.20	428.82	230.20	553.68	718.68	275.56	603.72	214.80	100.87	285.49	252.91	335.05	252.21	257.54	509.55	560.70	410.93	461.16	397.75	455.74	428.58	325.84	339.69	505.21	76.77	68.75	122.21	76.71	114.14	87.22	105.09	67.02	35.49	96.99
P14209	CD99	CD99 antigen	3	32.87	48.17	39.89	52.13	36.93	28.11	35.10	45.72	40.83	48.49	46.44	35.88	61.41	37.51	39.19	25.41	36.63	30.11	49.14	39.22	29.87	46.72	47.22	38.26	38.81	29.60	42.24	21.68	55.67	34.85	28.39	32.19	31.00	37.74	35.25	20.58	30.83	27.70	29.61	27.24
Q9NZ45	CISD1	CDGSH iron-sulfur domain-containing protein 1	6	1626.52	2069.36	1804.99	1533.46	1862.56	1480.73	2099.33	1731.02	1724.19	1775.56	1700.99	1693.10	1698.44	1699.41	1740.14	1841.86	1657.75	1335.22	1679.73	2006.72	2443.98	2029.52	1890.13	1707.42	2075.26	1894.25	2270.64	2372.99	1718.20	1985.38	1485.19	1367.08	1436.12	1441.74	1379.25	1477.88	1342.18	1134.56	1428.95	1345.22
Q8N5K1	CISD2	CDGSH iron-sulfur domain-containing protein 2	3	93.62	103.58	106.63	93.33	79.71	117.88	92.34	91.28	88.74	106.49	134.32	94.91	138.73	101.72	87.06	104.69	103.84	97.01	77.71	80.84	133.32	134.43	111.18	112.40	106.06	141.41	140.81	102.58	96.87	81.34	89.51	108.44	84.05	60.12	81.82	69.17	69.81	83.73	68.57	67.44
P0C7P0	CISD3	CDGSH iron-sulfur domain-containing protein 3, mitochondrial	3	149.64	185.31	155.64	146.44	228.53	142.23	173.76	157.25	116.30	117.81	144.55	156.54	112.66	138.47	185.77	146.25	204.86	109.00	120.55	142.10	192.83	217.36	180.61	144.12	177.79	146.82	159.83	160.62	149.76	148.21	164.06	165.06	171.13	145.36	141.71	95.83	163.19	61.04	134.39	127.59
Q96JB5	CDK5RAP3	CDK5 regulatory subunit-associated protein 3	6	39.96	35.82	23.01	42.91	31.20	25.55	35.83	31.61	19.83	22.55	28.76	32.32	25.88	25.49	36.01	26.89	29.42	24.55	29.04	26.86	50.23	29.89	38.13	35.69	29.32	46.06	31.21	29.08	35.82	26.90	38.85	25.82	25.36	24.46	25.10	29.92	33.98	21.42	28.95	23.96
O14735	CDIPT	CDP-diacylglycerol--inositol 3-phosphatidyltransferase	4	190.26	158.73	178.80	196.31	206.96	172.40	179.04	186.66	145.34	170.34	195.87	141.00	174.22	171.67	175.68	195.86	154.20	202.63	161.95	149.96	246.69	178.87	206.56	182.47	189.10	186.32	203.40	180.39	179.38	130.65	175.27	140.34	130.95	104.88	130.93	148.19	119.82	115.41	98.67	117.76
P60953	CDC42	Cell division control protein 42 homolog	5	261.75	199.10	235.13	303.34	205.66	139.80	234.57	246.00	199.79	281.81	290.77	147.80	230.96	209.06	186.69	185.07	157.65	227.05	188.66	217.54	267.92	235.52	235.46	128.50	173.49	225.02	222.73	177.29	180.73	239.79	164.51	180.38	174.23	151.31	161.55	169.92	164.79	88.10	166.14	199.20
Q99459	CDC5L	Cell division cycle 5-like protein	3	412.37	482.25	302.65	483.88	512.21	325.09	327.77	282.80	392.71	406.50	492.38	355.81	369.14	425.10	371.45	372.03	384.04	337.78	355.48	307.55	414.86	436.93	363.83	419.77	362.03	445.40	219.90	414.75	490.44	409.07	311.55	460.80	365.57	356.41	248.92	419.06	390.67	281.13	408.28	369.09
P43121	MCAM	Cell surface glycoprotein MUC18	13	503.66	386.14	310.18	613.63	246.97	170.96	263.29	203.36	206.33	275.13	242.92	193.17	170.74	224.10	157.56	185.92	151.45	165.09	193.60	195.74	294.22	265.81	199.82	233.40	190.20	223.79	223.65	145.35	164.44	201.54	108.51	108.48	99.99	146.42	82.32	105.59	77.50	79.33	123.28	88.53
P00450	CP	Ceruloplasmin	32	1370.29	1190.18	912.98	1326.84	972.91	1281.81	573.18	749.88	2296.39	3406.84	1459.94	888.82	1218.48	1511.71	750.38	1014.99	651.70	1060.22	1128.81	1508.16	485.11	446.45	415.05	877.57	484.74	833.63	378.23	502.70	485.63	974.50	564.15	497.90	417.44	608.05	402.30	384.36	391.91	442.50	549.47	441.48
Q13976	PRKG1	cGMP-dependent protein kinase 1	13	92.61	68.49	97.42	106.36	117.44	88.30	103.86	110.40	75.53	97.54	81.51	79.13	67.58	86.43	82.74	65.80	73.94	69.82	112.83	67.66	110.56	82.74	126.14	72.13	96.45	95.77	75.02	81.67	129.08	89.65	56.39	54.71	65.52	55.35	60.30	65.62	65.45	63.12	55.80	62.90
Q14432	PDE3A	cGMP-inhibited 3',5'-cyclic phosphodiesterase A	10	98.94	96.07	115.34	108.27	98.29	97.44	92.11	94.29	93.26	93.47	100.81	115.20	99.51	102.42	109.14	103.30	93.62	98.30	110.63	103.38	114.68	100.44	122.92	106.96	108.49	120.33	81.75	91.13	99.32	101.22	125.66	99.57	122.68	143.62	134.16	122.87	99.13	141.77	115.14	142.46
Q9H444	CHMP4B	Charged multivesicular body protein 4b	3	115.94	97.16	100.40	116.45	86.02	76.04	63.63	91.60	76.70	90.54	127.24	76.60	99.60	72.09	82.88	81.38	84.36	81.78	69.60	71.81	118.45	112.64	125.21	86.60	83.67	71.68	84.55	95.64	42.26	78.55	120.53	68.91	107.86	116.26	117.76	90.07	108.97	119.00	72.85	31.77
Q96FZ7	CHMP6	Charged multivesicular body protein 6	2	22.40	25.82	28.91	22.30	23.65	27.48	25.04	26.11	18.83	21.02	22.39	28.60	16.10	24.79	17.16	26.96	26.96	24.78	15.69	15.21	44.50	25.82	25.49	29.70	20.81	17.19	22.88	16.87	24.32	22.87	31.42	19.51	19.90	21.82	17.03	14.78	21.62	16.16	29.09	25.09
O00299	CLIC1	Chloride intracellular channel protein 1	12	371.34	354.46	370.32	528.05	313.29	373.90	288.86	374.22	360.60	437.42	365.49	314.06	464.63	442.13	324.00	288.31	307.25	355.09	329.40	366.24	340.20	303.49	327.18	377.58	316.85	299.25	310.79	283.00	325.83	416.55	251.46	235.54	234.68	306.84	246.87	264.98	244.41	222.86	260.32	254.40
Q9Y696	CLIC4	Chloride intracellular channel protein 4	14	249.50	213.30	240.72	275.57	220.66	183.02	221.05	228.37	207.87	214.36	241.54	213.04	225.65	279.96	206.94	167.43	184.43	185.46	214.00	211.24	220.16	155.60	226.01	161.05	215.44	228.13	159.43	169.22	221.19	217.02	247.40	215.28	258.30	269.39	247.54	239.79	260.72	159.61	266.67	270.27
Q9NZA1	CLIC5	Chloride intracellular channel protein 5	4	74.25	83.63	140.11	62.27	54.17	65.84	86.51	95.65	67.99	65.98	82.88	73.25	96.48	133.56	54.06	96.67	87.95	61.71	50.71	75.10	89.64	88.22	87.28	83.94	59.61	57.32	79.29	52.72	47.59	40.17	118.96	117.70	120.90	53.04	100.30	89.07	133.57	43.81	66.30	76.81
Q8NE62	CHDH	Choline dehydrogenase, mitochondrial	5	20.28	24.98	23.50	22.13	22.35	20.17	23.29	20.27	35.52	24.74	28.08	25.18	29.27	23.29	35.61	23.58	33.33	23.64	26.69	26.95	60.54	32.95	57.13	34.43	36.31	22.94	40.27	29.67	36.72	37.13	65.09	47.85	71.61	35.95	51.84	22.13	30.82	30.77	22.42	20.67
Q8IWA5	SLC44A2	Choline transporter-like protein 2	9	230.61	188.35	215.03	231.14	172.31	146.31	193.94	127.72	182.69	228.14	250.98	168.77	232.78	219.77	174.13	167.79	163.31	144.64	198.18	164.27	363.80	263.95	257.11	223.46	194.30	263.61	251.37	180.30	212.45	290.17	147.26	170.47	172.34	169.42	144.01	193.44	124.96	127.80	115.41	159.80
P49585	PCYT1A	Choline-phosphate cytidylyltransferase A	7	61.02	62.75	73.25	69.50	46.32	61.48	61.08	37.80	53.19	52.82	57.05	57.32	57.18	62.84	54.97	50.85	52.16	42.92	53.26	52.92	64.77	60.77	74.53	64.96	53.07	60.71	39.08	37.31	53.99	43.23	56.22	54.60	55.45	54.57	70.02	46.59	43.75	47.38	35.36	32.11
Q9Y3Y2	CHTOP	Chromatin target of PRMT1 protein	1	8.00	22.59	13.65	19.43	31.93	24.86	30.80	25.53	20.82	14.82	14.16	27.98	18.65	15.69	19.80	30.44	28.73	3.43	14.64	13.82	23.08	18.56	5.46	7.97	16.51	15.39	16.30	19.66	31.99	13.65	11.10	17.31	14.53	8.07	9.20	11.77	5.01	17.00	23.66	26.40
P83916	CBX1	Chromobox protein homolog 1	2	26.26	44.18	41.13	21.06	34.51	20.91	15.19	19.78	15.33	30.27	58.28	114.33	48.17	27.25	30.37	27.14	28.01	14.29	15.85	14.69	49.49	22.92	35.72	39.72	31.74	25.34	25.93	18.40	18.36	22.03	53.45	26.50	29.38	22.08	37.41	28.15	20.21	18.76	22.73	19.44
P23946	CMA1	Chymase	7	211.67	126.82	229.25	275.52	88.81	44.07	71.63	208.59	46.93	229.83	227.59	83.28	106.49	215.10	87.82	137.07	43.01	229.12	36.63	180.62	63.37	39.77	53.85	42.42	37.32	42.26	34.15	57.67	43.21	46.79	152.59	69.86	127.35	128.08	92.97	101.72	82.72	73.76	53.15	191.56
Q8N0X4	CLYBL	Citramalyl-CoA lyase, mitochondrial	10	146.18	152.23	131.32	157.66	217.14	117.99	116.32	95.98	126.08	103.28	161.73	142.72	156.01	151.92	161.43	102.11	124.96	117.83	144.88	101.62	181.34	198.96	153.20	219.54	198.40	121.16	171.13	90.18	212.83	95.82	136.44	135.56	126.04	145.02	133.80	99.12	140.04	112.09	142.66	93.07
O75390	CS	Citrate synthase, mitochondrial	18	12215.32	16459.78	12488.26	13474.21	15666.25	11199.34	17229.97	14034.17	13603.49	12585.99	12766.16	13823.77	12757.80	12799.38	16583.04	13093.17	16636.47	12998.56	14108.68	13098.00	12262.64	13552.36	12989.99	15414.08	15644.12	10367.78	19389.34	16302.45	14522.28	12474.41	14880.45	14793.30	16261.42	15459.35	17581.47	14870.35	17823.92	22404.13	15981.69	14128.55
O60271	SPAG9	C-Jun-amino-terminal kinase-interacting protein 4	6	24.69	28.81	30.04	30.21	22.98	32.98	26.09	28.68	24.66	24.62	24.51	28.66	30.75	30.56	31.33	27.12	40.57	26.15	29.81	25.25	31.22	27.79	25.78	33.09	29.27	29.44	24.70	25.47	28.08	22.96	32.95	22.71	24.52	29.19	29.30	27.95	24.63	25.53	23.52	27.32
Q00610	CLTC	Clathrin heavy chain 1	66	846.09	800.03	857.86	874.09	791.99	826.98	805.24	823.78	654.89	915.42	813.64	675.69	858.39	793.98	696.69	754.88	734.76	727.57	663.55	717.34	867.55	861.89	808.92	914.20	775.43	827.62	884.01	820.40	772.92	871.78	558.23	544.75	530.17	587.19	551.55	526.78	568.04	530.54	511.81	527.91
P09497	CLTB	Clathrin light chain B	6	217.96	278.66	279.94	274.66	255.30	304.49	322.84	307.90	195.96	260.37	295.60	250.37	300.61	301.19	257.09	306.37	304.18	211.96	239.93	246.93	361.47	329.77	318.66	388.61	331.92	327.43	386.65	354.02	269.04	305.46	232.71	219.91	238.63	215.83	222.09	245.93	221.67	196.58	189.11	200.87
O96005	CLPTM1	Cleft lip and palate transmembrane protein 1	5	27.50	33.39	22.74	27.90	32.10	24.61	30.86	27.70	29.62	23.51	24.96	30.42	26.18	26.14	32.39	23.20	24.93	28.12	25.42	24.11	34.51	43.14	22.97	26.64	25.50	24.84	28.99	34.73	24.88	23.33	30.29	27.29	21.78	25.26	24.98	22.77	25.40	24.05	31.55	27.85
Q7Z460	CLASP1	CLIP-associating protein 1	10	26.44	18.95	17.78	24.39	25.94	20.25	18.34	20.11	17.88	24.78	24.62	17.83	23.34	28.29	22.67	18.78	20.75	19.14	19.95	18.87	26.80	28.26	23.57	22.50	22.86	26.17	23.22	23.51	26.66	26.36	20.05	23.56	24.89	18.58	24.37	22.45	26.76	25.12	20.50	21.04
O75153	CLUH	Clustered mitochondria protein homolog	10	52.96	50.20	40.85	42.78	44.45	46.49	49.89	40.07	39.51	39.47	35.02	44.51	40.76	40.10	38.53	41.03	39.01	44.39	38.92	39.02	41.85	40.85	43.24	42.51	39.18	36.73	35.70	36.56	41.23	36.20	52.19	41.61	44.76	46.67	48.98	44.52	49.91	44.71	39.94	46.95
P10909	CLU	Clusterin	9	866.75	614.33	888.44	696.06	811.29	2141.50	433.36	982.89	802.34	3068.01	2286.90	565.30	1487.89	720.06	651.97	1370.75	709.49	1122.99	515.33	1051.49	711.51	456.14	545.79	1295.61	598.08	4824.23	477.68	1287.27	889.93	2075.30	276.02	248.86	212.36	309.78	180.64	238.89	251.67	302.65	242.59	221.82
Q14019	COTL1	Coactosin-like protein	3	250.98	273.37	168.95	181.51	56.01	155.04	171.40	170.34	308.35	314.34	164.79	73.90	170.66	151.54	110.98	69.78	61.55	115.12	63.53	194.88	34.18	32.70	31.88	134.62	191.83	34.82	107.74	96.05	23.67	281.04	26.73	35.80	31.96	70.06	28.36	60.13	46.81	61.64	92.62	29.06
P00740	F9	Coagulation factor IX	11	125.84	116.32	172.78	98.81	122.80	137.50	102.62	140.43	115.78	169.76	169.76	112.84	284.41	146.06	149.55	125.55	137.72	108.43	177.04	122.54	254.36	205.76	237.98	175.36	225.23	302.18	183.61	216.76	236.31	299.07	171.75	138.96	211.24	119.53	178.48	170.74	161.78	152.20	124.20	146.18
P00742	F10	Coagulation factor X	6	30.30	29.22	38.81	26.17	64.73	45.11	23.22	23.68	22.85	36.52	37.21	31.04	72.45	29.02	34.06	74.84	20.86	25.20	32.85	26.93	43.57	37.43	32.51	28.40	29.89	193.63	25.31	23.10	41.41	34.94	31.15	29.55	28.56	25.67	25.16	24.04	23.49	19.85	25.54	22.13
P03951	F11	Coagulation factor XI	4	67.77	120.78	40.49	66.16	49.21	65.78	35.64	49.52	42.45	44.76	60.63	64.78	50.58	51.96	47.56	54.55	46.46	60.34	45.06	43.95	61.16	51.79	47.63	61.05	41.71	119.28	50.16	47.57	52.43	54.38	69.30	48.47	59.14	49.08	41.54	51.02	49.57	38.72	61.33	43.12
P00748	F12	Coagulation factor XII	8	332.70	199.18	173.42	184.16	184.47	268.82	178.57	172.44	182.41	510.95	658.38	203.46	216.45	196.08	172.38	302.43	255.32	221.17	149.71	179.27	442.14	439.55	128.75	275.26	156.09	605.01	344.74	217.06	237.35	302.49	136.34	154.91	153.13	155.88	135.61	138.80	139.22	149.33	122.75	127.02
P00488	F13A1	Coagulation factor XIII A chain	16	168.01	226.82	206.35	425.12	175.97	215.06	166.19	213.80	175.68	171.57	203.45	166.06	348.06	393.88	146.44	289.83	156.20	238.95	112.91	138.61	143.35	125.90	147.56	249.51	119.34	184.43	178.12	121.70	129.50	166.93	128.16	119.66	149.62	193.86	117.11	122.41	119.22	118.21	147.67	146.74
P53621	COPA	Coatomer subunit alpha	23	143.11	108.32	131.50	139.12	122.48	105.96	107.42	103.79	104.17	136.80	135.43	102.84	130.54	137.57	120.66	110.49	107.85	100.62	107.99	105.68	143.89	155.38	137.76	115.83	125.35	142.48	148.39	127.71	128.49	133.21	102.10	118.28	125.59	99.47	113.40	109.20	110.40	112.81	103.56	97.98
P53618	COPB1	Coatomer subunit beta	20	761.91	627.89	723.40	715.76	666.19	666.53	702.76	627.01	653.49	671.41	626.41	726.27	732.71	746.23	638.78	613.07	696.20	652.07	724.79	653.87	795.94	795.98	774.49	802.04	691.04	658.82	806.67	710.77	663.37	739.52	687.21	646.90	666.06	668.20	640.79	651.46	690.14	649.73	575.83	588.29
P35606	COPB2	Coatomer subunit beta'	18	115.65	121.18	120.16	98.25	104.97	114.09	114.09	89.95	92.01	105.19	89.76	107.53	120.18	98.93	97.02	105.51	111.16	102.38	98.10	100.34	126.64	119.89	124.12	125.41	111.61	106.05	115.24	104.32	106.12	105.67	101.07	86.32	79.93	98.25	92.08	96.29	79.34	95.18	82.94	92.52
P48444	ARCN1	Coatomer subunit delta	13	101.77	89.40	96.61	106.06	84.02	80.29	78.29	77.23	71.90	84.09	81.17	75.99	92.26	102.61	68.72	71.53	70.55	79.48	71.04	70.82	104.95	82.07	102.66	106.32	77.50	84.61	93.11	73.48	75.98	87.82	65.60	70.27	60.72	65.32	60.52	60.18	67.40	65.23	55.45	65.26
O14579	COPE	Coatomer subunit epsilon	6	39.25	35.28	35.16	30.86	26.21	24.60	30.52	29.55	32.19	38.80	27.91	31.99	37.34	32.07	26.52	30.08	35.15	34.43	34.57	30.56	39.41	36.86	35.18	32.81	29.15	24.99	37.14	30.89	31.92	27.83	31.09	30.97	25.22	29.53	30.25	28.65	30.21	30.34	28.74	27.34
Q9Y678	COPG1	Coatomer subunit gamma-1	17	60.95	47.95	54.43	63.83	51.39	47.22	42.81	42.91	45.46	49.85	57.35	49.23	53.31	51.81	49.59	41.10	47.15	45.39	46.43	48.51	55.87	52.65	56.58	59.02	45.88	54.40	59.88	49.23	55.56	55.18	41.99	44.72	54.09	43.49	43.53	53.65	51.15	47.20	43.99	38.07
P61923	COPZ1	Coatomer subunit zeta-1	2	27.13	29.45	26.27	28.85	27.06	30.06	30.24	29.24	13.74	26.13	24.36	38.08	42.62	25.90	20.03	27.39	31.85	31.06	25.34	17.62	42.41	35.72	45.73	37.25	21.53	22.04	24.92	19.87	23.21	22.29	33.99	25.49	26.02	36.98	25.44	27.28	28.59	24.41	15.33	26.66
O00748	CES2	Cocaine esterase	11	106.30	200.48	76.97	185.03	113.24	107.69	99.79	149.75	81.55	112.77	78.27	101.33	77.74	141.87	114.98	120.65	97.65	101.71	75.31	104.75	76.06	67.37	60.24	63.40	70.01	75.53	66.10	84.62	61.06	71.56	183.79	208.87	154.34	143.89	223.70	229.46	182.15	273.08	197.27	211.56
Q96MF6	COQ10A	Coenzyme Q-binding protein COQ10 homolog A, mitochondrial	5	59.07	75.86	75.82	56.04	56.52	83.23	82.29	76.85	70.46	73.78	52.49	73.18	57.85	69.14	86.57	67.09	89.66	69.30	79.98	82.95	57.90	68.05	48.15	74.91	71.84	44.02	61.59	73.36	46.87	55.06	101.77	82.21	68.24	88.54	146.06	102.58	63.48	107.68	77.12	95.66
Q9H8M1	COQ10B	Coenzyme Q-binding protein COQ10 homolog B, mitochondrial	4	51.23	138.16	49.16	62.67	77.40	110.27	131.31	80.53	47.63	66.67	76.24	114.60	38.04	72.65	74.36	57.29	89.84	67.36	84.89	71.03	41.52	93.44	51.44	41.32	80.86	28.20	98.99	89.34	36.80	62.42	99.02	83.12	44.96	45.10	103.27	39.81	94.58	66.90	22.43	121.51
P23528	CFL1	Cofilin-1	14	1016.00	995.32	975.27	1314.83	984.77	802.72	800.49	1081.10	946.05	1285.51	979.06	858.39	1314.53	1051.56	899.09	797.60	814.04	1026.20	852.21	945.42	698.64	953.19	832.59	895.37	939.75	697.19	1053.20	907.78	757.63	1133.05	783.37	856.53	694.80	877.46	834.32	955.97	757.54	766.32	777.44	821.56
Q9Y281	CFL2	Cofilin-2	7	946.07	890.65	957.87	1139.97	829.18	808.07	815.43	949.42	885.61	920.33	692.84	1071.43	1192.10	1109.05	869.73	721.89	866.45	1096.39	744.70	961.83	870.01	885.70	979.81	843.84	885.15	549.33	873.70	950.33	826.07	955.49	1012.36	1402.55	1218.85	1277.23	1110.64	1054.06	784.59	1279.31	1088.07	1175.84
Q8N3U4	STAG2	Cohesin subunit SA-2	2	34.06	23.28	28.62	28.50	51.84	18.08	16.73	35.55	15.07	16.88	40.14	49.25	42.95	37.16	58.35	31.00	37.10	30.76	20.04	22.44	40.47	35.25	49.33	21.73	49.83	27.07	27.49	26.51	17.56	23.47	83.08	25.74	36.82	57.23	27.35	44.66	42.00	20.65	17.73	14.09
Q96CT7	CCDC124	Coiled-coil domain-containing protein 124	2	33.60	24.36	24.88	35.09	33.42	26.66	32.45	38.21	14.86	16.22	23.77	32.49	28.20	28.32	20.35	23.04	39.55	15.62	15.08	15.55	38.85	24.15	20.12	28.19	28.05	24.41	43.69	18.04	19.97	17.74	84.62	21.47	21.57	26.07	19.72	22.76	19.61	19.68	16.94	20.42
Q96BQ5	CCDC127	Coiled-coil domain-containing protein 127	4	56.33	44.52	60.11	55.51	54.34	27.04	34.31	35.18	69.05	19.99	57.09	51.40	46.09	41.04	38.71	32.98	52.21	31.13	66.03	45.83	71.98	136.65	91.42	69.54	26.34	38.37	78.87	41.08	64.23	60.76	110.51	64.58	47.74	38.38	38.37	25.56	38.01	22.79	39.22	44.30
Q6ZP82	CCDC141	Coiled-coil domain-containing protein 141	29	127.72	137.08	150.63	111.76	114.46	147.57	142.09	117.77	147.78	125.17	125.13	138.62	124.48	167.30	109.45	125.15	136.31	125.59	149.79	129.54	132.52	118.40	132.01	147.56	110.42	115.39	104.09	106.85	109.47	107.53	160.19	124.54	144.16	199.78	124.97	216.63	179.86	159.71	155.76	191.92
Q96A33	CCDC47	Coiled-coil domain-containing protein 47	4	23.98	27.55	27.93	20.85	22.09	19.73	22.06	23.36	18.61	18.75	32.24	29.40	29.85	19.89	23.59	19.33	18.44	20.45	19.45	20.69	24.18	26.71	26.08	21.86	21.20	19.59	22.85	21.56	20.01	18.28	29.77	26.83	21.58	24.24	21.11	23.57	21.62	19.92	18.23	22.04
Q4VC31	CCDC58	Coiled-coil domain-containing protein 58	5	88.16	83.16	67.38	87.64	81.55	86.73	71.47	73.99	67.20	67.37	94.18	83.41	71.95	82.46	91.02	68.91	74.32	68.75	75.20	86.28	95.69	100.25	82.23	90.60	97.99	74.44	88.90	83.11	78.46	84.06	119.62	96.80	78.91	89.10	69.30	93.36	77.01	90.61	75.87	80.03
Q9GZT6	CCDC90B	Coiled-coil domain-containing protein 90B, mitochondrial	3	22.30	33.16	62.34	32.64	42.77	24.25	54.21	38.99	26.74	34.90	30.56	24.52	32.79	23.04	34.92	27.17	32.84	21.75	31.49	29.96	30.66	36.66	29.43	17.62	47.99	37.19	35.78	30.84	25.68	103.61	22.99	22.41	23.78	21.74	19.50	33.04	25.41	19.54	25.01	27.69
Q96BP2	CHCHD1	Coiled-coil-helix-coiled-coil-helix domain-containing protein 1	2	30.99	29.80	31.93	26.47	60.25	23.53	35.80	54.69	37.46	37.21	30.73	26.97	21.08	27.30	31.38	20.72	32.49	45.85	45.10	23.32	51.64	48.40	100.80	28.14	40.64	26.90	63.98	27.55	43.38	16.60	55.33	27.69	96.27	59.68	35.41	24.92	29.84	30.64	27.47	36.97
Q9Y6H1	CHCHD2	Coiled-coil-helix-coiled-coil-helix domain-containing protein 2	4	36.86	39.25	32.45	44.90	58.29	31.58	54.92	37.79	28.32	32.78	30.29	46.09	33.27	40.53	46.67	33.43	67.51	38.79	39.02	37.15	50.95	79.30	42.47	46.27	52.67	36.44	91.15	41.17	29.40	36.91	40.20	53.06	38.08	81.25	42.58	32.35	39.39	46.54	34.62	29.38
Q9BUK0	CHCHD7	Coiled-coil-helix-coiled-coil-helix domain-containing protein 7	3	56.71	74.71	86.60	78.27	82.05	69.83	71.87	59.86	66.91	74.94	69.06	69.82	82.80	54.47	93.49	58.34	79.38	59.83	84.51	29.79	98.29	76.02	87.60	98.59	87.40	78.23	78.78	88.84	98.57	75.91	92.42	68.74	88.81	55.67	93.39	78.13	59.95	66.35	87.13	91.27
O75534	CSDE1	Cold shock domain-containing protein E1	13	44.51	52.38	60.07	45.72	44.95	56.62	56.14	53.96	53.05	50.53	43.08	46.89	51.43	51.76	42.14	55.94	54.34	48.02	53.37	50.51	46.93	41.41	50.17	38.91	50.02	49.15	53.55	39.38	43.16	42.91	53.84	58.30	54.30	59.99	51.56	43.49	49.30	53.22	44.13	54.23
Q14011	CIRBP	Cold-inducible RNA-binding protein	4	54.70	65.86	79.34	64.73	49.38	44.27	66.68	45.46	44.24	58.91	61.14	47.98	86.28	80.87	52.56	37.31	60.05	33.06	56.62	56.77	65.06	73.93	79.40	74.52	68.69	66.26	78.44	57.60	43.44	65.95	78.89	72.10	89.75	67.60	71.01	61.61	60.96	82.96	50.14	43.81
P02452	COL1A1	Collagen alpha-1(I) chain	13	726.81	930.80	1226.80	482.76	463.03	677.09	642.26	4613.00	798.36	1093.28	4945.38	1081.44	4741.26	642.44	485.06	707.88	3827.77	496.38	410.32	658.52	848.70	826.29	770.22	762.90	590.56	529.04	936.70	505.68	624.31	514.26	539.67	564.26	474.33	440.30	386.61	428.02	1027.80	601.62	431.38	398.03
P02461	COL3A1	Collagen alpha-1(III) chain	4	132.08	74.01	261.27	56.31	69.63	174.25	93.47	3568.72	71.81	189.62	493.76	139.83	728.90	120.89	72.62	143.76	1484.61	36.11	36.18	80.51	89.30	198.91	135.58	191.07	131.90	101.02	199.30	93.97	127.55	95.13	60.64	47.22	51.62	34.66	31.51	55.73	706.28	318.82	50.47	29.40
P02462	COL4A1	Collagen alpha-1(IV) chain	8	812.36	1154.99	1083.21	935.66	505.15	1095.61	455.71	1040.57	863.42	1261.50	905.98	1452.69	1534.52	1079.87	1066.31	1542.37	1024.04	1031.52	876.31	1275.56	1050.69	1781.98	2012.40	1339.90	1497.02	1538.87	1064.60	1468.75	1272.06	1292.34	1000.20	808.00	996.89	891.87	1226.75	689.59	745.49	842.47	712.83	822.26
P20908	COL5A1	Collagen alpha-1(V) chain	1	1546.78	2519.82	1593.15	168.89	162.95	950.04	57.98	359.44	300.35	236.40	8608.01	2171.40	5730.39	917.30	126.71	948.09	884.47	577.88	390.66	405.93	2180.32	2029.29	235.85	1415.16	932.44	630.42	779.94	482.32	590.17	373.80	1691.75	305.46	270.05	156.31	560.12	139.05	782.57	462.53	353.68	33.08
P12109	COL6A1	Collagen alpha-1(VI) chain	36	3833.66	3240.47	6760.55	3551.09	4516.54	3941.40	3268.48	5689.86	3403.87	12572.74	18261.19	3271.75	16783.29	3896.60	3610.03	4090.14	3282.36	4204.48	2387.26	4808.03	2529.83	3710.46	3383.47	3946.15	3399.11	4548.41	4048.22	4344.69	2647.42	6571.54	1785.70	1498.12	1909.97	1988.66	1757.38	1410.87	1631.34	2473.33	1792.23	2283.39
P27658	COL8A1	Collagen alpha-1(VIII) chain	4	24.56	18.89	19.79	26.19	24.73	30.02	20.39	74.20	18.81	33.32	25.75	17.77	19.00	30.07	28.58	24.71	21.71	19.71	18.66	19.86	26.43	29.83	27.78	27.77	29.85	32.97	27.47	35.93	24.95	30.69	20.75	24.74	23.79	18.88	19.51	27.65	25.16	18.31	23.55	28.99
Q99715	COL12A1	Collagen alpha-1(XII) chain	43	59.47	60.66	70.74	47.86	50.19	63.43	58.62	62.29	60.94	59.89	1150.22	62.57	509.37	59.25	49.47	69.03	61.91	63.20	55.23	66.16	65.47	50.80	55.62	65.83	55.46	54.22	55.98	49.99	51.47	52.51	60.26	48.61	48.91	57.47	53.18	48.61	50.12	49.48	54.25	54.75
Q05707	COL14A1	Collagen alpha-1(XIV) chain	49	2272.07	717.77	1724.97	302.87	999.52	556.08	1185.89	493.58	594.28	1331.76	2015.88	1304.54	1247.59	422.86	362.67	400.54	1164.50	275.74	397.05	614.59	3029.09	1373.44	1040.62	409.44	598.44	548.55	2109.51	248.27	783.72	536.17	282.13	211.32	255.63	195.95	200.31	213.71	260.41	186.59	225.03	229.26
P39059	COL15A1	Collagen alpha-1(XV) chain	17	638.10	580.39	672.31	595.41	451.37	440.00	519.88	479.03	386.79	621.19	976.91	466.16	1045.35	591.84	442.18	646.85	480.26	518.68	427.10	436.90	619.08	628.01	703.88	676.85	635.53	780.83	689.20	680.02	590.32	1063.23	635.17	489.49	525.63	464.06	307.63	408.50	566.86	517.99	578.87	421.92
P39060	COL18A1	Collagen alpha-1(XVIII) chain	15	1195.84	635.92	1644.85	907.44	809.32	960.32	572.73	795.42	749.89	1478.62	1080.75	660.02	1591.94	1011.81	751.72	1064.23	589.04	879.35	570.39	941.67	889.46	832.21	963.93	1285.40	856.16	1261.10	691.46	1090.92	758.82	1753.58	613.59	453.84	544.12	665.20	419.92	458.99	384.73	507.04	457.72	487.82
Q96P44	COL21A1	Collagen alpha-1(XXI) chain	3	17.34	29.51	32.81	15.65	16.80	59.68	28.73	65.64	27.19	26.48	244.71	22.53	224.90	20.49	18.05	24.51	95.91	23.87	29.27	27.63	16.87	66.22	57.89	28.34	21.56	32.41	60.39	22.56	17.04	21.74	29.65	15.81	18.98	26.30	30.84	15.95	17.13	25.91	19.05	22.58
Q2UY09	COL28A1	Collagen alpha-1(XXVIII) chain	13	415.39	236.19	267.08	83.88	180.70	129.55	140.82	232.99	92.74	99.95	215.49	442.29	105.30	147.62	130.45	661.37	149.34	679.30	65.94	130.23	113.88	122.87	163.13	130.04	231.67	324.45	113.28	133.67	65.95	83.62	165.00	97.39	141.59	88.93	69.81	72.32	158.50	177.87	94.79	68.27
P08123	COL1A2	Collagen alpha-2(I) chain	11	1135.50	1468.36	2159.33	377.93	368.59	1652.18	1055.57	8748.19	1320.77	1690.00	9529.52	2060.44	4818.79	706.26	546.92	1759.02	6327.12	812.70	540.41	756.46	1381.14	1842.41	1337.62	1104.70	847.29	756.48	2520.84	964.23	812.76	680.37	734.86	346.74	368.90	301.44	374.60	315.48	1340.93	793.47	363.53	309.03
P08572	COL4A2	Collagen alpha-2(IV) chain	17	1144.30	2812.88	2351.32	1826.33	875.86	3591.22	890.01	3218.55	1757.77	3798.98	3146.26	3401.19	2887.19	2796.99	2951.51	8606.33	2088.12	3818.86	1749.50	3725.49	1857.80	3821.07	3774.86	2739.10	3122.00	4235.20	1996.28	3610.33	2390.25	2594.48	2280.92	1177.46	1798.06	1249.38	2601.16	1078.19	1540.53	1841.12	1470.72	1568.79
P05997	COL5A2	Collagen alpha-2(V) chain	2	20.31	61.99	27.97	22.02	24.82	31.52	17.11	64.81	22.89	32.67	141.19	66.39	100.91	24.08	21.13	29.54	33.11	27.67	26.95	22.86	36.72	31.95	23.87	18.50	26.60	27.70	28.36	30.83	24.78	27.68	19.98	24.22	26.00	27.21	27.12	21.12	22.70	27.30	22.28	19.68
P12110	COL6A2	Collagen alpha-2(VI) chain	27	3722.98	3118.08	6306.50	3066.94	4314.99	3499.98	2933.34	5038.02	3212.19	10868.47	16040.92	3140.32	15526.43	3454.85	3333.68	3643.95	2942.88	3848.02	2156.56	4251.32	2586.59	3281.36	3279.38	3464.37	3023.48	4169.27	3692.22	3926.25	2308.71	6255.44	1696.43	1761.24	1878.81	1869.35	1583.23	1521.37	1593.21	2337.32	1719.24	2135.82
Q01955	COL4A3	Collagen alpha-3(IV) chain	4	80.08	106.35	98.47	93.25	51.15	112.98	88.15	61.73	109.09	91.03	62.95	278.57	190.20	68.92	71.42	96.62	71.59	82.54	59.47	88.85	269.14	123.62	223.15	76.37	119.40	70.20	107.25	73.41	77.63	65.26	117.50	103.05	73.77	112.51	112.42	60.16	48.36	58.11	42.17	48.58
P25940	COL5A3	Collagen alpha-3(V) chain	1	30.77	455.67	309.87	200.36	31.60	426.27	15.39	918.77	255.34	356.34	928.28	463.91	632.31	287.05	23.95	473.63	559.71	423.44	129.18	285.79	243.08	351.41	291.35	329.05	254.98	309.50	367.00	314.82	247.06	253.46	16.01	27.38	132.79	20.18	30.74	23.94	449.57	475.43	177.48	70.37
P12111	COL6A3	Collagen alpha-3(VI) chain	127	6965.22	5149.93	10751.34	6159.23	7557.78	6238.90	5789.96	9345.82	5820.18	20120.95	25433.38	5260.39	24105.19	7212.62	5642.81	6638.14	5723.47	7194.97	4318.65	7820.26	4316.21	5701.36	5403.32	7544.68	5370.77	7288.75	6484.99	6822.13	4395.94	11549.29	3232.24	2961.68	3171.48	3661.20	2857.45	2630.12	2868.13	5186.89	3308.18	3834.14
A6NMZ7	COL6A6	Collagen alpha-6(VI) chain	50	502.78	639.50	1610.88	322.12	683.76	502.54	364.41	478.04	272.32	817.29	912.63	455.00	1768.52	358.57	385.58	372.19	412.07	374.79	306.39	401.37	460.17	833.86	721.94	301.73	617.16	436.89	583.45	381.83	357.15	518.25	290.82	269.32	267.46	244.54	265.27	247.30	251.10	254.83	217.78	247.40
Q9Y6G5	COMMD10	COMM domain-containing protein 10	1	22.57	17.55	19.83	25.01	39.21	15.95	18.02	39.51	19.04	21.52	28.00	17.37	21.26	26.82	62.68	15.97	16.91	41.25	33.19	14.16	59.44	54.58	25.45	15.34	24.02	26.30	27.86	52.17	22.02	54.14	17.33	28.07	42.84	19.69	22.41	42.36	34.44	22.25	20.54	18.18
P02745	C1QA	Complement C1q subcomponent subunit A	2	95.17	135.16	56.53	102.38	40.10	96.23	54.25	64.75	95.70	63.76	229.89	66.98	133.32	45.87	59.71	115.84	125.62	72.26	55.33	56.58	198.64	148.31	46.78	162.68	39.71	160.83	86.60	61.47	280.81	63.32	99.20	87.79	51.20	78.79	44.25	45.80	26.95	31.03	65.62	45.40
P02746	C1QB	Complement C1q subcomponent subunit B	6	157.04	212.60	162.84	212.69	132.75	323.07	134.97	140.87	229.77	240.33	450.60	168.07	298.56	162.65	119.90	275.14	200.14	200.66	152.60	179.17	261.29	210.10	152.67	298.81	163.08	998.83	305.13	183.66	386.99	208.56	118.09	116.72	82.55	129.47	92.61	93.67	120.39	104.06	126.25	68.68
P02747	C1QC	Complement C1q subcomponent subunit C	4	151.76	145.21	141.91	161.21	116.51	234.72	109.40	142.23	281.16	298.45	457.98	127.85	324.84	97.42	88.23	234.12	212.94	228.48	131.74	123.64	275.51	263.60	122.84	402.55	146.54	948.32	326.33	210.09	388.44	251.11	66.10	77.46	53.03	75.64	28.99	45.80	88.09	65.56	107.91	38.34
P00736	C1R	Complement C1r subcomponent	15	42.28	51.45	57.49	59.84	42.45	47.93	57.18	52.05	80.74	76.04	78.42	42.97	77.28	53.30	49.24	58.87	51.42	57.89	54.59	61.35	53.30	54.19	51.95	45.01	57.76	197.83	69.06	54.77	74.09	55.24	41.39	51.86	49.37	49.70	53.15	46.12	44.09	51.43	42.82	42.17
P09871	C1S	Complement C1s subcomponent	13	48.02	53.17	54.50	57.94	54.91	62.53	48.48	56.63	85.99	90.98	72.45	50.84	72.98	54.35	48.45	74.75	53.27	62.06	53.75	51.51	65.35	54.38	44.79	61.69	56.39	204.21	70.83	54.58	87.54	63.93	46.30	47.37	42.09	49.91	50.76	41.72	45.15	51.80	42.44	44.50
P06681	C2	Complement C2	13	100.45	83.86	99.67	69.63	97.49	121.30	69.28	83.54	132.46	217.39	178.44	75.22	203.13	90.12	84.94	102.87	89.83	89.94	91.16	91.92	96.44	69.67	72.72	98.42	73.43	127.20	58.36	76.70	107.08	165.88	65.43	54.60	58.70	59.85	60.98	55.54	67.67	59.52	76.14	71.33
P01024	C3	Complement C3	85	7323.35	7605.02	6763.48	3974.00	6449.80	12017.90	3186.18	4203.82	11154.36	18260.53	8861.96	5468.24	9171.41	5034.98	4155.59	10140.74	5434.08	5520.93	6175.34	7559.11	5463.18	4923.11	3399.16	6301.88	4058.41	16558.67	3511.28	3936.46	5504.80	8672.63	2722.30	2368.68	1662.12	2193.39	1642.88	1984.52	2571.65	2392.04	2846.41	2312.92
P0C0L4	C4A	Complement C4-A	56	1663.59	1786.41	2017.30	558.45	2392.85	3718.17	927.17	1122.49	3116.56	3991.63	2067.73	1273.01	3071.11	793.42	1568.02	3370.55	1789.61	1570.38	1677.10	1698.57	1316.83	1744.95	877.61	1090.37	1472.97	6997.24	1314.28	1273.83	1975.93	2145.58	603.30	550.75	493.88	440.93	478.86	604.81	846.81	610.14	756.83	568.72
P0C0L5	C4B	Complement C4-B	2	258.96	147.62	301.30	115.76	346.04	278.98	109.53	172.73	547.94	732.77	270.35	109.78	441.37	139.94	232.29	296.74	165.86	201.43	269.32	239.19	178.47	125.49	106.81	130.67	186.75	430.31	88.32	155.25	257.15	327.72	97.58	70.41	69.15	85.18	63.46	79.99	90.12	97.05	95.23	99.67
P01031	C5	Complement C5	36	280.01	328.38	325.94	212.00	268.97	568.01	156.10	237.02	389.58	554.50	359.23	242.66	422.36	262.81	205.06	490.75	249.39	307.36	266.40	231.83	314.75	308.55	210.89	476.81	218.96	1315.22	241.80	238.33	377.71	302.91	155.48	166.16	182.08	176.24	166.41	164.73	175.13	159.82	168.83	150.42
Q07021	C1QBP	Complement component 1 Q subcomponent-binding protein, mitochondrial	6	329.87	403.70	285.50	311.74	354.54	257.73	382.38	402.26	326.07	327.06	398.61	314.06	313.44	230.21	381.93	347.49	366.94	339.69	289.66	396.66	366.83	353.41	345.83	291.20	371.61	322.10	381.03	420.91	329.93	313.35	443.61	404.96	391.55	340.25	354.75	410.87	455.23	345.70	391.08	448.78
Q9NPY3	CD93	Complement component C1q receptor	6	100.61	148.96	90.60	130.24	107.04	103.28	89.13	79.81	94.02	92.34	70.51	109.48	109.40	80.44	92.83	97.14	106.37	83.82	84.27	82.68	103.17	108.02	92.22	116.52	89.71	60.41	63.65	82.53	69.22	73.78	124.84	96.58	101.78	108.04	90.16	94.08	105.76	82.45	96.14	87.77
P13671	C6	Complement component C6	15	89.07	84.94	80.28	75.24	89.71	109.13	59.02	83.34	84.57	96.71	90.82	75.52	130.29	83.58	71.32	138.05	71.61	100.92	68.25	61.60	87.40	71.82	58.76	94.77	67.69	266.72	58.66	84.81	81.44	83.16	60.35	56.07	60.83	55.00	53.02	60.58	63.93	52.03	69.57	67.62
P10643	C7	Complement component C7	17	894.47	1326.72	817.16	1412.89	1080.20	1887.84	1015.99	1014.10	1404.61	3702.30	1477.24	1277.22	1016.26	2185.26	1037.90	1455.68	971.47	1081.56	1169.99	1593.53	1029.34	1490.55	860.96	1899.89	1001.52	3196.33	879.78	967.79	984.87	1806.98	1055.64	926.32	733.50	1137.37	778.79	759.91	799.66	783.48	907.57	816.46
P07357	C8A	Complement component C8 alpha chain	9	230.34	108.23	208.82	95.64	172.88	372.39	93.82	151.01	262.15	505.25	511.02	115.65	437.19	150.20	127.23	302.63	128.77	168.52	136.93	169.83	96.42	83.83	108.67	120.67	100.37	770.03	66.90	107.28	207.82	252.06	93.02	68.88	77.97	75.11	65.45	66.31	75.57	70.46	101.95	67.09
P07358	C8B	Complement component C8 beta chain	16	65.78	46.66	66.36	41.40	48.94	106.47	38.13	46.41	74.75	168.29	151.45	38.77	120.42	50.58	37.29	84.12	44.25	46.52	50.69	55.81	42.02	33.13	46.76	45.93	39.00	199.48	37.74	38.01	56.56	80.74	41.14	33.17	35.19	35.48	36.16	31.78	34.02	38.86	36.03	35.87
P07360	C8G	Complement component C8 gamma chain	7	219.02	120.95	176.46	94.76	128.96	302.58	66.69	103.48	221.40	451.86	388.40	94.98	339.40	118.38	77.10	229.58	103.35	124.69	125.54	132.37	80.04	63.46	80.55	102.95	71.58	573.75	60.71	78.50	175.02	188.07	83.74	51.98	50.79	58.00	50.84	57.82	59.65	54.76	66.90	53.99
P02748	C9	Complement component C9	16	816.98	511.89	468.06	783.78	562.80	923.46	354.41	637.36	1496.97	1849.23	1664.20	405.63	987.52	923.56	365.72	716.86	428.69	783.25	804.51	724.91	484.73	342.99	255.06	796.46	350.46	1486.26	267.16	578.96	838.64	927.19	320.54	223.37	177.64	372.18	196.05	189.88	259.91	281.30	418.08	237.22
P08174	CD55	Complement decay-accelerating factor	5	35.14	82.63	207.86	85.78	103.37	157.56	98.74	162.04	110.42	291.00	178.85	125.72	338.45	179.74	84.99	228.83	184.71	143.61	129.23	213.44	162.17	102.66	85.64	249.78	133.76	186.42	119.38	178.89	165.81	328.17	96.58	44.30	72.67	128.15	90.23	46.49	36.11	49.00	36.41	66.44
P00751	CFB	Complement factor B	25	520.13	488.59	656.71	467.01	432.48	775.96	344.25	389.10	1126.11	1973.31	814.58	376.96	1113.27	606.86	342.68	613.62	448.10	502.19	650.35	762.65	551.10	350.71	391.06	640.84	356.07	967.39	322.05	398.48	680.60	1011.18	218.92	183.19	169.93	276.26	138.03	160.80	218.51	170.46	335.78	209.26
P00746	CFD	Complement factor D	7	47.95	34.45	33.67	45.12	28.39	28.24	24.78	28.23	29.51	65.80	82.60	26.90	50.80	36.20	21.22	47.74	27.93	29.49	22.61	29.67	28.93	26.83	24.10	44.17	24.24	46.09	24.15	19.87	18.89	34.42	18.90	24.00	21.44	21.96	24.62	25.57	24.72	25.47	20.93	19.20
P08603	CFH	Complement factor H	47	867.45	898.14	1025.56	666.42	762.99	1397.65	458.48	513.42	1154.09	2124.87	1686.02	688.13	1630.12	800.72	594.53	1791.64	762.97	796.53	614.43	799.12	969.16	1136.87	608.39	1149.42	619.95	4073.50	878.50	672.00	901.39	1133.50	331.65	257.44	227.26	302.80	193.96	250.63	311.22	219.20	325.09	262.27
Q03591	CFHR1	Complement factor H-related protein 1	11	45.27	50.13	65.85	45.12	70.64	94.57	44.12	64.10	66.39	243.75	84.12	49.93	117.44	58.02	52.73	86.85	48.01	74.65	55.89	78.10	53.55	65.29	42.28	65.96	61.07	242.49	44.24	89.34	59.71	185.37	41.48	29.56	29.72	38.54	31.46	32.10	35.16	35.75	34.29	44.39
P36980	CFHR2	Complement factor H-related protein 2	4	26.81	35.71	39.46	18.20	46.71	50.37	16.22	16.74	50.85	17.24	29.82	24.07	52.11	29.19	28.14	74.42	20.74	20.82	21.51	16.01	28.40	25.83	24.71	26.46	28.06	133.68	19.73	22.72	21.72	21.63	30.91	26.95	26.24	18.93	20.30	24.93	21.46	18.48	22.10	19.46
Q92496	CFHR4	Complement factor H-related protein 4	2	168.65	164.44	183.23	259.43	269.85	242.18	284.01	296.04	194.69	438.26	196.08	106.15	243.21	109.87	211.75	215.91	128.07	195.02	241.16	396.68	252.66	304.98	332.02	292.14	221.90	261.18	253.31	227.81	292.97	293.76	487.32	506.80	476.52	431.14	304.70	355.70	400.67	321.46	258.47	726.35
P05156	CFI	Complement factor I	12	214.30	138.79	206.18	156.87	147.09	271.27	110.39	125.18	298.13	399.24	232.76	120.88	314.58	202.66	121.11	230.89	118.44	117.67	153.23	161.95	119.25	114.86	90.13	127.98	96.74	360.26	70.36	106.42	146.93	198.82	100.23	83.14	67.05	96.07	61.70	89.77	77.11	71.55	97.04	88.53
Q9H845	ACAD9	Complex I assembly factor ACAD9, mitochondrial	21	231.99	425.23	291.99	255.65	392.46	262.99	239.70	312.38	244.73	311.93	194.45	351.73	300.38	193.27	344.07	296.93	212.68	317.10	304.88	286.66	198.36	371.95	270.21	272.03	353.57	281.01	198.03	305.36	269.37	271.71	234.28	374.15	373.71	248.85	369.83	329.42	221.62	358.53	254.30	371.41
Q9NPL8	TIMMDC1	Complex I assembly factor TIMMDC1, mitochondrial	7	71.88	80.45	39.49	76.72	72.45	58.90	69.96	79.01	56.53	45.29	75.00	58.00	42.86	54.55	73.98	63.31	61.03	59.43	58.65	55.28	75.44	84.86	46.89	84.21	79.64	60.87	79.66	85.61	73.29	65.17	104.81	80.28	83.21	97.94	65.11	70.46	89.93	75.92	86.72	68.31
Q5U5X0	LYRM7	Complex III assembly factor LYRM7	3	59.32	57.03	42.19	60.28	58.50	53.42	52.59	53.15	43.43	32.79	48.71	46.92	40.09	51.57	53.66	44.48	58.39	46.20	44.56	44.38	38.08	47.57	48.56	55.93	54.32	54.15	48.85	47.16	47.76	36.43	49.21	58.38	45.16	43.98	40.66	48.60	52.68	35.78	47.52	40.68
Q9NZB2	FAM120A	Constitutive coactivator of PPAR-gamma-like protein 1	11	29.28	21.58	22.62	24.20	21.49	23.58	21.01	22.15	21.01	21.35	26.24	20.63	23.91	30.81	29.68	22.44	20.30	21.58	18.75	22.13	27.53	30.79	28.07	25.50	24.55	28.85	24.89	22.14	27.51	26.43	23.66	24.15	27.96	21.52	22.51	26.34	23.90	21.54	26.24	25.19
Q13098	GPS1	COP9 signalosome complex subunit 1	10	90.51	67.30	63.35	81.34	74.28	60.16	62.92	63.99	48.78	59.67	74.86	60.20	63.48	61.36	73.19	54.99	59.03	61.81	53.76	52.15	71.61	63.91	84.16	75.07	74.63	70.34	62.40	61.61	81.94	65.03	62.07	69.93	63.15	63.43	71.36	81.53	65.72	59.32	77.35	61.48
Q9UNS2	COPS3	COP9 signalosome complex subunit 3	7	68.68	70.21	62.34	63.24	69.17	66.97	68.64	59.76	56.25	63.34	73.81	71.08	67.33	75.45	61.39	57.99	70.42	69.64	61.81	51.50	79.35	68.80	66.67	74.73	58.83	61.50	63.24	65.18	59.31	64.69	59.60	70.11	59.32	58.35	56.97	60.68	54.69	65.79	63.28	55.07
Q9BT78	COPS4	COP9 signalosome complex subunit 4	12	85.83	94.10	89.39	81.15	84.82	86.83	93.93	88.20	91.21	85.88	72.60	102.02	93.49	82.48	96.01	83.06	82.29	100.41	91.27	85.45	72.43	75.91	94.78	92.13	92.39	78.05	82.77	76.08	80.75	77.89	99.73	76.97	76.60	80.77	84.83	82.02	73.01	92.00	78.72	80.03
Q92905	COPS5	COP9 signalosome complex subunit 5	4	23.50	25.69	24.88	21.48	20.47	23.24	26.72	27.04	27.22	27.40	22.46	32.25	28.23	24.78	27.25	23.07	22.68	20.53	28.89	21.44	22.60	17.62	28.89	18.50	25.00	28.70	22.71	14.81	24.98	21.67	26.50	26.50	34.82	21.62	28.49	29.18	24.18	25.23	22.22	20.56
Q7L5N1	COPS6	COP9 signalosome complex subunit 6	9	64.05	68.55	63.82	62.63	59.65	52.33	63.57	59.73	50.11	57.08	68.62	50.98	71.88	62.51	63.27	50.67	49.33	48.62	51.47	55.35	55.92	60.62	72.29	61.74	56.85	61.52	55.32	51.58	60.08	60.15	50.68	62.41	59.43	58.58	57.36	65.15	50.44	52.95	53.72	54.40
Q9UBW8	COPS7A	COP9 signalosome complex subunit 7a	7	61.98	53.95	47.21	49.32	50.93	47.81	48.85	47.38	52.49	55.53	50.93	51.99	59.00	50.26	47.44	52.71	53.12	52.46	57.87	50.23	54.52	45.45	60.24	42.99	47.82	47.11	38.92	44.58	66.93	42.04	59.34	63.76	42.42	54.61	53.52	53.00	45.54	49.22	56.60	44.21
Q99627	COPS8	COP9 signalosome complex subunit 8	3	838.11	473.87	354.56	444.36	198.42	269.61	291.20	377.12	224.73	231.00	243.12	380.36	331.77	218.82	387.33	233.02	290.90	344.37	311.36	157.68	585.79	427.43	518.53	558.91	397.01	306.20	370.84	209.21	432.12	325.93	632.54	232.98	181.38	386.36	369.89	285.13	461.18	327.67	166.05	173.73
Q99829	CPNE1	Copine-1	5	106.82	38.87	90.56	127.39	54.61	42.91	36.89	39.27	28.93	25.05	87.02	37.69	145.67	80.36	51.75	28.58	37.54	32.88	28.69	27.17	114.43	51.79	97.95	60.74	118.04	43.58	48.74	27.35	37.05	30.22	55.18	39.08	57.75	54.37	53.33	35.51	35.98	28.33	37.42	37.01
O75131	CPNE3	Copine-3	16	332.07	296.28	381.35	333.08	302.30	345.29	345.79	315.45	276.82	306.34	278.58	334.71	337.88	328.28	324.77	344.14	332.87	310.72	289.75	266.15	334.69	377.29	368.85	326.98	311.06	296.52	395.98	305.27	291.97	282.92	308.78	282.52	291.43	278.01	313.98	281.57	269.95	282.13	255.66	248.04
Q9HCH3	CPNE5	Copine-5	4	180.59	140.18	164.78	218.31	135.04	186.93	129.33	133.96	131.10	151.03	191.08	138.87	203.71	207.47	188.93	151.35	140.00	122.78	145.87	143.27	210.62	197.89	186.88	245.61	162.63	192.93	197.45	155.15	117.41	163.79	135.43	172.08	204.42	185.64	165.29	207.81	154.46	169.32	112.84	124.38
O14618	CCS	Copper chaperone for superoxide dismutase	7	76.57	78.51	62.78	77.73	82.22	63.79	84.79	63.15	93.90	77.53	66.59	77.65	67.25	91.12	67.78	64.95	80.54	85.83	67.26	87.85	70.13	58.09	69.40	56.24	63.85	58.29	52.17	55.69	92.64	100.09	54.69	74.02	73.02	78.78	79.04	79.17	70.35	70.52	58.45	51.17
O75367	MACROH2A1	Core histone macro-H2A.1	12	1070.61	1181.09	1086.78	981.47	976.84	768.09	818.73	744.86	782.57	997.02	1624.94	1107.04	1295.11	989.14	1094.06	1260.68	860.97	974.15	891.42	919.54	1619.76	1330.49	1183.45	1141.55	1146.18	1369.56	1033.66	601.20	910.81	1383.95	1238.61	995.96	1043.02	881.08	940.39	925.15	882.05	955.44	850.14	826.33
Q9P0M6	MACROH2A2	Core histone macro-H2A.2	4	31.58	40.27	64.00	47.43	38.83	42.14	31.76	21.56	41.09	25.40	112.75	60.51	63.42	65.20	29.14	53.11	31.11	35.21	38.89	44.82	82.26	57.55	43.31	28.12	58.42	53.81	47.76	25.60	38.36	49.97	80.98	62.94	60.07	46.03	61.25	47.28	43.08	60.30	36.48	35.97
P31146	CORO1A	Coronin-1A	3	65.93	25.20	29.47	45.42	17.13	23.40	22.95	40.89	22.31	36.32	51.88	23.68	29.16	22.19	19.07	25.12	23.12	24.20	21.72	22.80	41.92	27.04	21.18	68.70	17.35	18.68	40.20	28.29	23.42	26.19	24.52	19.58	17.91	20.33	19.21	19.08	25.90	15.58	21.39	17.81
Q9BR76	CORO1B	Coronin-1B	5	65.21	93.57	96.72	71.91	57.25	86.82	75.61	86.15	56.18	78.51	64.25	57.24	82.33	62.46	56.11	62.56	66.20	84.97	68.65	64.98	84.22	93.39	90.50	82.83	67.20	64.92	68.53	65.62	70.44	108.63	65.12	52.17	62.50	70.35	52.13	60.76	54.81	60.21	64.58	96.46
Q9ULV4	CORO1C	Coronin-1C	8	78.30	45.11	66.43	44.21	42.11	44.65	39.22	50.47	50.44	42.29	53.25	33.02	58.48	45.23	35.00	32.48	40.42	35.50	35.98	32.67	56.95	61.23	48.24	57.69	43.02	33.31	54.09	48.17	40.91	50.96	37.01	29.31	37.49	32.47	35.70	33.28	37.77	35.54	30.47	29.19
Q6QEF8	CORO6	Coronin-6	5	100.33	112.89	142.16	117.02	91.23	105.75	119.57	94.39	90.20	138.16	149.67	107.85	134.34	107.46	98.69	105.99	113.93	89.39	141.69	91.51	121.11	167.72	139.53	128.95	122.31	119.64	158.60	115.36	123.69	127.39	114.19	145.91	119.57	116.87	147.68	116.85	143.47	122.50	90.55	87.80
Q96EY8	MMAB	Corrinoid adenosyltransferase	6	113.84	138.99	74.55	67.64	87.24	45.03	82.75	106.11	62.13	96.89	66.62	83.36	71.36	45.29	104.39	49.68	77.66	64.17	73.00	78.86	54.82	72.91	70.53	51.96	82.88	40.22	82.68	69.99	63.48	72.26	70.58	81.67	74.07	64.14	98.31	46.17	68.99	61.87	77.13	86.42
P08185	SERPINA6	Corticosteroid-binding globulin	4	126.69	141.64	104.23	161.40	111.43	136.32	103.22	125.30	117.72	168.10	116.77	96.33	117.94	134.96	135.16	94.39	99.88	137.38	127.43	134.17	90.89	105.24	77.01	119.18	110.17	109.52	106.88	114.51	98.61	125.57	94.47	83.54	103.29	108.29	97.89	111.42	98.91	99.80	115.74	86.58
Q9P1F3	ABRACL	Costars family protein ABRACL	1	13.12	13.55	27.08	28.32	13.15	14.91	15.59	18.65	31.00	15.97	13.00	18.79	27.77	18.96	20.53	20.44	19.30	18.70	10.29	23.04	15.50	21.90	23.19	6.01	15.27	30.81	24.27	6.13	14.82	20.32	13.72	28.87	21.63	29.98	25.72	33.03	15.03	26.53	15.89	17.96
Q7Z7K0	CMC1	COX assembly mitochondrial protein homolog	4	153.75	217.67	167.27	149.93	188.21	178.22	198.62	172.38	173.50	178.46	182.22	204.55	172.19	132.29	168.53	168.15	198.39	154.15	217.78	213.47	269.62	184.20	172.25	185.29	172.82	170.10	199.17	200.60	184.21	184.78	251.46	177.34	183.79	137.59	163.74	136.10	161.75	177.22	157.52	167.83
P12277	CKB	Creatine kinase B-type	18	1391.82	983.68	1137.41	1649.88	1171.01	1173.54	1024.26	1169.03	1580.41	1017.14	811.22	1188.31	731.02	1490.28	1342.99	912.02	892.13	1106.15	1335.71	1259.44	906.05	460.39	1347.38	707.07	1007.16	1139.98	346.28	783.58	1354.89	962.63	922.89	924.82	949.10	1328.10	1160.94	949.88	1069.40	1102.07	1136.01	1160.09
P06732	CKM	Creatine kinase M-type	30	41798.24	56603.76	51574.80	57438.28	64570.06	50739.41	50450.35	77861.66	80388.37	50258.18	32141.03	71735.51	51395.12	61531.52	64103.84	36478.27	52964.90	69116.07	59896.86	63712.24	28561.97	37148.37	51558.71	41459.84	57183.05	34500.41	36044.92	56803.27	58469.50	45643.31	66002.87	93384.71	83431.37	89896.45	77601.51	80013.27	72119.95	94715.59	92305.21	81475.95
P17540	CKMT2	Creatine kinase S-type, mitochondrial	24	22915.96	17092.39	21344.38	21326.31	28760.75	18674.56	27474.08	30666.10	23653.88	19872.60	24943.30	14176.86	20094.45	23298.82	27484.05	23784.38	26541.06	21116.66	23608.41	21191.45	23411.24	14857.49	20066.43	20207.73	25414.06	17493.80	24873.13	26437.47	21142.82	21269.11	44963.35	33862.78	43093.81	44674.27	50093.67	41964.50	46480.18	43797.35	49602.56	37808.39
P12532	CKMT1A	Creatine kinase U-type, mitochondrial	7	584.29	3951.91	268.13	268.48	1225.19	164.94	314.44	351.16	356.33	2468.78	225.15	221.16	215.45	208.63	291.68	170.44	219.38	269.19	259.59	274.25	199.49	213.96	233.39	174.06	234.60	232.54	216.38	246.30	234.18	217.99	256.85	245.27	226.02	289.86	273.62	258.82	253.42	255.50	223.89	229.62
P46109	CRKL	Crk-like protein	8	61.56	49.99	54.23	45.70	53.55	52.70	47.87	44.53	44.97	39.94	53.32	56.83	46.59	45.74	46.48	46.36	54.39	50.57	45.66	40.74	57.72	54.29	78.26	44.12	53.09	54.16	49.40	47.02	50.75	54.54	52.80	47.97	48.63	40.38	43.27	44.61	42.78	60.86	38.70	37.58
Q13363	CTBP1	C-terminal-binding protein 1	7	83.76	70.09	66.96	83.83	67.45	46.87	53.35	54.00	62.97	73.01	61.53	51.64	66.41	68.82	70.85	56.11	58.43	54.64	56.96	49.56	62.29	58.49	80.86	55.62	66.30	78.16	60.81	52.38	71.35	72.49	59.65	65.76	65.47	57.42	64.28	52.76	55.29	75.53	46.39	57.26
Q9NRF8	CTPS2	CTP synthase 2	2	33.66	33.66	26.68	15.98	14.38	29.41	17.52	25.05	18.29	18.57	22.29	27.34	19.67	19.51	14.10	24.89	22.15	23.16	17.33	19.44	31.03	20.94	17.39	29.50	17.41	19.13	18.16	18.67	31.46	15.47	34.40	19.19	21.03	19.87	16.94	15.71	20.42	15.02	22.87	24.53
Q9UBG0	MRC2	C-type mannose receptor 2	9	63.80	46.96	60.62	46.78	50.49	40.87	40.14	40.88	38.99	53.05	69.50	38.83	76.24	44.13	32.04	44.82	40.17	43.41	33.47	35.31	52.56	47.07	55.40	60.35	39.06	40.91	42.77	35.92	38.37	49.38	36.72	36.39	36.61	38.68	35.71	33.14	44.98	34.65	36.71	38.12
Q13616	CUL1	Cullin-1	5	29.52	26.88	26.26	23.24	22.22	31.67	30.06	24.03	21.34	18.44	28.47	25.84	22.72	23.17	21.00	21.44	20.98	22.42	23.39	19.79	34.81	26.87	21.47	31.54	27.91	21.71	24.84	22.73	22.99	23.35	35.86	24.35	25.25	24.10	22.88	24.69	22.37	19.03	25.21	27.42
Q13617	CUL2	Cullin-2	7	30.56	31.82	21.14	20.64	23.79	24.22	31.98	22.40	24.37	28.01	22.94	25.47	32.10	33.62	22.52	25.88	25.45	32.84	26.96	26.28	20.74	25.19	29.98	20.40	23.32	23.13	31.65	21.83	24.37	20.41	29.24	26.65	18.83	30.73	25.68	21.67	28.41	24.72	23.53	23.82
Q13618	CUL3	Cullin-3	6	44.52	42.30	35.30	47.20	38.03	41.04	33.28	33.37	29.33	37.41	44.96	62.16	39.35	32.11	40.82	28.12	26.70	32.89	36.07	38.52	33.58	39.62	41.68	46.46	35.47	34.38	34.10	37.88	40.93	30.53	37.80	37.06	30.57	29.01	28.37	38.15	32.46	31.63	29.25	25.88
Q13619	CUL4A	Cullin-4A	13	44.41	46.95	41.21	47.80	43.67	40.12	48.01	42.27	48.68	40.08	49.36	50.82	39.47	59.20	47.39	40.64	42.46	36.99	47.67	43.56	44.77	49.56	42.95	50.44	47.41	49.45	42.52	43.56	49.07	46.69	39.75	45.01	49.12	52.12	43.06	47.32	52.18	47.03	53.13	39.77
Q93034	CUL5	Cullin-5	12	37.86	32.68	28.49	32.39	34.87	36.57	26.53	29.41	23.26	28.35	37.38	36.95	32.95	34.74	32.51	26.58	29.20	29.88	28.18	26.23	30.37	28.50	29.95	33.45	31.62	28.79	32.52	28.56	28.91	32.86	28.46	34.92	32.89	23.76	32.20	31.64	29.74	26.73	32.04	31.01
Q86VP6	CAND1	Cullin-associated NEDD8-dissociated protein 1	29	204.91	224.65	181.32	250.69	183.55	162.30	148.76	154.14	138.65	214.20	194.35	149.20	222.82	174.75	147.65	128.99	122.46	150.04	123.72	142.54	160.51	187.28	173.09	172.96	155.13	142.07	156.99	154.58	138.08	221.97	116.14	133.14	127.19	118.75	115.84	117.68	110.59	100.65	115.04	102.68
O75155	CAND2	Cullin-associated NEDD8-dissociated protein 2	24	68.13	64.24	79.41	71.86	71.18	79.75	76.20	76.97	73.77	77.66	68.78	82.77	75.88	86.93	88.95	83.03	83.23	77.09	84.10	83.28	66.23	69.48	68.60	72.64	80.12	81.99	72.90	77.09	69.51	68.76	66.68	71.35	84.52	80.34	86.30	79.27	69.52	84.38	71.48	67.20
Q9NWV4	CZIB	CXXC motif containing zinc binding protein	3	78.07	80.79	74.25	109.95	75.61	66.04	71.09	95.44	84.06	88.04	69.03	76.61	66.32	101.27	65.33	59.22	61.75	66.61	63.19	81.34	64.89	60.80	60.25	65.35	54.57	73.71	49.97	56.03	68.09	76.41	67.00	71.01	66.28	87.07	72.43	66.28	65.50	55.24	71.55	85.92
Q9NUQ9	CYRIB	CYFIP-related Rac1 interactor B	9	101.58	128.46	119.18	119.15	86.22	103.34	86.41	120.65	111.69	89.19	105.59	115.31	121.24	125.52	93.12	87.93	93.74	104.62	86.11	102.35	108.99	94.21	89.77	119.36	90.91	87.24	96.30	94.86	79.68	108.79	112.14	98.44	93.51	108.23	82.22	95.01	91.17	83.85	82.79	86.13
P04080	CSTB	Cystatin-B	5	117.13	108.87	100.49	264.07	81.29	89.42	70.85	100.39	149.48	130.26	101.74	98.78	118.63	182.41	98.94	97.43	97.96	151.46	84.61	111.93	69.16	82.20	84.24	68.97	77.15	81.49	71.79	69.65	66.94	98.95	51.99	85.33	72.53	119.53	120.62	102.07	69.04	173.41	82.10	58.05
P01034	CST3	Cystatin-C	3	25.36	52.08	56.59	61.67	41.31	46.46	23.68	43.37	26.19	72.25	71.40	49.07	47.06	46.04	29.29	73.33	22.09	42.67	26.26	35.66	43.03	33.97	32.41	51.18	35.19	50.25	15.93	32.79	26.34	33.35	38.10	25.16	25.88	25.41	30.38	24.17	19.29	20.36	17.57	23.45
P21291	CSRP1	Cysteine and glycine-rich protein 1	8	858.94	222.36	688.05	216.62	205.06	171.80	289.65	241.40	784.93	224.28	248.32	151.65	367.81	188.32	146.14	158.88	167.94	291.20	182.28	135.94	377.66	383.06	323.02	226.23	287.16	229.25	336.66	260.27	254.68	276.92	211.67	137.32	146.66	163.58	113.27	111.60	99.79	107.45	131.80	95.48
Q16527	CSRP2	Cysteine and glycine-rich protein 2	3	69.97	24.46	45.52	23.67	20.39	22.41	23.52	17.24	29.13	25.64	25.10	22.51	28.58	24.27	17.53	31.20	21.08	25.82	27.02	27.08	20.42	26.52	32.06	20.98	31.58	23.67	24.75	16.87	19.71	20.46	29.68	26.35	22.98	23.56	28.95	17.50	19.98	27.67	18.90	17.07
P50461	CSRP3	Cysteine and glycine-rich protein 3	9	1253.25	1230.19	1102.94	1213.97	1167.34	1206.97	1245.16	1427.90	1470.58	999.59	1175.42	1703.49	1488.40	1457.69	1537.36	1889.91	1539.17	1695.35	1882.34	1501.12	1481.45	1319.70	1157.02	1127.29	1047.83	1429.84	881.96	1347.97	1125.59	1076.46	1451.49	1405.72	914.59	1136.48	1179.90	2309.80	1197.38	262.00	1695.34	1749.26
Q9Y697	NFS1	Cysteine desulfurase, mitochondrial	13	252.40	289.92	233.29	283.88	262.51	229.31	266.23	209.77	221.86	245.33	269.96	224.02	288.36	297.53	319.69	263.38	244.90	221.81	223.73	258.96	263.87	283.84	289.87	269.26	276.54	279.69	299.38	277.08	243.21	266.95	301.77	327.58	292.70	293.89	345.26	303.77	267.96	318.06	228.47	259.72
P50238	CRIP1	Cysteine-rich protein 1	2	499.95	287.91	354.90	207.49	205.12	274.27	276.36	225.80	312.03	276.30	201.81	253.69	255.50	224.83	190.33	315.22	307.37	274.92	307.03	301.43	180.83	298.06	239.04	313.51	214.97	178.45	280.48	249.37	207.96	204.09	276.06	193.46	218.70	294.96	323.99	167.86	191.24	289.51	207.03	173.14
P52943	CRIP2	Cysteine-rich protein 2	10	801.44	975.72	1057.63	1084.27	879.15	778.07	848.09	1032.06	767.53	526.79	402.97	1079.09	884.99	839.82	730.51	595.39	753.96	846.18	801.39	767.42	1052.89	1679.78	1035.72	1215.13	922.88	701.59	1328.66	1426.37	633.36	531.39	580.99	753.53	711.91	818.20	657.57	516.90	485.58	585.70	561.06	408.03
P00156	MT-CYB	Cytochrome b	3	661.80	476.76	344.12	558.88	380.86	373.44	372.65	216.63	408.22	382.14	366.48	505.23	297.34	453.84	555.24	246.09	225.12	278.42	261.67	458.79	350.88	365.74	273.15	354.98	311.59	368.87	330.83	398.93	318.27	278.72	549.69	915.56	319.22	380.80	412.69	245.46	206.42	408.86	411.91	431.06
Q53TN4	CYBRD1	Cytochrome b reductase 1	3	253.36	236.93	133.45	173.54	97.40	95.40	92.73	231.03	128.61	454.81	213.16	119.88	137.58	132.05	64.01	86.75	88.08	255.06	75.23	193.97	185.08	168.79	85.25	77.31	83.48	117.35	97.26	160.41	88.18	266.43	85.14	35.91	47.87	70.42	40.07	60.50	59.66	88.58	36.40	53.92
P00167	CYB5A	Cytochrome b5	5	593.42	445.03	133.10	789.88	233.77	88.98	285.12	185.91	133.97	170.87	245.53	132.97	112.05	142.56	147.12	100.63	109.63	169.54	104.33	89.25	128.47	110.86	92.53	98.87	87.74	84.27	98.49	63.64	75.77	82.66	152.44	168.07	157.00	172.91	144.62	176.34	145.68	130.91	161.58	149.95
O43169	CYB5B	Cytochrome b5 type B	5	175.15	166.78	158.09	200.50	162.08	158.59	176.25	164.47	122.72	172.83	189.58	138.74	146.46	158.09	155.83	140.08	149.54	145.62	167.63	141.28	174.54	168.73	184.75	130.94	133.51	180.75	191.23	158.13	131.81	153.41	190.65	132.52	133.77	138.72	133.72	145.01	163.00	160.44	121.43	143.99
P31930	UQCRC1	Cytochrome b-c1 complex subunit 1, mitochondrial	23	6993.38	9008.19	7290.95	7400.63	9753.43	7064.46	9914.68	7705.06	8738.24	8255.73	8625.04	8727.09	7533.97	6770.43	10363.73	8382.98	10866.72	7793.01	9569.39	9009.44	8646.67	9667.70	8835.55	8519.37	10244.51	7200.86	11334.75	9998.85	9010.47	8356.54	11099.47	11076.53	11415.80	10062.29	12103.43	10725.71	12727.94	13164.47	11060.21	11341.91
O14957	UQCR11	Cytochrome b-c1 complex subunit 10	1	101.21	193.38	119.41	28.04	206.73	147.84	240.09	125.52	108.87	66.74	61.20	173.77	236.04	121.63	198.36	86.65	376.91	68.92	312.96	290.77	274.04	290.46	220.40	358.57	333.96	26.67	365.91	245.66	245.87	310.70	257.16	270.16	342.30	367.08	441.28	360.52	466.96	703.08	359.37	254.98
P22695	UQCRC2	Cytochrome b-c1 complex subunit 2, mitochondrial	18	4502.90	5625.17	4761.34	4664.88	6469.23	4502.68	6102.64	4661.08	5188.89	4844.03	5222.97	5739.73	4519.87	4201.72	6243.94	4937.62	6444.77	4746.66	5491.41	5162.04	5126.20	5643.74	4985.64	5524.60	6300.97	4306.10	6656.31	6005.79	5696.31	5280.50	6331.36	6744.22	7479.87	6644.65	8094.56	6659.19	7795.67	8617.34	7279.41	6561.78
P07919	UQCRH	Cytochrome b-c1 complex subunit 6, mitochondrial	5	858.61	1021.89	855.84	485.33	1193.26	772.98	1227.25	443.43	1006.98	780.21	887.72	934.43	855.22	543.32	1600.38	1089.53	1583.00	966.15	938.03	1035.42	1138.04	1201.68	1071.32	1092.70	1606.38	755.42	1428.66	1199.55	1042.25	1004.61	1669.93	1534.76	1429.67	1283.02	2059.54	1960.10	1999.95	113.14	1457.47	1959.71
P14927	UQCRB	Cytochrome b-c1 complex subunit 7	8	2091.78	2716.61	2129.16	2585.12	2884.17	1991.61	2843.82	2154.80	2580.53	2620.02	2841.32	2840.00	1855.68	1707.81	3102.40	2436.49	2863.82	2293.89	2776.63	2841.02	2427.80	2339.96	2262.32	2184.50	2751.99	2092.41	3101.11	2720.71	2347.07	2127.22	3428.11	3041.73	2942.01	2951.54	3010.03	3004.68	3440.62	3744.44	3069.34	3606.96
O14949	UQCRQ	Cytochrome b-c1 complex subunit 8	5	1836.53	2288.22	1825.81	1894.02	2031.11	1262.44	2131.70	1299.10	1965.89	1429.76	1695.90	2276.24	1866.45	1792.33	2308.76	1541.00	2236.20	1304.69	1868.29	1624.45	1847.84	2134.10	1921.62	2318.08	2439.65	1310.47	2354.23	2121.30	1997.55	1860.73	1979.19	2907.46	2735.03	2430.97	3477.91	2168.62	2019.13	2107.00	2488.66	2154.47
Q9UDW1	UQCR10	Cytochrome b-c1 complex subunit 9	2	1076.36	1805.82	1174.42	1551.57	1376.45	666.86	1364.76	1184.04	863.04	824.74	1502.02	1632.99	1043.58	1022.65	1272.40	816.78	990.48	824.30	989.13	1047.14	1300.32	1154.22	1088.40	1044.88	1045.76	975.60	1303.97	1030.49	644.07	275.11	2056.82	1869.70	1477.21	1736.55	1258.96	922.53	1467.88	1206.27	1209.35	1303.75
P47985	UQCRFS1	Cytochrome b-c1 complex subunit Rieske, mitochondrial	14	5931.71	7430.62	6169.75	6355.30	7729.29	6208.87	8553.91	6117.23	7211.96	6002.55	7385.22	7794.31	5725.39	5320.54	7904.77	7449.48	8632.46	6589.17	7192.42	7860.54	8527.40	7347.07	7190.77	6917.12	7518.91	5564.08	9495.67	7471.94	6596.15	6091.75	9536.74	8849.24	8346.54	7547.42	7930.00	7887.35	7367.23	14240.96	6975.32	8759.08
P99999	CYCS	Cytochrome c	8	12658.13	15097.31	12868.74	12890.35	17483.24	14077.34	17536.75	14685.16	15032.07	12642.50	15308.16	14523.08	14664.95	12614.76	16076.67	13336.89	16703.94	12930.47	17590.35	13636.81	15052.58	16912.08	13439.56	15351.44	19852.98	7954.73	24696.63	17218.39	16021.75	14988.54	13065.48	12130.07	12594.19	11653.83	14585.53	10836.19	13584.51	17142.65	12999.00	12926.67
Q9GZY4	COA1	Cytochrome c oxidase assembly factor 1 homolog	3	30.34	19.34	18.49	28.19	33.56	22.69	16.94	36.04	16.91	20.69	26.35	27.19	25.21	26.86	30.97	21.36	20.07	20.27	21.37	23.96	31.94	26.89	28.86	25.22	26.72	29.23	27.58	20.34	25.62	23.18	20.24	23.56	28.21	22.24	29.77	28.52	26.81	29.30	21.27	20.20
Q9Y2R0	COA3	Cytochrome c oxidase assembly factor 3 homolog, mitochondrial	4	251.93	306.76	200.70	215.08	305.70	189.17	315.76	205.86	232.43	236.30	281.07	241.87	228.67	188.67	276.87	214.98	296.35	172.65	306.51	235.06	301.88	271.17	269.98	257.50	283.26	220.06	369.28	270.08	295.73	274.04	229.37	240.10	245.47	203.77	229.94	181.00	252.91	304.96	208.90	224.23
Q5JTJ3	COA6	Cytochrome c oxidase assembly factor 6 homolog	3	20.82	22.46	21.76	21.22	28.29	22.19	19.77	22.62	19.19	17.07	25.42	25.92	18.17	17.30	24.24	20.55	21.77	27.45	21.42	20.76	31.30	21.39	20.19	22.23	17.86	16.97	31.01	22.66	28.34	22.47	29.09	18.11	24.19	29.36	17.78	22.83	27.93	25.09	21.91	23.39
Q5RI15	COX20	Cytochrome c oxidase assembly protein COX20, mitochondrial	3	139.51	151.25	128.68	120.45	134.08	138.13	127.34	131.58	171.22	121.20	146.32	140.44	105.16	127.14	126.91	144.02	142.94	121.19	154.96	149.06	159.11	141.41	132.97	143.33	140.41	109.77	166.43	137.97	123.53	111.27	170.14	116.05	114.77	116.24	101.84	129.95	144.14	113.01	126.80	134.36
Q14061	COX17	Cytochrome c oxidase copper chaperone	1	77.79	174.80	59.40	144.18	153.00	51.63	49.43	114.91	28.61	87.30	34.83	85.16	71.04	56.72	132.90	84.75	68.21	49.54	103.49	96.13	111.59	254.82	72.32	84.90	181.23	43.25	54.71	150.62	80.10	41.10	124.97	96.35	296.97	230.95	192.93	124.92	153.56	236.99	122.50	114.71
P00395	MT-CO1	Cytochrome c oxidase subunit 1	4	458.62	741.33	574.75	474.23	626.19	600.60	594.25	572.02	570.57	452.73	492.51	571.03	632.67	556.83	590.29	399.17	709.40	438.41	632.03	574.97	621.90	631.81	772.02	608.60	512.16	559.79	700.24	621.50	666.26	586.30	901.46	612.41	817.18	597.66	541.38	591.39	702.51	658.90	542.20	550.20
P00403	MT-CO2	Cytochrome c oxidase subunit 2	7	13071.26	13455.48	13806.75	11078.93	15188.24	14366.35	16835.26	13854.44	14375.44	13050.70	13053.47	13596.00	13937.20	10635.17	16100.14	14301.20	19354.31	12835.87	15325.26	14579.90	15273.05	17181.92	14459.45	18580.59	17746.23	11952.11	20884.62	18795.34	17900.71	17003.38	16148.48	14417.58	19219.12	13032.09	17970.62	12434.42	18891.14	26610.26	16230.52	18257.35
P13073	COX4I1	Cytochrome c oxidase subunit 4 isoform 1, mitochondrial	9	10407.27	12815.28	11365.14	11165.45	14346.60	11849.00	14213.70	14244.39	12979.91	11593.21	11525.97	11736.83	10451.12	9792.04	15693.27	11896.25	14705.17	12075.31	13075.42	14017.09	11703.95	12852.42	12570.04	11918.79	13698.70	11362.41	16424.28	14030.39	13217.83	12253.29	13957.99	13257.27	14894.30	12090.09	15013.44	12412.17	16814.47	15437.84	13243.78	14643.12
P20674	COX5A	Cytochrome c oxidase subunit 5A, mitochondrial	12	4630.04	5644.07	6055.34	3918.96	7252.22	7086.90	7520.38	5319.80	5778.26	5531.38	5061.33	6288.81	6872.35	4558.83	8453.47	6195.18	13126.77	5410.29	7394.35	7705.68	8016.45	8026.52	7029.47	8910.18	9325.61	5822.33	9985.38	10642.34	7986.27	8348.55	8820.97	6069.54	6920.46	5900.46	10827.22	6842.01	7806.37	19913.30	6124.76	8124.31
P10606	COX5B	Cytochrome c oxidase subunit 5B, mitochondrial	9	6083.69	6650.00	7856.23	6419.71	8347.68	9403.20	8263.82	7541.46	7727.55	7456.43	6963.17	7874.71	9840.21	5726.16	8659.14	7371.34	11795.96	5974.95	8309.48	10173.69	9752.03	8532.13	9131.55	9348.20	9988.70	7673.13	10712.23	11380.69	8408.74	9390.58	9993.42	8705.98	10090.35	8769.53	10965.04	8373.29	7198.91	15800.38	7205.12	10112.04
P12074	COX6A1	Cytochrome c oxidase subunit 6A1, mitochondrial	2	65.96	222.20	96.54	69.89	172.64	27.87	63.92	92.96	53.16	112.55	89.34	30.98	48.10	61.91	20.03	78.48	73.86	84.18	39.43	35.10	109.84	39.24	19.62	54.59	39.17	36.63	81.26	80.05	64.37	72.42	47.63	19.83	30.28	23.44	30.27	34.05	44.68	19.14	20.74	27.13
Q02221	COX6A2	Cytochrome c oxidase subunit 6A2, mitochondrial	4	393.21	441.95	453.38	472.35	625.41	409.01	590.28	536.20	534.63	435.68	542.01	527.58	459.52	383.15	702.32	527.50	602.62	524.51	589.56	521.29	447.78	636.43	577.05	435.62	639.85	447.84	724.06	638.25	517.41	497.24	506.41	578.94	578.47	509.98	621.92	452.61	646.82	704.65	566.26	640.82
P14854	COX6B1	Cytochrome c oxidase subunit 6B1	7	566.02	577.18	608.75	534.17	786.79	841.73	869.46	564.85	478.25	513.48	764.05	661.95	722.95	504.14	848.21	611.64	1275.23	540.81	681.32	729.37	914.48	756.29	798.63	843.50	926.21	634.78	1081.45	1033.03	574.64	860.43	904.07	486.73	719.44	569.44	813.96	699.71	823.86	202.56	484.99	650.84
P09669	COX6C	Cytochrome c oxidase subunit 6C	7	19297.58	21528.58	22217.01	22431.47	23322.20	17523.63	25699.33	22785.14	22238.15	21057.76	22586.81	21979.81	22229.31	21007.46	28570.57	18032.29	25624.57	22331.98	24006.53	23865.85	25111.00	25810.43	28668.12	22642.53	29573.99	23641.05	28186.33	27113.02	25600.74	25265.38	22072.07	27088.72	28905.48	20804.49	28358.36	21664.34	24316.70	26181.82	23247.94	25254.75
P24310	COX7A1	Cytochrome c oxidase subunit 7A1, mitochondrial	2	2709.22	3351.90	3273.71	3116.87	3954.32	2768.84	3292.77	3395.70	2800.43	3517.47	3079.29	3524.88	2627.94	2845.31	3676.78	3705.46	4067.65	3218.84	4042.81	4409.85	3713.35	3553.06	3807.65	3522.44	3938.66	3577.60	4804.57	3896.83	3709.27	4066.54	4016.80	4207.60	4584.08	3005.44	3923.75	2809.04	4159.83	4002.26	4055.09	3996.34
P14406	COX7A2	Cytochrome c oxidase subunit 7A2, mitochondrial	2	1512.42	2801.17	2340.76	1474.60	3049.21	2105.30	3345.81	3508.26	2154.94	2373.01	1306.39	2091.90	2550.51	2043.83	2898.72	1593.75	3035.33	1861.99	2398.72	3056.92	1813.94	1925.12	2270.22	2089.36	2178.21	1760.92	2393.55	2815.59	1992.48	1944.28	2164.20	1412.55	1756.16	1944.21	1891.74	1644.71	2446.24	2620.74	2189.19	2496.87
O14548	COX7A2L	Cytochrome c oxidase subunit 7A-related protein, mitochondrial	4	143.38	285.89	188.40	208.42	245.66	183.00	203.74	156.77	198.69	191.67	124.65	184.10	179.21	222.20	230.66	136.95	168.68	157.38	162.85	218.46	108.88	226.65	162.58	174.64	185.31	141.77	198.17	211.19	152.35	137.77	125.21	158.82	118.46	153.00	172.84	149.08	228.61	174.09	127.46	158.84
P24311	COX7B	Cytochrome c oxidase subunit 7B, mitochondrial	1	62.04	16.35	62.87	36.98	53.92	20.27	47.70	43.02	70.85	20.47	25.44	34.36	13.50	51.22	60.72	16.94	15.99	29.84	20.23	19.09	28.04	25.64	44.47	84.99	66.06	27.65	36.88	24.95	44.00	24.53	32.73	23.92	35.97	14.57	21.31	27.37	44.59	27.98	35.63	19.11
P15954	COX7C	Cytochrome c oxidase subunit 7C, mitochondrial	1	2024.02	3808.37	2928.53	1715.13	5121.13	3361.48	4760.99	4042.15	2914.15	3184.34	1797.20	3261.61	2912.89	3217.13	5256.96	1823.69	3987.08	2234.30	4352.66	4558.24	2549.03	2560.91	2827.52	3166.68	4037.41	3470.09	3477.28	3690.21	2492.96	2993.21	3741.68	3430.15	2990.65	3048.92	3893.28	2707.93	3549.51	3018.95	3654.22	3926.98
O00483	NDUFA4	Cytochrome c oxidase subunit NDUFA4	4	5072.86	6426.88	5435.18	5656.74	7756.94	5248.91	8542.31	7997.69	5916.02	5688.12	6303.30	6368.81	4164.09	4508.52	7806.33	5532.86	7340.85	6675.77	5954.70	6829.12	5595.92	6124.33	6171.37	5915.49	7364.26	5395.33	8852.70	6641.50	5816.23	5550.08	5173.58	5581.26	6898.90	5454.67	6368.95	5096.97	7925.86	8710.40	5336.48	6769.02
P08574	CYC1	Cytochrome c1, heme protein, mitochondrial	14	5090.72	6060.57	5532.34	5241.17	6451.68	4809.02	6497.23	5452.48	5848.78	5431.58	5940.52	6096.51	4599.70	4649.05	6666.64	5795.16	6842.59	4948.68	6164.69	5721.51	5642.56	6406.72	5514.54	5952.85	6612.52	4640.07	7251.96	6629.63	6131.74	5514.90	7283.31	7124.55	8163.36	6482.99	7703.06	6933.35	8126.52	7256.13	7714.80	8005.82
P53701	HCCS	Cytochrome c-type heme lyase	8	60.82	58.74	78.40	64.80	79.95	64.92	74.76	69.32	52.76	51.15	78.32	57.07	72.18	68.01	73.36	50.72	59.12	53.22	64.90	61.32	81.29	71.48	80.55	67.85	81.46	56.01	87.65	68.21	71.85	59.43	49.66	42.61	69.13	51.45	47.78	57.55	72.74	45.76	57.59	54.26
Q8WWM9	CYGB	Cytoglobin	4	120.23	179.40	99.64	195.98	130.25	85.07	89.95	120.00	93.75	242.38	99.95	63.18	164.96	125.09	78.81	42.04	86.54	99.02	119.08	88.06	85.93	108.20	114.30	103.00	156.97	90.66	118.15	82.00	80.80	180.45	56.39	59.47	40.28	62.08	50.75	40.73	36.98	38.95	66.17	42.71
P21399	ACO1	Cytoplasmic aconitate hydratase	26	337.55	529.76	219.17	511.58	305.57	212.85	222.89	341.22	269.01	277.01	213.18	242.05	271.12	288.55	224.76	185.43	201.39	314.12	197.28	221.04	156.97	149.65	158.33	229.11	192.93	157.13	140.91	196.59	167.32	208.15	230.57	236.65	234.79	327.14	265.20	292.86	202.74	284.27	294.79	251.12
Q14204	DYNC1H1	Cytoplasmic dynein 1 heavy chain 1	155	509.55	458.76	542.42	483.98	417.91	461.75	451.92	459.12	391.87	468.32	504.18	455.20	547.76	500.95	421.43	478.99	442.31	447.77	417.54	433.39	569.66	535.03	498.78	554.35	420.88	514.91	489.31	465.15	436.74	477.49	480.74	436.54	417.89	427.00	405.68	446.49	422.98	424.84	400.67	446.28
Q13409	DYNC1I2	Cytoplasmic dynein 1 intermediate chain 2	11	75.80	84.68	100.66	87.08	57.01	75.11	69.67	78.28	75.46	94.43	85.87	70.23	100.57	75.79	73.37	69.48	73.27	82.64	80.43	77.37	94.75	86.03	70.29	85.27	72.79	68.00	73.28	70.37	60.21	58.45	96.16	63.00	73.33	85.22	64.49	72.49	61.31	72.58	69.25	81.34
Q9Y6G9	DYNC1LI1	Cytoplasmic dynein 1 light intermediate chain 1	16	62.03	46.75	56.23	50.36	45.52	56.74	46.34	47.05	42.70	56.96	72.32	49.83	68.03	58.67	55.82	54.63	61.97	49.01	51.29	42.18	83.95	67.50	70.55	60.86	57.60	60.34	51.71	52.78	59.28	53.55	73.00	62.20	62.44	58.83	55.84	67.57	56.98	55.67	44.48	64.64
O43237	DYNC1LI2	Cytoplasmic dynein 1 light intermediate chain 2	8	62.57	49.91	56.42	56.23	59.31	45.80	49.14	47.80	45.48	49.23	60.63	60.23	49.67	56.45	55.05	44.41	43.20	46.07	39.33	43.56	60.22	54.19	57.47	52.40	48.99	55.13	44.24	53.80	57.29	56.54	43.46	44.28	54.62	42.04	41.10	51.80	53.93	39.79	48.64	45.59
Q7L576	CYFIP1	Cytoplasmic FMR1-interacting protein 1	17	101.34	75.75	73.13	99.39	104.28	78.54	75.40	78.35	68.85	98.05	93.37	92.16	86.52	83.55	89.99	75.90	74.90	71.50	69.72	64.52	80.40	96.99	99.11	99.50	89.84	91.98	93.60	90.18	95.28	101.60	76.17	67.87	71.38	71.03	74.59	87.16	81.72	78.00	70.79	72.48
Q96F07	CYFIP2	Cytoplasmic FMR1-interacting protein 2	2	17.31	20.23	22.60	23.12	19.85	19.30	27.76	17.36	26.27	23.24	21.95	23.31	23.53	19.71	17.29	20.02	18.90	22.97	24.55	22.57	17.66	22.55	22.84	16.14	25.58	25.43	28.83	20.60	17.85	19.93	20.49	28.28	15.74	25.40	21.91	26.32	18.00	22.48	17.20	21.49
Q07065	CKAP4	Cytoskeleton-associated protein 4	22	133.88	104.47	113.71	111.59	107.29	113.19	114.77	104.64	96.44	144.51	153.65	105.02	144.99	135.24	101.30	113.65	104.30	101.59	111.60	111.12	139.27	118.53	117.02	131.86	108.71	117.80	131.43	104.17	113.37	138.15	101.69	88.63	79.46	87.74	85.39	100.75	88.04	83.01	83.45	81.93
P28838	LAP3	Cytosol aminopeptidase	25	285.46	398.40	243.33	375.44	302.68	248.68	239.86	295.23	294.75	301.82	251.25	232.62	282.21	350.03	234.25	280.59	206.68	254.46	269.04	256.42	203.38	232.93	182.28	230.88	209.48	215.76	213.20	211.85	183.82	237.52	265.90	267.73	249.54	291.19	285.66	314.84	228.08	286.93	257.33	259.34
O75891	ALDH1L1	Cytosolic 10-formyltetrahydrofolate dehydrogenase	27	366.37	787.47	245.79	1119.10	304.67	286.03	295.82	367.42	285.91	270.50	247.53	235.64	198.80	234.14	227.06	269.47	260.75	277.25	221.15	206.25	222.57	204.01	193.42	256.12	192.52	552.31	192.14	215.34	206.84	240.08	223.19	186.56	200.91	221.02	198.65	225.24	235.70	184.65	230.86	251.31
Q9BXI3	NT5C1A	Cytosolic 5'-nucleotidase 1A	7	39.33	29.28	44.89	25.96	26.72	35.17	69.57	31.30	34.06	31.04	25.11	42.95	34.14	26.21	30.07	29.27	63.02	31.29	41.86	33.75	40.06	32.99	41.09	31.83	34.63	28.19	38.31	25.93	44.95	24.65	64.15	37.64	28.79	31.94	28.90	33.23	52.57	31.59	37.68	30.47
Q9H0P0	NT5C3A	Cytosolic 5'-nucleotidase 3A	3	34.50	30.59	45.43	60.95	28.57	51.85	29.11	40.58	33.91	33.73	41.62	39.98	26.46	52.23	43.62	35.13	44.72	32.79	40.89	35.47	45.61	26.64	29.21	37.78	35.16	24.75	24.71	36.43	34.59	46.35	31.68	40.63	26.21	40.34	45.78	53.38	37.24	32.64	59.35	43.84
Q96KP4	CNDP2	Cytosolic non-specific dipeptidase	17	414.26	508.76	476.50	479.75	469.10	413.58	436.81	568.39	544.11	497.39	376.95	393.22	434.29	450.21	392.01	392.61	427.20	443.16	440.83	472.35	281.85	266.55	422.34	326.53	372.21	385.06	290.83	312.16	463.40	422.98	380.46	394.66	382.18	495.91	410.02	418.39	432.00	436.30	430.00	373.97
P49902	NT5C2	Cytosolic purine 5'-nucleotidase	2	30.06	31.66	19.64	16.45	20.25	25.63	28.60	22.92	28.73	14.97	21.33	30.68	26.39	24.83	16.09	25.15	18.83	24.00	18.83	19.60	30.21	19.77	25.94	26.27	18.07	16.83	15.53	17.95	18.87	17.49	33.23	20.15	19.83	23.82	20.72	11.56	20.44	18.87	17.32	25.38
Q8N465	D2HGDH	D-2-hydroxyglutarate dehydrogenase, mitochondrial	7	125.41	110.03	122.61	127.51	127.45	115.96	115.40	142.56	100.71	94.52	127.33	141.10	141.92	122.66	141.72	143.52	124.74	119.01	95.84	104.98	137.14	141.98	107.77	141.72	183.16	111.20	95.66	119.25	105.73	90.94	129.09	108.80	94.40	131.00	132.63	101.30	103.36	131.48	109.28	113.48
O43175	PHGDH	D-3-phosphoglycerate dehydrogenase	15	360.54	369.90	289.15	272.39	111.16	144.53	196.82	210.29	173.31	155.51	236.72	131.21	184.22	118.47	66.27	113.47	142.23	217.12	108.96	86.52	213.17	99.11	208.95	131.99	122.33	247.32	153.71	119.46	182.81	109.57	88.74	67.65	74.86	82.38	67.73	56.11	77.67	73.37	80.87	58.94
Q9H993	ARMT1	Damage-control phosphatase ARMT1	5	21.14	27.96	30.60	29.90	19.20	26.24	22.02	28.51	25.50	29.48	23.62	24.13	27.19	25.64	26.22	25.64	23.39	22.40	28.33	31.34	21.34	28.10	27.12	24.94	29.11	24.75	23.76	22.06	23.04	20.89	24.60	25.88	25.92	29.16	29.99	26.73	21.78	28.78	21.05	20.56
Q02338	BDH1	D-beta-hydroxybutyrate dehydrogenase, mitochondrial	13	763.35	1082.03	850.36	833.06	857.62	781.63	983.50	810.37	792.64	669.03	962.01	1031.51	965.38	971.09	1230.71	1032.70	1102.87	543.51	803.86	664.76	704.80	664.35	574.40	729.87	602.48	525.06	664.48	620.39	599.51	573.18	1364.12	1135.00	1165.43	1371.12	1221.01	1426.81	1309.37	845.41	1018.41	1361.76
Q5TAQ9	DCAF8	DDB1- and CUL4-associated factor 8	3	20.98	33.04	29.90	32.97	23.67	31.19	30.47	34.00	33.31	28.16	26.08	34.27	20.82	25.52	22.28	24.91	27.31	30.35	29.84	27.27	35.88	45.04	47.75	41.29	29.93	24.11	36.54	18.77	38.55	16.99	23.54	26.83	28.52	19.90	28.32	22.05	31.23	27.46	20.53	26.80
P30046	DDT	D-dopachrome decarboxylase	5	310.20	406.92	197.91	444.31	231.73	166.58	139.83	139.40	215.89	216.26	157.71	222.13	201.97	251.52	135.39	141.27	184.16	207.02	111.91	203.22	102.15	115.50	102.23	119.08	179.06	107.03	117.92	100.99	73.86	150.75	206.99	257.84	187.72	211.11	200.31	182.81	110.52	179.38	120.20	113.90
Q96HY6	DDRGK1	DDRGK domain-containing protein 1	3	43.72	41.90	41.32	53.90	34.79	19.94	48.11	39.95	38.83	36.12	37.32	26.26	23.23	42.44	25.22	40.46	29.17	37.89	33.42	34.20	45.59	30.59	41.11	53.03	32.39	43.06	33.08	32.93	31.91	37.79	30.83	33.14	30.66	34.16	36.86	36.79	37.96	37.87	30.93	19.35
Q86X76	NIT1	Deaminated glutathione amidase	6	114.58	119.33	136.06	172.58	102.82	127.13	120.59	125.38	116.86	82.83	87.36	126.54	100.82	95.92	94.84	97.31	114.21	102.49	95.55	71.11	97.29	106.74	118.91	113.15	105.90	83.08	103.85	75.00	108.22	88.85	115.56	88.22	78.76	116.91	90.01	84.40	94.44	75.90	109.53	85.63
P07585	DCN	Decorin	15	16327.29	11298.26	23188.67	9385.63	13404.89	7395.57	18578.51	14880.09	13927.88	23205.34	52285.09	9554.42	44650.87	7677.23	7850.90	9705.42	13586.11	9390.41	7371.38	8087.57	9156.08	10880.50	11589.52	13535.81	9992.18	6669.29	18053.88	10592.56	9021.61	14033.97	5968.26	4170.23	4398.46	3349.25	3247.03	2457.53	5341.12	3139.17	6728.93	4080.60
Q6UWP2	DHRS11	Dehydrogenase/reductase SDR family member 11	6	43.74	83.47	36.15	28.34	24.61	32.27	38.66	33.70	27.24	36.37	24.80	40.35	29.27	29.94	28.34	35.37	32.81	38.91	29.54	35.54	33.51	23.94	29.68	36.36	29.85	26.54	26.66	23.81	22.35	24.92	36.39	26.18	24.46	31.84	27.16	25.77	27.57	25.95	31.20	27.55
Q9BTZ2	DHRS4	Dehydrogenase/reductase SDR family member 4	5	182.61	175.31	167.64	177.79	171.31	160.47	171.25	149.85	156.75	163.68	204.43	155.43	191.13	170.34	152.81	176.31	209.96	146.50	176.49	165.83	186.64	221.38	162.64	203.63	207.84	158.14	249.01	183.04	170.22	184.12	217.49	154.89	154.61	190.35	189.23	199.67	195.76	210.00	124.55	151.13
Q9Y394	DHRS7	Dehydrogenase/reductase SDR family member 7	6	109.39	61.58	89.15	85.60	76.76	96.45	94.66	70.32	57.50	74.44	117.04	73.09	93.65	87.25	89.11	74.52	79.85	69.43	71.46	72.17	114.44	88.10	88.67	127.41	98.42	112.88	98.21	88.96	69.21	85.95	72.08	89.42	93.56	69.62	75.39	82.96	70.39	61.96	57.03	63.51
Q6IAN0	DHRS7B	Dehydrogenase/reductase SDR family member 7B	7	33.45	71.75	46.52	47.86	62.30	53.87	49.99	49.21	41.86	33.30	36.23	46.45	38.99	78.68	35.83	49.48	54.43	56.09	46.78	36.86	29.60	56.72	33.06	39.47	68.79	35.78	43.06	36.65	38.81	33.04	42.75	34.51	29.94	47.91	41.58	32.66	39.09	36.39	39.02	42.19
A6NNS2	DHRS7C	Dehydrogenase/reductase SDR family member 7C	8	33.50	39.24	29.58	34.44	37.62	32.51	30.96	30.19	28.74	27.62	37.50	37.94	27.70	33.47	49.37	26.39	32.39	32.89	34.47	25.75	41.04	40.32	32.86	29.28	38.25	33.47	27.39	38.05	33.16	26.47	35.58	34.71	33.86	32.05	31.06	34.09	26.07	32.43	29.96	27.98
O76062	TM7SF2	Delta(14)-sterol reductase TM7SF2	3	146.65	166.12	137.14	196.72	117.82	117.38	116.76	124.45	100.76	100.81	145.03	120.07	145.71	138.70	131.43	158.13	111.73	111.22	112.10	97.11	165.41	174.20	177.51	146.05	142.97	182.92	152.51	123.26	134.28	132.95	68.26	79.34	111.36	53.95	95.98	102.80	86.34	55.43	46.26	78.66
Q13011	ECH1	Delta(3,5)-Delta(2,4)-dienoyl-CoA isomerase, mitochondrial	17	5180.28	6472.08	3848.57	4802.94	6010.26	3785.12	4379.06	4649.21	4871.62	4780.85	4232.94	4169.53	4002.89	3525.79	5569.09	4986.66	4230.10	4108.25	5632.13	4408.40	4461.12	4439.10	3717.85	4390.31	4866.38	4325.84	3988.42	4745.92	4938.90	4455.54	6872.94	6884.43	6371.22	5886.74	6360.04	7005.40	6054.03	7341.94	7621.05	6554.98
P30038	ALDH4A1	Delta-1-pyrroline-5-carboxylate dehydrogenase, mitochondrial	24	731.24	724.12	706.53	887.40	629.16	589.46	733.49	621.63	698.71	842.15	1056.46	893.76	650.66	911.00	792.53	851.37	931.15	620.66	693.78	983.12	960.03	978.89	547.91	1003.54	648.34	703.56	1011.59	858.88	654.39	937.48	597.28	573.77	521.46	737.09	568.24	745.83	645.13	648.13	496.24	758.02
P54886	ALDH18A1	Delta-1-pyrroline-5-carboxylate synthase	8	34.96	32.45	27.08	32.36	36.79	25.58	26.37	24.34	24.81	34.03	36.21	32.14	33.17	29.24	27.95	24.43	24.62	27.36	28.57	26.60	31.38	37.69	36.78	40.94	30.48	29.68	27.02	31.87	34.13	39.04	35.37	24.62	32.15	27.27	24.87	32.80	31.19	24.43	25.65	26.83
P13716	ALAD	Delta-aminolevulinic acid dehydratase	15	454.87	355.00	187.60	644.01	294.29	221.61	358.48	290.29	304.22	281.77	279.74	254.28	267.18	488.81	245.59	245.43	353.43	299.15	212.58	218.25	202.99	161.36	190.82	223.56	213.04	189.99	224.19	196.53	169.53	266.15	466.73	305.99	208.16	820.85	578.47	354.85	498.01	273.15	521.18	339.07
Q92629	SGCD	Delta-sarcoglycan	11	1021.85	993.46	1257.77	992.40	889.66	1275.95	1125.29	868.49	1063.23	1066.89	987.86	1244.60	839.33	995.23	949.69	1072.14	1130.99	951.59	1181.22	1121.29	1490.63	1223.00	1377.89	1276.83	1120.46	1496.98	1167.68	1093.07	1247.44	1360.57	843.55	874.48	955.52	993.76	819.42	940.73	861.66	888.53	771.66	804.22
Q08495	DMTN	Dematin	4	112.15	74.61	43.82	64.64	37.90	23.51	60.03	45.62	46.33	24.32	34.01	60.79	32.80	61.96	36.02	32.16	77.66	32.92	35.41	19.86	47.28	49.51	57.54	62.24	32.82	33.27	39.85	27.36	25.87	23.74	38.08	39.23	30.31	41.76	27.89	30.43	20.47	26.13	21.77	21.51
Q6ZUT9	DENND5B	DENN domain-containing protein 5B	1	432.55	37.23	665.68	529.34	371.81	350.15	61.88	652.85	13.92	581.06	543.69	607.28	485.05	236.50	474.14	597.35	358.93	191.55	355.63	204.28	855.05	1248.07	967.92	652.51	697.78	128.65	690.42	406.77	305.12	282.76	1049.21	108.49	138.61	193.30	1166.34	679.11	819.95	17.47	28.09	402.28
O43583	DENR	Density-regulated protein	3	17.68	24.99	24.13	19.46	21.31	23.85	27.45	24.58	26.04	19.01	20.33	27.33	18.81	20.42	20.79	26.18	27.53	26.77	23.11	23.93	22.37	21.94	19.93	23.41	19.95	28.02	20.06	21.77	18.00	20.49	19.41	20.80	14.94	26.51	22.44	17.56	15.10	19.99	16.74	19.86
Q9Y3Z3	SAMHD1	Deoxynucleoside triphosphate triphosphohydrolase SAMHD1	22	276.43	246.71	292.20	201.20	210.58	177.76	222.23	218.03	193.19	208.50	192.71	190.27	200.50	186.68	146.42	170.87	181.69	211.27	165.90	160.20	218.25	196.01	223.79	221.30	171.27	187.35	204.48	184.22	216.89	193.76	167.34	144.68	132.00	158.01	148.34	135.34	137.83	148.75	140.92	137.22
P33316	DUT	Deoxyuridine 5'-triphosphate nucleotidohydrolase, mitochondrial	6	50.10	41.44	31.86	42.56	57.17	49.80	46.79	44.50	44.67	41.88	47.03	45.14	32.99	34.91	49.46	45.00	55.69	43.49	50.16	49.46	59.68	59.96	44.07	44.52	63.10	49.53	58.63	65.83	58.74	66.92	45.82	35.37	34.00	41.36	35.31	40.40	53.12	40.40	41.37	45.33
Q9BUN8	DERL1	Derlin-1	2	148.37	24.05	40.31	51.65	92.89	30.65	22.98	29.61	16.86	43.46	160.51	22.44	189.71	34.86	33.76	28.71	82.09	25.06	22.64	19.12	60.18	36.96	46.60	57.84	38.43	42.54	49.05	27.94	27.10	29.12	65.28	43.94	51.68	25.03	47.57	45.89	36.90	30.37	33.31	14.10
Q07507	DPT	Dermatopontin	7	1178.30	1012.93	2160.32	597.05	742.93	1166.13	1097.34	1267.08	988.45	2411.56	6319.29	1270.49	8882.87	727.30	870.65	1950.14	1372.06	781.25	699.78	829.42	1411.75	1678.38	1503.84	1437.81	1316.03	1355.45	2185.35	1453.99	1149.17	1583.40	607.55	347.40	406.07	258.04	432.90	184.00	576.17	245.24	520.44	290.22
P17661	DES	Desmin	42	38630.30	30453.85	42465.31	38055.44	44340.80	59688.85	50482.87	64838.86	28943.87	42635.57	31396.62	32443.74	31469.79	50171.83	42326.28	36562.75	43803.80	41922.32	35093.41	38959.70	34953.94	32702.92	43490.14	42617.72	44179.24	46933.61	44164.72	50117.82	39029.11	40864.52	30582.81	32224.43	31522.26	36221.63	45114.67	36084.79	38763.02	46027.89	30899.86	37030.38
Q14126	DSG2	Desmoglein-2	21	124.66	89.01	100.40	63.88	65.43	126.25	87.87	84.10	96.19	64.61	73.31	100.51	54.38	124.75	64.00	85.59	96.43	68.92	126.18	77.70	133.87	74.14	78.96	98.18	67.30	83.30	66.71	63.92	152.05	65.46	132.43	83.50	129.24	130.34	105.48	112.61	135.72	168.33	139.08	136.36
P15924	DSP	Desmoplakin	126	766.76	725.12	1015.42	547.42	404.00	870.20	841.89	634.66	802.80	466.14	525.34	965.79	544.91	1099.78	505.23	779.67	1101.47	626.11	854.42	572.86	860.89	546.44	872.45	765.78	534.42	797.62	494.40	453.21	1080.58	406.98	1689.18	1568.91	2324.63	1921.88	1827.83	1921.51	1910.76	2424.69	2085.83	1834.40
P60981	DSTN	Destrin	9	740.23	693.67	773.25	835.16	641.65	685.16	707.46	666.13	789.25	773.28	681.99	611.70	693.15	734.57	629.02	530.84	565.50	558.56	643.95	689.76	620.95	725.40	831.02	568.37	750.50	781.25	692.17	622.18	724.48	776.74	600.65	838.62	774.65	785.14	755.46	708.18	789.20	616.49	646.38	570.26
Q7Z3D6	DGLUCY	D-glutamate cyclase, mitochondrial	21	1024.27	1271.93	1431.45	207.37	1332.04	639.67	712.86	1121.28	575.79	785.70	1542.32	1384.35	1394.23	207.58	1526.04	750.35	813.47	961.74	741.29	907.28	1802.34	1687.00	1607.96	243.72	1471.57	742.00	829.85	1411.08	719.57	972.95	1521.14	1582.57	1647.11	231.28	1459.45	651.81	716.13	1039.91	591.17	706.35
Q9NR28	DIABLO	Diablo homolog, mitochondrial	8	206.43	170.96	177.27	220.25	208.43	181.31	191.81	165.04	151.21	180.30	210.40	153.82	187.84	231.72	231.00	179.83	175.99	161.84	166.54	172.12	193.34	186.74	188.92	195.46	192.92	185.34	228.88	185.13	174.44	207.12	158.73	165.98	180.46	186.31	177.19	184.22	181.82	166.55	148.98	164.90
Q9UBP4	DKK3	Dickkopf-related protein 3	8	143.42	153.00	167.40	134.24	153.80	292.54	116.80	117.98	160.04	489.88	135.37	163.23	124.34	126.54	130.16	167.19	119.82	111.65	165.87	320.71	172.82	121.21	178.04	173.71	117.76	244.64	118.32	166.35	173.98	723.59	110.27	109.09	114.19	124.65	96.92	90.00	118.78	93.30	146.58	136.55
P09622	DLD	Dihydrolipoyl dehydrogenase, mitochondrial	21	2259.40	2420.96	2099.58	2293.54	2500.22	1849.94	2514.19	2121.08	2153.02	2405.98	2619.38	2389.50	2356.47	2474.65	2624.91	2391.78	2580.75	2188.77	2318.80	2112.92	2233.37	2646.92	2215.54	2368.70	2525.18	1979.22	2801.06	2550.81	2222.61	2192.16	2577.43	2666.66	2540.54	2901.47	3098.29	2818.90	2996.61	2992.92	2478.22	2723.32
P10515	DLAT	Dihydrolipoyllysine-residue acetyltransferase component of pyruvate dehydrogenase complex, mitochondrial	21	3770.03	3931.81	3813.24	3631.69	4111.74	3551.26	4802.11	3088.65	4037.21	3638.30	4843.36	4473.68	4612.53	4085.08	4760.51	3979.37	5275.16	3522.67	4429.27	4559.41	4887.30	4950.52	4678.48	4600.04	4513.92	3754.73	6354.75	4059.88	4858.34	4618.31	4300.04	4550.87	4917.43	4424.37	4639.56	4081.43	5399.07	4528.19	4846.60	4035.20
P36957	DLST	Dihydrolipoyllysine-residue succinyltransferase component of 2-oxoglutarate dehydrogenase complex, mitochondrial	19	6626.93	9080.26	7682.23	8475.70	8849.88	7388.15	8666.57	6723.16	8187.79	8144.49	7481.39	8033.43	7754.65	7464.63	8779.72	8017.56	8820.35	6873.84	8527.31	8268.25	6515.82	7785.25	7747.63	7979.55	8886.57	6866.94	10698.58	7702.81	8427.69	7767.40	7437.61	8270.84	8694.32	8451.93	9161.44	8109.76	8692.54	8839.59	8300.98	7734.82
Q02127	DHODH	Dihydroorotate dehydrogenase (quinone), mitochondrial	7	37.21	53.92	44.20	54.37	50.26	39.91	47.80	45.34	46.85	47.02	49.48	49.27	37.25	44.49	53.24	42.48	41.97	44.90	36.84	51.06	47.98	43.80	38.88	57.77	48.31	35.78	35.48	43.07	37.83	42.76	52.00	48.41	50.61	60.60	57.18	40.85	37.94	58.95	46.69	42.49
P09417	QDPR	Dihydropteridine reductase	11	552.08	726.91	360.32	818.61	611.17	454.94	395.38	517.73	526.88	529.90	440.63	473.81	563.55	486.96	444.04	398.90	406.08	496.20	426.78	471.04	369.39	364.92	272.07	409.41	368.95	431.95	321.82	363.58	331.70	441.28	499.20	515.45	484.89	591.81	560.40	663.42	437.42	576.30	550.30	483.22
Q16555	DPYSL2	Dihydropyrimidinase-related protein 2	21	1863.03	1680.28	1962.31	1707.83	1787.94	1838.81	1457.55	1889.58	1673.51	2269.34	1791.93	1535.76	1842.41	1621.12	1550.37	1452.54	1291.20	1601.24	1687.58	1691.54	1747.17	1700.01	1841.05	1798.35	1774.31	1801.61	1391.67	1613.17	1639.32	2085.16	1078.34	918.80	844.90	1097.58	967.59	1125.45	763.83	757.70	1082.16	924.11
Q14195	DPYSL3	Dihydropyrimidinase-related protein 3	20	504.55	384.57	700.58	442.76	395.59	471.93	353.25	463.13	420.26	713.41	704.35	375.60	777.12	453.42	369.80	402.86	339.24	472.34	302.52	468.68	439.10	439.34	423.44	562.80	396.75	406.71	420.29	386.98	358.43	633.89	257.50	254.45	209.13	245.25	204.92	221.80	225.90	204.18	234.51	230.11
O14531	DPYSL4	Dihydropyrimidinase-related protein 4	3	131.73	99.28	124.74	92.10	92.66	110.75	75.26	94.95	93.47	82.00	108.09	100.73	122.73	93.78	81.06	89.86	88.77	80.65	55.01	89.05	124.91	92.49	108.61	127.61	100.33	93.70	88.24	75.30	81.32	103.68	97.85	88.11	83.05	97.81	73.72	107.13	68.35	79.61	73.77	51.49
Q9UHL4	DPP7	Dipeptidyl peptidase 2	8	71.38	63.55	51.95	82.16	87.38	46.08	50.45	61.26	37.56	63.54	70.64	53.29	54.19	78.34	83.36	40.27	54.37	65.37	35.31	48.22	61.91	79.12	66.81	93.77	84.05	53.04	84.82	69.78	51.34	85.10	39.48	70.94	66.58	63.95	57.13	36.23	55.36	58.52	46.29	43.49
Q9NY33	DPP3	Dipeptidyl peptidase 3	6	29.11	26.94	22.94	28.20	26.89	21.27	18.77	21.29	18.82	30.59	27.10	23.23	24.58	24.61	26.19	21.18	21.22	18.53	19.43	19.24	23.13	24.89	24.35	23.16	23.54	24.72	22.74	20.63	22.18	26.84	23.71	26.37	27.70	25.47	25.32	26.30	27.13	23.37	22.82	20.24
Q9NZJ9	NUDT4	Diphosphoinositol polyphosphate phosphohydrolase 2	1	25.95	15.26	17.25	132.23	105.91	160.42	93.36	20.21	136.33	119.95	113.27	110.10	18.49	134.37	118.28	85.36	115.41	107.47	95.85	153.32	128.86	23.45	111.66	100.61	84.71	148.87	32.03	58.16	145.91	133.90	190.54	32.27	28.55	183.01	137.46	181.39	196.45	216.62	200.03	165.70
A0A024RBG1	NUDT4B	Diphosphoinositol polyphosphate phosphohydrolase NUDT4B	5	50.62	39.01	46.40	46.37	34.11	30.87	32.96	21.22	27.68	27.37	35.20	43.24	32.28	35.19	34.38	28.81	33.44	28.36	32.01	32.88	48.57	33.43	31.31	33.54	30.24	39.94	30.61	28.39	37.16	29.72	53.17	48.67	55.37	40.76	39.51	39.21	41.56	37.70	29.83	42.98
Q96GE9	DMAC1	Distal membrane-arm assembly complex protein 1	1	21.62	116.93	62.70	13.99	114.24	58.01	21.90	126.32	13.72	18.34	20.17	60.11	15.31	77.59	90.31	56.61	56.05	103.82	51.22	62.36	29.23	65.35	104.37	87.50	96.59	18.56	40.93	79.82	22.16	41.46	22.78	17.39	80.34	68.25	17.62	29.85	63.57	17.74	28.52	41.76
Q16531	DDB1	DNA damage-binding protein 1	32	8483.89	8938.60	8248.54	8666.11	8605.13	6726.64	7924.52	8795.20	7175.45	7478.99	8572.35	8595.51	10031.64	8596.75	7819.94	7193.77	8449.61	8366.16	6652.02	7931.04	8373.46	8997.64	8091.96	8950.55	9217.83	6180.99	9196.61	8967.52	6526.82	8376.34	7931.55	8310.84	7836.58	7841.39	8673.35	7142.92	7118.55	8009.33	7496.13	7162.70
P54098	POLG	DNA polymerase subunit gamma-1	3	612.41	824.03	991.65	609.47	636.71	836.80	1112.25	960.33	862.07	852.89	604.49	914.83	952.47	744.31	725.84	788.02	810.55	896.43	869.26	934.26	656.36	623.72	836.97	625.75	707.74	608.46	898.76	633.94	589.03	655.55	1293.93	903.13	753.77	914.64	871.63	644.50	641.48	875.94	706.78	880.16
P27695	APEX1	DNA-(apurinic or apyrimidinic site) endonuclease	9	109.62	95.17	105.78	100.31	87.42	79.57	75.78	83.22	75.60	92.31	112.47	90.25	113.60	107.48	90.22	77.28	79.94	77.06	74.30	87.03	120.82	103.94	99.42	117.96	99.73	97.60	113.00	92.91	72.28	97.35	79.04	83.07	88.99	79.68	79.93	93.25	80.98	77.26	94.12	79.92
P78527	PRKDC	DNA-dependent protein kinase catalytic subunit	49	107.02	138.71	148.41	109.08	112.43	139.69	132.93	128.22	137.28	138.03	126.07	132.82	138.72	116.91	111.72	128.15	131.61	135.82	128.74	136.67	143.47	135.98	126.46	140.87	118.33	121.69	132.21	117.42	114.58	119.63	144.67	120.26	117.20	133.95	137.36	110.02	102.72	130.73	105.59	122.62
P31689	DNAJA1	DnaJ homolog subfamily A member 1	5	20.27	22.21	20.66	21.63	20.94	25.84	23.36	26.18	19.47	23.51	21.64	26.87	28.39	17.93	19.58	25.54	25.06	24.28	26.69	18.51	23.35	19.77	16.16	23.64	21.38	14.29	21.91	19.71	22.24	19.73	24.29	20.77	18.49	21.93	18.18	19.57	21.20	18.92	22.78	27.10
O60884	DNAJA2	DnaJ homolog subfamily A member 2	6	89.89	82.07	76.14	87.22	78.39	80.50	74.24	71.65	62.46	62.23	83.25	82.15	81.03	78.00	80.20	66.47	70.84	70.07	64.65	62.21	93.49	76.08	74.16	80.74	65.65	82.56	68.69	74.49	86.12	82.87	66.52	84.47	69.87	91.60	65.24	86.46	67.47	65.08	73.13	65.58
Q96EY1	DNAJA3	DnaJ homolog subfamily A member 3, mitochondrial	8	285.34	333.96	285.84	319.51	364.71	272.48	322.44	318.17	307.63	325.86	364.48	304.43	342.99	348.24	404.91	299.28	366.20	275.47	293.62	250.39	324.00	352.30	365.03	300.47	402.00	278.79	377.77	382.12	322.61	349.63	343.72	352.73	388.30	274.44	402.07	334.67	363.95	315.24	268.96	326.94
Q8WW22	DNAJA4	DnaJ homolog subfamily A member 4	8	266.03	318.82	274.40	241.62	249.43	301.01	357.29	333.27	242.19	251.19	272.30	292.19	232.86	293.34	249.62	227.73	262.93	212.93	289.95	271.42	286.96	237.95	303.11	256.49	246.70	270.18	255.18	229.28	279.35	306.89	312.46	197.98	249.43	199.85	235.59	207.82	183.24	222.52	220.57	232.99
Q9UBS4	DNAJB11	DnaJ homolog subfamily B member 11	4	25.84	20.47	22.71	23.38	21.02	18.66	16.73	17.48	15.42	17.05	29.57	18.83	18.62	27.14	23.32	16.53	18.15	16.05	20.30	18.90	58.25	25.68	44.19	21.26	29.36	33.79	25.89	26.30	22.79	25.52	19.26	23.67	28.34	19.28	18.50	23.56	21.71	17.98	21.88	16.87
Q9UDY4	DNAJB4	DnaJ homolog subfamily B member 4	8	162.97	110.04	164.93	144.48	128.54	144.25	133.38	122.09	102.50	127.90	125.55	129.27	128.89	189.87	148.19	107.50	115.13	138.38	127.34	131.88	154.05	137.90	140.82	156.24	132.66	128.46	143.77	109.91	117.26	143.03	121.56	118.11	119.08	140.21	152.87	124.58	106.69	103.97	119.24	128.75
O75190	DNAJB6	DnaJ homolog subfamily B member 6	5	45.37	75.61	84.50	56.53	41.89	78.47	80.77	64.37	68.92	60.25	81.47	50.20	22.06	92.16	54.30	78.94	61.72	52.22	87.31	78.47	69.77	49.08	86.70	73.67	49.16	82.35	57.40	48.44	51.90	49.43	85.40	73.32	94.52	88.61	67.82	86.50	101.13	88.93	82.32	98.46
Q9UBS3	DNAJB9	DnaJ homolog subfamily B member 9	3	20.38	21.87	23.34	24.93	23.72	211.57	20.53	49.73	21.71	327.16	23.21	26.34	20.31	21.91	26.71	90.35	21.25	20.73	16.74	86.07	25.35	26.15	23.72	21.48	22.40	116.82	20.09	164.12	20.95	228.78	26.60	26.69	20.95	26.92	20.86	26.57	22.52	18.36	21.99	18.91
Q9NVH1	DNAJC11	DnaJ homolog subfamily C member 11	17	1302.92	1288.44	1226.06	1172.28	1529.31	1183.28	1345.25	1328.35	1066.60	1230.77	1366.47	1321.18	1229.96	1087.82	1415.66	1116.02	1259.03	1197.41	1356.26	1116.26	1274.77	1305.76	1452.78	1108.02	1544.17	1371.90	1748.16	1426.78	1327.33	1256.65	1312.35	1278.26	1154.46	970.45	1098.98	1226.09	1264.90	1234.57	1066.94	1119.40
Q99615	DNAJC7	DnaJ homolog subfamily C member 7	4	305.51	392.88	382.14	433.55	370.36	374.69	381.62	353.69	186.63	241.64	367.34	432.97	394.09	442.46	378.79	339.36	461.75	274.22	399.60	246.72	419.34	380.90	420.43	442.11	455.54	297.26	439.21	427.85	389.93	230.26	406.38	513.00	469.25	470.96	456.01	404.55	312.00	496.22	277.48	320.92
O60762	DPM1	Dolichol-phosphate mannosyltransferase subunit 1	4	66.42	66.20	70.64	79.45	55.49	74.65	44.73	48.90	29.49	44.83	63.22	64.84	55.13	45.64	40.39	45.95	63.23	43.11	48.46	42.27	82.05	46.90	44.82	60.31	44.46	56.68	57.51	50.87	27.77	43.67	47.40	47.23	41.39	44.03	37.13	41.96	36.15	46.73	34.27	28.54
P39656	DDOST	Dolichyl-diphosphooligosaccharide--protein glycosyltransferase 48 kDa subunit	9	352.50	368.08	377.71	410.75	323.94	330.36	290.69	313.97	275.46	352.52	309.65	305.18	375.50	311.99	284.93	259.39	277.01	284.64	254.30	313.05	339.11	443.92	414.87	315.37	375.07	437.71	406.50	397.65	291.70	472.83	243.74	300.43	278.17	246.57	258.34	246.26	277.74	307.92	215.67	236.53
P04843	RPN1	Dolichyl-diphosphooligosaccharide--protein glycosyltransferase subunit 1	22	376.52	381.29	386.57	403.21	370.93	367.90	348.46	361.18	308.32	360.16	402.40	378.68	400.53	373.31	360.36	329.93	327.50	339.38	298.27	354.94	446.57	493.15	455.43	417.88	432.87	448.38	463.62	401.18	382.79	442.88	302.64	388.84	353.04	312.51	317.94	326.76	330.48	333.95	294.29	311.02
P04844	RPN2	Dolichyl-diphosphooligosaccharide--protein glycosyltransferase subunit 2	12	72.91	66.96	76.81	61.42	68.44	74.29	65.08	69.12	55.47	80.15	75.93	59.89	78.99	61.46	57.20	54.97	60.19	64.23	58.08	59.27	87.48	97.30	85.84	79.17	84.30	86.23	84.83	72.92	57.00	84.42	46.64	57.87	54.73	46.65	50.87	45.36	50.03	43.14	46.29	43.56
P61803	DAD1	Dolichyl-diphosphooligosaccharide--protein glycosyltransferase subunit DAD1	3	202.71	220.01	284.03	191.94	227.29	239.22	151.43	147.09	135.21	205.21	184.17	191.32	245.37	185.91	161.96	161.73	101.01	146.63	136.83	146.11	193.38	316.41	284.45	253.18	143.59	218.87	228.00	185.37	132.94	215.25	125.30	160.37	148.85	98.01	104.55	114.35	123.70	160.26	110.79	88.94
P46977	STT3A	Dolichyl-diphosphooligosaccharide--protein glycosyltransferase subunit STT3A	9	103.54	124.04	149.76	132.62	116.91	108.02	95.95	94.65	95.07	154.22	122.78	87.03	113.76	119.01	111.03	73.04	73.84	110.26	92.10	117.49	84.19	152.26	132.16	117.75	111.79	138.86	110.06	131.32	78.45	141.13	88.59	101.52	98.63	64.45	84.54	66.46	66.67	82.23	50.22	67.61
Q8TCJ2	STT3B	Dolichyl-diphosphooligosaccharide--protein glycosyltransferase subunit STT3B	9	97.16	132.87	117.57	116.17	112.87	134.97	126.99	101.99	100.19	102.17	88.56	109.00	111.75	99.08	92.21	85.15	100.98	119.27	83.80	95.42	143.40	128.15	106.43	116.85	119.14	116.57	116.98	95.92	109.99	107.06	92.42	94.05	92.28	95.55	92.56	84.84	93.82	79.57	96.45	88.14
Q14919	DRAP1	Dr1-associated corepressor	1	27.11	14.61	54.32	30.04	26.40	20.56	25.78	36.32	17.21	51.94	23.32	13.63	68.50	32.21	23.94	19.18	20.31	14.44	25.56	17.01	27.91	49.26	39.73	67.97	37.26	31.59	38.01	19.96	61.07	59.99	32.40	13.58	96.47	16.39	44.13	37.50	25.70	18.53	28.61	40.60
Q16643	DBN1	Drebrin	9	28.81	23.24	34.12	30.93	29.81	25.51	21.86	29.97	21.19	23.54	26.78	27.30	24.74	27.99	23.32	21.34	24.65	22.61	19.92	18.96	31.16	25.82	24.78	27.63	22.82	26.64	22.94	25.58	27.34	23.61	21.58	21.76	25.76	21.08	20.82	23.80	25.62	20.12	25.67	24.44
Q02750	MAP2K1	Dual specificity mitogen-activated protein kinase kinase 1	7	63.25	45.45	56.99	102.91	56.10	83.86	52.78	50.27	40.47	71.66	60.44	73.14	50.47	77.13	72.46	46.66	125.11	56.42	79.45	53.50	85.26	57.97	115.25	44.95	50.63	61.62	51.85	44.41	74.50	58.05	70.20	72.90	65.80	37.93	65.36	69.45	65.27	64.84	47.48	79.71
P36507	MAP2K2	Dual specificity mitogen-activated protein kinase kinase 2	4	34.38	35.63	42.49	42.73	30.25	40.92	37.95	29.98	42.63	36.97	35.00	35.42	39.32	36.77	39.21	33.17	24.90	33.44	37.86	44.43	43.53	45.30	41.08	33.68	35.94	37.87	24.95	29.56	32.73	31.49	38.36	35.83	29.40	43.79	37.62	46.29	31.67	38.83	29.74	36.82
P51452	DUSP3	Dual specificity protein phosphatase 3	7	213.21	185.63	230.59	201.98	158.21	201.40	180.87	192.90	228.23	188.12	112.13	228.65	213.98	324.04	190.09	126.15	206.35	153.68	186.91	205.38	177.56	151.92	253.15	200.77	190.04	162.07	134.05	158.99	242.14	214.53	203.27	241.12	229.27	265.84	252.75	215.17	224.19	323.01	199.36	211.03
Q14203	DCTN1	Dynactin subunit 1	30	125.10	120.34	111.36	118.24	99.98	116.31	106.54	111.06	97.21	93.72	110.95	110.23	101.80	114.62	104.16	98.86	113.93	114.92	106.49	96.18	123.05	114.02	115.62	122.74	107.88	114.05	97.87	109.21	116.14	105.55	122.94	98.70	107.72	104.11	110.89	120.59	132.37	107.34	125.37	114.95
Q13561	DCTN2	Dynactin subunit 2	15	349.37	361.02	351.05	374.77	302.56	294.74	280.51	343.93	259.09	314.16	425.71	303.07	413.04	277.91	298.65	329.68	307.42	319.68	259.17	295.99	419.04	377.43	346.98	390.91	320.56	263.96	405.94	328.59	293.64	333.62	333.96	323.62	291.53	321.63	361.42	291.93	318.08	345.00	282.10	319.96
O75935	DCTN3	Dynactin subunit 3	5	71.15	82.66	85.19	101.43	106.08	61.79	62.27	98.31	94.92	112.29	211.02	52.77	132.45	81.43	145.75	61.07	144.15	88.47	170.88	126.73	310.04	85.83	123.22	89.86	160.16	115.44	197.01	107.28	127.60	203.99	70.40	102.25	90.70	106.96	63.58	141.79	96.51	90.94	84.23	105.51
Q9UJW0	DCTN4	Dynactin subunit 4	8	51.20	73.53	73.09	58.97	53.36	54.64	52.72	57.38	53.14	54.82	68.85	63.49	57.72	66.54	57.38	54.25	59.99	63.03	55.59	58.66	85.01	60.50	67.64	78.96	63.68	55.16	71.36	55.17	59.41	61.95	76.33	74.70	61.67	61.64	76.27	44.55	61.72	54.90	60.69	63.67
O00429	DNM1L	Dynamin-1-like protein	26	240.64	230.32	218.85	220.94	205.40	223.73	216.49	202.92	180.36	186.87	216.71	210.55	188.82	237.19	220.14	205.61	209.92	194.39	200.02	194.61	283.17	191.28	254.54	217.92	211.05	215.98	200.93	183.35	211.29	199.72	221.81	208.13	183.41	189.70	193.13	208.01	207.85	179.02	195.46	190.59
P50570	DNM2	Dynamin-2	19	104.95	89.09	106.24	89.66	75.84	87.66	94.74	89.13	76.83	91.92	95.12	99.28	88.17	94.43	91.80	81.90	110.64	89.80	78.80	81.82	112.00	105.99	116.17	113.38	89.04	94.95	100.84	90.75	114.21	87.35	98.55	88.53	95.60	89.24	77.53	91.66	97.51	84.74	89.16	91.78
O60313	OPA1	Dynamin-like 120 kDa protein, mitochondrial	38	549.59	635.26	529.53	602.68	600.44	546.81	698.03	666.91	452.43	640.94	568.05	536.00	511.50	531.34	542.97	575.01	632.92	462.54	453.69	550.49	487.64	563.47	493.29	583.45	516.18	459.66	697.67	580.15	463.58	572.44	548.29	515.77	508.55	526.48	473.87	489.40	557.38	464.84	432.77	565.13
Q8TD57	DNAH3	Dynein heavy chain 3, axonemal	1	33.22	14.64	1794.12	514.26	20.69	747.42	838.41	7946.46	13.49	1182.73	22.78	17.39	4231.30	902.16	522.98	18.92	5085.53	477.81	22.59	752.47	943.12	23.66	835.56	1135.31	26.56	655.04	26.92	709.67	752.70	32.15	14.82	359.58	375.09	357.72	23.80	310.70	13.91	28.66	14.70	16.62
P63167	DYNLL1	Dynein light chain 1, cytoplasmic	1	86.72	118.24	80.61	109.21	57.72	15.02	58.74	18.66	68.62	84.11	99.36	18.44	68.90	23.81	93.10	16.95	17.95	52.10	97.84	89.54	112.99	97.91	88.03	94.61	78.51	122.16	80.02	69.32	74.80	74.53	16.33	29.79	25.71	69.48	13.47	26.04	23.04	13.56	95.41	19.29
Q96FJ2	DYNLL2	Dynein light chain 2, cytoplasmic	4	278.55	328.42	273.70	301.51	292.98	237.34	277.32	265.94	256.67	310.99	300.57	290.90	351.41	302.23	308.74	296.02	284.09	305.29	307.11	302.86	296.12	338.58	294.55	272.82	318.44	237.69	349.15	329.80	237.66	280.94	305.64	322.29	287.69	291.42	380.02	290.45	256.74	302.28	273.60	263.76
Q9NP97	DYNLRB1	Dynein light chain roadblock-type 1	4	84.21	88.06	86.57	98.29	82.54	76.32	73.56	83.40	84.29	86.42	89.51	83.91	97.78	81.03	86.13	81.19	79.45	80.29	80.38	103.04	92.82	98.75	86.14	87.76	76.08	74.22	83.37	88.12	70.71	89.14	99.65	81.01	81.17	89.61	72.32	75.44	69.84	73.22	62.50	73.66
O75923	DYSF	Dysferlin	69	198.99	220.27	254.44	216.75	223.45	209.84	236.31	208.00	205.31	200.29	213.80	241.90	187.49	230.66	209.55	221.52	250.56	202.82	232.26	223.93	268.01	326.40	283.99	228.18	257.20	237.05	290.10	227.51	227.44	190.03	213.49	244.71	226.52	213.53	238.52	229.10	232.10	200.02	199.34	204.43
Q03001	DST	Dystonin	9	25.21	18.89	22.55	26.58	27.78	20.20	24.36	19.95	18.16	22.93	26.10	18.81	21.66	26.73	28.93	18.11	25.02	18.65	22.56	17.23	26.47	27.09	24.65	20.57	24.44	26.18	26.53	28.96	28.42	26.26	18.67	27.82	27.35	21.03	23.54	29.05	22.46	22.60	22.17	20.07
Q9Y4J8	DTNA	Dystrobrevin alpha	14	199.43	166.13	240.32	131.30	130.28	207.45	206.56	162.83	212.91	129.60	136.17	212.48	118.13	182.30	187.93	146.75	211.43	171.66	255.94	183.92	266.58	162.61	316.51	227.98	188.85	229.55	173.63	159.74	284.35	155.76	203.82	180.07	195.45	204.58	167.69	201.63	192.98	211.02	199.54	186.88
Q14118	DAG1	Dystroglycan	14	268.60	282.32	343.43	255.90	252.92	309.67	273.67	232.08	236.90	272.47	271.69	308.68	310.34	313.70	264.15	273.48	311.26	241.05	279.20	273.97	441.09	374.40	354.71	315.30	309.00	344.52	378.01	350.27	251.75	355.83	273.19	281.75	297.94	286.89	273.22	240.57	239.16	257.82	194.99	217.70
P11532	DMD	Dystrophin	143	804.69	628.84	903.37	576.32	507.74	866.24	855.99	543.32	807.38	434.41	465.79	795.86	325.85	769.12	562.22	588.13	875.71	570.59	934.81	615.63	1011.08	548.25	1020.01	810.31	559.06	944.85	486.26	400.71	951.97	454.65	729.54	621.18	752.06	797.78	556.06	824.92	804.17	784.92	685.42	718.71
Q14258	TRIM25	E3 ubiquitin/ISG15 ligase TRIM25	6	30.87	32.27	30.83	34.39	31.67	31.52	33.02	21.30	22.32	31.09	26.23	27.97	38.02	31.98	29.30	25.23	24.66	31.44	22.52	23.04	43.21	34.07	31.86	31.30	26.90	31.06	26.46	25.98	28.16	27.10	28.02	24.76	22.91	24.94	24.74	26.50	24.91	23.79	18.51	27.33
Q9Y4X5	ARIH1	E3 ubiquitin-protein ligase ARIH1	5	20.90	29.83	26.84	22.77	22.22	34.33	31.63	16.74	27.10	22.36	24.79	28.11	20.15	22.94	24.91	30.07	31.25	27.99	24.27	21.06	32.80	23.73	25.83	28.73	23.20	23.41	23.14	24.75	23.18	24.02	30.33	23.01	22.68	26.52	23.27	21.77	23.02	21.40	31.67	29.19
Q7Z6Z7	HUWE1	E3 ubiquitin-protein ligase HUWE1	31	60.94	60.37	66.02	54.77	50.67	59.94	59.11	55.70	56.77	61.46	52.56	59.44	54.04	60.88	55.55	54.25	51.34	56.54	56.32	55.87	66.37	59.92	67.55	56.09	60.87	58.15	51.38	50.05	48.26	54.62	55.72	59.15	51.23	58.57	52.59	57.57	51.65	54.56	46.36	50.26
Q9Y508	RNF114	E3 ubiquitin-protein ligase RNF114	2	27.22	25.49	22.50	22.47	22.36	18.67	20.87	14.23	16.78	14.39	26.83	23.87	23.66	23.21	21.37	35.57	15.44	17.29	19.39	16.58	25.44	29.48	26.35	28.48	22.33	21.74	20.04	19.58	17.97	17.13	30.26	21.89	25.46	23.33	21.41	21.35	29.30	16.59	17.65	13.19
Q96K19	RNF170	E3 ubiquitin-protein ligase RNF170	1	15.22	22.09	28.27	19.87	15.63	20.07	14.58	19.55	23.97	26.05	14.20	17.86	26.77	31.81	19.50	31.49	33.36	19.25	26.37	27.93	16.72	18.34	22.03	19.31	30.24	15.66	13.54	19.63	15.60	14.73	32.35	22.29	13.84	24.79	25.02	19.49	15.83	25.20	16.32	18.90
Q5T4S7	UBR4	E3 ubiquitin-protein ligase UBR4	17	132.76	98.01	105.13	132.82	122.00	100.47	90.68	96.06	92.06	107.62	136.01	99.74	111.53	124.07	130.97	102.83	93.03	94.98	95.74	97.08	117.07	135.93	138.24	130.27	110.22	119.57	109.72	132.05	128.69	132.55	105.34	115.90	126.14	94.56	99.18	134.05	128.90	103.75	112.65	95.33
O94874	UFL1	E3 UFM1-protein ligase 1	13	52.16	50.77	55.56	62.79	52.39	42.61	44.68	45.31	46.65	57.65	57.92	51.65	62.16	55.72	49.58	51.81	43.55	47.69	54.76	54.06	66.89	59.75	64.91	60.65	61.12	61.44	54.39	55.93	60.57	56.59	55.86	55.76	60.99	52.16	50.34	50.48	52.87	55.51	42.34	43.33
Q15075	EEA1	Early endosome antigen 1	17	27.23	26.03	28.62	27.52	22.07	25.40	30.85	30.19	24.28	30.38	25.88	21.03	30.51	30.95	22.10	24.19	22.48	22.73	28.85	28.70	22.76	23.66	25.85	26.32	25.91	29.21	25.81	22.50	21.16	21.84	23.64	25.63	23.61	27.43	26.72	23.35	19.69	28.56	21.36	22.42
O00423	EML1	Echinoderm microtubule-associated protein-like 1	11	74.34	64.18	67.04	79.57	77.33	74.70	76.19	70.45	68.39	73.85	62.75	72.27	69.52	63.31	71.56	67.67	72.04	70.36	64.73	60.78	89.57	68.44	85.52	63.78	67.77	58.40	66.21	67.72	74.21	67.01	90.18	77.89	69.72	67.36	70.49	79.26	83.80	64.42	71.70	71.75
O95834	EML2	Echinoderm microtubule-associated protein-like 2	13	121.57	132.86	142.65	114.57	120.24	141.54	130.32	140.95	118.72	126.81	136.84	138.38	147.94	136.35	111.35	138.93	138.52	136.61	120.15	125.40	135.33	120.37	112.37	169.76	117.78	87.76	121.33	111.10	104.45	146.91	130.41	100.61	103.28	146.70	127.61	115.94	121.53	113.52	116.64	121.60
Q9HC35	EML4	Echinoderm microtubule-associated protein-like 4	3	126.19	163.79	118.67	166.79	158.95	95.09	168.51	132.40	104.43	134.08	149.75	128.95	159.22	138.57	160.96	144.27	133.30	99.56	126.14	130.93	239.77	154.84	325.10	105.48	109.95	133.88	129.51	188.84	193.46	130.68	135.19	147.48	140.55	159.58	147.97	140.84	121.03	145.12	128.39	129.38
Q13508	ART3	Ecto-ADP-ribosyltransferase 3	8	44.17	36.13	41.69	38.74	37.47	36.81	36.44	31.50	36.31	47.69	39.31	39.82	54.47	43.02	32.39	36.48	34.28	36.85	47.16	41.31	48.24	68.74	66.59	41.96	60.31	46.23	52.65	43.61	42.71	55.13	46.60	69.63	58.84	92.99	56.51	91.09	58.65	68.90	80.82	40.77
Q96C19	EFHD2	EF-hand domain-containing protein D2	3	21.77	33.54	20.37	29.32	32.42	56.91	21.73	24.32	26.64	52.30	35.10	39.79	21.87	52.46	24.86	25.03	21.76	21.59	30.41	25.99	27.63	18.73	28.02	26.28	18.20	32.41	20.15	25.34	19.07	31.54	31.02	23.29	20.74	32.76	20.40	20.33	47.89	20.46	32.46	24.80
Q12805	EFEMP1	EGF-containing fibulin-like extracellular matrix protein 1	14	106.73	120.33	253.89	88.70	143.21	143.84	113.75	159.60	121.71	189.57	159.59	117.26	198.84	155.91	74.29	185.97	130.64	95.06	105.27	106.67	142.68	135.97	138.25	141.62	99.05	141.69	96.95	81.61	116.60	105.35	86.78	75.29	67.55	78.78	77.45	64.44	71.73	73.10	72.04	77.04
O95967	EFEMP2	EGF-containing fibulin-like extracellular matrix protein 2	7	27.19	26.49	28.41	21.19	29.58	38.80	26.50	31.57	25.14	34.38	29.16	27.56	25.95	21.71	23.95	24.07	36.23	29.23	24.85	24.53	31.41	30.52	22.56	31.03	21.22	23.80	27.40	30.58	26.20	37.40	25.88	20.89	21.70	24.98	23.11	21.04	25.35	23.12	29.12	28.68
Q9H4M9	EHD1	EH domain-containing protein 1	16	278.56	264.68	347.25	299.23	195.83	177.06	220.47	173.90	248.47	257.45	251.74	233.54	247.24	249.57	225.22	203.84	227.32	208.96	224.55	246.26	272.21	281.13	329.29	292.49	220.87	228.95	208.45	187.82	203.50	233.65	309.53	264.12	257.05	279.99	229.21	249.05	228.38	245.00	240.99	276.02
Q9NZN4	EHD2	EH domain-containing protein 2	26	2604.22	2822.53	1620.25	3768.25	1411.25	1121.77	1676.78	1505.23	1565.03	1765.17	1625.58	1298.85	1182.45	1367.23	1176.84	1287.21	1056.64	1592.47	1122.71	1332.54	1071.36	1063.15	961.95	1021.16	935.55	1098.66	941.75	788.88	811.12	1077.00	1327.94	1195.06	1128.44	1266.37	1121.87	1393.47	1262.63	1002.60	1350.02	1447.26
Q9NZN3	EHD3	EH domain-containing protein 3	21	465.78	518.60	692.09	600.54	510.57	477.59	469.28	398.68	517.19	625.53	519.93	539.07	697.41	686.90	692.49	555.20	605.34	542.11	554.61	554.44	604.62	687.32	834.31	764.03	635.18	641.30	687.80	480.30	635.04	716.27	576.17	538.49	573.02	571.64	561.68	539.13	565.86	458.47	529.11	516.24
Q9H223	EHD4	EH domain-containing protein 4	23	608.20	583.28	1067.39	902.69	630.52	693.17	610.39	521.09	735.97	682.58	712.84	793.05	819.55	974.59	785.16	736.81	768.32	709.19	936.31	855.90	980.95	911.70	1155.79	1090.72	801.21	923.73	1002.14	718.77	959.36	855.58	787.21	716.34	740.79	775.40	698.88	779.99	712.72	671.92	695.14	729.29
Q92616	GCN1	eIF-2-alpha kinase activator GCN1	10	27.98	29.41	28.91	28.16	23.58	27.24	20.57	22.71	18.95	21.55	23.42	24.74	23.00	23.76	24.66	25.25	24.30	24.29	21.33	21.72	30.83	22.58	35.94	30.36	26.42	21.70	19.76	21.00	26.00	21.43	33.99	21.55	23.10	21.52	21.99	26.76	24.57	20.51	25.95	25.73
P15502	ELN	Elastin	6	21.62	25.06	28.59	22.40	21.51	33.22	25.07	424.90	28.37	59.66	25.26	24.44	32.45	35.10	24.97	38.66	30.95	37.08	26.95	32.29	20.62	25.72	23.42	69.24	21.74	32.19	26.40	43.97	25.58	55.03	25.28	22.90	23.87	27.63	26.40	22.34	21.73	26.41	21.00	23.99
Q15717	ELAVL1	ELAV-like protein 1	9	101.70	89.72	89.82	87.82	71.75	88.56	80.85	64.00	68.02	67.34	87.71	82.67	82.89	81.01	64.37	70.98	78.99	65.20	74.65	75.86	149.80	113.90	97.05	112.85	92.91	81.13	93.78	73.65	72.00	96.78	108.46	85.94	92.40	82.89	72.35	63.69	71.34	82.50	73.41	62.54
Q6IPR1	ETFRF1	Electron transfer flavoprotein regulatory factor 1	1	105.89	116.00	110.73	142.34	221.00	99.85	120.53	87.30	138.76	82.39	75.78	140.07	69.03	22.93	102.27	108.10	67.56	103.29	112.68	67.61	66.51	109.82	88.08	92.51	195.65	85.94	105.34	95.85	106.81	52.43	94.81	78.46	94.80	97.75	106.93	94.37	89.64	101.44	90.80	83.57
P13804	ETFA	Electron transfer flavoprotein subunit alpha, mitochondrial	17	3658.00	4376.66	2747.94	3894.90	4206.14	3189.48	3732.64	3488.71	3615.93	3145.83	3712.63	3456.80	2861.56	3402.42	4132.11	3714.87	3398.73	2941.52	4229.76	3479.88	3501.04	3500.01	2242.60	3889.65	3815.74	3081.10	3439.51	3462.11	3826.88	2962.03	4707.95	3719.24	3791.13	4144.82	3876.42	4354.01	4004.27	3906.10	4615.39	4553.18
P38117	ETFB	Electron transfer flavoprotein subunit beta	17	6546.17	7721.58	5212.18	7251.00	7889.53	5904.17	6845.49	6519.58	7044.81	5591.06	6920.71	6350.71	5088.12	5980.59	7953.15	6515.06	6470.47	5509.05	6831.76	6506.98	7052.25	6480.66	4423.37	6870.22	6955.88	5023.44	6411.93	6349.49	6556.56	5335.38	8800.90	8083.61	7226.39	8149.14	6856.15	8337.02	7456.54	7761.96	7743.68	8252.43
Q16134	ETFDH	Electron transfer flavoprotein-ubiquinone oxidoreductase, mitochondrial	26	2410.88	3002.25	1787.45	2001.54	2619.57	1830.64	2038.48	2096.79	2202.92	2702.47	2167.18	1893.04	1488.20	1741.78	2347.70	2189.95	2149.91	1715.44	2091.45	2380.85	2115.09	1883.15	1750.53	1864.12	2112.33	1756.28	2126.36	2045.23	1866.86	2030.49	3223.19	2561.90	2650.76	2313.24	2726.72	2931.60	3023.51	2671.62	2960.58	3599.34
Q8IZ81	ELMOD2	ELMO domain-containing protein 2	4	44.76	40.47	41.22	41.15	20.91	57.51	22.06	20.15	23.12	34.98	30.30	28.24	58.29	21.73	28.90	20.81	26.92	22.26	28.09	23.34	43.55	79.71	69.12	39.02	63.28	23.48	31.75	22.62	41.19	23.98	28.93	58.51	43.85	31.79	32.08	20.01	20.98	22.52	22.27	26.64
P68104	EEF1A1	Elongation factor 1-alpha 1	23	14273.14	11393.93	13865.70	12010.89	9596.44	10350.75	9891.93	10674.45	10541.84	12585.89	10898.75	9618.86	11782.48	11566.22	10128.44	8963.66	11086.80	9963.50	11337.57	9542.71	12560.58	10049.87	15921.11	11911.50	10498.60	12422.05	10213.75	9262.14	12056.64	12167.21	9723.85	9488.44	9868.33	9636.35	9145.18	9994.17	9598.03	9666.24	9546.40	8889.03
Q05639	EEF1A2	Elongation factor 1-alpha 2	13	836.50	831.39	893.99	842.95	746.73	896.14	931.16	851.41	1057.30	769.67	732.06	1027.22	955.98	915.00	835.33	803.38	898.03	886.19	846.02	955.89	1207.04	1002.41	1079.91	945.54	943.31	837.49	913.39	761.01	934.36	780.08	1195.59	1377.85	1164.73	1152.73	1113.33	1031.53	1205.87	1037.82	1087.93	1066.59
P24534	EEF1B2	Elongation factor 1-beta	6	281.74	237.22	268.42	236.27	246.81	199.42	240.76	217.03	226.16	231.12	288.36	220.44	292.14	227.74	267.13	224.49	217.43	199.21	233.98	222.63	321.30	280.84	279.14	261.41	268.85	254.31	348.49	273.40	213.74	251.39	228.48	239.93	230.88	216.14	222.47	234.67	189.33	227.58	183.86	163.84
P29692	EEF1D	Elongation factor 1-delta	15	436.92	389.42	393.95	450.66	338.15	321.13	351.93	328.39	311.51	408.87	412.77	340.06	407.33	394.19	412.28	339.30	360.76	355.68	348.37	331.12	517.25	470.45	520.52	437.10	382.97	376.11	449.24	378.59	395.73	421.65	374.29	356.25	360.44	329.07	319.48	369.44	324.94	313.18	303.15	294.77
P26641	EEF1G	Elongation factor 1-gamma	16	168.76	170.37	171.98	184.03	145.39	151.69	182.76	147.29	156.57	173.06	151.53	147.21	185.14	183.97	172.91	141.01	150.33	140.23	166.32	145.44	208.27	187.08	180.24	197.26	161.30	156.18	201.94	148.05	155.54	179.94	129.11	126.13	127.51	144.63	120.83	127.19	132.04	119.32	123.94	114.05
P13639	EEF2	Elongation factor 2	37	1485.16	1399.36	1534.18	1520.70	1341.13	1339.37	1532.34	1375.61	1309.08	1296.13	1335.04	1215.10	1520.22	1285.35	1400.90	1127.74	1363.22	1301.51	1353.01	1171.13	1516.81	1506.43	1800.64	1446.53	1670.15	1463.40	1735.38	1281.14	1607.99	1444.60	1369.94	1492.06	1537.82	1392.73	1457.27	1402.31	1662.44	1379.11	1522.32	1445.58
Q96RP9	GFM1	Elongation factor G, mitochondrial	20	141.22	172.40	144.07	140.34	170.78	135.82	155.00	145.84	140.75	155.35	135.62	153.53	147.16	135.62	164.35	146.06	128.54	134.20	132.73	145.75	174.57	152.89	164.60	120.90	153.27	138.00	138.61	169.86	118.58	131.24	156.61	159.23	161.89	148.43	150.71	148.94	155.45	158.50	120.44	138.40
P43897	TSFM	Elongation factor Ts, mitochondrial	8	79.09	70.20	53.85	75.19	67.75	39.10	72.21	48.11	66.85	50.49	65.92	64.91	69.45	72.50	65.35	50.65	68.48	45.45	60.14	43.47	70.08	57.37	56.37	62.52	62.66	43.84	69.68	48.82	55.66	47.86	80.30	79.97	57.50	76.98	66.00	57.74	80.33	56.74	46.60	51.83
P49411	TUFM	Elongation factor Tu, mitochondrial	29	3781.82	4805.76	4010.65	4398.30	4862.13	3402.89	4976.90	4143.55	4453.90	3966.07	3808.35	4512.16	3979.44	4160.63	5258.65	3460.95	4946.82	4003.54	4577.28	4640.93	3909.42	4363.71	4541.67	5068.79	5181.97	3849.67	5184.25	5093.59	4618.56	4205.41	4256.94	4544.91	4833.27	4554.27	4664.96	3919.22	5271.71	5285.26	4033.46	4425.40
Q15370	ELOB	Elongin-B	6	205.34	182.39	184.35	261.38	170.45	184.13	187.30	176.95	223.20	174.12	205.05	186.81	185.23	235.87	230.03	148.60	164.69	151.54	183.89	172.03	180.24	211.38	240.84	170.65	213.49	223.70	172.70	163.61	201.87	171.52	148.18	236.44	211.61	206.28	227.04	191.24	218.43	227.49	225.52	200.51
Q15369	ELOC	Elongin-C	3	81.73	60.60	85.77	101.17	44.91	65.60	61.01	55.17	36.76	51.20	77.39	88.87	45.00	53.59	47.92	52.71	63.33	69.47	53.62	42.46	98.61	67.87	70.97	44.26	71.65	56.63	41.04	43.65	55.78	50.83	103.54	74.32	99.89	94.93	91.06	82.32	71.30	39.24	52.88	49.77
P50402	EMD	Emerin	8	164.81	106.04	197.88	119.66	129.95	174.08	171.17	116.95	133.86	194.76	186.70	145.99	120.97	159.87	136.36	146.90	167.45	153.06	143.24	151.28	235.91	137.13	229.82	230.64	218.85	255.05	135.93	155.63	172.54	257.88	126.80	156.99	116.43	109.20	99.48	132.73	117.77	110.08	117.59	99.50
Q9Y6C2	EMILIN1	EMILIN-1	30	971.25	845.69	1333.76	495.63	913.91	1106.99	641.16	1053.78	732.25	1889.59	1478.26	837.80	1391.16	835.61	752.76	967.50	849.62	668.53	678.01	823.76	1540.84	1578.91	1467.30	1400.05	1320.01	1557.03	1392.45	907.06	1086.89	1464.90	525.89	329.69	349.30	356.56	285.87	277.63	478.59	545.35	494.61	339.78
Q9BXX0	EMILIN2	EMILIN-2	6	40.33	29.21	41.07	29.15	24.70	31.81	29.93	29.06	23.51	30.36	37.44	32.56	72.78	26.46	27.79	40.58	31.79	27.66	30.50	27.29	33.25	29.16	24.30	33.62	26.19	24.33	21.26	27.63	25.76	27.13	107.78	27.03	40.07	39.83	37.86	88.77	30.76	24.69	33.25	66.85
Q9NT22	EMILIN3	EMILIN-3	11	39.21	31.92	51.39	30.39	31.55	32.79	30.83	34.08	30.50	33.31	63.70	35.56	81.39	37.33	34.50	36.07	48.58	29.72	37.27	31.54	84.95	102.66	73.51	44.70	74.75	45.77	51.16	42.18	45.15	48.28	91.09	32.55	40.81	31.45	33.48	34.89	60.81	42.05	41.15	25.89
P17813	ENG	Endoglin	7	84.12	108.45	121.44	53.17	107.50	119.78	67.85	96.75	63.49	140.11	63.21	61.99	102.63	72.35	89.53	47.31	86.05	61.47	100.42	74.03	141.70	155.76	108.08	129.95	130.23	116.35	108.77	96.64	110.71	135.08	40.45	31.72	52.46	37.73	49.17	51.37	36.10	32.44	32.95	49.80
O94919	ENDOD1	Endonuclease domain-containing 1 protein	4	42.12	22.16	33.15	33.93	40.40	31.25	35.35	39.43	20.59	48.98	37.15	23.15	39.15	38.29	34.99	22.38	35.52	26.41	21.74	25.77	30.36	33.71	24.53	31.11	40.33	35.25	34.85	35.23	26.96	49.93	21.23	24.00	25.46	20.02	20.76	19.35	26.05	19.79	28.74	22.27
Q14249	ENDOG	Endonuclease G, mitochondrial	4	36.74	35.45	36.61	40.91	29.28	27.40	39.67	32.15	28.89	22.47	41.63	56.53	38.08	36.45	25.91	26.07	24.63	23.75	50.64	47.41	47.53	103.52	75.95	68.05	49.57	48.25	42.58	31.60	27.94	25.87	90.64	86.57	99.24	84.35	58.17	49.78	47.92	38.23	36.94	20.34
Q9Y371	SH3GLB1	Endophilin-B1	6	128.55	133.32	95.66	127.16	73.13	78.84	80.01	74.91	80.82	83.96	80.29	85.83	73.19	110.08	76.42	65.82	80.29	76.80	69.65	74.45	109.73	82.62	87.20	82.24	90.81	81.58	65.96	79.09	79.08	80.74	85.00	88.04	84.99	87.71	90.11	65.04	74.60	102.41	79.05	67.48
Q9NZ08	ERAP1	Endoplasmic reticulum aminopeptidase 1	12	61.55	49.12	46.58	35.89	42.17	37.64	39.52	38.34	37.18	44.76	47.55	44.63	48.63	31.28	30.53	38.08	38.27	44.06	39.48	43.92	57.60	64.73	45.83	30.49	38.68	36.04	33.71	34.19	38.19	35.79	43.70	36.23	37.66	40.81	36.17	32.86	28.03	37.04	29.89	37.48
P11021	HSPA5	Endoplasmic reticulum chaperone BiP	26	1535.13	1573.30	1663.29	1928.47	1624.10	1709.69	1648.06	1413.00	1582.46	1784.38	1808.53	1440.03	1647.07	1649.08	1580.42	1606.74	1640.04	1472.15	1703.50	1562.91	2250.36	2465.81	2111.32	2254.87	2025.86	2344.65	3169.07	1856.53	2420.84	2185.51	1071.99	1270.82	1198.00	1289.11	1180.41	1370.81	1437.13	1116.18	1079.81	1120.74
Q7Z2K6	ERMP1	Endoplasmic reticulum metallopeptidase 1	8	39.07	46.29	51.71	37.02	36.13	52.08	51.85	48.01	30.30	29.78	46.77	48.99	59.70	38.40	45.68	40.11	45.07	38.43	35.66	33.47	58.44	37.45	54.84	45.70	43.12	38.84	61.68	37.66	35.21	43.16	36.71	38.70	36.06	40.53	36.95	39.65	40.72	32.59	39.94	34.64
P30040	ERP29	Endoplasmic reticulum resident protein 29	7	151.59	175.99	143.14	171.60	164.11	152.91	142.52	137.93	138.78	167.77	184.81	115.25	171.37	156.59	131.23	125.20	130.08	114.88	127.99	149.16	145.06	165.06	138.09	146.06	152.99	159.47	198.02	121.96	139.13	157.90	112.71	144.44	103.16	119.36	135.23	97.51	98.93	114.31	101.48	109.06
Q9BS26	ERP44	Endoplasmic reticulum resident protein 44	11	133.56	145.21	145.37	158.05	135.25	141.65	137.45	121.80	120.62	183.99	161.27	129.45	140.73	142.99	138.31	146.80	132.71	113.04	121.67	142.45	168.53	153.83	162.62	173.10	165.41	178.58	165.87	126.17	123.61	173.79	112.14	123.86	109.10	105.21	113.82	94.56	103.51	94.71	95.39	109.52
Q969X5	ERGIC1	Endoplasmic reticulum-Golgi intermediate compartment protein 1	5	34.08	23.78	27.41	26.17	31.81	22.96	23.93	25.25	22.75	22.08	42.23	28.91	28.26	26.61	31.87	20.91	22.81	20.39	18.86	18.07	37.32	41.08	28.03	23.78	19.58	32.96	24.71	39.41	28.31	49.16	24.82	29.23	29.02	21.71	20.04	27.92	27.38	19.53	27.03	25.46
P14625	HSP90B1	Endoplasmin	30	1303.53	1221.28	1346.20	1450.71	1186.84	1230.26	1311.63	1292.17	1050.21	1386.32	1373.41	1005.41	1203.59	1339.38	983.32	1113.14	1183.41	1081.80	1143.66	1071.69	1554.56	1474.69	1483.73	1576.07	1224.97	1512.54	2099.90	1241.07	1502.02	1498.33	863.52	766.50	729.03	853.08	699.64	833.10	914.00	708.77	761.79	778.71
Q53H82	LACTB2	Endoribonuclease LACTB2	5	49.24	50.17	44.60	65.39	44.55	49.74	40.88	41.53	34.24	43.13	41.24	37.29	47.99	54.28	53.15	37.12	40.28	40.28	40.43	34.16	34.58	40.44	41.60	37.11	40.45	40.80	46.39	40.72	29.81	40.78	37.77	51.90	43.93	39.86	51.03	43.39	30.58	46.60	32.62	38.13
O60869	EDF1	Endothelial differentiation-related factor 1	3	28.17	23.59	22.71	30.06	25.37	18.75	21.92	17.35	20.27	18.45	30.66	24.54	26.76	23.76	24.63	20.14	21.07	22.69	17.63	18.09	29.25	34.58	28.00	24.00	21.25	25.25	24.18	23.70	18.78	24.66	26.30	23.54	26.67	22.08	21.61	24.31	19.22	19.33	23.05	19.35
P84090	ERH	Enhancer of rudimentary homolog	3	69.40	48.35	47.77	86.29	70.74	49.52	37.44	55.67	47.52	49.30	71.94	55.04	58.21	62.14	57.92	56.16	59.58	55.75	47.61	49.95	78.40	60.02	66.22	74.94	57.62	60.10	62.63	75.97	68.14	72.90	59.95	56.07	63.22	51.97	42.96	53.36	69.19	43.04	63.32	82.33
Q9UHY7	ENOPH1	Enolase-phosphatase E1	4	51.89	47.67	31.84	39.56	56.25	34.80	33.42	29.84	29.34	29.15	51.65	38.82	28.13	49.08	52.07	26.60	28.49	33.39	37.06	26.75	45.79	55.20	60.03	39.83	44.45	44.07	31.82	37.32	32.72	45.54	35.11	41.78	45.94	34.57	38.05	35.07	55.74	27.24	37.27	21.96
Q9BV79	MECR	Enoyl-[acyl-carrier-protein] reductase, mitochondrial	5	142.70	311.30	252.82	304.00	345.68	214.84	337.47	287.24	273.42	243.70	295.83	287.09	270.07	278.68	382.35	240.87	344.26	224.48	289.92	250.45	279.26	278.30	266.82	305.09	332.47	191.78	415.80	337.56	298.39	222.95	353.00	326.96	325.80	392.50	357.09	300.22	467.82	332.82	311.64	309.63
P42126	ECI1	Enoyl-CoA delta isomerase 1, mitochondrial	8	1077.99	791.88	1067.57	1031.01	1169.17	950.07	1199.29	902.98	1109.96	873.86	1444.57	750.62	1178.49	980.78	1184.67	1020.23	1234.13	1077.62	1123.69	1041.91	1503.51	864.23	969.17	1477.94	1199.66	968.46	1341.82	1114.93	1099.61	1169.18	1581.51	886.67	1663.25	1527.69	1495.89	1379.05	1262.04	1797.01	1258.71	1192.15
O75521	ECI2	Enoyl-CoA delta isomerase 2	14	324.14	381.24	352.21	451.04	530.67	304.21	463.12	383.69	415.17	347.68	459.86	401.49	435.66	408.82	624.87	404.24	477.15	354.31	441.74	394.71	401.63	449.46	390.26	445.86	581.31	377.76	565.62	463.92	447.36	341.15	554.92	513.18	522.97	568.99	679.72	530.12	547.10	459.47	535.71	503.80
Q86YB7	ECHDC2	Enoyl-CoA hydratase domain-containing protein 2, mitochondrial	6	57.57	63.30	42.30	65.04	69.28	43.75	52.86	39.63	44.08	36.41	49.87	50.83	38.29	40.78	39.92	47.35	34.92	41.37	40.38	35.03	55.46	38.40	48.65	39.27	49.47	36.52	40.11	36.39	43.24	30.13	90.68	76.42	96.90	76.36	108.39	88.25	59.42	69.49	68.13	42.31
Q96DC8	ECHDC3	Enoyl-CoA hydratase domain-containing protein 3, mitochondrial	7	143.63	167.52	77.30	200.82	105.37	52.00	113.89	73.11	66.47	100.13	89.66	86.10	56.05	76.90	98.05	55.10	96.58	82.08	68.12	96.39	137.64	110.10	109.64	139.54	106.71	52.49	118.67	107.88	59.73	96.84	125.85	105.75	81.04	103.68	86.94	45.14	90.08	66.69	49.06	97.78
P30084	ECHS1	Enoyl-CoA hydratase, mitochondrial	15	3106.52	5587.91	1904.17	4997.64	3470.11	1883.60	2670.12	3006.03	2501.49	3474.96	2201.98	2203.22	2307.49	2198.73	2656.96	2280.74	2314.09	2414.83	2171.19	2239.98	1810.81	1853.30	1520.38	2050.47	2027.46	1855.22	2069.45	2513.38	1904.87	1755.60	2596.58	2660.40	2919.01	2961.96	2690.46	2536.31	2538.79	3464.46	2502.47	3338.18
P54764	EPHA4	Ephrin type-A receptor 4	2	588.76	831.77	2087.22	488.96	614.64	634.58	741.56	718.65	580.46	522.40	566.26	396.88	1259.19	564.01	604.27	606.75	796.40	605.88	590.22	545.28	710.60	706.94	2194.06	657.50	528.96	496.21	643.37	525.27	455.47	643.17	797.46	715.76	571.16	678.59	727.75	421.34	549.01	735.61	406.18	376.08
Q9UBC2	EPS15L1	Epidermal growth factor receptor substrate 15-like 1	17	41.36	35.49	38.22	44.34	36.50	32.83	35.15	36.11	30.53	33.00	42.04	34.69	30.86	38.61	32.85	32.98	37.82	30.24	39.45	36.21	45.81	43.05	37.77	42.26	40.19	40.59	43.66	38.77	43.17	38.74	33.13	35.02	37.80	28.95	36.75	33.85	36.93	36.06	31.33	30.54
Q9NRG7	SDR39U1	Epimerase family protein SDR39U1	6	181.03	191.07	218.12	218.65	260.04	168.70	250.05	213.12	162.49	154.21	189.59	202.86	161.74	224.77	230.88	124.65	206.62	177.92	156.73	182.81	225.85	248.77	172.84	229.96	254.15	128.94	217.10	165.90	188.51	182.23	152.78	141.18	171.43	170.96	197.36	118.56	174.65	233.01	181.17	163.07
P07099	EPHX1	Epoxide hydrolase 1	20	1533.23	1542.76	778.50	2719.50	1057.70	458.52	818.16	852.35	566.21	1194.51	876.90	560.86	593.99	728.12	507.41	452.74	365.97	682.47	462.52	439.85	546.74	579.84	564.28	599.26	518.56	677.40	543.11	449.50	408.76	569.82	500.88	511.51	424.90	511.73	357.25	370.38	377.06	352.03	551.10	473.75
O43556	SGCE	Epsilon-sarcoglycan	9	167.69	116.22	135.33	115.93	105.55	102.97	137.27	94.21	107.26	110.59	162.90	142.03	94.79	113.21	132.85	105.83	107.37	118.95	109.16	87.17	233.18	125.94	140.47	112.42	103.65	126.32	97.67	113.11	115.60	106.51	97.31	94.69	83.35	76.03	77.95	93.31	89.77	71.60	73.33	72.83
Q9Y6I3	EPN1	Epsin-1	5	53.81	38.12	54.11	51.38	37.17	56.21	51.26	40.32	36.86	36.39	60.93	30.94	44.14	44.69	40.72	43.61	58.19	40.32	41.69	35.03	48.54	59.67	51.79	47.87	39.99	49.25	40.43	41.12	35.62	45.96	38.18	40.41	39.52	42.01	36.53	56.14	44.24	27.30	33.48	32.62
O95208	EPN2	Epsin-2	1	32.77	14.84	35.59	29.57	20.98	16.33	30.94	16.77	13.68	25.01	23.09	27.35	30.42	25.59	30.14	18.66	17.62	18.17	22.29	21.50	14.15	23.98	29.22	45.22	26.92	25.10	26.58	15.20	33.22	22.26	15.03	26.36	23.70	32.84	23.48	30.15	13.73	29.57	14.50	16.39
Q99808	SLC29A1	Equilibrative nucleoside transporter 1	4	57.34	45.63	36.34	50.51	48.80	34.46	37.02	32.19	33.38	38.80	55.04	47.19	44.62	42.13	40.43	32.36	31.40	37.05	38.05	38.61	70.57	56.89	52.83	38.84	49.07	49.38	47.01	41.58	45.46	44.18	39.37	49.79	48.97	43.84	38.27	27.80	33.36	31.90	28.21	25.84
Q8N766	EMC1	ER membrane protein complex subunit 1	16	35.30	39.30	38.94	41.99	40.78	43.71	38.01	38.98	37.05	34.89	35.94	36.02	31.89	35.52	28.71	37.03	29.78	37.23	25.82	36.74	38.55	48.64	38.89	43.75	32.69	40.22	37.13	39.47	36.55	36.10	32.67	38.22	36.80	33.95	30.89	28.67	33.40	32.78	35.06	39.30
Q15006	EMC2	ER membrane protein complex subunit 2	6	45.69	77.34	80.04	50.58	53.39	69.83	48.39	56.89	43.67	53.00	65.07	70.75	49.73	44.28	57.88	55.45	65.06	52.57	42.46	49.23	69.88	74.15	59.11	74.99	67.82	73.60	72.82	50.98	53.14	63.76	44.83	42.82	60.88	49.54	59.43	52.38	51.20	33.29	48.29	47.90
Q9P0I2	EMC3	ER membrane protein complex subunit 3	4	27.11	27.71	23.79	24.10	26.65	24.08	22.98	22.11	25.33	11.39	24.58	32.47	30.13	26.16	22.67	32.99	31.14	24.22	17.95	13.05	30.46	27.52	30.26	26.08	26.15	22.63	16.00	21.67	25.45	18.93	30.61	25.98	27.71	21.47	19.99	21.47	29.78	21.71	17.49	23.58
O43414	ERI3	ERI1 exoribonuclease 3	4	48.53	78.09	72.49	43.15	90.67	84.95	91.64	90.54	51.22	40.58	98.00	59.72	67.63	40.48	50.22	54.87	92.33	76.40	40.84	78.87	212.92	58.18	140.01	72.89	112.28	37.21	155.16	66.10	52.60	59.77	86.31	152.84	190.25	98.96	93.26	49.39	128.35	47.22	48.24	73.17
O94905	ERLIN2	Erlin-2	11	137.69	135.63	137.45	123.75	112.73	131.65	111.74	115.77	103.41	143.94	147.89	114.51	118.88	116.62	92.30	115.92	94.98	127.27	98.03	115.30	113.80	147.80	106.07	120.93	107.87	149.05	118.68	117.03	100.62	140.76	88.71	81.10	89.13	85.60	93.68	90.85	78.23	102.90	86.70	83.29
Q96HE7	ERO1A	ERO1-like protein alpha	5	1696.61	1943.54	1729.41	1443.30	1915.67	1917.88	1648.76	1815.55	1576.72	1283.57	2111.43	2450.95	1865.82	1944.23	1565.21	1630.47	1578.38	1428.39	1714.33	1897.13	1775.51	2170.75	2432.15	2111.69	1761.34	2243.69	1874.36	2019.42	1620.32	1495.24	2367.55	2073.87	2270.65	1966.92	1571.73	1632.50	1886.43	1726.42	1647.05	1561.42
Q9H0W9	C11orf54	Ester hydrolase C11orf54	7	98.70	97.40	86.46	209.83	88.51	69.44	62.25	76.57	99.87	115.98	100.62	141.04	119.66	121.52	74.29	97.26	65.49	110.62	90.59	89.47	59.17	83.79	72.29	79.07	95.29	87.59	80.26	71.47	64.01	88.57	69.24	111.84	86.98	87.91	84.01	87.68	64.13	77.89	82.14	70.09
Q92506	HSD17B8	Estradiol 17-beta-dehydrogenase 8	8	202.71	243.74	181.34	205.25	253.85	166.87	212.25	147.15	180.38	216.44	274.63	259.16	213.52	223.56	236.26	172.60	239.54	164.60	215.89	190.52	233.24	263.54	224.15	302.18	248.78	161.14	262.76	201.12	198.57	240.91	146.43	191.52	160.61	158.16	198.09	132.35	176.99	162.22	165.13	149.53
Q99447	PCYT2	Ethanolamine-phosphate cytidylyltransferase	5	62.75	70.73	49.81	74.47	47.09	41.08	47.84	45.85	41.91	53.50	55.23	36.79	51.28	61.79	48.09	47.21	60.69	35.70	38.06	45.55	47.57	42.97	49.73	41.76	44.55	58.37	52.33	45.26	40.33	41.08	51.92	88.75	59.96	60.25	55.12	56.68	50.29	55.09	46.60	47.73
Q9C0D9	SELENOI	Ethanolaminephosphotransferase 1	1	13.49	20.76	33.17	14.95	20.77	26.67	30.14	26.09	31.85	14.50	18.87	25.78	35.52	16.03	19.37	23.70	25.10	29.00	19.84	21.02	35.60	56.21	49.04	51.83	16.18	17.93	16.65	19.24	32.69	13.95	28.99	16.78	14.85	32.94	15.10	14.67	32.22	14.99	30.49	26.98
Q9NTX5	ECHDC1	Ethylmalonyl-CoA decarboxylase	13	564.25	566.04	261.44	1000.11	383.03	206.60	349.64	269.22	301.07	245.72	297.81	193.45	213.09	377.28	223.16	179.54	179.21	277.86	203.61	203.85	163.68	175.60	164.22	180.02	185.40	175.68	188.97	169.84	143.85	162.88	170.13	179.22	180.30	229.08	175.17	165.74	162.17	219.13	171.33	166.05
P60842	EIF4A1	Eukaryotic initiation factor 4A-I	17	739.76	711.76	770.86	815.67	652.09	658.72	666.31	666.09	638.32	717.38	764.61	564.35	758.89	733.27	614.53	522.56	592.74	616.99	630.98	635.75	692.88	700.95	743.40	710.76	674.33	710.41	769.10	670.90	638.28	697.65	606.01	683.49	608.17	607.14	633.77	584.50	629.39	646.00	540.58	530.38
Q14240	EIF4A2	Eukaryotic initiation factor 4A-II	8	192.14	204.18	161.34	204.91	181.95	158.08	167.47	192.95	122.89	172.52	181.48	163.68	168.27	194.18	194.70	148.79	152.74	157.92	157.49	172.56	194.22	201.53	218.13	169.77	189.25	127.22	191.22	173.87	169.11	179.75	162.37	166.92	186.73	174.51	205.77	195.51	183.14	177.66	152.18	176.87
P38919	EIF4A3	Eukaryotic initiation factor 4A-III	9	37.77	37.62	42.38	39.82	37.51	38.97	37.81	39.21	34.26	38.48	44.11	35.25	53.19	43.13	35.04	32.77	34.91	29.84	34.85	38.28	54.49	65.02	46.64	45.60	41.47	45.93	42.17	43.02	46.51	55.71	37.76	40.57	48.14	43.13	37.16	40.59	35.18	34.99	35.92	36.68
P15170	GSPT1	Eukaryotic peptide chain release factor GTP-binding subunit ERF3A	4	118.31	104.43	74.21	104.14	69.82	54.46	57.63	59.12	42.92	58.87	111.44	63.04	48.81	66.92	61.88	56.41	61.83	44.03	54.98	53.12	84.25	83.80	115.21	100.84	71.01	83.60	52.98	57.15	72.24	68.16	68.48	92.36	81.64	90.11	60.53	70.62	58.29	60.32	52.96	61.51
P62495	ETF1	Eukaryotic peptide chain release factor subunit 1	8	71.14	83.14	75.46	78.08	57.52	66.25	63.72	47.28	53.45	70.53	56.97	66.51	75.57	61.66	58.85	61.91	67.05	67.79	66.41	52.16	82.82	99.86	91.59	70.45	69.48	54.03	76.26	56.91	67.73	70.53	63.70	58.88	51.91	68.50	58.55	62.83	56.97	61.09	50.24	61.23
O43324	EEF1E1	Eukaryotic translation elongation factor 1 epsilon-1	4	44.92	37.40	27.68	34.61	40.50	49.94	38.60	39.58	28.49	31.49	35.09	39.14	31.09	33.83	31.85	37.44	38.48	39.77	28.87	30.07	44.43	33.06	36.38	44.57	38.07	30.88	31.18	37.23	41.86	45.30	42.64	27.09	36.12	23.45	31.15	30.97	44.73	28.62	40.03	39.23
P41567	EIF1	Eukaryotic translation initiation factor 1	3	67.14	57.98	76.60	76.71	56.77	37.33	38.58	47.33	29.05	24.49	54.72	69.07	51.23	71.37	70.56	29.56	40.08	41.21	46.61	49.04	82.74	77.45	110.34	72.96	64.34	55.41	71.49	58.20	52.04	55.09	81.97	62.80	77.43	44.81	46.21	63.40	50.42	41.93	39.63	37.88
P47813	EIF1AX	Eukaryotic translation initiation factor 1A, X-chromosomal	3	63.03	50.16	45.35	64.86	60.23	45.82	39.97	40.83	46.71	33.20	62.33	38.64	44.18	46.37	30.55	41.80	38.26	40.96	39.16	30.72	28.00	47.10	60.67	50.28	43.66	60.27	50.48	51.19	67.93	70.74	39.87	42.20	35.46	42.97	39.48	50.35	40.79	59.00	46.44	35.44
O14602	EIF1AY	Eukaryotic translation initiation factor 1A, Y-chromosomal	1	26.80	155.53	173.72	180.52	165.12	19.97	203.91	155.21	207.50	14.80	28.23	178.60	14.98	111.53	215.47	15.26	164.42	131.44	191.65	17.21	23.58	158.89	228.62	144.17	194.83	23.00	203.46	134.02	187.35	25.93	18.37	184.58	172.41	181.24	163.93	24.66	153.71	14.31	176.29	33.29
P05198	EIF2S1	Eukaryotic translation initiation factor 2 subunit 1	16	232.25	165.53	176.68	249.46	200.61	174.30	173.46	187.36	173.48	194.96	230.25	172.84	220.30	220.96	200.09	156.60	178.46	168.23	153.09	155.74	219.29	221.29	211.25	199.76	214.02	189.93	202.78	197.51	182.67	224.11	181.97	203.16	186.21	157.93	183.04	229.70	217.49	165.50	189.35	190.66
P20042	EIF2S2	Eukaryotic translation initiation factor 2 subunit 2	8	54.26	37.69	50.39	63.77	52.33	44.61	52.19	50.02	64.44	53.81	50.18	50.50	56.54	55.62	55.05	48.77	59.75	47.29	47.71	49.99	63.06	60.60	60.91	61.40	54.39	52.49	57.07	61.64	51.70	56.22	45.74	57.87	58.58	63.39	46.92	62.90	50.00	48.24	59.63	52.36
P41091	EIF2S3	Eukaryotic translation initiation factor 2 subunit 3	13	386.78	576.22	448.55	480.94	533.72	497.59	460.76	570.62	416.15	558.93	520.65	509.28	488.06	444.72	426.31	468.77	526.26	506.91	416.23	416.38	602.95	574.64	495.37	507.03	501.65	439.90	563.45	562.02	526.18	549.06	545.03	423.88	455.85	422.45	438.80	541.05	526.88	438.97	463.42	557.83
Q14152	EIF3A	Eukaryotic translation initiation factor 3 subunit A	23	120.28	127.05	131.59	133.78	109.44	123.59	120.09	115.50	93.64	107.45	122.80	103.42	116.50	151.35	111.00	99.60	107.22	104.87	112.76	106.69	138.34	129.24	132.21	132.01	124.49	141.83	118.13	112.37	113.91	114.94	104.91	116.53	110.30	96.95	108.72	117.61	110.39	98.75	103.32	99.90
P55884	EIF3B	Eukaryotic translation initiation factor 3 subunit B	19	93.16	97.10	94.53	98.73	78.59	96.68	83.58	99.55	81.54	93.95	93.90	97.72	94.95	87.21	80.19	93.38	110.53	88.38	79.96	83.92	101.19	97.99	93.91	102.28	89.27	78.45	90.08	82.46	87.77	89.53	93.42	76.43	79.31	84.69	79.10	77.72	84.83	79.82	76.98	88.97
B5ME19;Q99613	EIF3CL;EIF3C	Eukaryotic translation initiation factor 3 subunit C-like protein;Eukaryotic translation initiation factor 3 subunit C	14	98.90	101.98	112.83	103.86	89.42	84.92	91.21	75.42	94.60	103.94	95.68	97.89	103.16	101.42	83.26	89.77	83.26	92.68	95.89	97.10	89.42	107.09	110.34	98.27	106.57	108.11	91.50	87.81	95.37	82.72	89.38	101.46	93.20	110.43	94.94	82.28	74.15	95.21	75.04	78.47
O15371	EIF3D	Eukaryotic translation initiation factor 3 subunit D	11	28.05	29.80	31.36	23.29	21.50	28.61	26.04	30.59	27.42	27.15	37.00	27.57	27.82	19.68	21.49	26.06	26.93	27.42	25.33	27.41	23.87	32.11	25.73	28.09	23.80	21.08	24.96	19.65	22.58	21.59	24.82	21.72	23.51	28.02	24.89	19.89	19.75	23.45	20.66	19.12
P60228	EIF3E	Eukaryotic translation initiation factor 3 subunit E	14	98.42	87.74	91.24	93.47	79.00	81.65	76.88	71.31	58.20	90.84	101.86	64.98	99.53	92.47	80.00	63.15	64.25	61.21	66.82	70.52	88.82	84.61	104.08	115.73	92.50	87.71	106.60	86.08	76.36	91.32	60.94	74.95	82.71	67.00	64.85	65.37	66.98	72.82	59.78	50.69
O00303	EIF3F	Eukaryotic translation initiation factor 3 subunit F	6	72.22	59.76	76.93	74.27	57.47	59.37	57.40	53.69	55.31	70.68	71.06	62.20	75.22	80.44	48.00	57.09	61.25	55.43	59.96	59.74	69.95	72.84	79.77	82.35	70.74	74.18	61.50	67.28	64.49	70.82	67.94	65.87	73.91	57.45	66.79	51.76	58.04	71.98	56.99	63.21
O15372	EIF3H	Eukaryotic translation initiation factor 3 subunit H	4	70.09	29.69	38.43	34.31	30.84	35.39	49.65	89.44	18.31	25.14	44.14	29.14	26.85	93.78	72.34	19.78	82.13	29.91	80.70	30.19	157.69	137.22	61.91	54.69	46.06	52.87	71.78	34.09	41.03	86.03	34.41	40.03	48.05	53.73	18.67	43.92	25.55	19.95	59.55	47.63
Q13347	EIF3I	Eukaryotic translation initiation factor 3 subunit I	10	60.81	57.86	62.42	59.29	59.12	64.22	61.52	54.79	41.13	46.47	56.69	57.54	49.78	53.90	52.38	59.87	53.44	50.07	49.89	49.48	68.67	58.17	59.51	72.66	52.70	53.90	59.22	60.30	59.92	62.88	62.19	46.31	48.17	47.67	44.22	47.97	49.92	46.93	53.80	55.21
O75822	EIF3J	Eukaryotic translation initiation factor 3 subunit J	5	118.43	107.15	89.50	207.60	140.07	57.30	100.23	119.81	120.02	64.24	79.81	83.38	86.66	155.30	142.45	123.15	83.65	84.12	138.02	42.21	103.19	111.83	127.80	94.06	131.37	47.25	137.19	140.94	67.65	149.59	167.04	133.59	97.38	128.32	70.70	202.71	150.99	77.74	132.88	120.45
Q9UBQ5	EIF3K	Eukaryotic translation initiation factor 3 subunit K	6	81.24	104.70	90.70	85.19	82.64	94.02	102.06	95.88	99.94	93.99	86.92	92.40	104.73	83.43	90.44	87.53	114.21	92.59	92.17	97.36	80.04	94.74	107.62	75.13	88.10	85.87	80.52	75.27	82.94	100.57	101.17	113.80	107.66	104.55	101.50	99.55	97.07	98.53	80.27	84.19
Q9Y262	EIF3L	Eukaryotic translation initiation factor 3 subunit L	14	320.83	230.33	263.56	335.31	271.25	264.08	256.27	241.17	223.54	262.43	307.43	243.17	258.16	336.31	308.42	227.88	253.67	234.49	234.21	246.82	305.19	313.48	324.40	299.79	277.23	330.11	285.43	296.23	286.88	313.19	246.29	308.82	292.61	235.06	259.91	307.01	243.28	203.69	254.65	239.24
Q7L2H7	EIF3M	Eukaryotic translation initiation factor 3 subunit M	8	46.53	52.11	51.55	57.71	51.24	39.35	50.09	40.42	48.23	46.94	68.31	39.53	53.46	50.75	50.13	41.42	42.45	37.81	49.82	36.72	53.12	58.38	57.89	40.72	52.79	61.96	57.61	54.84	45.57	41.38	44.89	56.01	57.95	46.91	52.16	44.73	43.80	47.59	41.33	39.73
Q04637	EIF4G1	Eukaryotic translation initiation factor 4 gamma 1	16	60.64	64.37	68.89	59.33	52.72	57.55	68.03	65.44	64.69	69.91	51.95	54.30	71.92	79.74	54.92	70.45	77.67	55.81	78.20	72.14	78.93	67.76	82.06	62.83	66.15	62.08	60.52	53.92	55.19	52.45	72.94	65.57	58.89	72.87	69.09	62.10	56.49	70.57	49.84	57.30
P78344	EIF4G2	Eukaryotic translation initiation factor 4 gamma 2	9	34.83	21.48	22.91	24.54	32.37	31.21	27.28	33.07	20.80	27.90	26.47	29.29	23.04	32.54	29.30	24.24	29.22	22.21	29.48	25.22	40.73	23.29	27.79	25.96	22.75	34.15	21.63	22.91	27.66	27.52	25.17	22.80	26.88	26.35	31.42	34.49	28.87	27.08	25.06	25.65
P23588	EIF4B	Eukaryotic translation initiation factor 4B	2	44.23	50.74	53.52	50.46	57.14	39.61	33.18	33.60	11.48	23.83	42.49	60.75	60.93	47.88	33.24	31.46	44.67	32.46	27.87	31.87	51.90	43.33	66.04	47.86	24.11	32.24	31.95	30.70	38.16	23.48	59.26	47.57	41.65	50.58	20.31	32.95	31.19	32.39	50.83	21.72
P06730	EIF4E	Eukaryotic translation initiation factor 4E	5	71.28	89.23	87.16	68.96	69.27	83.85	78.76	79.15	82.42	90.48	71.56	78.93	84.58	77.51	70.72	71.08	67.77	77.86	70.38	66.63	81.25	87.48	95.95	52.11	94.83	51.34	70.80	63.16	58.51	71.61	80.13	94.01	70.41	92.69	83.00	62.95	54.36	52.90	62.16	66.14
Q15056	EIF4H	Eukaryotic translation initiation factor 4H	3	249.12	112.94	195.98	120.40	121.63	150.06	136.04	138.89	158.02	132.91	171.86	170.19	43.15	134.67	161.02	141.41	166.43	152.97	152.27	117.26	219.24	97.16	215.07	99.08	133.81	159.53	56.72	108.45	130.67	110.71	158.79	129.65	140.91	145.37	118.98	153.60	152.39	147.61	143.08	136.60
P55010	EIF5	Eukaryotic translation initiation factor 5	6	72.01	65.25	49.67	42.76	58.74	67.92	67.85	64.05	44.54	44.94	50.93	60.01	48.85	49.07	60.09	55.94	58.75	59.77	44.80	46.85	59.98	49.38	53.13	66.00	43.86	52.03	46.73	54.26	77.12	54.27	76.15	48.75	50.13	44.14	49.59	61.79	70.84	46.53	61.21	71.88
P63241	EIF5A	Eukaryotic translation initiation factor 5A-1	8	140.16	123.93	123.56	111.63	110.08	94.30	115.50	116.62	115.12	111.85	137.33	113.29	127.36	111.47	129.57	100.72	124.18	119.75	96.86	94.84	163.47	134.21	144.18	114.87	123.85	130.65	157.20	124.76	128.60	153.64	132.78	137.32	121.59	127.19	124.88	129.88	129.08	133.02	111.52	113.20
O60841	EIF5B	Eukaryotic translation initiation factor 5B	6	20.15	27.95	32.91	27.37	20.32	30.32	26.48	22.60	28.05	27.39	21.54	34.82	27.09	22.99	29.31	26.61	29.15	25.29	26.13	25.43	39.04	27.69	27.86	31.89	28.30	27.18	27.63	23.76	22.58	21.35	31.34	30.04	20.98	30.50	28.58	21.60	19.22	24.18	19.51	19.75
Q9BQ95	ECSIT	Evolutionarily conserved signaling intermediate in Toll pathway, mitochondrial	6	35.85	46.49	56.27	51.37	40.04	42.77	42.97	35.87	46.42	47.96	38.48	45.93	59.75	52.22	42.32	48.16	47.87	57.45	50.10	51.61	37.47	51.79	54.15	38.26	54.94	44.70	44.93	40.54	37.33	37.99	33.84	50.86	48.37	51.73	55.42	53.01	33.47	62.49	36.94	31.71
Q96A65	EXOC4	Exocyst complex component 4	9	24.99	25.27	25.39	23.39	18.55	22.39	20.14	19.62	19.63	23.19	23.08	20.75	22.81	21.46	22.90	19.26	21.66	22.43	20.45	20.97	21.84	24.94	23.06	25.27	25.07	21.12	19.25	22.84	20.74	21.77	26.76	25.94	21.64	23.12	23.86	24.52	21.47	22.50	20.62	19.73
Q86TP1	PRUNE1	Exopolyphosphatase PRUNE1	9	68.68	70.41	74.49	66.62	68.67	95.46	76.15	71.23	66.07	74.60	58.40	85.44	66.85	85.29	76.41	72.75	85.68	73.18	68.74	72.17	97.52	57.44	88.63	77.71	93.84	104.44	52.41	57.98	99.21	86.64	66.73	58.86	56.82	65.97	62.52	68.05	68.66	68.60	67.52	73.05
O14980	XPO1	Exportin-1	20	85.25	75.71	80.80	76.17	78.01	68.49	78.25	81.50	61.33	78.93	79.76	70.08	69.21	79.30	78.24	54.50	70.81	63.42	78.02	68.70	109.12	77.62	83.68	72.89	75.56	86.86	77.66	77.27	88.93	81.44	63.91	63.48	83.67	64.88	60.29	76.59	66.55	68.30	67.63	66.55
P55060	CSE1L	Exportin-2	19	215.14	278.84	317.11	301.82	241.93	240.85	290.55	291.07	268.59	266.96	243.89	240.03	228.30	307.88	308.73	221.68	282.13	216.62	246.21	235.85	432.63	197.20	397.45	226.26	304.29	318.26	242.68	209.90	312.45	313.27	242.06	240.97	250.16	262.83	261.81	306.19	255.20	251.26	249.06	315.08
Q9UIA9	XPO7	Exportin-7	8	47.53	40.98	42.78	33.21	36.85	36.88	36.30	35.42	26.65	36.41	32.35	41.52	32.85	41.69	35.26	33.63	41.91	30.62	32.10	32.03	38.19	31.84	30.88	45.34	33.38	32.04	34.69	29.34	30.66	34.69	44.08	26.05	31.90	32.60	28.22	34.52	30.78	35.06	30.80	35.76
Q9BSJ8	ESYT1	Extended synaptotagmin-1	22	127.31	132.89	82.46	191.27	68.88	70.13	77.53	79.90	57.34	82.41	90.05	57.72	75.36	74.59	64.78	64.21	58.16	62.67	56.42	65.02	74.23	82.32	78.52	85.04	67.12	68.75	68.87	59.16	60.72	72.72	57.99	60.93	59.29	56.25	66.18	52.87	52.63	60.75	50.92	48.03
A0FGR8	ESYT2	Extended synaptotagmin-2	13	46.85	48.37	71.36	48.02	40.21	52.40	44.07	53.14	38.43	52.48	50.42	42.86	44.18	45.24	36.79	40.79	41.26	40.65	43.06	46.19	49.12	48.00	46.51	58.11	40.36	48.08	44.24	44.10	48.54	39.95	47.41	36.25	38.21	44.88	39.29	38.36	33.50	37.04	39.46	38.59
Q16610	ECM1	Extracellular matrix protein 1	9	39.13	34.19	43.84	34.26	40.85	38.54	30.47	42.85	27.96	62.60	36.14	38.36	42.34	34.58	41.28	42.50	33.60	32.63	33.00	43.06	38.68	36.89	31.13	43.15	28.95	81.37	37.32	33.89	35.60	42.33	33.27	29.27	33.83	29.96	28.83	35.10	32.11	29.03	29.00	32.96
P08294	SOD3	Extracellular superoxide dismutase [Cu-Zn]	7	573.12	513.81	660.43	750.07	718.77	596.46	299.30	314.96	398.34	755.95	1325.63	545.46	740.12	706.51	599.44	719.76	204.36	532.96	233.07	341.22	166.71	278.20	154.05	426.27	306.77	159.80	119.03	252.33	105.66	521.14	155.70	161.22	119.03	157.09	122.51	123.71	107.88	119.19	109.06	156.18
P15311	EZR	Ezrin	17	242.11	271.60	297.30	266.51	271.15	289.35	240.91	289.31	270.51	325.48	240.53	270.22	387.64	362.16	299.32	241.83	266.30	321.96	281.44	305.41	260.27	292.76	347.54	296.17	341.91	252.12	271.62	278.96	247.52	293.19	226.06	265.85	232.89	249.05	284.74	229.50	222.84	231.02	212.11	216.84
P52907	CAPZA1	F-actin-capping protein subunit alpha-1	8	51.65	67.65	52.60	69.07	53.90	43.94	46.81	51.95	39.58	51.87	49.97	51.21	59.78	53.71	51.82	49.73	53.03	49.23	38.50	41.13	63.09	62.58	50.95	54.04	48.63	49.39	48.29	44.98	46.78	45.86	44.78	42.77	42.44	43.42	38.82	43.93	43.40	40.50	42.21	43.60
P47755	CAPZA2	F-actin-capping protein subunit alpha-2	13	522.97	573.51	569.97	593.30	557.42	496.32	475.87	525.87	606.78	550.06	584.61	530.70	659.85	542.34	619.87	504.29	502.73	564.49	524.22	547.87	606.63	703.10	673.20	505.42	675.92	495.57	699.78	648.47	578.73	576.42	656.09	768.55	641.63	618.27	690.58	656.30	597.80	602.20	526.56	594.14
P47756	CAPZB	F-actin-capping protein subunit beta	11	618.38	602.07	641.06	655.09	506.78	580.00	589.58	559.22	696.18	559.77	586.87	652.61	587.27	608.61	581.65	545.02	610.82	583.33	595.25	548.07	667.30	590.58	709.22	576.31	611.94	460.77	596.68	565.28	624.59	573.44	718.66	661.22	716.29	711.06	761.64	636.24	668.08	725.19	634.75	679.14
Q9BX63	BRIP1	Fanconi anemia group J protein	1	305.51	105.06	197.12	246.81	152.00	108.66	162.21	93.84	112.23	155.50	182.25	229.49	199.67	216.54	279.79	185.48	157.37	171.29	104.54	18.60	143.01	210.02	192.18	123.08	310.07	179.07	95.93	206.42	107.04	126.58	227.01	258.11	198.63	292.95	1795.41	246.01	138.73	295.76	104.55	98.23
Q96AE4	FUBP1	Far upstream element-binding protein 1	8	113.12	80.44	108.55	82.37	72.59	71.32	75.67	62.82	65.15	78.27	104.47	69.66	101.96	100.84	92.30	62.44	70.93	68.35	81.18	77.28	86.49	104.91	98.95	94.70	95.22	93.01	86.07	77.50	70.22	87.63	94.48	97.36	86.42	89.78	92.32	96.03	68.88	92.80	58.01	57.94
Q92945	KHSRP	Far upstream element-binding protein 2	4	68.43	70.76	68.31	74.78	56.56	44.29	42.75	30.91	42.22	45.13	57.94	55.06	70.31	53.27	42.74	25.74	43.01	41.81	49.39	48.76	77.24	63.09	55.14	100.25	63.67	60.70	44.65	28.36	49.17	69.60	57.47	77.31	59.21	47.49	41.62	57.37	35.68	48.05	36.76	30.31
P14324	FDPS	Farnesyl pyrophosphate synthase	8	121.51	103.38	67.60	127.68	95.89	45.93	62.86	64.20	66.60	71.20	72.66	76.39	59.60	75.62	80.36	45.84	59.21	65.87	61.16	41.93	43.08	51.18	47.04	46.72	61.64	46.37	57.25	49.63	33.50	49.10	59.84	53.72	61.92	53.27	56.57	68.73	38.77	53.92	45.66	37.48
Q16658	FSCN1	Fascin	11	142.20	143.31	119.95	95.40	114.04	127.72	113.66	127.93	97.55	137.34	109.68	115.22	140.62	134.71	125.30	110.69	122.65	113.03	101.02	112.86	117.34	112.77	118.98	139.44	104.78	97.30	107.81	95.65	104.14	121.63	91.53	80.12	85.00	97.08	91.34	77.62	94.00	84.59	87.75	90.58
Q969Z0	TBRG4	FAST kinase domain-containing protein 4	10	47.40	46.03	54.87	54.09	54.08	37.08	46.38	38.53	49.21	58.01	56.26	43.07	51.00	53.29	55.97	38.75	48.52	40.60	52.65	53.28	44.06	48.41	57.32	43.33	59.35	43.87	54.48	45.36	47.64	50.44	49.31	59.33	63.87	47.01	58.83	48.24	48.36	57.74	37.73	38.64
A5D6W6	FITM1	Fat storage-inducing transmembrane protein 1	3	98.01	107.04	103.78	85.68	128.16	134.81	120.42	77.81	99.41	87.10	149.49	207.23	109.36	106.51	118.13	132.57	190.98	79.93	141.93	135.34	197.43	255.32	198.61	162.14	160.46	168.60	90.95	96.25	175.80	201.41	127.26	93.99	124.76	103.05	100.39	113.35	132.38	83.58	113.60	146.49
Q8N6M3	FITM2	Fat storage-inducing transmembrane protein 2	2	435.51	341.15	94.59	407.42	310.95	376.17	410.82	32.75	240.81	155.82	187.34	344.01	224.50	320.20	414.38	252.55	235.19	225.32	284.58	330.45	693.66	482.97	406.87	418.88	316.51	309.15	392.86	25.52	280.66	192.79	411.27	307.37	348.54	204.77	341.95	270.12	236.97	191.82	225.89	241.13
P49327	FASN	Fatty acid synthase	93	4281.43	2075.84	372.37	4685.38	864.39	139.79	1045.62	956.63	650.13	591.71	447.38	273.62	148.56	677.89	254.75	131.82	146.84	847.93	210.76	141.59	138.53	136.44	137.74	136.86	155.86	145.60	141.20	124.53	122.95	129.97	133.06	140.41	134.10	183.06	135.21	130.67	122.80	135.62	244.61	114.49
Q01469	FABP5	Fatty acid-binding protein 5	8	323.99	451.70	186.82	340.95	328.57	235.15	269.43	233.24	277.18	282.79	172.07	256.68	308.97	171.70	251.22	191.51	234.67	204.32	300.28	297.31	119.48	243.76	134.05	103.84	149.72	99.71	103.76	134.61	78.23	184.61	232.09	176.31	207.95	212.70	239.23	327.79	223.90	183.76	270.52	263.17
P15090	FABP4	Fatty acid-binding protein, adipocyte	8	16305.54	28861.01	3270.30	50731.67	9402.35	3602.39	3388.79	9919.68	7326.39	8668.14	3886.17	3263.64	2783.30	6331.84	2820.24	2485.78	1691.90	7250.28	2259.31	2212.45	1224.61	1171.34	1005.88	1853.94	1063.88	1232.46	990.66	1047.49	1150.95	1299.17	2035.21	1524.90	1142.24	2066.52	1873.11	2315.73	1101.05	1656.81	2272.08	2038.13
P05413	FABP3	Fatty acid-binding protein, heart	13	21184.97	24203.22	16698.25	31919.21	23655.91	14134.69	16466.49	24989.90	30422.50	29013.45	14335.34	27180.28	29611.19	31088.30	21754.52	10794.57	19683.82	30855.56	19040.49	26607.05	4818.69	6816.35	8584.77	12761.60	15726.91	3868.17	7885.06	13302.19	5271.14	17073.61	28675.19	36972.43	27458.44	39600.94	40161.05	39240.68	28326.57	56337.39	44630.25	32676.71
P07148	FABP1	Fatty acid-binding protein, liver	6	88.78	314.27	131.35	82.11	481.06	316.12	459.15	121.93	759.08	83.47	76.74	158.28	92.73	71.13	109.02	687.09	588.55	166.20	189.28	83.12	93.87	84.14	64.01	109.17	482.11	540.28	303.25	128.75	207.07	79.54	97.04	68.62	71.23	86.46	79.11	78.98	110.59	79.88	121.81	113.74
A2A2Y4	FRMD3	FERM domain-containing protein 3	1	25.78	18.87	55.41	23.26	26.66	20.76	37.21	33.10	30.52	17.74	29.35	41.05	15.57	32.53	36.33	26.79	37.16	14.29	17.53	38.38	68.09	33.36	42.91	21.58	27.59	31.90	29.15	28.78	27.90	44.71	19.11	36.10	57.23	29.08	18.47	23.72	53.81	18.34	28.33	22.67
Q96AC1	FERMT2	Fermitin family homolog 2	20	362.42	369.66	301.14	465.82	244.63	254.91	281.44	251.53	280.14	285.89	293.78	254.61	312.56	271.75	240.65	261.58	216.55	273.90	223.03	258.32	288.18	253.28	259.91	275.55	247.75	246.54	279.64	209.75	224.19	269.92	275.74	252.85	257.60	291.48	256.36	279.93	253.07	209.07	237.32	254.78
P02794	FTH1	Ferritin heavy chain	9	480.54	1218.99	891.37	1440.39	904.60	623.03	522.14	1105.49	754.94	679.69	587.97	1099.55	1075.05	819.86	802.93	628.18	548.68	848.16	658.96	717.05	366.19	614.38	587.72	577.55	702.24	595.77	404.58	712.92	472.33	488.59	441.44	1051.46	559.06	815.52	771.09	816.50	561.96	649.44	464.39	635.69
P02792	FTL	Ferritin light chain	4	188.46	526.16	526.75	992.11	246.91	249.50	147.04	314.70	119.45	258.14	314.20	255.77	561.85	296.99	173.48	248.79	158.66	202.73	138.98	123.36	108.55	156.61	152.89	161.57	175.94	199.70	135.06	126.90	114.53	138.30	81.06	155.79	135.61	118.48	121.07	151.44	101.56	117.02	96.20	82.53
P22830	FECH	Ferrochelatase, mitochondrial	8	162.49	163.36	155.51	165.12	133.13	81.74	149.76	110.13	89.82	89.62	236.77	200.38	176.38	144.38	168.63	131.47	183.99	126.53	90.51	100.60	178.87	160.41	162.30	165.14	122.13	93.29	154.89	110.98	90.76	95.98	168.29	146.67	165.46	165.57	125.67	121.96	160.51	80.60	82.38	113.54
Q9UGM5	FETUB	Fetuin-B	2	32.08	36.59	25.73	15.76	20.69	46.66	34.02	20.53	15.03	75.01	24.18	26.79	22.51	21.56	24.46	22.27	21.26	20.78	18.63	21.28	30.99	23.12	22.62	23.36	21.22	41.08	18.37	17.80	17.17	16.80	38.27	30.14	23.13	22.65	24.54	24.16	21.26	19.89	19.39	19.34
P35555	FBN1	Fibrillin-1	104	5582.92	6429.18	15541.32	6075.55	6742.13	10103.98	4632.01	9623.27	6764.89	11945.04	13999.36	10281.26	13804.57	13477.86	9049.63	44399.85	10715.08	14579.98	6360.38	8709.52	5429.80	7890.38	8225.50	8856.99	8609.54	7979.86	8626.51	11355.32	7447.47	7120.50	4579.49	2747.90	2978.07	3280.43	3732.23	1838.69	4047.79	2140.09	2924.21	3293.08
P35556	FBN2	Fibrillin-2	1	294.51	351.36	1026.60	417.10	426.76	408.89	256.48	520.29	425.68	859.07	1071.99	690.57	881.23	766.28	706.62	3401.13	538.24	874.70	355.87	385.13	282.50	427.22	432.17	383.88	649.31	518.90	407.85	940.62	510.76	392.97	191.64	152.62	135.50	158.73	261.95	105.16	161.05	19.01	128.78	224.18
P02671	FGA	Fibrinogen alpha chain	31	1373.82	1012.66	838.20	1055.37	1112.28	1995.70	633.22	1168.29	2610.08	2372.25	1090.78	952.28	1234.88	1093.08	848.28	1593.36	1006.79	1465.22	1352.40	1314.07	984.96	1009.92	600.45	2069.12	747.50	2622.55	7535.26	1051.51	1413.66	1424.28	678.36	568.89	477.79	740.60	429.11	520.80	709.57	773.21	849.48	637.53
P02675	FGB	Fibrinogen beta chain	34	5771.03	4734.16	3494.40	4414.59	4687.61	17267.33	2452.11	4453.48	11378.54	10962.42	6251.30	4063.17	5353.22	4727.14	3684.85	15340.14	4487.37	7016.44	5894.97	5259.36	5005.59	5941.55	2248.52	8808.55	3025.94	31510.10	37465.21	5208.40	7574.58	6798.01	2278.95	2165.39	1645.49	2860.68	1578.74	2469.50	2880.66	3256.73	3463.67	2574.34
P02679	FGG	Fibrinogen gamma chain	29	2698.77	2500.92	1618.24	1991.65	2396.08	8304.86	1175.04	2352.96	6686.81	5850.98	3157.91	1910.15	2493.88	2441.92	1802.04	7594.96	2328.81	3646.23	3321.99	2590.32	2472.77	2705.87	971.24	4337.81	1405.52	16847.20	19691.52	2380.74	4371.36	3329.41	1089.00	919.11	638.48	1387.60	633.11	1196.85	1427.20	1408.00	1811.00	1206.91
P61328	FGF12	Fibroblast growth factor 12	4	74.82	76.07	76.67	91.62	79.40	40.49	75.58	34.29	48.11	24.22	45.88	70.78	47.71	45.42	39.40	39.30	35.19	40.23	38.66	47.40	123.72	107.64	95.97	81.88	32.91	43.24	49.59	39.64	42.99	44.97	105.13	138.04	149.21	82.24	123.43	28.88	45.61	30.38	41.30	58.24
Q14314	FGL2	Fibroleukin	3	26.90	26.25	21.16	19.18	21.16	19.19	23.28	25.26	26.01	82.39	19.89	25.47	18.73	19.28	16.96	24.23	25.12	24.65	16.90	21.93	31.07	19.94	19.16	26.08	19.02	19.49	18.40	20.11	23.28	21.98	26.71	18.65	19.70	18.37	16.75	19.32	27.29	18.86	26.53	24.25
Q06828	FMOD	Fibromodulin	10	127.50	100.60	169.60	99.06	119.74	117.90	127.17	93.82	108.55	152.59	9209.49	91.34	5494.41	101.15	101.50	88.24	109.36	83.93	100.44	103.48	122.85	111.54	107.37	109.40	96.00	96.42	155.73	100.21	103.59	124.17	94.11	85.79	94.61	86.52	96.72	101.28	95.21	88.10	94.70	85.18
P02751	FN1	Fibronectin	63	589.76	525.72	678.80	308.86	546.89	778.27	410.47	513.23	716.98	1168.66	685.09	457.99	812.46	464.34	397.72	959.76	498.82	475.30	424.59	473.71	552.68	784.44	527.53	755.08	484.02	2660.60	811.28	514.49	871.30	783.81	313.91	257.06	219.55	261.97	227.46	276.98	320.03	304.74	259.17	308.11
A1L4K1	FSD2	Fibronectin type III and SPRY domain-containing protein 2	6	35.55	46.15	44.90	42.75	33.51	36.79	80.90	38.93	39.59	33.82	41.69	41.28	40.59	45.41	44.34	36.53	42.62	33.85	51.32	42.73	140.78	36.07	75.25	48.27	47.59	66.62	37.09	39.38	55.56	40.52	36.36	39.82	75.00	41.91	68.15	51.74	39.71	36.44	47.86	38.13
P23142	FBLN1	Fibulin-1	20	337.35	315.52	525.57	438.76	383.74	1059.96	329.65	334.50	277.14	1562.00	583.90	325.65	368.21	400.43	307.38	383.12	251.30	288.06	249.09	476.32	743.65	655.52	370.92	933.77	487.86	696.71	324.34	444.68	281.60	935.05	247.57	244.35	219.58	216.96	212.73	208.98	196.64	192.25	200.39	198.90
P98095	FBLN2	Fibulin-2	24	321.61	243.00	836.43	403.38	581.68	688.20	251.33	720.29	272.79	1526.92	559.49	337.43	720.84	382.61	446.17	465.10	336.65	372.16	473.93	352.53	600.27	470.14	557.54	850.02	632.47	1195.87	394.91	1033.08	561.20	1233.43	156.82	127.74	133.72	146.01	134.44	136.68	113.61	135.98	152.91	142.49
Q9UBX5	FBLN5	Fibulin-5	12	1805.00	1707.23	2825.49	523.84	1432.49	668.61	1656.30	1312.43	1082.23	1350.81	1003.07	1450.32	1909.42	621.81	625.08	589.03	1942.43	342.62	1105.85	608.93	2227.48	2302.70	1599.16	700.31	887.48	454.54	1516.18	412.32	826.20	411.00	478.37	479.02	371.13	316.77	308.77	268.85	527.51	291.39	388.30	242.23
P21333	FLNA	Filamin-A	88	3957.02	712.49	3866.90	836.10	742.19	737.65	810.90	914.65	2912.08	1023.20	929.27	688.44	1049.23	693.45	525.70	808.12	801.24	1015.68	523.44	606.31	1064.33	1084.82	788.80	1164.50	829.45	897.22	905.67	782.20	769.77	985.15	671.34	465.69	399.64	739.57	449.10	429.83	353.96	368.81	456.88	443.32
Q7Z7B0	FILIP1	Filamin-A-interacting protein 1	9	288.84	222.11	228.06	308.72	301.67	205.94	223.94	231.58	219.10	240.01	329.68	220.78	283.78	301.40	302.25	221.93	286.99	222.55	279.88	211.44	313.27	317.23	299.41	252.48	272.09	321.97	275.16	335.09	286.91	270.70	285.06	360.88	334.95	256.10	293.47	330.91	298.54	241.03	250.93	293.03
O75369	FLNB	Filamin-B	49	96.54	77.35	91.37	102.55	91.04	76.39	85.61	96.92	66.92	91.32	88.67	72.38	83.15	91.85	76.65	77.83	74.62	72.66	73.38	68.01	75.15	78.07	80.65	80.47	74.36	82.20	74.13	72.17	70.31	76.60	73.28	70.41	70.61	69.61	68.53	76.13	68.06	69.38	65.87	75.89
Q14315	FLNC	Filamin-C	116	2147.88	1223.45	2177.45	1880.87	1075.88	2046.42	2455.72	2153.64	1953.09	1525.97	1937.97	1749.34	1874.48	3370.43	1570.30	2386.38	2506.81	2324.37	2240.46	2058.60	1887.71	1202.34	1838.26	2055.30	1494.02	1866.67	1735.27	1393.02	1925.98	1686.82	2468.42	2688.21	2646.13	3462.70	3469.15	3258.90	3928.38	3528.21	3121.39	2938.40
P30043	BLVRB	Flavin reductase (NADPH)	9	992.62	534.40	349.42	497.25	349.68	387.47	490.26	181.96	398.10	373.36	586.81	340.24	357.31	457.80	337.62	285.29	597.89	263.24	283.67	314.64	461.27	254.61	328.19	358.70	362.81	468.54	265.95	191.84	387.50	371.45	428.03	427.09	318.12	527.41	357.64	541.70	476.17	245.51	355.71	386.60
O75955	FLOT1	Flotillin-1	14	174.88	124.68	129.79	151.88	97.72	96.59	118.25	111.66	92.74	146.46	211.08	108.75	187.65	195.86	120.71	144.89	119.19	129.86	97.77	128.41	172.24	129.86	127.33	149.44	97.62	155.41	105.89	98.56	89.29	151.98	151.67	139.67	123.72	139.81	122.70	178.87	101.11	110.62	80.18	141.72
Q14254	FLOT2	Flotillin-2	11	139.79	91.35	91.63	134.78	87.63	72.63	82.31	81.61	65.27	93.30	209.57	88.15	187.61	154.52	107.77	112.29	91.95	96.25	65.92	79.54	134.93	116.34	108.78	139.43	80.38	116.22	100.02	87.67	83.18	120.52	148.14	139.42	102.42	138.63	98.09	140.28	95.11	82.61	64.37	98.51
O95954	FTCD	Formimidoyltransferase-cyclodeaminase	4	24.18	22.12	22.34	19.55	20.53	24.73	18.23	18.41	18.51	21.34	23.23	27.37	23.17	17.13	19.22	37.83	19.01	17.50	24.06	19.05	19.15	21.62	21.93	24.15	22.06	209.84	18.83	17.96	19.74	18.08	26.31	19.98	22.26	23.31	25.34	19.28	21.57	21.60	17.42	17.73
Q13642	FHL1	Four and a half LIM domains protein 1	10	1888.12	1439.58	2387.03	3261.33	1646.85	2363.10	2082.40	1522.05	2104.32	1994.09	2376.50	2334.61	2991.30	2891.41	2720.12	2356.26	2146.04	3078.58	1565.68	2749.74	1566.02	1824.65	2002.50	1295.16	1860.64	1428.80	2937.47	1473.27	1372.61	2182.55	999.98	1674.40	974.83	1476.28	2041.52	1565.44	1156.23	183.34	2217.80	1900.46
Q14192	FHL2	Four and a half LIM domains protein 2	21	3455.39	3188.97	2800.78	990.21	3415.56	4674.00	3634.18	3450.79	3499.10	2938.49	3529.75	2286.25	7508.19	2440.98	2768.04	4834.57	3881.11	4308.26	7630.73	3243.20	6005.91	6495.07	5048.05	3172.37	3861.05	4898.44	4154.40	8119.68	9217.64	2650.07	16992.08	20229.86	12396.96	12744.09	12223.13	20831.65	14226.48	752.34	18740.43	15047.64
P51116	FXR2	Fragile X mental retardation syndrome-related protein 2	10	95.94	117.83	123.48	91.92	110.48	112.93	141.51	114.38	123.70	110.27	99.86	121.56	115.48	93.44	93.33	120.14	134.49	123.59	143.58	105.35	110.14	110.00	125.91	143.23	114.49	97.83	81.00	91.41	114.68	98.86	147.53	91.38	97.48	119.98	127.97	107.19	123.02	125.28	103.19	112.80
Q16595	FXN	Frataxin, mitochondrial	5	94.26	96.75	54.98	117.31	109.08	75.34	79.97	78.39	88.57	82.93	112.92	112.44	80.51	88.79	119.82	85.85	88.02	93.41	84.59	95.18	124.18	118.72	47.93	112.27	118.80	90.97	99.21	120.67	72.84	91.00	126.14	128.92	66.71	117.37	129.95	126.79	110.14	68.59	83.38	81.58
Q9H479	FN3K	Fructosamine-3-kinase	5	92.66	87.61	88.37	86.22	87.68	79.20	61.47	101.43	74.97	77.13	79.85	79.21	117.95	112.69	112.16	69.34	87.37	86.86	63.79	74.71	98.05	100.31	86.45	92.15	94.46	35.87	101.44	112.27	68.76	93.94	108.44	119.58	149.80	107.58	156.77	82.11	128.20	125.18	127.53	116.40
P09467	FBP1	Fructose-1,6-bisphosphatase 1	3	17.39	27.20	23.39	17.20	19.81	21.76	26.72	21.55	25.39	19.87	21.58	16.77	17.81	26.35	21.36	26.24	20.57	24.81	25.15	22.05	22.54	21.85	20.62	18.95	26.20	65.23	34.38	21.48	29.96	17.16	27.30	23.38	19.00	24.24	22.03	19.70	24.66	20.06	25.11	19.57
P04075	ALDOA	Fructose-bisphosphate aldolase A	31	8556.33	9554.64	9611.79	10608.20	11808.37	9263.98	9900.48	10212.35	10103.71	9563.63	9222.21	11513.62	11300.73	8050.82	11650.62	8896.67	9370.26	10985.89	8980.14	10030.76	11800.42	14676.49	11751.53	13027.63	13151.50	7395.51	13038.53	13603.00	10626.00	11688.11	9395.35	11509.37	10434.97	9518.41	11284.95	10646.60	8455.02	10196.67	10116.50	10482.15
P05062	ALDOB	Fructose-bisphosphate aldolase B	9	32.97	23.10	39.14	35.14	47.71	140.99	77.91	23.16	179.67	27.86	40.87	22.94	30.74	36.11	36.70	227.83	162.79	22.10	102.12	23.97	37.78	34.45	31.19	24.23	62.66	379.98	198.73	34.03	125.35	30.51	21.54	30.67	48.48	23.65	29.24	37.09	50.61	29.38	36.88	22.66
P09972	ALDOC	Fructose-bisphosphate aldolase C	19	1218.17	1342.18	1338.65	1295.64	1424.61	1349.06	1158.64	1296.47	1145.45	1201.72	1329.48	1374.65	1660.22	1071.58	1176.16	1145.13	1283.08	1420.11	1132.92	1215.54	1231.67	1547.23	1241.06	1214.79	1205.57	1148.33	1676.93	1235.31	1028.71	1398.80	1208.36	1512.66	1226.99	1187.68	1334.29	1610.34	1179.40	1654.77	1421.86	1278.92
P07954	FH	Fumarate hydratase, mitochondrial	19	2030.26	2356.19	2022.55	2125.74	2457.24	1906.51	2380.23	2247.93	2341.05	2224.64	2193.01	2287.88	2078.00	2004.48	2366.51	2192.50	2439.26	1955.37	2481.99	2245.53	2197.16	2336.95	1854.48	2279.79	2291.30	1836.50	2598.04	2514.34	2401.96	2186.85	2367.36	2493.76	2410.94	2358.29	2288.37	2381.96	2266.02	2688.33	2421.34	2457.00
P16930	FAH	Fumarylacetoacetase	8	546.76	1080.40	160.86	817.35	355.36	234.20	234.63	303.18	346.53	253.11	204.60	204.00	134.79	251.55	165.61	194.42	184.28	276.19	144.60	148.72	138.99	123.72	138.74	115.86	130.54	155.73	137.54	136.03	96.71	144.92	159.76	139.88	138.64	120.79	111.99	155.58	157.49	147.23	170.65	172.95
Q96GK7	FAHD2A	Fumarylacetoacetate hydrolase domain-containing protein 2A	9	211.34	286.41	241.20	266.40	284.38	239.91	222.08	198.65	211.53	237.79	242.64	269.03	236.74	224.47	286.58	224.32	238.90	209.93	231.98	225.82	239.89	276.00	229.00	308.25	276.19	228.34	244.47	261.43	263.11	276.87	244.42	261.34	263.52	270.33	275.57	220.57	214.97	269.91	233.93	225.08
Q9BWH2	FUNDC2	FUN14 domain-containing protein 2	3	1052.66	1175.32	1022.45	1325.37	1285.99	967.12	1304.26	1347.00	1131.77	1174.48	1170.35	1125.65	1000.19	953.19	1378.30	915.87	1312.56	1069.40	1197.16	1271.68	1046.70	985.50	1264.10	990.07	1136.26	840.05	1301.91	1099.21	1132.90	1022.90	1614.09	1494.01	2011.30	1532.15	1733.43	1488.89	2113.67	1970.26	1879.94	1904.12
Q9BQS8	FYCO1	FYVE and coiled-coil domain-containing protein 1	10	24.60	23.72	21.05	21.65	22.77	22.23	21.84	21.65	20.71	20.39	25.45	22.35	24.25	22.32	23.70	21.35	21.32	19.26	19.81	19.41	26.05	24.39	21.82	24.09	23.74	26.43	24.77	20.90	22.94	22.27	26.37	25.39	24.37	21.71	22.47	23.52	23.70	27.08	24.28	19.51
P51570	GALK1	Galactokinase	7	90.72	75.58	108.22	76.81	88.33	100.84	113.68	83.38	70.58	69.36	70.61	91.60	88.83	81.36	79.41	96.62	102.61	97.23	70.39	55.86	135.98	66.85	108.28	76.03	92.89	61.03	77.67	61.58	99.13	55.98	92.30	124.58	75.71	99.31	111.61	51.73	116.98	93.46	73.09	73.45
P07902	GALT	Galactose-1-phosphate uridylyltransferase	2	25.75	18.99	23.03	24.74	42.14	19.51	33.45	30.25	18.80	28.99	22.37	19.25	25.56	23.76	22.58	20.00	33.63	45.35	21.23	33.58	48.99	47.19	28.92	19.87	26.77	24.88	24.18	36.50	37.19	28.05	28.78	23.41	22.70	18.82	21.87	24.93	33.18	33.91	27.38	30.26
P09382	LGALS1	Galectin-1	8	3425.99	3116.37	1909.23	3032.10	2291.38	2624.63	2814.88	2390.76	2011.04	2265.12	3457.76	2849.33	3102.25	1795.37	1853.11	2099.25	3475.63	2227.38	2052.03	1980.59	4120.63	3473.03	1807.66	2810.73	2369.37	1964.00	3980.78	2619.98	1797.88	2561.63	4587.75	2422.99	1481.07	2406.34	2433.15	3404.31	3044.62	2122.89	2594.82	2348.23
P17931	LGALS3	Galectin-3	8	1058.85	801.52	996.17	927.00	786.37	862.88	724.72	655.69	656.83	942.49	954.07	757.66	1051.78	822.81	601.25	788.03	680.18	832.11	747.84	640.70	1059.37	895.92	811.14	910.50	795.82	828.66	812.71	713.95	641.44	1054.29	1016.60	987.51	767.36	774.98	799.86	1135.50	789.29	1057.27	737.04	1018.70
Q08380	LGALS3BP	Galectin-3-binding protein	14	338.40	330.96	472.27	382.42	316.26	347.19	258.36	284.57	484.73	616.03	541.48	429.66	1044.90	835.31	383.65	459.45	288.20	557.99	491.62	1155.29	328.87	314.35	335.12	397.97	377.72	422.79	297.59	357.35	364.43	621.50	798.12	742.23	1116.11	608.15	485.60	399.71	370.42	371.97	307.69	762.56
Q9UEY8	ADD3	Gamma-adducin	15	139.10	131.88	209.87	105.43	107.98	90.94	119.20	123.99	106.25	149.91	125.08	92.68	123.73	103.06	83.52	89.51	101.54	102.66	109.49	110.96	174.15	116.74	154.59	137.72	107.08	120.84	115.12	81.45	109.19	112.90	90.99	87.15	83.73	97.31	80.33	70.66	68.63	71.47	76.32	78.67
P09104	ENO2	Gamma-enolase	8	71.29	102.99	104.76	75.75	80.47	92.05	88.37	78.22	93.99	104.05	159.94	91.92	127.88	75.28	71.55	102.46	90.02	92.17	103.26	96.74	69.13	83.38	67.84	107.77	91.68	73.12	70.77	70.45	71.01	114.38	75.70	61.38	61.17	88.59	73.98	69.99	67.27	71.53	67.04	77.28
O75223	GGCT	Gamma-glutamylcyclotransferase	4	592.35	652.03	677.45	695.87	509.67	376.12	526.78	743.87	689.57	863.96	531.18	482.38	453.77	582.39	503.69	634.68	551.51	631.29	523.02	580.89	459.33	390.05	481.54	496.09	483.92	455.31	500.72	437.36	343.83	404.09	974.62	769.93	616.91	600.78	520.75	521.89	624.88	770.75	729.90	668.01
Q13326	SGCG	Gamma-sarcoglycan	10	642.67	638.38	696.94	638.88	618.51	801.73	644.31	595.04	611.57	676.33	738.39	776.35	562.81	585.14	690.67	849.29	819.27	661.73	676.20	703.59	945.79	991.64	924.79	815.78	822.39	852.15	982.75	910.93	799.79	894.88	574.47	609.33	591.91	604.17	588.20	627.70	656.24	613.29	550.09	588.35
O76070	SNCG	Gamma-synuclein	2	85.13	33.97	63.81	33.03	36.28	20.34	20.71	21.81	23.27	21.26	41.86	27.17	45.99	22.05	28.12	19.78	28.21	19.28	19.07	22.70	25.56	50.45	26.93	21.89	20.16	19.33	21.01	24.33	17.22	32.20	27.97	26.93	30.61	37.80	28.50	24.15	16.34	21.26	13.93	15.65
P17302	GJA1	Gap junction alpha-1 protein	9	125.17	129.73	119.00	83.51	99.55	126.04	166.97	120.00	133.55	102.79	106.73	161.39	102.39	116.73	119.39	107.96	151.33	88.75	114.53	119.58	244.48	128.68	138.58	90.79	96.46	112.44	109.78	101.18	107.13	94.32	270.46	147.73	218.82	225.10	191.22	323.27	150.38	196.50	209.84	166.69
P36382	GJA5	Gap junction alpha-5 protein	1	21.47	18.45	20.85	29.67	16.14	19.14	18.95	16.72	13.63	22.63	23.02	17.21	30.32	14.53	30.23	15.19	21.18	16.95	48.79	13.47	45.94	28.35	37.73	16.13	26.83	85.49	28.44	18.74	57.14	22.19	18.22	26.70	23.62	32.73	23.56	30.25	20.65	23.40	14.55	17.29
O95479	H6PD	GDH/6PGL endoplasmic bifunctional protein	10	78.39	67.70	50.68	59.88	66.62	68.74	51.05	56.25	37.78	55.34	70.52	70.19	59.28	46.15	46.67	48.80	49.15	56.23	41.95	41.60	57.76	64.60	54.45	51.13	57.36	54.80	50.30	50.89	39.79	44.12	42.69	29.34	28.25	38.74	46.84	34.75	35.74	32.28	32.33	31.81
Q9H488	POFUT1	GDP-fucose protein O-fucosyltransferase 1	4	38.96	50.59	31.35	39.85	40.68	39.82	38.00	39.17	39.47	44.05	46.18	39.79	55.62	36.81	46.31	36.64	42.91	45.39	40.54	40.79	39.51	41.38	33.38	39.86	61.68	55.40	42.45	43.94	45.37	48.29	45.42	47.06	40.18	35.55	35.23	30.43	33.33	38.45	33.65	33.29
P06396	GSN	Gelsolin	30	6215.58	5158.36	7366.62	6813.33	5794.32	9176.21	5492.93	5438.10	6187.51	11863.50	9350.61	5630.11	9903.50	7085.03	5995.69	7685.12	6076.12	6427.54	5483.61	7635.71	6622.02	6398.61	6422.13	7555.60	5956.20	12413.49	5610.75	6673.63	6958.15	10780.57	4236.54	4028.29	3839.94	4482.93	4055.66	4021.59	3857.22	4204.96	3961.26	3537.64
O60763	USO1	General vesicular transport factor p115	26	169.44	158.59	184.83	184.41	135.75	167.83	162.98	166.13	147.94	143.23	141.10	149.59	119.67	176.38	143.06	132.25	167.87	132.62	152.55	140.55	192.84	152.68	181.88	165.40	143.77	159.34	134.69	136.08	189.71	139.28	135.75	137.05	135.33	135.89	125.46	147.00	148.81	139.83	150.75	143.28
Q92696	RABGGTA	Geranylgeranyl transferase type-2 subunit alpha	9	20.26	26.01	25.41	28.60	20.17	29.68	29.71	21.65	26.35	27.72	25.26	28.92	23.66	26.02	19.60	28.53	22.95	27.42	28.67	28.61	20.23	21.93	25.05	22.65	24.84	20.79	25.34	19.11	24.19	20.67	30.33	21.11	25.93	24.38	29.04	19.60	22.41	26.88	26.47	23.84
Q8N2G8	GHDC	GH3 domain-containing protein	2	837.78	595.61	867.66	608.85	591.90	408.98	532.97	434.15	340.96	485.85	2666.32	486.48	1559.15	554.10	617.53	363.12	438.84	357.76	283.28	312.02	985.00	716.50	738.45	563.39	609.68	507.81	303.86	283.72	415.39	469.66	508.15	608.91	510.84	277.15	277.39	226.87	407.97	205.14	283.57	211.68
P60983	GMFB	Glia maturation factor beta	5	146.12	133.22	96.73	156.60	133.63	106.22	92.66	139.91	95.06	117.69	125.90	145.06	87.04	130.51	128.00	86.86	96.16	94.85	91.59	106.31	123.88	134.05	110.13	106.11	96.13	115.44	83.63	121.66	106.67	139.16	83.53	115.07	108.75	90.82	93.33	124.02	110.00	93.88	113.09	114.95
P07093	SERPINE2	Glia-derived nexin	5	23.19	20.16	18.37	21.42	24.68	41.31	22.08	27.57	17.30	81.49	35.90	22.66	101.33	19.38	20.94	24.02	23.31	22.26	16.76	16.36	24.22	19.11	27.01	77.64	18.20	52.66	21.40	38.41	24.64	79.10	20.95	18.22	22.69	17.39	18.55	20.94	24.11	15.19	24.07	26.85
P46926	GNPDA1	Glucosamine-6-phosphate isomerase 1	10	80.68	85.20	84.50	121.36	85.31	76.25	71.26	94.64	75.76	89.32	74.14	85.25	96.84	106.12	85.95	76.80	69.98	89.60	64.84	72.88	50.01	55.37	53.56	73.83	68.63	56.20	50.28	55.93	49.20	81.33	59.40	75.25	55.27	77.07	64.83	71.65	56.92	64.52	69.95	73.65
Q8TDQ7	GNPDA2	Glucosamine-6-phosphate isomerase 2	3	25.65	28.59	29.98	21.64	19.69	29.84	27.25	38.03	29.45	31.18	20.77	24.75	28.17	22.19	21.87	35.29	12.68	26.21	30.51	36.48	20.41	19.26	18.82	23.43	24.87	21.76	24.21	16.83	18.22	19.30	25.84	22.15	20.55	29.92	24.63	17.52	19.64	24.46	20.92	17.35
Q6PCE3	PGM2L1	Glucose 1,6-bisphosphate synthase	2	353.08	488.42	442.57	292.88	342.78	433.83	421.63	383.44	424.66	330.48	362.15	430.67	503.09	388.72	404.60	394.44	403.23	351.15	382.98	415.23	376.93	437.05	339.49	404.01	432.56	238.37	488.95	349.47	318.33	296.16	599.75	596.68	440.08	490.51	527.00	368.99	322.82	474.23	363.18	379.31
P11413	G6PD	Glucose-6-phosphate 1-dehydrogenase	9	131.48	65.12	42.05	156.82	46.65	38.79	55.21	41.81	47.96	61.42	43.70	39.62	46.78	51.32	30.35	34.82	36.82	43.60	27.40	34.35	41.88	32.75	33.71	40.50	26.79	32.17	33.48	26.07	28.34	30.88	39.08	27.75	29.41	32.59	30.76	25.49	29.04	28.46	35.26	30.21
P06744	GPI	Glucose-6-phosphate isomerase	20	2067.17	2298.74	1655.58	2841.23	2065.03	1756.97	1583.21	2438.91	2437.63	2325.67	1534.96	2049.88	2493.17	2562.88	1873.93	1352.03	1711.61	2320.37	1825.97	2248.04	1099.48	1396.42	1242.48	1968.17	1676.06	1069.22	1056.70	1742.90	1448.47	1823.04	2427.61	2739.79	2401.12	2858.96	2516.28	2802.89	1714.04	3226.73	2758.63	2273.62
P14314	PRKCSH	Glucosidase 2 subunit beta	13	223.13	193.06	179.30	242.04	191.01	171.59	172.14	206.82	163.82	211.88	222.93	156.02	193.89	180.70	170.42	174.82	153.43	173.74	154.16	158.65	215.58	220.16	196.89	201.75	182.69	209.74	235.86	180.78	179.50	220.22	152.75	133.85	133.32	141.16	125.09	134.33	126.25	105.72	112.51	124.62
P00367	GLUD1	Glutamate dehydrogenase 1, mitochondrial	23	1067.70	1371.57	995.57	1385.66	1189.13	1038.91	1403.52	1053.91	1182.59	1236.37	1174.83	974.85	1075.90	1251.45	1088.51	1108.10	1226.75	1050.69	1244.22	1128.90	1216.20	1160.83	1057.80	1295.52	1220.97	1130.55	1635.66	1140.13	1240.22	1201.54	1148.95	955.30	971.24	1160.28	928.24	1103.54	1079.52	903.47	991.83	1028.08
O94925	GLS	Glutaminase kidney isoform, mitochondrial	13	107.02	110.96	206.85	100.69	130.85	115.46	108.72	91.19	101.96	108.04	111.32	121.89	146.16	157.26	179.21	88.43	112.11	105.06	119.26	131.29	108.25	154.51	234.45	192.94	225.43	131.73	135.14	145.43	170.08	157.57	101.31	78.98	82.87	94.17	87.12	88.63	87.17	81.86	90.38	94.86
A0A0B4J2D5;P0DPI2	GATD3B;GATD3A	Glutamine amidotransferase-like class 1 domain-containing protein 3B, mitochondrial;Glutamine amidotransferase-like class 1 domain-containing protein 3A, mitochondrial	12	1008.94	1234.71	960.69	1321.97	1139.05	794.39	1218.31	1111.95	1020.90	1027.82	1133.10	985.39	1101.19	1164.79	1246.06	886.97	1194.50	956.55	1058.18	1114.23	802.75	996.61	1019.93	961.62	1077.71	784.92	1073.85	1131.33	950.12	938.39	1440.68	1591.57	1556.60	1713.24	1406.39	1435.27	1598.32	1434.25	1076.57	1550.00
P15104	GLUL	Glutamine synthetase	5	57.15	176.55	27.49	78.47	26.97	34.03	25.08	46.34	28.43	23.32	45.62	26.44	29.22	39.24	25.54	21.19	19.08	31.44	24.51	23.38	30.75	38.30	30.66	20.34	22.63	30.85	24.89	22.77	22.67	22.94	30.73	33.00	32.76	29.11	26.02	27.83	26.75	25.09	19.72	24.71
P47897	QARS1	Glutamine--tRNA ligase	20	122.66	110.96	109.93	134.59	115.05	89.05	111.27	101.84	103.55	98.96	122.56	117.43	106.22	111.74	115.42	97.70	112.53	105.54	92.08	96.09	135.98	120.58	119.44	128.01	114.36	96.37	118.71	105.98	96.10	109.62	125.75	126.19	110.07	114.30	113.16	104.92	113.98	118.30	96.99	94.11
P35754	GLRX	Glutaredoxin-1	4	344.26	246.19	211.46	249.71	238.32	150.43	231.80	238.87	332.63	330.59	180.85	163.09	182.23	324.15	178.06	155.96	185.17	205.28	174.62	194.00	156.56	153.41	142.29	162.14	149.24	158.10	152.09	208.10	151.75	204.50	238.20	236.69	174.43	168.36	387.55	319.43	178.27	159.20	227.26	231.28
O76003	GLRX3	Glutaredoxin-3	8	74.45	53.56	74.10	41.02	52.09	37.01	49.80	50.38	46.95	57.58	52.91	55.52	46.66	48.42	52.39	43.57	55.91	42.22	58.61	47.71	56.00	38.62	75.94	45.11	48.43	48.93	36.94	34.41	53.52	46.60	59.19	40.66	43.13	62.01	57.78	42.18	43.88	44.22	44.23	48.98
Q86SX6	GLRX5	Glutaredoxin-related protein 5, mitochondrial	3	46.50	55.56	45.16	53.64	52.21	51.93	57.37	48.34	49.64	47.47	53.87	48.74	56.83	55.20	45.37	35.47	71.38	42.80	45.72	43.29	58.90	57.68	48.28	43.76	56.34	53.01	65.81	66.90	44.59	44.96	44.24	53.52	52.69	44.06	50.42	48.94	50.60	54.66	37.93	39.43
Q92947	GCDH	Glutaryl-CoA dehydrogenase, mitochondrial	8	456.92	586.84	425.13	745.83	515.07	434.81	564.81	507.38	520.39	566.77	487.66	456.65	470.72	552.22	718.17	489.28	563.40	435.19	466.46	505.78	441.42	430.89	405.84	534.82	490.75	462.38	444.89	483.40	409.34	483.61	405.83	531.16	505.23	602.72	559.64	517.64	436.14	613.41	438.10	615.79
P36269	GGT5	Glutathione hydrolase 5 proenzyme	9	87.33	71.72	45.43	69.71	60.03	54.87	49.28	64.39	52.47	79.49	73.56	55.68	44.64	68.53	45.54	50.34	44.38	47.38	54.33	49.86	77.84	100.53	52.43	67.80	57.83	75.15	85.59	66.40	74.82	74.35	52.61	41.47	47.36	46.34	44.26	44.01	51.53	41.91	52.23	51.31
P07203	GPX1	Glutathione peroxidase 1	12	289.37	317.08	216.83	500.17	270.75	254.92	195.49	243.32	230.09	317.00	263.39	176.56	288.30	230.89	228.03	261.02	227.92	222.63	211.05	194.40	213.72	182.21	168.16	216.20	179.90	227.28	191.43	181.39	172.20	226.45	167.23	150.53	161.36	212.50	161.45	200.11	158.53	164.26	163.51	188.03
P22352	GPX3	Glutathione peroxidase 3	8	353.66	369.24	691.40	402.87	374.07	577.58	302.45	409.15	396.66	577.06	786.58	490.09	863.86	597.66	433.06	991.66	571.58	561.20	406.12	464.96	468.12	460.98	554.38	519.63	468.54	469.49	776.02	557.46	641.06	461.30	186.58	163.03	180.02	196.43	165.05	94.95	207.85	182.79	157.62	131.15
P00390	GSR	Glutathione reductase, mitochondrial	11	259.49	294.56	258.81	308.41	297.56	292.97	251.35	303.76	321.34	322.07	386.99	273.90	387.13	334.85	294.48	325.24	248.17	315.93	293.24	285.29	315.81	333.57	311.71	322.05	309.61	352.74	275.80	316.45	309.72	363.44	234.69	304.40	236.76	276.11	249.74	278.96	198.35	272.89	230.27	229.00
P08263;P09210	GSTA1;GSTA2	Glutathione S-transferase A1;Glutathione S-transferase A2	5	34.21	207.12	539.20	39.84	1523.46	1446.87	807.68	49.75	1095.32	64.16	89.24	59.85	295.61	32.10	124.48	2060.73	1673.89	267.76	655.12	41.67	149.71	342.27	32.26	43.88	1779.69	3191.07	1895.78	215.16	812.00	34.92	47.35	34.52	144.79	38.86	37.98	87.75	190.12	66.93	194.91	43.71
Q9Y2Q3	GSTK1	Glutathione S-transferase kappa 1	11	427.57	617.55	447.99	442.85	507.08	354.32	446.46	450.03	377.75	431.84	474.80	421.40	509.09	406.82	452.38	305.63	437.13	348.30	431.94	397.47	412.20	452.79	444.72	390.41	473.79	338.34	505.50	456.11	418.65	386.98	442.78	486.61	498.97	398.87	458.63	381.49	429.40	505.14	358.72	413.02
O43813	LANCL1	Glutathione S-transferase LANCL1	11	430.25	421.56	454.83	444.33	419.32	447.50	415.62	417.33	448.34	433.10	550.58	435.72	450.01	456.56	427.99	455.36	399.10	413.03	428.57	438.95	516.34	584.61	523.77	471.56	460.69	521.09	593.00	510.13	510.47	510.64	361.97	440.89	402.47	341.20	409.57	374.35	385.35	367.11	471.73	413.10
P09488	GSTM1	Glutathione S-transferase Mu 1	9	143.21	135.04	221.64	481.09	165.79	129.17	138.33	152.75	122.70	189.47	112.76	118.38	242.58	378.51	97.06	108.39	130.75	144.51	116.19	155.13	113.65	96.29	136.53	203.20	145.47	115.85	109.95	94.65	108.04	136.80	114.78	153.54	254.65	309.73	124.34	112.60	138.10	165.67	124.37	123.02
P28161	GSTM2	Glutathione S-transferase Mu 2	10	1141.54	1059.10	886.05	1291.25	812.76	903.70	868.67	990.65	888.87	768.05	729.71	987.99	1170.48	1023.18	591.84	597.29	843.20	1039.94	813.19	713.10	797.56	538.60	737.08	610.20	557.33	765.16	408.78	535.53	927.88	587.15	776.68	1084.20	1254.01	1248.11	915.47	1083.86	858.63	1152.76	1051.18	818.79
P21266	GSTM3	Glutathione S-transferase Mu 3	12	541.06	706.39	770.83	1117.43	846.91	575.90	656.62	674.16	317.16	824.09	368.81	700.53	487.90	736.95	775.76	357.05	400.90	548.22	293.62	729.08	341.91	244.68	672.16	360.37	745.68	505.84	140.06	239.08	406.28	506.25	245.43	504.07	454.17	678.22	674.09	393.48	439.30	343.61	207.55	629.99
Q03013	GSTM4	Glutathione S-transferase Mu 4	1	22.24	21.87	14.11	18.57	30.90	24.06	47.15	47.03	20.15	17.83	13.70	28.91	18.05	15.18	20.45	31.45	42.37	52.32	15.13	14.28	23.85	14.23	15.08	25.01	15.98	14.89	28.01	19.67	30.96	32.80	22.14	9.35	14.06	19.49	15.94	20.47	31.65	15.83	24.44	27.62
P78417	GSTO1	Glutathione S-transferase omega-1	10	1480.68	1518.44	1251.67	2184.93	1760.46	1236.12	1261.34	1510.21	2318.28	1038.91	1123.20	1810.96	1995.55	2417.51	1732.01	1064.74	1658.08	1999.17	1944.75	1170.77	578.02	750.04	708.26	1251.07	1439.50	671.34	810.14	1142.32	941.40	989.94	1393.91	1697.55	1250.31	1912.84	1870.01	2175.87	1418.94	1540.34	1921.08	883.58
P09211	GSTP1	Glutathione S-transferase P	13	502.68	514.52	409.28	608.65	462.02	439.27	330.96	479.09	486.95	762.47	419.75	458.08	603.39	446.31	419.32	376.37	343.41	534.71	428.79	507.23	344.39	298.70	301.78	317.28	375.22	273.05	257.48	310.62	308.93	529.96	340.27	414.63	410.35	397.13	424.11	478.18	261.56	436.16	449.40	383.22
P30711	GSTT1	Glutathione S-transferase theta-1	6	711.38	918.30	322.61	958.48	433.33	264.79	76.20	320.28	899.41	784.38	539.04	934.11	285.65	821.93	346.33	220.50	76.03	287.29	607.30	732.82	307.39	367.06	210.35	445.52	324.94	152.63	83.90	172.14	402.89	537.50	368.50	520.31	236.78	479.64	210.24	196.90	76.11	160.11	581.05	388.54
P0CG29;P0CG30	GSTT2;GSTT2B	Glutathione S-transferase theta-2;Glutathione S-transferase theta-2B	1	16.11	30.20	26.72	14.54	17.19	20.64	29.40	20.68	27.83	24.62	18.92	20.93	24.92	20.97	18.43	22.77	21.50	10.45	27.19	25.67	15.81	19.65	20.82	13.91	22.06	13.82	32.40	18.55	16.51	15.59	15.85	32.16	19.42	26.91	23.65	14.82	16.75	23.81	17.70	20.00
P48637	GSS	Glutathione synthetase	13	70.88	98.91	74.38	144.13	110.49	65.53	65.52	76.05	75.51	92.15	84.41	68.98	94.44	89.78	90.76	51.68	62.67	119.01	88.58	103.87	55.11	59.74	79.01	64.71	81.95	63.69	63.23	81.82	56.23	81.01	67.25	80.72	72.03	91.67	86.72	78.47	57.78	79.01	63.11	57.46
P04406	GAPDH	Glyceraldehyde-3-phosphate dehydrogenase	19	22460.05	21987.57	25926.52	26367.39	26782.38	23464.91	18445.75	27539.43	24390.98	25470.31	23832.75	24348.42	45991.60	27110.10	24863.98	20428.96	21939.37	25562.35	22002.46	22453.13	23176.10	36904.41	20113.61	34413.55	31542.94	16694.94	33783.21	33706.55	26041.24	30480.64	19071.18	22313.74	21081.55	21442.82	26251.33	20166.31	15337.33	27565.90	21951.39	19889.64
P32189	GK	Glycerol kinase	10	62.16	142.47	62.74	60.84	70.19	63.11	69.83	76.24	54.16	72.81	81.43	62.72	52.26	69.01	80.87	55.45	54.43	60.02	64.83	59.12	57.11	62.65	75.21	70.25	68.46	54.30	62.95	57.38	58.92	55.28	61.86	48.09	45.64	55.34	53.16	59.25	63.79	45.73	56.13	54.14
Q9HCL2	GPAM	Glycerol-3-phosphate acyltransferase 1, mitochondrial	7	102.24	25.97	20.39	71.86	28.12	25.34	21.98	27.51	20.01	32.11	22.09	22.91	24.35	20.07	22.88	25.07	21.10	21.92	18.94	19.25	22.37	18.23	17.72	22.70	20.50	21.24	25.05	22.32	22.28	21.89	20.30	23.31	20.45	20.22	27.56	23.87	21.44	23.62	20.15	26.00
Q53EU6	GPAT3	Glycerol-3-phosphate acyltransferase 3	5	24.83	29.68	25.94	22.98	24.13	24.06	23.91	24.63	27.74	21.70	27.24	24.00	26.63	22.13	30.20	20.36	20.04	21.91	34.80	19.53	21.90	28.71	28.56	22.55	21.18	20.64	23.18	23.20	24.59	25.46	34.86	35.21	24.44	26.67	31.61	21.74	23.98	26.13	23.14	28.69
P21695	GPD1	Glycerol-3-phosphate dehydrogenase [NAD(+)], cytoplasmic	19	986.12	1593.22	206.55	2559.49	477.70	304.14	326.65	562.76	356.86	329.26	298.63	212.74	166.41	357.55	197.65	182.27	133.58	497.24	152.98	146.44	105.22	85.36	94.32	104.71	98.83	110.33	92.73	90.98	99.33	93.84	113.82	174.15	102.60	162.78	113.50	99.94	108.10	120.72	159.52	116.27
Q8N335	GPD1L	Glycerol-3-phosphate dehydrogenase 1-like protein	17	1311.31	1484.46	723.72	1247.32	1215.22	972.69	1309.85	1268.94	975.16	1143.71	908.27	889.62	1393.85	1061.86	826.63	690.44	632.09	801.52	1081.83	981.37	729.03	797.19	546.44	1089.39	589.64	640.72	573.98	833.45	808.87	966.84	756.80	681.65	618.01	782.30	598.24	623.12	438.31	612.16	675.73	706.48
P43304	GPD2	Glycerol-3-phosphate dehydrogenase, mitochondrial	20	904.97	1818.43	631.91	799.91	777.59	782.92	733.76	632.61	621.86	655.34	688.72	731.48	638.23	569.51	525.61	652.94	657.01	647.29	568.92	667.92	795.18	736.12	637.97	679.06	601.41	658.83	563.38	547.48	528.65	614.64	697.95	507.57	561.87	589.88	536.30	524.76	506.54	556.48	534.62	562.11
A6NDG6	PGP	Glycerol-3-phosphate phosphatase	7	153.83	177.03	130.91	206.06	144.38	99.47	130.24	121.09	125.84	174.39	131.94	133.49	240.05	163.57	133.77	96.88	119.92	107.83	121.31	193.28	96.63	89.01	99.68	85.04	137.61	108.44	116.53	111.86	92.34	126.52	183.54	275.57	209.22	218.81	227.47	187.30	199.97	211.73	174.60	166.02
Q9NZC3	GDE1	Glycerophosphodiester phosphodiesterase 1	2	45.59	67.01	40.48	63.52	18.14	43.74	24.40	18.66	18.30	20.56	36.74	61.74	28.85	23.49	20.61	41.30	33.92	20.01	26.94	25.66	21.46	24.70	33.03	27.70	38.65	27.65	32.62	15.78	26.68	22.31	41.51	27.08	22.81	30.85	31.48	15.73	25.45	22.38	16.40	16.65
P50440	GATM	Glycine amidinotransferase, mitochondrial	6	26.30	23.95	22.04	27.62	26.36	19.81	21.99	21.53	21.77	23.23	30.59	28.52	23.80	23.47	26.07	20.28	23.22	22.28	20.78	24.74	28.74	29.80	27.24	38.40	24.81	24.16	24.93	28.43	28.58	26.26	26.61	29.85	24.40	23.14	20.04	26.08	24.28	22.39	25.84	21.98
P23434	GCSH	Glycine cleavage system H protein, mitochondrial	2	122.14	165.73	102.81	112.52	151.74	88.85	123.88	93.20	119.55	116.58	96.50	109.25	112.66	116.09	137.12	99.38	134.77	96.76	125.55	132.31	154.54	137.48	114.83	95.93	128.81	103.09	139.78	118.03	129.26	113.63	201.05	189.19	180.30	199.99	182.69	180.00	193.51	112.54	133.18	130.11
Q6IB77	GLYAT	Glycine N-acyltransferase	3	19.17	31.58	25.52	127.92	17.97	31.60	27.46	26.11	26.46	30.78	17.99	24.91	23.70	18.58	17.35	27.10	25.58	27.83	32.36	30.55	15.28	17.84	18.66	32.84	20.98	17.36	16.49	17.64	19.40	18.59	29.07	15.42	18.47	25.59	22.33	17.64	19.62	23.15	21.06	25.39
P41250	GARS1	Glycine--tRNA ligase	8	55.50	60.09	49.21	94.70	67.65	40.65	50.29	59.53	42.64	54.47	54.02	63.68	71.54	69.00	67.54	52.70	43.56	51.93	50.24	46.25	61.62	41.70	58.91	75.35	55.18	51.47	51.83	53.37	53.11	60.00	55.34	71.12	54.47	41.34	46.97	64.42	46.65	42.24	40.28	49.69
P13807	GYS1	Glycogen [starch] synthase, muscle	29	341.08	294.88	324.12	331.12	253.54	317.44	379.86	425.97	321.00	282.09	329.21	358.14	349.54	484.10	367.86	324.60	505.08	315.64	318.48	323.19	366.94	351.66	366.18	381.55	267.41	277.67	301.87	403.06	353.98	287.87	416.08	420.77	426.65	449.25	513.62	410.16	517.96	531.48	401.77	493.43
P35573	AGL	Glycogen debranching enzyme	59	337.64	364.94	387.09	353.43	372.08	405.22	403.26	335.61	362.90	359.39	319.59	400.38	363.47	415.23	418.02	307.67	442.25	417.96	386.48	353.01	472.73	395.70	519.93	370.13	494.94	350.97	574.73	402.36	463.10	481.50	286.97	336.19	290.07	312.81	339.33	286.59	276.65	326.04	324.71	271.92
P11216	PYGB	Glycogen phosphorylase, brain form	34	1103.44	1348.34	1108.38	1588.18	1371.67	1412.04	1599.82	1280.98	1109.43	1568.61	1013.07	1323.48	1742.63	1753.45	1285.72	973.08	1331.29	1214.79	1173.94	1351.56	996.05	990.63	1424.02	1360.86	1412.27	1019.70	1143.49	904.43	874.38	1729.67	1074.55	1107.98	847.20	1285.65	1153.99	1369.36	918.81	1012.90	1068.70	1063.35
P06737	PYGL	Glycogen phosphorylase, liver form	15	171.14	372.25	96.42	416.51	97.43	102.58	103.27	99.00	96.37	93.02	85.09	97.84	96.70	97.06	74.88	84.56	81.61	97.95	88.38	95.90	79.01	84.48	86.52	99.05	82.29	77.26	74.48	72.22	71.37	77.87	105.77	74.57	73.71	92.18	79.77	72.64	73.46	77.54	79.03	87.84
P11217	PYGM	Glycogen phosphorylase, muscle form	44	2338.41	2737.32	2264.62	3198.24	2743.38	2358.47	2375.32	2190.56	2263.33	2302.84	1894.89	3359.91	2972.68	2916.58	3388.03	1896.71	3038.82	3241.72	2063.39	2621.30	2443.06	2032.20	3172.62	2148.73	2797.14	1902.78	1932.67	2055.42	1973.11	2243.27	4398.84	4582.46	4498.25	4503.85	5526.89	3933.73	3295.25	5381.80	4392.25	3991.07
P49840	GSK3A	Glycogen synthase kinase-3 alpha	3	24.26	16.48	17.78	26.06	25.68	15.07	18.41	26.03	17.58	20.13	22.80	20.59	18.86	21.05	24.67	19.08	20.11	19.44	32.31	17.12	27.53	24.25	48.95	25.51	20.49	22.18	21.15	23.18	24.33	23.92	16.29	28.66	22.73	17.95	19.50	28.79	24.41	19.53	24.35	25.67
P49841	GSK3B	Glycogen synthase kinase-3 beta	5	29.44	35.59	34.46	30.75	28.93	31.62	37.43	31.25	36.32	28.58	29.37	37.12	41.79	27.77	30.04	27.94	33.13	27.88	36.54	36.59	42.73	32.70	39.95	36.96	37.33	38.03	37.77	34.34	28.22	26.37	31.35	36.91	35.28	38.29	32.01	30.35	30.51	35.99	29.33	30.43
P46976	GYG1	Glycogenin-1	9	416.82	457.56	428.10	547.44	462.98	493.68	440.12	578.07	453.55	509.18	375.88	488.14	515.18	646.73	530.01	463.53	487.58	518.57	428.82	566.55	339.23	464.50	442.12	569.69	466.48	339.76	441.75	549.96	252.60	495.51	391.86	467.14	427.20	515.96	474.32	360.46	303.70	520.21	348.10	362.31
Q9NZD2	GLTP	Glycolipid transfer protein	1	48.44	24.68	24.60	16.78	18.15	23.31	18.01	20.42	33.79	34.24	33.82	11.55	27.81	39.85	18.56	27.12	17.13	30.36	27.94	40.46	22.18	24.03	15.70	33.34	26.14	17.99	20.68	18.93	15.07	15.96	25.33	19.20	20.20	28.78	20.48	24.24	14.85	18.68	14.06	26.62
O43292	GPAA1	Glycosylphosphatidylinositol anchor attachment 1 protein	2	15.77	26.40	24.51	17.16	18.07	23.03	9.35	22.42	24.30	6.17	17.03	30.09	31.72	15.17	16.52	26.56	27.08	17.35	14.20	20.92	14.73	16.36	17.21	22.86	9.29	16.16	7.70	12.09	14.09	14.91	21.69	19.55	16.53	29.34	21.61	16.49	14.52	19.75	12.46	26.88
Q9HC38	GLOD4	Glyoxalase domain-containing protein 4	10	206.78	223.87	165.61	263.14	205.56	178.76	100.08	158.82	190.49	239.60	187.44	184.13	228.65	249.62	160.74	157.78	128.32	187.05	131.95	188.88	99.83	119.26	92.09	137.17	138.51	106.08	73.39	96.22	74.80	205.39	126.90	153.63	137.98	146.08	128.65	160.79	91.03	112.53	117.25	138.07
Q9UBQ7	GRHPR	Glyoxylate reductase/hydroxypyruvate reductase	16	398.75	471.58	355.67	486.55	457.16	346.47	347.60	400.78	397.64	464.86	377.64	345.88	395.25	460.85	409.28	364.77	348.22	382.79	385.23	431.07	334.94	308.90	305.32	345.86	382.15	360.39	321.83	358.63	367.60	401.00	369.76	401.72	371.99	424.28	409.97	423.38	302.00	376.13	422.78	420.11
P35052	GPC1	Glypican-1	10	89.35	100.16	95.33	78.58	67.60	119.08	87.91	82.97	80.40	169.29	79.37	99.58	121.08	89.02	70.07	149.75	95.59	89.14	100.16	163.11	91.16	73.98	76.58	94.86	67.38	79.46	76.81	84.97	61.13	259.23	95.25	105.08	86.06	109.59	100.96	74.40	83.17	99.26	71.59	97.85
P36959	GMPR	GMP reductase 1	2	333.16	37.96	28.47	38.57	25.21	18.72	97.76	18.54	15.61	12.92	472.19	24.64	29.87	34.98	21.64	20.05	27.23	80.20	57.37	14.21	358.72	44.68	42.54	23.21	32.67	25.65	116.48	25.34	20.58	18.10	77.56	38.08	42.53	47.51	206.27	28.32	24.67	17.38	16.95	10.47
Q92896	GLG1	Golgi apparatus protein 1	13	34.59	31.44	29.23	27.20	40.17	32.08	30.99	28.18	26.28	35.23	43.82	31.41	36.26	32.14	34.99	30.85	29.21	32.04	26.07	29.45	39.43	37.23	41.43	29.51	33.51	34.48	34.12	31.40	37.03	38.26	33.57	32.26	27.70	26.53	28.00	29.04	28.51	27.42	27.31	27.23
B7ZAQ6;P0CG08	GPR89A;GPR89B	Golgi pH regulator A;Golgi pH regulator B	1	19.74	18.65	29.27	23.53	30.36	30.68	18.16	18.57	16.53	28.85	29.02	22.17	15.40	31.66	31.20	22.84	31.41	20.03	17.73	37.56	35.71	30.14	25.38	47.49	37.90	22.38	26.25	27.80	22.06	25.23	18.89	20.97	29.78	16.62	18.68	23.52	22.92	14.71	28.65	32.38
Q9H8Y8	GORASP2	Golgi reassembly-stacking protein 2	4	43.41	19.48	26.02	30.02	27.61	18.45	26.45	21.46	19.34	24.88	30.00	27.19	20.06	32.08	25.90	19.90	19.64	22.93	16.51	19.46	36.49	31.86	37.56	23.98	19.81	20.95	32.54	24.53	25.82	24.17	26.40	32.68	30.57	19.71	25.31	25.37	25.92	22.00	23.16	21.52
Q9H3P7	ACBD3	Golgi resident protein GCP60	6	24.87	21.91	20.77	21.30	21.85	18.15	17.31	19.64	18.58	18.21	26.59	24.24	21.54	20.91	20.94	21.12	20.26	20.98	16.97	16.74	31.33	23.45	22.24	26.09	22.30	23.62	21.84	24.45	22.16	21.40	22.13	25.17	24.47	21.09	18.97	23.14	23.88	16.60	17.30	19.04
Q7L5D6	GET4	Golgi to ER traffic protein 4 homolog	3	21.12	29.03	40.94	50.51	20.54	63.42	24.13	25.39	31.51	21.08	25.77	32.76	15.94	24.21	44.78	23.74	40.77	24.00	27.41	54.98	55.80	42.84	42.91	37.25	31.22	40.89	39.88	37.29	29.67	20.57	33.02	18.48	33.17	40.15	20.79	16.19	21.78	20.52	30.07	31.71
Q9H4G4	GLIPR2	Golgi-associated plant pathogenesis-related protein 1	4	73.78	67.45	78.11	72.16	48.33	55.53	51.36	53.48	44.83	54.15	95.57	45.34	83.19	69.41	40.81	60.27	50.44	62.04	40.09	50.95	68.69	84.92	68.17	94.05	67.30	57.29	70.31	49.12	42.54	72.89	51.59	39.13	33.76	44.77	31.60	27.48	34.16	28.37	28.53	27.68
Q14789	GOLGB1	Golgin subfamily B member 1	5	48.43	56.77	55.74	55.64	60.42	46.78	63.72	47.87	54.69	77.77	40.62	59.32	58.47	50.71	39.12	59.69	66.70	59.02	62.35	46.41	48.17	56.65	55.71	50.55	46.67	52.07	94.55	43.76	71.99	41.39	45.17	46.17	47.74	41.71	54.00	52.18	37.56	60.82	49.39	64.97
Q9NX62	BPNT2	Golgi-resident adenosine 3',5'-bisphosphate 3'-phosphatase	1	15.47	55.19	50.29	67.37	51.53	13.94	30.62	19.86	28.98	67.15	59.29	49.21	25.96	57.16	137.45	54.52	20.64	31.83	42.03	40.27	41.16	20.47	21.68	35.84	22.97	50.97	32.31	28.91	15.85	41.40	89.95	30.88	40.33	22.67	24.63	32.99	16.08	24.80	17.00	27.63
Q92538	GBF1	Golgi-specific brefeldin A-resistance guanine nucleotide exchange factor 1	6	21.15	30.72	33.52	25.48	30.06	29.09	30.38	29.17	23.14	19.26	22.09	24.66	23.19	20.61	25.07	28.59	28.89	22.95	22.72	23.39	31.92	28.50	23.07	29.59	21.86	21.01	24.82	33.30	38.68	24.61	28.69	21.84	20.47	23.12	20.56	25.21	29.78	21.47	24.07	31.61
Q6IC98	GRAMD4	GRAM domain-containing protein 4	3	27.62	26.55	21.41	16.94	20.97	19.53	21.71	17.58	26.14	20.45	21.43	19.87	17.42	22.58	17.33	17.25	17.47	20.44	22.46	22.98	23.49	26.21	16.03	19.75	23.47	20.24	20.09	18.99	21.34	20.92	22.30	20.89	21.66	25.98	22.08	16.98	18.13	20.18	25.62	25.25
Q12849	GRSF1	G-rich sequence factor 1	8	70.46	107.98	95.56	94.29	100.10	101.43	98.62	102.55	86.25	86.02	75.28	90.08	93.87	102.09	104.17	93.32	87.21	93.58	80.70	83.94	85.37	81.81	105.53	104.37	99.94	85.73	87.41	87.57	92.60	87.65	107.52	94.91	89.94	122.60	93.49	93.43	102.51	117.61	84.61	91.18
P62993	GRB2	Growth factor receptor-bound protein 2	8	159.09	126.80	123.37	126.77	76.54	112.22	102.01	123.99	91.68	138.48	141.96	96.55	137.72	163.90	109.33	113.66	108.74	90.56	107.03	110.64	153.36	166.14	126.50	162.13	100.05	173.61	131.93	114.66	118.82	138.09	110.95	139.88	99.81	93.67	89.04	95.53	68.04	89.70	77.91	95.96
Q9H3K2	GHITM	Growth hormone-inducible transmembrane protein	6	385.30	451.47	308.13	466.83	549.30	372.92	446.02	461.30	247.17	370.14	396.98	436.88	371.22	389.66	583.97	364.11	450.59	409.23	284.89	356.00	414.90	507.65	330.49	401.03	463.16	337.09	512.92	443.36	261.49	307.95	377.76	341.17	329.79	360.75	408.35	361.21	432.96	325.03	262.71	339.61
Q9HAV7	GRPEL1	GrpE protein homolog 1, mitochondrial	4	125.22	184.90	183.99	166.16	165.63	173.46	194.57	213.03	166.42	196.52	119.87	145.66	186.98	157.12	190.79	181.80	197.86	158.63	197.06	171.78	111.39	128.89	136.94	196.91	220.20	167.62	230.19	179.17	141.82	121.54	218.96	242.33	256.13	239.29	216.09	200.93	266.64	233.70	216.21	211.16
Q9UIJ7	AK3	GTP:AMP phosphotransferase AK3, mitochondrial	14	1507.71	1897.09	1257.22	1628.26	1744.52	1404.59	1544.16	1711.12	1733.89	1563.33	1705.32	1338.43	1530.81	1603.74	1557.15	1499.30	1459.74	1656.76	1829.77	1607.76	1504.55	1542.08	1203.10	1659.22	1662.30	1335.45	1779.55	1820.87	1876.83	1568.71	1473.68	1591.68	1378.92	1617.47	1529.29	1366.50	1477.91	2033.26	2106.42	1395.71
P01112	HRAS	GTPase HRas	4	5322.56	5291.81	6078.17	6199.02	4102.03	1835.47	3910.51	2186.24	3667.40	3000.70	6101.70	2751.52	4837.10	3977.18	3671.96	2332.40	3252.82	2456.65	3793.91	1976.76	5409.34	4189.46	4126.58	5242.12	3935.88	4572.05	4738.79	3419.37	2946.37	3427.90	2954.41	3135.86	3403.93	3213.17	3699.14	3940.60	3413.75	3299.45	2669.03	2649.46
Q8WWP7	GIMAP1	GTPase IMAP family member 1	3	16.22	21.89	23.75	21.11	18.26	14.89	27.47	17.47	25.56	22.34	23.89	17.48	27.28	20.38	17.47	17.97	36.88	17.09	20.43	22.70	16.39	25.00	22.45	15.45	21.59	21.84	21.65	13.88	16.67	14.20	27.50	28.22	17.17	25.14	23.98	26.98	15.96	25.49	14.48	14.05
Q9NUV9	GIMAP4	GTPase IMAP family member 4	2	17.18	24.38	30.94	61.83	18.74	25.25	25.78	33.16	24.31	38.51	35.17	22.29	18.68	14.36	23.08	27.01	36.12	23.14	19.05	23.50	42.17	37.90	31.61	61.93	23.22	26.68	33.81	37.87	25.79	39.53	22.97	21.37	19.53	29.12	32.26	18.17	29.74	26.25	25.88	23.86
P01116	KRAS	GTPase KRas	1	25.55	114.43	16.85	99.95	107.41	83.56	18.54	110.63	17.55	73.70	107.65	33.20	105.40	32.83	28.85	14.55	13.73	19.27	94.14	62.39	144.95	30.77	32.59	21.78	13.91	93.44	79.61	94.49	60.43	92.43	19.28	157.10	30.40	16.97	14.91	114.16	26.56	15.01	77.55	88.49
P62826	RAN	GTP-binding nuclear protein Ran	7	726.01	802.22	617.35	806.18	634.07	543.57	646.04	666.52	800.72	800.26	647.60	603.63	699.68	774.26	599.10	478.71	635.26	699.48	586.16	688.08	423.74	494.58	550.20	579.03	568.03	582.23	485.65	499.52	546.95	746.14	489.85	532.46	445.95	611.79	539.43	608.89	444.51	547.09	551.96	511.50
O95057	DIRAS1	GTP-binding protein Di-Ras1	1	117.49	104.24	31.57	92.88	13.81	91.89	28.69	27.42	110.01	13.80	15.20	101.86	20.02	16.85	18.44	28.34	26.76	27.60	127.20	97.65	138.13	129.18	154.39	27.75	116.53	126.82	131.86	78.19	159.10	14.66	27.59	127.55	134.20	103.60	101.57	107.16	130.05	14.27	124.49	149.75
P55042	RRAD	GTP-binding protein RAD	6	77.55	93.33	85.85	51.47	89.28	141.28	109.14	26.14	72.38	67.62	57.10	99.12	52.42	66.65	109.27	90.22	86.77	84.82	82.02	95.49	93.15	54.05	65.02	82.17	56.85	75.07	50.33	52.13	65.28	66.10	82.20	64.04	60.42	73.32	68.94	57.70	64.87	64.23	51.00	65.08
Q15382	RHEB	GTP-binding protein Rheb	3	31.78	43.01	43.01	64.03	41.58	43.36	59.29	26.45	37.06	25.34	30.44	40.47	25.67	40.24	40.45	31.96	38.30	33.79	50.68	44.50	60.35	64.56	62.03	43.05	71.81	41.84	69.34	61.36	39.90	116.36	34.04	24.32	31.02	40.03	36.79	28.50	36.96	24.71	31.42	44.92
Q9NR31	SAR1A	GTP-binding protein SAR1a	5	163.13	270.78	161.44	317.41	164.50	169.91	187.01	166.03	162.05	227.63	162.65	148.70	138.97	197.64	174.92	121.44	122.72	188.56	130.78	124.85	182.28	125.61	164.20	143.90	201.97	198.75	138.08	127.24	203.89	175.51	152.08	102.50	148.44	128.22	121.22	158.07	120.34	106.82	127.01	135.29
Q9Y6B6	SAR1B	GTP-binding protein SAR1b	3	126.05	150.31	133.28	129.50	92.63	118.78	114.49	114.64	95.91	88.21	91.33	127.04	105.11	114.59	120.57	103.16	106.61	102.99	123.38	107.47	119.82	90.39	111.03	90.37	119.16	114.10	113.11	88.01	100.76	99.11	150.94	87.72	118.47	117.86	106.17	85.63	94.30	95.33	108.83	117.52
Q14353	GAMT	Guanidinoacetate N-methyltransferase	5	38.99	42.91	33.89	50.84	49.17	35.34	46.85	37.65	28.70	35.18	35.23	41.10	40.98	48.50	42.32	29.06	34.12	33.51	33.88	30.21	30.22	34.17	35.43	26.90	35.23	35.32	32.29	32.47	32.56	25.55	29.82	46.31	48.70	37.74	41.31	35.09	44.62	34.71	25.80	26.75
P08754	GNAI3	Guanine nucleotide-binding protein G(i) subunit alpha	4	50.11	48.94	40.98	73.90	47.00	31.45	31.63	39.89	31.85	46.19	40.78	32.61	36.12	39.34	26.87	30.92	29.42	33.20	26.16	27.83	41.08	36.73	31.75	37.48	22.48	29.25	29.83	25.38	34.73	17.94	35.43	25.48	27.01	34.53	30.71	20.55	29.99	23.98	22.82	24.70
P63096	GNAI1	Guanine nucleotide-binding protein G(i) subunit alpha-1	4	56.94	56.19	26.36	34.75	30.70	17.90	23.03	23.42	20.59	21.85	28.24	20.22	21.57	24.66	25.09	19.54	19.19	27.49	17.73	21.45	26.90	26.90	24.35	17.57	17.24	24.35	23.58	27.13	24.67	24.76	19.79	26.02	21.17	20.50	19.14	25.06	25.29	18.82	22.94	19.73
P04899	GNAI2	Guanine nucleotide-binding protein G(i) subunit alpha-2	13	743.68	731.50	707.48	873.65	585.89	562.30	500.89	523.20	462.77	701.20	777.47	511.45	688.39	553.27	449.03	524.22	437.71	552.49	508.23	503.01	638.78	720.33	632.43	608.10	544.79	654.69	565.90	501.73	498.50	670.14	514.76	526.78	479.77	479.19	415.57	554.91	426.33	341.94	394.96	470.05
Q9UBI6	GNG12	Guanine nucleotide-binding protein G(I)/G(S)/G(O) subunit gamma-12	2	230.70	301.79	205.42	475.58	167.43	150.51	124.91	255.67	126.42	268.67	216.03	119.16	173.15	174.59	91.74	167.32	72.59	184.82	87.99	115.54	148.05	153.15	134.71	152.70	113.57	174.52	160.14	92.43	120.89	199.00	106.00	91.72	48.98	80.76	67.88	67.43	40.87	45.28	83.80	67.40
P59768	GNG2	Guanine nucleotide-binding protein G(I)/G(S)/G(O) subunit gamma-2	2	170.47	182.17	124.28	137.03	106.32	77.91	72.12	75.30	62.52	71.57	88.44	80.65	146.10	82.90	39.40	52.38	62.82	78.43	55.65	47.98	152.24	137.55	137.78	104.73	110.85	83.17	123.56	71.02	56.83	78.01	101.70	87.10	59.46	58.14	41.73	31.79	44.30	34.43	30.95	33.99
O60262	GNG7	Guanine nucleotide-binding protein G(I)/G(S)/G(O) subunit gamma-7	4	49.41	78.18	84.21	77.17	54.83	61.49	45.94	51.00	37.89	49.72	82.36	75.70	64.62	81.81	54.27	64.62	56.22	64.07	73.42	63.86	141.91	148.25	94.39	119.59	72.69	69.40	113.80	91.59	82.88	78.25	99.45	87.26	78.32	84.25	81.62	55.63	57.72	47.72	58.03	59.01
P62873	GNB1	Guanine nucleotide-binding protein G(I)/G(S)/G(T) subunit beta-1	8	510.05	409.29	426.87	548.31	337.30	285.92	299.54	314.82	231.65	367.79	499.63	353.74	390.30	292.38	262.64	277.01	255.21	300.64	297.20	240.34	497.93	483.43	372.56	339.10	330.27	329.05	434.27	311.46	252.86	362.57	285.58	292.34	229.92	215.08	238.89	295.09	227.30	89.68	216.40	218.95
P62879	GNB2	Guanine nucleotide-binding protein G(I)/G(S)/G(T) subunit beta-2	13	197.07	218.23	218.27	263.59	189.22	200.11	185.91	184.22	168.45	223.76	219.01	187.45	221.51	189.82	156.35	173.49	169.18	188.13	195.19	194.20	256.55	262.36	235.72	226.46	196.82	232.63	239.25	210.46	208.58	247.99	168.90	165.62	151.21	152.44	157.40	170.99	152.61	137.37	145.57	151.99
P09471	GNAO1	Guanine nucleotide-binding protein G(o) subunit alpha	10	270.26	370.46	606.97	353.18	341.77	469.33	357.83	319.39	263.80	362.69	403.72	406.87	489.89	467.23	257.07	356.64	353.61	340.29	359.76	320.36	719.32	669.99	634.82	580.34	515.96	569.20	594.00	492.92	491.81	513.73	149.83	150.09	125.12	181.49	140.86	109.76	178.37	118.19	157.24	138.85
P63092;Q5JWF2	GNAS	Guanine nucleotide-binding protein G(s) subunit alpha isoforms short;Guanine nucleotide-binding protein G(s) subunit alpha isoforms XLas	9	299.83	258.52	217.75	328.60	160.62	176.85	165.06	171.25	172.00	235.36	245.37	190.68	223.57	145.83	154.23	137.52	156.09	154.82	164.00	159.73	278.74	238.12	204.13	207.20	139.67	232.52	191.62	138.69	178.30	229.10	290.85	312.10	264.32	219.89	224.63	293.84	226.92	237.41	208.20	229.22
P29992	GNA11	Guanine nucleotide-binding protein subunit alpha-11	11	280.83	270.78	271.27	280.58	228.77	224.71	234.87	226.32	206.40	252.89	264.87	221.38	266.58	234.00	215.71	218.74	197.20	202.92	234.57	238.54	290.30	246.12	303.53	249.83	246.10	303.51	246.81	212.49	232.67	253.74	218.54	204.12	214.82	215.64	219.14	212.76	178.57	184.61	198.79	201.13
Q14344	GNA13	Guanine nucleotide-binding protein subunit alpha-13	7	81.29	44.63	64.34	75.00	46.33	44.57	55.72	43.25	61.70	60.75	58.29	44.32	60.66	53.22	52.76	45.55	50.13	44.79	57.19	59.37	63.30	71.88	62.54	44.63	59.81	58.86	58.00	55.52	44.21	60.29	57.17	55.77	54.48	57.26	52.85	55.85	43.87	50.29	43.99	43.08
Q9HAV0	GNB4	Guanine nucleotide-binding protein subunit beta-4	2	158.13	122.23	69.84	88.35	33.40	16.63	23.80	16.82	17.90	19.73	39.63	24.80	25.90	29.28	28.80	17.92	18.86	16.99	13.69	13.89	97.92	36.08	49.76	17.78	26.12	54.98	28.83	27.40	24.80	42.83	25.51	40.19	56.54	22.81	24.77	28.35	24.29	23.74	21.21	18.56
O60832	DKC1	H/ACA ribonucleoprotein complex subunit DKC1	2	3928.03	2607.53	2702.28	3231.51	3233.46	2729.35	2152.06	61.82	1650.92	1109.48	3630.23	3692.60	2799.39	3299.49	3409.53	3248.83	2049.63	2275.19	90.28	1357.02	3458.83	4109.38	4032.20	2580.22	3415.18	3488.55	63.72	2949.94	67.32	61.03	3528.09	3847.09	4026.53	2868.00	4157.97	3586.67	2067.95	4115.60	2413.01	1384.02
Q9BXW7	HDHD5	Haloacid dehalogenase-like hydrolase domain-containing 5	9	99.36	115.31	108.31	108.92	99.58	90.56	88.54	106.70	109.63	78.09	104.50	125.33	80.63	109.39	126.09	69.69	101.24	94.66	94.33	79.25	130.74	127.43	110.48	153.24	128.10	79.68	83.89	111.73	114.64	74.85	172.61	197.12	191.51	137.85	159.08	113.89	155.14	187.42	134.59	127.87
Q9H0R4	HDHD2	Haloacid dehalogenase-like hydrolase domain-containing protein 2	3	74.31	78.44	75.82	87.87	67.11	59.32	63.34	52.92	74.53	90.70	89.08	69.26	79.99	81.66	99.50	70.90	66.41	74.60	80.72	91.07	53.83	56.97	53.10	57.79	79.17	65.30	56.87	64.74	43.75	73.54	58.92	76.76	80.89	65.22	76.04	65.37	53.75	79.78	58.47	74.87
Q9BSH5	HDHD3	Haloacid dehalogenase-like hydrolase domain-containing protein 3	6	71.94	59.88	47.86	72.97	68.98	62.71	41.87	50.03	44.55	53.23	74.98	41.96	51.33	51.16	74.85	49.13	52.37	46.89	46.68	44.67	76.49	63.09	50.20	78.49	77.70	59.98	52.17	57.96	68.40	70.38	57.30	44.27	52.51	46.60	46.41	58.78	56.51	42.27	70.26	51.62
P00738	HP	Haptoglobin	24	9797.83	11610.66	2179.19	6349.22	2847.59	11200.41	2004.64	4660.36	25561.69	13578.15	10091.87	8363.66	3780.32	7978.44	2585.00	9904.35	4479.94	7474.09	10001.77	7713.57	3282.72	3177.36	1250.18	6369.54	1662.88	8568.37	1541.94	3821.60	5339.03	5954.29	3617.38	3336.48	1096.78	3397.14	1015.14	2182.96	2264.02	2162.00	4383.61	2029.22
P00739	HPR	Haptoglobin-related protein	4	24.44	23.48	21.39	26.72	18.84	33.40	20.86	19.29	31.92	36.57	30.58	32.23	27.69	26.54	27.93	42.50	19.27	28.78	29.91	28.14	18.33	27.97	27.68	20.44	25.85	38.31	24.87	28.43	24.72	23.72	20.65	25.34	26.05	21.61	27.77	25.58	23.25	26.35	19.21	18.35
O43301	HSPA12A	Heat shock 70 kDa protein 12A	13	172.03	130.36	103.92	120.08	94.68	63.22	87.82	83.98	66.09	99.69	83.16	71.00	71.31	69.49	59.25	59.55	55.24	80.49	52.52	59.19	63.62	63.47	74.19	62.25	58.98	63.26	61.07	57.35	54.06	62.18	63.04	62.03	62.65	64.84	54.08	58.82	55.42	63.70	62.35	63.01
Q96MM6	HSPA12B	Heat shock 70 kDa protein 12B	10	106.96	142.58	87.23	128.51	96.83	80.82	95.47	84.62	76.62	87.10	82.79	115.68	87.12	106.13	76.91	72.67	64.50	95.00	73.40	87.78	90.58	86.42	84.88	70.25	65.35	67.06	48.63	66.99	70.64	71.48	122.13	95.12	117.51	93.18	87.55	110.17	88.96	88.33	111.70	87.01
P0DMV8;P0DMV9	HSPA1A;HSPA1B	Heat shock 70 kDa protein 1A;Heat shock 70 kDa protein 1B	27	3320.54	2850.70	2937.11	3953.62	2788.88	3458.96	2590.70	2878.93	3139.76	3572.83	2988.15	3214.37	3312.06	3385.59	3308.13	2963.86	2535.15	3301.18	3040.30	3379.23	3866.61	2782.14	2820.95	3601.18	3086.92	2774.11	2817.82	2930.64	2508.95	3603.73	2817.81	2598.33	2509.36	3055.47	2935.15	3380.39	1847.03	2817.59	2841.29	2667.64
P34932	HSPA4	Heat shock 70 kDa protein 4	25	226.32	198.66	212.19	243.52	204.41	223.87	188.68	197.15	191.46	257.87	208.40	202.32	214.01	275.51	196.20	185.02	186.30	194.18	193.62	234.27	179.45	197.30	193.15	217.53	190.27	159.81	176.99	190.02	174.30	215.83	178.31	187.18	185.52	186.18	163.59	174.42	163.54	151.20	165.92	197.83
O95757	HSPA4L	Heat shock 70 kDa protein 4L	5	19.27	23.49	26.06	19.95	18.38	22.65	27.59	23.49	25.09	25.19	21.09	22.48	25.75	26.20	24.96	21.78	22.82	23.43	23.11	36.49	20.64	19.47	19.33	22.25	27.08	19.74	20.34	19.82	28.19	19.41	23.17	20.15	18.55	24.75	24.71	32.05	19.14	25.65	21.07	24.09
P11142	HSPA8	Heat shock cognate 71 kDa protein	20	5106.20	5166.05	4783.92	6293.40	5162.05	4684.58	4658.08	5644.09	5485.28	5807.85	4140.10	4988.56	5640.73	5526.19	4961.66	4815.79	4654.70	5627.76	5133.76	5355.78	4302.38	4227.14	3766.87	4923.66	4719.85	3183.87	5301.62	4951.82	4017.40	5177.83	4368.85	4965.34	4604.31	5304.02	5127.37	4802.68	4166.11	5975.61	5248.66	5004.71
Q12931	TRAP1	Heat shock protein 75 kDa, mitochondrial	20	455.34	558.84	422.71	458.71	497.60	349.21	443.81	456.57	383.51	481.53	417.05	353.38	402.06	419.90	433.56	360.50	427.19	344.82	405.51	420.04	428.66	351.84	383.74	476.90	384.39	360.46	383.71	412.13	348.09	415.78	462.42	344.94	432.39	434.32	424.43	397.62	429.12	516.24	367.80	380.15
P04792	HSPB1	Heat shock protein beta-1	16	20480.95	14643.80	23449.81	20376.80	17330.09	23282.35	17583.68	18867.01	17395.97	18267.73	20254.81	18790.78	15168.76	18098.16	19213.24	18723.30	21825.36	20452.85	20287.43	19857.21	26910.84	18166.90	24378.11	20219.71	17712.88	20204.07	21690.17	20671.03	18275.41	17628.49	18907.77	12182.40	13287.86	16605.98	12413.10	19153.30	15680.77	16492.71	15052.46	17306.23
Q16082	HSPB2	Heat shock protein beta-2	7	356.99	324.00	593.92	306.96	595.79	670.37	426.10	346.63	389.59	392.95	485.76	503.68	630.28	438.51	641.93	424.57	616.65	554.16	681.54	462.90	1086.02	699.30	1016.81	632.04	907.55	819.95	841.34	820.09	949.31	736.78	373.75	275.56	355.64	391.86	357.03	596.47	230.45	427.27	306.39	284.49
Q12988	HSPB3	Heat shock protein beta-3	6	92.90	82.29	144.23	91.05	135.93	166.07	92.90	93.35	110.83	105.62	119.52	109.00	109.50	127.73	149.35	123.55	120.12	100.21	176.44	116.21	256.27	145.91	217.31	125.81	189.38	195.87	112.63	126.42	196.84	109.19	82.55	53.35	87.21	76.77	101.30	132.87	58.79	91.51	91.86	77.79
O14558	HSPB6	Heat shock protein beta-6	7	1166.76	1043.13	995.70	2171.21	957.58	1028.34	898.00	1617.08	782.74	955.56	1012.89	825.17	1070.12	1618.87	862.62	843.74	901.47	1188.69	992.36	825.86	883.71	945.35	995.54	938.68	864.72	981.02	1023.45	1146.29	1000.02	844.57	1803.51	1868.45	1662.48	1905.05	2373.35	3188.96	3148.72	4788.59	3457.89	2181.65
Q9UBY9	HSPB7	Heat shock protein beta-7	6	294.48	173.37	346.49	195.09	189.41	379.08	300.70	432.42	99.80	192.78	264.31	298.38	280.76	433.63	328.68	289.37	515.61	383.82	376.67	281.70	387.39	262.77	303.52	326.68	329.48	317.25	329.08	293.38	249.85	308.18	537.53	465.48	332.81	479.28	597.14	609.82	476.25	649.97	330.23	338.50
Q9UJY1	HSPB8	Heat shock protein beta-8	5	473.97	348.88	537.61	391.78	350.64	604.18	555.98	446.58	458.09	399.67	400.87	549.29	342.03	462.23	500.14	357.80	675.08	357.41	475.13	447.32	651.42	432.51	577.06	458.89	528.52	498.13	580.57	409.05	564.98	386.57	408.03	441.61	473.39	482.12	424.10	500.80	529.11	519.10	364.47	418.79
P07900	HSP90AA1	Heat shock protein HSP 90-alpha	33	3446.95	3604.01	3138.03	3974.38	3192.52	3098.29	2978.91	2836.65	3142.46	3482.46	2657.73	3193.39	2651.01	3180.49	3169.74	2325.45	2469.50	2827.74	3545.94	3188.92	3210.30	2130.37	3487.65	2808.30	3015.02	2822.16	2553.71	2238.29	3703.44	3210.93	2095.35	2254.40	1966.82	2396.71	2121.30	2336.75	2059.29	1649.58	2537.42	2253.26
Q14568	HSP90AA2P	Heat shock protein HSP 90-alpha A2	1	214.70	171.34	153.77	70.05	170.55	226.00	182.02	193.24	138.96	252.72	177.74	125.33	81.96	84.11	156.80	133.39	125.92	200.46	129.57	187.89	210.27	88.39	157.45	15.74	133.39	144.24	168.50	109.23	102.09	183.98	90.76	60.65	69.98	53.81	55.71	175.40	106.93	55.85	142.31	100.60
P08238	HSP90AB1	Heat shock protein HSP 90-beta	19	2605.54	2399.35	3055.55	3230.99	2339.87	2189.57	2300.30	2193.71	2428.00	2579.95	2423.96	2469.59	2494.90	2828.99	2481.55	1926.10	2126.07	2202.38	2591.87	2189.64	2810.76	1861.14	3487.18	2258.29	2437.06	2474.07	2114.92	1732.97	2875.89	2483.68	2287.43	2362.29	2371.23	2715.73	2290.42	2350.82	2360.80	1928.94	2376.68	2238.47
P54652	HSPA2	Heat shock-related 70 kDa protein 2	18	3542.61	3187.04	5387.91	4986.01	4530.28	7278.00	4046.74	5441.88	2504.70	4903.00	3068.88	2882.34	3728.18	6574.21	3605.84	3366.99	3047.17	3578.23	2411.95	4475.78	3623.99	4017.26	4595.87	4359.12	5750.64	3276.02	4608.97	4724.43	3307.26	5162.45	2330.08	2478.01	2344.93	2426.74	2425.81	2130.36	2178.71	2314.32	2368.49	2602.13
P28906	CD34	Hematopoietic progenitor cell antigen CD34	1	99.60	84.93	82.28	76.12	77.67	56.24	50.98	49.73	51.72	97.00	122.79	69.92	121.51	78.57	65.63	54.26	52.29	57.85	73.97	42.12	113.87	112.08	114.85	83.53	90.76	95.89	71.90	67.07	79.32	111.96	183.65	55.73	52.30	33.08	25.56	37.42	28.18	18.44	79.90	12.55
P30519	HMOX2	Heme oxygenase 2	10	87.41	76.60	74.72	88.68	75.48	67.49	65.26	74.93	72.86	81.48	95.32	71.98	85.91	92.75	78.56	63.59	74.72	64.89	71.07	71.83	88.55	97.01	103.07	73.63	82.21	95.37	106.20	99.09	95.67	76.63	84.32	99.47	103.63	79.04	88.60	78.24	86.49	104.03	97.65	71.07
Q9NRV9	HEBP1	Heme-binding protein 1	3	115.61	179.95	145.20	107.62	163.55	209.86	204.88	153.50	189.78	172.49	39.86	184.97	55.62	181.56	239.75	57.68	263.21	123.48	51.02	154.92	159.96	251.76	154.44	221.30	232.74	149.39	232.61	265.41	207.03	190.16	149.04	212.69	135.08	192.69	281.62	178.28	180.62	49.16	194.67	174.96
Q9Y5Z4	HEBP2	Heme-binding protein 2	7	106.91	167.62	74.22	86.25	97.01	103.19	97.19	96.35	104.80	88.29	68.30	111.21	99.38	78.20	64.45	89.87	105.91	102.95	88.05	99.50	56.81	50.87	83.14	82.06	77.93	50.71	54.25	55.73	70.06	67.39	101.30	78.87	72.74	102.40	103.28	108.44	82.05	114.52	111.56	111.33
Q96RW7	HMCN1	Hemicentin-1	2	600.06	580.84	634.00	384.19	630.99	298.96	260.68	229.30	290.60	99.84	733.65	746.13	345.98	339.22	684.00	203.52	531.18	260.50	238.55	136.11	1009.21	1046.27	915.29	792.77	777.16	324.23	351.63	309.15	345.80	316.31	192.74	214.38	296.46	97.20	141.35	70.36	74.12	60.33	36.70	13.06
P69905	HBA1	Hemoglobin subunit alpha	15	565446.06	256671.09	99358.70	119225.10	140030.06	145412.48	250029.20	212600.94	302881.22	118014.29	333055.47	148049.52	186469.44	174624.39	159910.58	149405.42	345710.72	239708.56	124550.80	95384.20	125239.47	86006.58	80933.38	167602.14	113540.00	120930.85	126634.42	165897.81	104302.16	256248.91	92648.79	159867.31	52622.63	171571.77	104501.11	164802.09	203908.34	108260.41	133312.42	119253.79
P68871	HBB	Hemoglobin subunit beta	19	663325.31	251763.45	111774.63	115766.63	134490.39	146551.52	245505.02	201739.86	300959.72	117195.88	362551.84	139150.75	187609.14	168743.45	144718.42	152491.41	389594.91	250536.52	125397.22	99952.38	119712.30	86475.11	84014.02	179069.06	113929.72	119831.99	127971.64	157161.00	106299.52	270222.06	92400.28	145445.69	54254.97	158712.98	104446.81	159176.75	201398.44	116991.70	127603.02	115780.80
P02042	HBD	Hemoglobin subunit delta	6	14397.80	7644.25	2666.07	3375.90	4267.36	4011.50	6241.36	5658.75	7911.50	2483.47	10062.33	3950.70	5040.25	4858.98	4462.59	3567.24	9474.47	7451.46	3070.73	2154.17	3356.64	2214.77	2083.24	5145.05	3266.63	3418.04	3128.83	4470.01	2861.40	6428.59	2206.45	3936.70	1151.97	4630.63	2458.85	3779.45	4768.99	2760.08	3136.06	2457.77
P02100	HBE1	Hemoglobin subunit epsilon	2	1441.27	587.96	213.62	308.89	340.52	280.39	503.58	492.28	947.98	274.01	1062.11	397.99	192.46	378.15	354.79	331.60	882.92	592.95	237.05	254.61	380.48	219.60	181.89	402.66	259.64	302.71	296.03	378.90	232.17	638.87	256.46	436.16	107.51	447.59	217.29	402.75	435.70	31.10	282.38	380.35
P69891	HBG1	Hemoglobin subunit gamma-1	8	1335.70	238.74	481.90	1115.30	352.38	139.70	324.03	1920.27	1186.13	123.53	809.86	127.13	694.60	1519.69	440.15	142.86	506.53	2268.78	433.74	130.17	328.24	102.96	328.05	1518.50	304.44	114.77	193.98	1203.08	340.94	246.02	239.22	129.40	245.57	1546.68	306.63	154.94	297.45	778.18	463.74	134.11
P69892	HBG2	Hemoglobin subunit gamma-2	1	990.96	58.83	667.45	1747.92	312.61	95.65	267.68	2042.79	1467.82	119.88	658.70	26.90	1096.12	2509.12	322.47	90.53	339.32	2416.30	533.60	56.98	210.22	15.29	595.74	2746.89	237.98	76.05	140.53	1264.40	415.19	241.80	153.08	16.65	368.25	2669.71	200.26	119.68	226.64	896.00	522.08	94.76
P02790	HPX	Hemopexin	20	8795.70	7744.59	6752.46	10880.18	6987.28	14227.83	3359.56	6843.31	12886.26	25972.80	10652.37	5929.63	11464.72	10107.78	5183.39	11811.00	4008.66	9994.95	7155.88	11392.07	3841.58	2811.68	2438.23	4967.67	3801.58	9780.76	1821.52	4958.82	3031.13	9900.36	3489.57	3215.75	1620.88	4005.78	1925.58	3147.90	1843.67	1734.59	3273.79	2922.60
P05546	SERPIND1	Heparin cofactor 2	15	412.22	380.14	421.11	253.55	357.65	426.98	210.07	280.19	473.57	712.09	407.73	311.17	624.52	305.01	273.59	277.66	289.84	319.51	291.07	306.31	226.95	260.70	233.81	300.53	245.07	732.17	212.19	252.17	261.73	336.42	197.30	217.83	195.19	214.09	200.70	176.16	175.11	211.68	173.98	158.62
O14964	HGS	Hepatocyte growth factor-regulated tyrosine kinase substrate	6	22.53	28.95	34.87	23.11	29.14	35.05	31.88	33.74	29.21	25.19	23.21	30.76	32.67	37.52	23.68	31.13	33.65	30.63	29.11	29.12	38.47	35.52	26.69	32.14	26.69	29.50	24.40	34.85	30.91	22.67	30.63	23.28	22.61	29.58	21.75	24.61	28.96	21.81	26.66	31.90
P51858	HDGF	Hepatoma-derived growth factor	6	285.88	410.27	213.38	289.75	305.14	217.92	237.32	272.22	214.18	249.45	334.83	318.88	347.82	268.47	286.53	195.22	198.30	229.85	226.31	297.19	309.74	322.66	239.54	242.94	219.86	308.15	177.78	245.73	248.20	345.55	264.39	271.85	295.28	297.95	224.29	249.63	175.99	207.12	265.67	240.64
[truncated: 1,510 more rows]
