# Supplementary material for: Proteomic profile of human sinoatrial and atrioventricular nodes in comparison to working myocardium
Source: Sci Rep. 2025 Feb 28;15:7238. doi: 10.1038/s41598-025-89255-y (PMC11871314; doi:10.1038/s41598-025-89255-y)
Supplement: Supplementary file 6 — Supplementary Material 6 [file 41598_2025_89255_MOESM6_ESM.xlsx]

## Sheet: Identified peptides
										Sinoatrial Node Peptide Quantity										Atrioventriular Node Peptide Quantity										Right Atrial Myocardium Peptide Quantity										Right Ventricle Myocardium Peptide Quantity
Protein Accessions	Genes	Protein Descriptions	Nr Of Stripped Sequences Identified	Nr Of Modified Sequences Identified	Nr Of Precursors Identified	Completeness	CV	Q-value	Peptide Stripped Sequence	R1	R2	R3	R4	R5	R6	R7	R8	R9	R10	R1	R2	R3	R4	R5	R6	R7	R8	R9	R10	R1	R2	R3	R4	R5	R6	R7	R8	R9	R10	R1	R2	R3	R4	R5	R6	R7	R8	R9	R10
O14874	BCKDK	[3-methyl-2-oxobutanoate dehydrogenase [lipoamide]] kinase. mitochondrial	7	7	9	100	0.09459	1.21e-06	DVVTLLAEGLR	66.23283	77.98734	39.5404	69.64031	49.69186	68.18793	85.11066	46.38427	44.60424	69.9278	64.58504	17.99551	75.49174	114.51653	86.76303	101.18634	65.87709	50.34401	53.87208	56.08392	56.8559	56.3531	57.99384	88.25568	62.44441	59.32829	86.88442	21.2142	41.93499	34.57976	85.62041	157.87721	109.19477	49.89071	40.22562	80.22292	105.223	93.28893	54.73845	71.29169
O14874	BCKDK	[3-methyl-2-oxobutanoate dehydrogenase [lipoamide]] kinase. mitochondrial	7	7	9	100	0.09459	1.21e-06	TVTSFYNQSAIDAAAEKPSVR	102.99319	82.116	47.42127	97.00948	86.99991	100.8894	79.83721	21.88812	15.29402	57.3496	90.22973	113.39315	81.80524	33.3885	95.76743	187.04169	103.46889	113.00844	99.79014	72.91968	109.77547	96.50872	85.47057	93.60074	104.93521	98.58525	83.30659	83.81097	74.06432	29.04706	154.85356	136.18076	21.91444	89.54116	97.37573	131.11787	125.52014	53.65021	104.28907	107.28587
O14874	BCKDK	[3-methyl-2-oxobutanoate dehydrogenase [lipoamide]] kinase. mitochondrial	7	7	9	100	0.09459	1.21e-06	DQADEAQYCQLVR	13.67169	14.33009	31.48116	30.63192	16.53335	15.76939	18.3914	17.55523	17.5812	29.00889	22.29399	25.18299	26.15693	28.57288	30.25582	19.32837	15.57283	14.50273	11.51308	25.20693	26.59573	26.14189	24.85764	16.39018	18.95655	20.48992	19.49305	21.85936	13.96648	32.84344	29.64978	27.29826	30.28036	26.92411	17.11662	20.86227	20.43672	28.05507	28.54807	19.03445
O14874	BCKDK	[3-methyl-2-oxobutanoate dehydrogenase [lipoamide]] kinase. mitochondrial	7	7	9	100	0.09459	1.21e-06	LTPTMMLYAGR	13.69102	28.93072	32.6959	15.17118	20.4722	26.29017	29.7117	26.47202	31.39633	14.29148	18.59604	26.15691	14.11815	16.78173	19.09608	24.04354	25.46937	28.58635	20.13321	21.32715	22.26251	63.16895	16.90175	25.29441	15.95109	15.95184	16.89781	18.96579	33.16355	14.14963	28.57249	17.02389	28.13008	31.86333	37.16942	14.87957	32.68829	63.40038	30.93433	26.40402
O14874	BCKDK	[3-methyl-2-oxobutanoate dehydrogenase [lipoamide]] kinase. mitochondrial	7	7	9	100	0.09459	1.21e-06	YLQQELPVR	21.92743	778.26123	13.9267	24.29805	31.73571	16.41502	15.32548	15.98355	19.6032	31.86137	28.82732	16.8734	21.88576	26.01481	23.84501	15.5101	16.42988	15.9288	32.2452	13.7578	20.45349	25.43258	26.94077	15.79329	24.72716	26.52464	25.03975	24.00881	31.67634	29.90304	15.93652	27.26532	28.08896	20.26967	30.60352	23.83101	32.13689	30.81376	19.95524	15.45801
O14874	BCKDK	[3-methyl-2-oxobutanoate dehydrogenase [lipoamide]] kinase. mitochondrial	7	7	9	100	0.09459	1.21e-06	VMDYHFTTAEASTQDPR	19.18449	26.81234	19.08282	27.15533	23.93769	18.64031	17.3411	24.63399	27.87239	20.70914	26.35276	24.93075	22.12994	18.6175	27.16855	17.13468	25.60375	26.40919	20.46263	19.31709	20.56698	27.3713	24.49156	19.37412	19.58699	18.25965	19.34248	25.839	23.98255	25.40476	17.15136	24.20002	27.04549	23.89436	21.56031	17.65207	19.94939	21.41321	21.08051	23.82402
O14874	BCKDK	[3-methyl-2-oxobutanoate dehydrogenase [lipoamide]] kinase. mitochondrial	7	7	9	100	0.09459	1.21e-06	MLATHHLALHEDKPDFVGIICTR	19.71594	20.9473	21.84178	21.84747	20.45294	20.43109	21.51277	24.43483	21.19191	25.69104	21.42721	22.8165	25.37946	21.3848	22.00338	22.19325	23.50935	22.4376	18.58384	19.68589	23.29668	20.62987	19.47497	18.31443	14.80296	22.97166	21.65931	21.85325	19.23566	20.64573	20.68793	24.51548	20.92748	23.50539	21.64275	22.24513	18.95999	21.64536	23.51654	25.26557
Q8NDY3	ADPRHL1	[Protein ADP-ribosylarginine] hydrolase-like protein 1	16	18	25	100	0.28801	5.09e-10	LEDLGAALYR	1689.43176	1884.60522	2164.53662	2874.94653	1826.69934	2214.99658	2393.43408	2007.47681	1988.52808	1992.98303	1401.8385	2248.37842	1513.0752	2981.05469	2153.76245	1672.42395	2486.65698	1401.23315	2118.68799	2713.698	2231.13794	1170.51172	2893.71924	1472.98816	2344.19507	2034.99683	1094.16052	1150.84961	2377.99365	2089.46826	3853.7439	3816.27759	3633.84448	4173.60791	3094.84399	3754.34424	3922.99927	3244.59937	3714.77417	5335.08154
Q8NDY3	ADPRHL1	[Protein ADP-ribosylarginine] hydrolase-like protein 1	16	18	25	100	0.28801	5.09e-10	AVPLAEEYCR	872.51318	910.16406	1162.4729	1456.82178	996.54816	1289.95984	1564.37854	1084.99182	1086.37341	1107.62366	783.32135	1010.81146	727.7804	1615.60315	1238.14392	964.17596	1418.06824	722.09521	1262.98621	1249.48303	907.0498	463.54092	1426.59851	677.92853	1036.96631	1477.3396	490.45972	527.90692	1440.91101	1117.39417	1578.36694	1489.17139	1527.70251	2125.38672	1587.94482	2239.00708	2266.29248	52.76913	1896.32141	2386.52002
Q8NDY3	ADPRHL1	[Protein ADP-ribosylarginine] hydrolase-like protein 1	16	18	25	100	0.28801	5.09e-10	GLYQDLEDKEK	204.52066	231.42653	291.69263	408.79587	266.80438	308.14429	302.8772	290.23712	269.94406	248.56357	181.35767	270.90485	196.96486	457.63928	405.12946	226.84689	343.82907	201.99982	315.69434	359.84805	270.39523	73.97817	437.83795	184.48572	276.05447	295.77448	132.74246	189.22365	343.2016	356.93878	452.10001	446.13315	506.90479	630.93494	536.04846	597.18127	619.33008	486.63269	510.46155	778.98004
Q8NDY3	ADPRHL1	[Protein ADP-ribosylarginine] hydrolase-like protein 1	16	18	25	100	0.28801	5.09e-10	CYVEIVEK	301.31003	266.19614	372.92908	478.40152	344.61127	401.82794	389.9935	339.05496	323.64587	361.86554	205.09142	295.76962	227.15465	441.81656	404.39801	317.16049	395.88095	313.30725	326.4675	357.76376	340.93539	144.18089	410.89053	208.56308	334.5448	465.24695	174.89825	178.97011	349.39713	335.45425	430.70535	418.92819	415.75537	571.49994	420.03342	601.15778	504.7435	27.86998	408.67679	661.94135
Q8NDY3	ADPRHL1	[Protein ADP-ribosylarginine] hydrolase-like protein 1	16	18	25	100	0.28801	5.09e-10	WQFYLEER	92.33875	19.1056	145.46463	115.62135	149.44444	141.50851	168.86487	128.86249	90.40633	102.99781	29.72346	129.20117	115.88468	143.73784	155.44026	102.59142	124.14391	63.16072	99.47622	118.48711	151.08263	21.95046	127.04369	72.80435	86.51732	132.69914	40.72513	60.25377	95.07895	101.32258	218.17621	201.42197	168.85075	200.75089	187.95659	193.76498	189.11139	273.95993	194.26326	240.95219
Q8NDY3	ADPRHL1	[Protein ADP-ribosylarginine] hydrolase-like protein 1	16	18	25	100	0.28801	5.09e-10	PLVQWGR	177.91827	27.82717	199.72978	188.28925	172.53928	182.36914	285.06216	22.44514	530.82587	169.59624	89.23261	216.1328	251.17102	263.82074	224.82875	124.40509	425.98471	24.06261	314.35706	234.41983	401.15158	191.78329	514.43665	340.77267	312.11707	337.72421	14.16261	172.0536	508.23715	437.7536	353.00348	355.62631	630.22174	493.32996	422.48209	553.08594	774.77075	502.17535	415.80167	579.27667
Q8NDY3	ADPRHL1	[Protein ADP-ribosylarginine] hydrolase-like protein 1	16	18	25	100	0.28801	5.09e-10	RPDPATIEGCAQLKPNNYLLAWHTPFNEK	130.22546	99.01323	68.10436	66.93961	45.91054	117.58145	145.55692	123.5666	53.34556	88.30598	110.63487	66.69185	61.45181	85.13275	123.2137	54.33827	163.65509	86.7196	64.07759	73.25573	141.64381	50.14363	162.36122	30.42119	140.48621	98.67879	38.58052	98.66167	120.38199	42.60194	171.7068	204.29382	195.86449	193.43056	109.65469	294.90051	219.57736	17.48205	129.9996	223.59604
Q8NDY3	ADPRHL1	[Protein ADP-ribosylarginine] hydrolase-like protein 1	16	18	25	100	0.28801	5.09e-10	GLYQDLEDK	31.96719	148.55588	162.98286	205.99379	147.3591	188.19685	18.42224	145.03899	150.00514	144.78763	147.36969	16.73223	114.83899	26.2316	194.69124	18.20295	153.46501	17.72448	169.27655	192.33885	210.38303	121.96511	236.84706	145.79877	170.96439	25.72739	116.35401	74.35232	21.54321	116.57851	292.9946	25.70879	229.91725	238.18959	154.9243	221.35333	273.55615	143.42267	211.87971	242.67902
Q8NDY3	ADPRHL1	[Protein ADP-ribosylarginine] hydrolase-like protein 1	16	18	25	100	0.28801	5.09e-10	AIFPDNYDAEER	336.74121	335.72772	348.30017	476.96655	314.06842	385.55142	416.0159	324.02887	360.84778	322.66391	246.42401	360.94092	249.85771	517.56671	415.8616	280.38165	441.43423	201.75029	329.5545	455.40015	373.58655	154.94637	472.78839	231.1998	341.65384	353.37097	160.98764	174.19626	399.46954	335.8652	589.6106	520.40387	548.56873	680.66754	411.92474	766.67847	647.73163	459.92499	598.38184	803.53027
Q8NDY3	ADPRHL1	[Protein ADP-ribosylarginine] hydrolase-like protein 1	16	18	25	100	0.28801	5.09e-10	GHDAPMIAYDALLAAGNSWTELCHR	40.45417	54.66214	58.64752	89.33671	63.36289	75.25773	77.75945	71.05988	67.21082	65.14189	37.12615	78.4544	52.19085	96.65334	77.91982	68.35598	87.75076	48.49064	93.51208	70.71165	69.78105	50.88554	59.03205	68.81558	95.42104	74.9307	44.71878	44.81727	101.94121	81.99046	69.74714	63.91025	104.13637	88.4493	89.77238	129.52148	119.87305	21.36444	105.13589	152.34644
Q8NDY3	ADPRHL1	[Protein ADP-ribosylarginine] hydrolase-like protein 1	16	18	25	100	0.28801	5.09e-10	IQEELQR	644.28949	23.05286	27.09358	19.03942	16.31286	32.21072	29.81483	583.57428	25.01753	448.76117	14.81788	32.82621	27.93053	350.80399	18.68443	351.841	278.21674	604.57361	25.26664	25.31891	502.11874	19.92842	58.66147	417.87915	31.55672	26.57002	31.95564	18.81279	16.28234	15.37082	61.34338	52.76224	50.24461	48.78179	34.68135	67.74342	95.70451	71.41176	140.13571	53.64059
Q8NDY3	ADPRHL1	[Protein ADP-ribosylarginine] hydrolase-like protein 1	16	18	25	100	0.28801	5.09e-10	AAMLLGSVGDALGYR	19.04808	23.10447	124.91044	19.04443	126.43489	23.31993	19.66325	19.90234	23.08821	23.3526	14.65513	23.24002	23.31062	111.6626	108.97307	30.01698	29.2536	23.11981	20.08188	30.0339	24.20489	14.68611	92.17244	23.46719	127.63227	19.11565	19.25679	14.64737	19.07885	27.08637	23.1205	19.27965	19.0382	199.88982	23.51588	225.27635	154.19206	194.23541	23.57801	200.13622
Q8NDY3	ADPRHL1	[Protein ADP-ribosylarginine] hydrolase-like protein 1	16	18	25	100	0.28801	5.09e-10	HTAEYQEHWFYFEAK	16.98666	23.88961	26.99872	18.82312	42.76165	20.95353	43.66556	21.51917	51.39795	19.19681	24.97884	22.28378	18.96399	34.14823	25.65051	19.54506	20.70411	23.60525	45.76786	54.54247	18.38332	24.04934	22.70301	20.88692	21.42606	19.79169	20.96537	25.4755	16.57286	17.55566	48.31545	54.62098	43.25927	59.94571	52.3392	410.88092	49.85037	19.84946	18.84233	68.47751
Q8NDY3	ADPRHL1	[Protein ADP-ribosylarginine] hydrolase-like protein 1	16	18	25	100	0.28801	5.09e-10	AIFPDNYDAEEREK	13.49777	23.09295	33.16401	19.00833	32.63429	25.41237	30.13708	26.09837	21.27942	14.49609	14.47046	27.37239	19.06009	16.03489	19.36947	29.77834	25.10987	28.99562	14.32354	21.02612	22.58124	18.16038	17.14373	26.41277	16.8699	15.72668	16.6593	19.23732	32.69545	13.94991	28.98156	16.93966	9.54593	10.93193	21.30295	19.38085	32.22689	23.33874	23.14506	8.51327
Q8NDY3	ADPRHL1	[Protein ADP-ribosylarginine] hydrolase-like protein 1	16	18	25	100	0.28801	5.09e-10	LETLIEVSVECGR	26.87378	18.51869	16.65714	23.70353	26.17008	20.37868	15.13682	20.9288	17.06438	18.07673	28.81038	13.74821	15.28467	31.92513	24.15388	14.95664	20.1361	14.5635	17.86156	16.86126	28.15898	22.64613	21.37836	21.18092	13.5283	96.843	33.16831	23.98908	26.21913	27.77397	14.55644	21.12388	29.56771	16.50331	18.81971	24.16807	107.16701	18.69131	28.86206	21.64034
Q8NDY3	ADPRHL1	[Protein ADP-ribosylarginine] hydrolase-like protein 1	16	18	25	100	0.28801	5.09e-10	RGHDAPMIAYDALLAAGNSWTELCHR	18.83572	22.03596	24.90382	16.53869	18.3425	20.02471	22.63082	23.21908	23.91397	27.02624	22.42025	20.55473	26.69846	22.37619	23.02312	21.08903	22.33965	21.77365	17.65921	18.70643	26.84072	21.58595	20.37753	19.26626	19.23138	21.94609	23.24754	22.86604	18.37688	19.46666	21.76311	23.42099	20.72389	24.72699	17.93867	23.03664	18.11352	17.81627	3.39283	24.00849
Q15118	PDK1	[Pyruvate dehydrogenase (acetyl-transferring)] kinase isozyme 1. mitochondrial	14	15	17	100	0.14468	3.81e-12	FSPSPLSMK	503.2081	532.40485	460.98917	448.73752	534.80841	418.70047	560.98785	420.21814	434.21375	496.44196	551.7381	421.9873	458.42447	416.97867	528.35126	493.03201	514.88062	363.69495	457.16257	407.39725	402.98572	443.58371	391.62796	432.61041	492.26178	477.33109	488.28833	564.96198	446.3685	475.30518	448.29355	404.53156	402.29303	428.9892	372.63348	466.05713	411.37344	443.53128	427.80283	360.1232
Q15118	PDK1	[Pyruvate dehydrogenase (acetyl-transferring)] kinase isozyme 1. mitochondrial	14	15	17	100	0.14468	3.81e-12	TSFMFLR	266.22653	255.45929	201.92778	204.19347	223.73885	162.91281	227.17958	144.92361	208.14458	206.76027	270.54333	172.89352	166.41505	197.21524	154.50584	250.81128	245.52821	177.5667	203.57567	175.77502	236.07948	193.96828	194.61992	255.88615	196.19998	224.97787	239.92697	200.72447	204.61266	276.06982	213.74046	163.51892	152.97583	176.94417	154.84586	190.6412	168.77171	168.79259	118.18987	151.77943
Q15118	PDK1	[Pyruvate dehydrogenase (acetyl-transferring)] kinase isozyme 1. mitochondrial	14	15	17	100	0.14468	3.81e-12	AIYDFTDTVIR	249.66025	263.72485	196.97325	191.89676	244.26466	202.37065	204.48486	190.47049	159.49391	271.64258	346.91113	196.67688	174.92584	203.69978	213.78458	224.51552	204.47818	129.7908	249.35266	161.2728	216.60968	188.79886	165.13881	266.02155	192.34816	258.05057	230.8455	151.86223	198.46996	223.17189	204.71065	146.66661	136.99898	152.38217	161.19608	191.55609	142.20326	169.545	150.74034	164.65424
Q15118	PDK1	[Pyruvate dehydrogenase (acetyl-transferring)] kinase isozyme 1. mitochondrial	14	15	17	100	0.14468	3.81e-12	EISLLPDNLLR	228.40161	274.12408	219.40781	148.29543	228.90768	139.93289	223.93886	142.11261	122.36192	213.78488	262.24866	149.66727	189.37312	185.48639	167.39273	224.25717	218.35991	97.35777	230.51445	179.23894	235.63058	188.78893	182.31104	269.01932	199.7341	161.70357	153.41855	127.47231	176.0295	283.41779	260.29874	163.32588	168.65114	191.88666	144.35696	184.79977	139.14687	152.35646	130.13947	165.34625
Q15118	PDK1	[Pyruvate dehydrogenase (acetyl-transferring)] kinase isozyme 1. mitochondrial	14	15	17	100	0.14468	3.81e-12	GVPGQVDFYAR	165.37973	115.55573	97.20713	90.19979	128.05753	110.09556	106.62323	69.35423	75.41483	114.27058	134.09673	94.35308	25.617	92.99416	110.94868	132.69081	100.47582	92.20228	84.64159	93.92146	131.62029	115.21463	85.13156	139.24049	79.43491	104.65518	75.47258	72.3173	87.68926	111.48478	97.45054	78.6699	32.87775	95.68759	26.14598	83.58035	82.99345	26.32559	79.6813	74.15286
Q15118	PDK1	[Pyruvate dehydrogenase (acetyl-transferring)] kinase isozyme 1. mitochondrial	14	15	17	100	0.14468	3.81e-12	LYAQYFQGDLK	93.28978	86.82973	86.06367	82.10735	94.29581	83.08578	92.92978	13.86271	85.58118	98.99384	94.08354	89.61597	25.13597	98.81509	93.66126	80.18731	91.46981	73.21362	100.887	83.31353	91.56987	76.62339	71.2812	128.43857	71.20537	96.68916	56.99905	76.3969	70.2964	86.93857	106.61529	87.87519	19.58491	27.14005	83.29101	94.9521	58.16526	96.42727	75.92735	64.84858
Q15118	PDK1	[Pyruvate dehydrogenase (acetyl-transferring)] kinase isozyme 1. mitochondrial	14	15	17	100	0.14468	3.81e-12	HNDVIPTMAQGVIEYK	85.2318	92.04395	25.14697	62.58303	68.69221	13.49866	77.93981	63.58686	44.18841	66.12946	103.47092	60.97513	25.13659	63.62432	14.68712	22.57975	78.39757	49.42322	26.96526	64.8642	17.12247	82.44144	60.58073	82.3486	22.24814	102.83443	44.97509	58.04778	61.72234	72.96718	68.27307	31.89033	67.24418	69.23558	28.41177	77.83226	64.25883	76.1075	17.55	71.31269
Q15118	PDK1	[Pyruvate dehydrogenase (acetyl-transferring)] kinase isozyme 1. mitochondrial	14	15	17	100	0.14468	3.81e-12	AVPLAGFGYGLPISR	102.4798	60.6717	76.03017	80.059	86.47818	94.90485	75.21285	59.64618	50.64469	91.66028	105.9419	52.44192	105.8519	85.49938	69.82066	84.11564	71.84734	42.98031	82.05661	65.24413	114.76379	80.73571	87.75696	164.31282	110.31638	76.69408	96.98724	65.96281	88.45555	81.71729	105.17081	19.27043	59.17212	46.09054	79.65356	68.40075	67.97984	89.06498	49.97277	35.71492
Q15118	PDK1	[Pyruvate dehydrogenase (acetyl-transferring)] kinase isozyme 1. mitochondrial	14	15	17	100	0.14468	3.81e-12	ALSTDSIER	256.36267	235.72919	201.48885	280.14252	26.00583	20.25078	220.41048	13.67035	168.9816	258.66214	223.74622	13.83504	15.18874	181.02716	174.33398	15.0511	14.20851	14.65548	249.47444	189.04813	240.78807	29.7361	218.57208	21.04799	194.79967	22.6859	32.96014	346.26532	202.92159	228.59348	226.37241	21.25729	29.38214	16.39973	194.25507	192.49921	27.48592	374.47043	29.04435	135.23253
Q15118	PDK1	[Pyruvate dehydrogenase (acetyl-transferring)] kinase isozyme 1. mitochondrial	14	15	17	100	0.14468	3.81e-12	LFNYMYSTAPR	60.14688	49.27869	73.06014	50.08482	61.36902	55.60211	75.85653	39.75713	32.46798	54.60024	22.07892	51.85801	78.88536	67.27209	55.00547	53.47304	76.32469	44.93161	58.81081	40.92091	74.9343	77.99545	66.7873	82.52124	65.26846	26.97163	73.67702	69.57436	51.43983	73.85405	47.79031	27.56686	50.61977	31.40042	64.03226	61.12148	38.05471	54.62259	39.74254	39.46483
Q15118	PDK1	[Pyruvate dehydrogenase (acetyl-transferring)] kinase isozyme 1. mitochondrial	14	15	17	100	0.14468	3.81e-12	MLLNQHSLLFGGK	25.85765	18.89472	14.47666	18.71952	30.52401	20.79248	17.8875	20.62158	17.70385	22.72298	19.86592	22.35025	19.58606	17.96129	17.52926	28.0839	26.52979	22.45269	18.3446	17.31764	23.52286	16.13193	15.8454	26.59504	23.80919	23.15318	21.57571	14.98372	21.66631	18.06674	20.8368	21.69515	14.10001	16.60965	19.32867	18.75832	16.26507	20.63171	18.89853	21.35807
Q15118	PDK1	[Pyruvate dehydrogenase (acetyl-transferring)] kinase isozyme 1. mitochondrial	14	15	17	100	0.14468	3.81e-12	ESFGVDPVTSQNVQYFLDR	64.16485	30.1132	26.64544	18.7245	68.09631	21.30113	59.95436	89.58223	25.4383	24.55293	117.22134	32.28325	72.27683	13.59709	53.45026	22.83615	88.86087	30.47597	27.27146	25.74475	99.18699	19.59879	20.76103	120.11129	58.38029	13.86357	50.83254	18.50162	16.55619	15.62934	30.49075	32.25245	14.68118	26.30315	23.58361	18.36459	16.79691	23.74562	15.37786	20.05925
Q15118	PDK1	[Pyruvate dehydrogenase (acetyl-transferring)] kinase isozyme 1. mitochondrial	14	15	17	100	0.14468	3.81e-12	HIGSINPNCNVLEVIK	14.71616	33.05312	23.17042	32.97209	18.81359	14.65017	21.05562	15.04564	30.4574	37.92652	30.49478	19.12403	27.28086	22.95087	13.53271	20.80499	32.43007	23.35794	28.00315	23.45488	15.77665	31.50122	29.73773	15.2269	24.14602	22.50973	23.84459	20.30791	27.81336	19.96662	13.47994	29.38375	21.25613	29.45596	26.1786	13.54066	18.57872	25.99999	16.17056	15.55717
Q15118	PDK1	[Pyruvate dehydrogenase (acetyl-transferring)] kinase isozyme 1. mitochondrial	14	15	17	100	0.14468	3.81e-12	LCDLYYINSPELELEELNAK	15.1334	26.1733	23.86343	16.7695	18.52097	23.78443	26.87984	29.26091	28.40391	32.10052	16.82363	28.9126	31.71121	15.18225	17.27601	26.57659	28.15263	27.29402	63.41133	23.57401	14.11615	16.19759	15.29082	22.88357	14.43078	17.6324	14.6132	17.15813	14.76475	17.45142	25.84921	18.8174	16.39272	29.36959	21.12128	16.44717	14.55316	21.26638	13.77228	30.25572
Q15119	PDK2	[Pyruvate dehydrogenase (acetyl-transferring)] kinase isozyme 2. mitochondrial	11	11	15	100	0.09353	9.01e-05	TSFTFLR	349.69382	463.54752	354.90466	308.77756	584.8786	341.9451	413.79788	370.41898	419.99426	371.71545	374.13132	322.94794	466.0929	382.94891	483.95511	409.43213	402.06454	376.90024	463.88464	409.15924	420.27213	405.61139	265.60489	387.71298	419.93814	439.42526	346.22946	466.58405	488.11111	383.74124	423.31155	442.09061	368.25122	326.36246	369.2648	483.42197	368.17459	409.5408	400.12207	342.7428
Q15119	PDK2	[Pyruvate dehydrogenase (acetyl-transferring)] kinase isozyme 2. mitochondrial	11	11	15	100	0.09353	9.01e-05	ATVESHESSLILPPIK	217.18266	238.87067	169.68552	138.27214	227.06213	155.68173	238.577	183.27977	145.40176	201.68999	182.53635	182.29419	55.21744	139.3223	192.11951	182.65433	207.24937	142.43741	188.58743	152.42912	194.34122	212.79659	188.18951	184.78236	210.31366	187.79353	195.57204	209.12091	199.39822	185.33841	193.76486	195.13057	189.96483	173.94131	175.49622	194.69078	203.00534	172.01303	182.42116	145.26367
Q15119	PDK2	[Pyruvate dehydrogenase (acetyl-transferring)] kinase isozyme 2. mitochondrial	11	11	15	100	0.09353	9.01e-05	EINLLPDR	398.41302	475.32697	332.56509	337.93164	475.21652	317.57687	384.50455	364.90552	343.83652	384.99673	346.23749	344.95541	20.1747	262.68976	367.78351	354.2951	439.54202	367.99594	415.83749	394.34082	466.47559	426.64865	420.99237	334.42075	318.22769	319.79031	437.69394	410.99887	352.90256	398.58234	437.77606	378.56781	414.21194	296.36862	293.28915	418.26514	384.70526	433.78717	342.55502	342.15222
Q15119	PDK2	[Pyruvate dehydrogenase (acetyl-transferring)] kinase isozyme 2. mitochondrial	11	11	15	100	0.09353	9.01e-05	TLSQFTDALVTIR	128.39856	146.49146	93.59119	105.01598	122.58423	136.77554	162.90254	126.93522	31.5997	124.8274	115.49161	100.50051	114.91152	91.93658	134.98807	131.38004	125.6907	121.85799	125.30577	93.91182	122.2182	136.56799	111.02318	112.77102	132.6386	168.91017	128.98892	129.57423	108.97935	137.78854	159.24847	103.28077	104.10627	100.05851	117.06853	121.3799	139.79295	133.68086	127.22382	96.90174
Q15119	PDK2	[Pyruvate dehydrogenase (acetyl-transferring)] kinase isozyme 2. mitochondrial	11	11	15	100	0.09353	9.01e-05	QFLDFGSSNACEK	71.78567	90.54655	71.26144	55.99419	66.07336	57.05738	67.01041	51.41536	55.83128	58.68582	68.56731	73.98673	73.25837	57.41242	61.99367	73.36545	67.42605	53.01315	53.44426	56.52149	98.91537	83.80484	77.24986	60.41051	59.9775	49.36271	110.59708	70.84307	51.2632	53.7944	75.35229	72.35628	63.19082	53.98971	56.86885	54.99615	57.67876	20.38082	47.35098	42.58998
Q15119	PDK2	[Pyruvate dehydrogenase (acetyl-transferring)] kinase isozyme 2. mitochondrial	11	11	15	100	0.09353	9.01e-05	VMVALGEEDLSIK	55.97629	13.67101	60.86838	55.47554	55.59496	47.24995	51.79047	43.93995	49.42559	51.08043	21.81713	51.94219	61.16546	46.81786	31.50679	46.64708	51.52222	50.5755	42.05124	18.1784	44.85458	53.1706	45.7209	29.67575	58.08373	56.88267	54.26577	44.82876	45.4639	40.3578	69.7778	54.20483	21.25832	37.20636	16.28705	63.80409	56.03652	16.39894	43.34056	41.65892
Q15119	PDK2	[Pyruvate dehydrogenase (acetyl-transferring)] kinase isozyme 2. mitochondrial	11	11	15	100	0.09353	9.01e-05	HIGSIDPNCNVSEVVK	97.9672	138.88828	83.68979	104.338	141.38188	29.73851	114.20889	26.92716	96.23406	28.84459	129.78867	119.89927	27.60909	96.52806	128.4859	39.49273	104.38004	113.59441	105.81357	73.03122	115.55531	37.34251	23.23102	20.42538	34.74515	19.25044	25.79745	32.10365	36.22889	38.02258	120.33187	98.65548	29.92643	26.51664	97.36037	29.7095	31.47464	20.31111	126.23723	93.79889
Q15119	PDK2	[Pyruvate dehydrogenase (acetyl-transferring)] kinase isozyme 2. mitochondrial	11	11	15	100	0.09353	9.01e-05	HYQTIQEAGDWCVPSTEPK	63.60515	69.22594	52.49527	69.20686	70.33735	53.62437	59.90244	53.19016	53.28434	61.09763	71.19861	53.08601	52.78519	46.86019	68.13822	60.61417	61.45804	52.73065	63.33395	51.69379	68.98017	66.3675	66.23011	45.92965	75.10201	69.72002	99.53198	70.67487	70.86698	71.36306	67.2498	64.91782	95.43987	54.86137	66.26649	66.83283	66.58366	27.73171	62.82074	53.69026
Q15119	PDK2	[Pyruvate dehydrogenase (acetyl-transferring)] kinase isozyme 2. mitochondrial	11	11	15	100	0.09353	9.01e-05	DTYGDDPVSNQNIQYFLDR	102.51855	113.79076	96.62379	20.98069	71.69116	335.0274	63.17218	44.53547	53.07087	104.9868	21.74569	93.08237	18.26112	82.76359	38.08385	20.76486	105.41325	58.36859	63.1976	23.40964	18.16433	91.8553	23.92556	77.27052	50.53329	62.67532	82.78584	53.75595	23.82944	22.49542	167.68756	202.0609	304.61435	19.71707	26.12811	21.39186	24.1759	27.36508	25.54665	18.23983
Q15119	PDK2	[Pyruvate dehydrogenase (acetyl-transferring)] kinase isozyme 2. mitochondrial	11	11	15	100	0.09353	9.01e-05	YYMASPDLEIQEINAANSK	20.70753	29.46688	25.99035	14.89667	20.48622	32.42649	15.27152	21.19616	27.1528	24.02595	18.46449	25.19218	24.32091	20.46072	15.17969	18.69489	8.0863	22.72362	27.86962	26.30943	17.69673	19.17814	26.55993	13.57479	19.58007	20.06744	21.25747	18.10451	19.84063	17.80025	24.64256	32.95987	18.94985	26.26001	29.36464	10.48839	17.16533	29.16429	18.13859	20.49923
Q15119	PDK2	[Pyruvate dehydrogenase (acetyl-transferring)] kinase isozyme 2. mitochondrial	11	11	15	100	0.09353	9.01e-05	MLINQHTLIFDGSTNPAHPK	19.23524	25.28769	22.37562	14.90477	14.39356	27.82755	24.623	24.69916	23.30181	15.07225	15.84573	24.99671	20.87156	16.19175	15.4308	27.19385	25.67149	25.59233	32.47552	30.65748	32.86202	16.45817	17.43417	28.92303	11.33848	16.50908	15.58487	15.53681	19.71552	18.61181	25.60473	15.46945	17.48271	14.78592	19.80444	17.69877	20.00217	19.94049	21.13628	23.88705
Q15120	PDK3	[Pyruvate dehydrogenase (acetyl-transferring)] kinase isozyme 3. mitochondrial	8	8	9	77.5	0.27518	6.07e-07	ATVELYEDR	84.95387	50.33654	152.03557	62.2408	79.47908	82.04641	82.69509	271.90134	29.26334	50.4824	131.01183	19.90437	123.54226	72.29465	60.97273	66.90991	198.26695	46.92892	53.01595	58.39772	80.63255	77.7839	108.57136	108.83627	108.57381	105.88229	125.62203	55.57831	69.34013	55.5846	21.07451	30.58272	20.4228	28.30116	27.24679	14.09317	17.85036	27.06089	16.83039	14.94726
Q15120	PDK3	[Pyruvate dehydrogenase (acetyl-transferring)] kinase isozyme 3. mitochondrial	8	8	9	77.5	0.27518	6.07e-07	ISDLGGGVPLR	133.53117	28.52408	222.58127	145.81242	149.7484	246.1828	205.53958	176.12991	119.10967	148.0132	164.75659	108.26385	23.54276	213.60396	186.83626	174.22456	203.16908	162.08798	133.33118	184.62541	161.84492	216.72835	218.27888	187.45491	200.82687	154.43422	254.4803	168.43954	163.1494	155.22064	23.46332	20.73086	18.34355	25.41981	30.33523	15.69064	16.03301	30.12826	18.73812	33.3323
Q15120	PDK3	[Pyruvate dehydrogenase (acetyl-transferring)] kinase isozyme 3. mitochondrial	8	8	9	77.5	0.27518	6.07e-07	FSPSPLSIK	28.83188	19.86801	103.5397	22.09372	102.6669	109.79219	91.05713	69.25951	18.30774	64.61822	30.90959	86.73064	61.6932	75.71124	87.76366	93.45731	108.88296	75.70959	69.50814	61.38224	102.98931	100.88242	19.92646	78.84631	125.56248	100.90003	174.15588	22.35988	84.209	29.79766	13.56785	14.43977	31.72209	17.70578	17.54158	22.52671	27.7264	17.4219	26.90192	23.21711
Q15120	PDK3	[Pyruvate dehydrogenase (acetyl-transferring)] kinase isozyme 3. mitochondrial	8	8	9	77.5	0.27518	6.07e-07	AAPLAGFGYGLPISR	103.03049	18.74365	16.45721	135.32291	26.488	181.41797	73.27493	122.66238	124.2804	113.80581	138.30118	142.52075	142.71024	126.65913	23.86398	14.77712	13.94987	111.36919	17.64718	16.65926	27.82101	66.48538	80.298	74.20878	81.21166	31.69186	13.52171	58.84727	51.45575	28.11136	14.38173	20.87035	29.9269	16.70379	18.59383	23.878	26.15733	18.46697	28.51566	21.90322
Q15120	PDK3	[Pyruvate dehydrogenase (acetyl-transferring)] kinase isozyme 3. mitochondrial	8	8	9	77.5	0.27518	6.07e-07	MLINQHTLLFGGDTNPVHPK	24.08296	20.19747	90.41473	21.73333	82.66174	89.77886	91.34216	86.20769	18.61133	16.4681	49.79306	31.29644	16.67027	14.02438	61.694	13.71346	104.32619	33.15237	16.37693	65.04984	49.24097	58.84962	43.26519	23.10105	56.07574	13.75482	14.5705	52.46775	28.59599	30.29177	20.4507	345.18524	32.24812	17.99939	17.25545	22.15926	25.04317	17.13771	26.46309	29.90712
Q15120	PDK3	[Pyruvate dehydrogenase (acetyl-transferring)] kinase isozyme 3. mitochondrial	8	8	9	77.5	0.27518	6.07e-07	HIGSIDPTCNVADVVK	17.54325	18.96182	219.71353	24.25842	26.7963	151.24869	165.98662	21.4296	17.47272	18.4999	179.24643	22.27115	24.77268	20.84078	157.18253	16.72856	190.28337	23.59187	25.79808	167.82941	18.37291	23.17626	21.87881	20.87509	21.92605	20.4402	32.57438	125.19225	26.84653	23.04124	23.58044	21.81389	19.30186	26.7478	19.26027	24.73383	26.46179	19.12886	18.83165	22.15816
Q15120	PDK3	[Pyruvate dehydrogenase (acetyl-transferring)] kinase isozyme 3. mitochondrial	8	8	9	77.5	0.27518	6.07e-07	TTPEADDWSNPSSEPR	31.09647	21.42854	14.39521	20.48475	30.2822	23.58079	32.47789	24.21735	19.74572	15.62204	33.33737	29.49846	17.68635	14.87919	20.87395	21.99572	23.3001	31.24777	18.41843	19.51068	24.33518	19.57094	18.47532	17.63989	24.8686	14.59319	15.4586	20.73153	14.36131	32.13811	31.23263	15.57393	13.78048	19.09648	16.26412	20.88621	29.90417	16.15315	24.94279	25.04069
Q15120	PDK3	[Pyruvate dehydrogenase (acetyl-transferring)] kinase isozyme 3. mitochondrial	8	8	9	77.5	0.27518	6.07e-07	MLCEQYYLVAPELEVEEFNAK	14.63941	27.05649	23.08447	16.22211	19.14594	24.58701	25.40304	23.94073	29.36237	21.27161	17.39132	27.96883	32.78127	13.64778	15.91964	25.70907	27.23366	26.40308	21.52786	22.8045	13.65537	16.97955	17.98647	23.65575	14.91773	16.00214	15.10631	17.73712	19.11012	18.0403	26.41588	18.20315	16.94588	30.36063	20.43183	15.9103	19.38797	20.57219	33.07719	23.15356
Q9P0J1	PDP1	[Pyruvate dehydrogenase [acetyl-transferring]]-phosphatase 1. mitochondrial	13	14	18	100	0.15395	7.79e-04	HAVGNNEFGTVDHER	48.50461	40.31831	45.18127	54.18062	22.15806	45.26697	45.67216	50.84451	14.44832	34.76817	71.77824	61.09871	55.7425	27.03083	66.07899	16.09468	70.42582	17.20042	13.47712	14.27633	67.50118	73.88274	68.41138	60.89328	63.39949	61.12257	81.19838	65.4911	103.25266	53.28994	78.01488	28.29296	64.83422	43.29588	22.22728	76.88306	75.42826	42.76028	55.92664	58.7438
Q9P0J1	PDP1	[Pyruvate dehydrogenase [acetyl-transferring]]-phosphatase 1. mitochondrial	13	14	18	100	0.15395	7.79e-04	LYFNSLR	24.12746	300.26379	310.77393	31.1232	255.16714	250.69939	309.47302	203.95998	15.30432	16.43772	22.50564	304.02371	350.13037	20.3099	258.97272	283.51526	395.24811	263.37048	314.61765	15.48869	340.63715	403.71362	368.74121	391.62506	307.90704	392.34756	424.59451	343.03812	386.17538	352.40402	261.71332	19.40389	295.86618	15.82464	286.0788	318.77643	319.28387	304.94708	25.56053	255.11046
Q9P0J1	PDP1	[Pyruvate dehydrogenase [acetyl-transferring]]-phosphatase 1. mitochondrial	13	14	18	100	0.15395	7.79e-04	MSSVFEDQNAATHLIR	23.27724	15.9634	17.61095	27.52141	37.04905	15.99047	26.92988	14.67058	23.59068	20.24094	27.45115	35.99115	25.82509	30.35415	31.86481	16.46488	19.28344	16.08975	36.78066	26.45191	18.01684	39.49194	43.12242	16.04283	29.35281	32.23015	25.90351	33.66114	38.97676	21.305	38.75468	33.21946	31.47561	20.26539	18.02533	38.08078	37.10725	17.99504	25.50477	23.58465
Q9P0J1	PDP1	[Pyruvate dehydrogenase [acetyl-transferring]]-phosphatase 1. mitochondrial	13	14	18	100	0.15395	7.79e-04	VTLGQMHGLLTER	36.24797	41.85243	82.82895	19.45376	62.28563	54.28194	47.75033	19.9637	39.76097	38.26087	74.61081	86.89342	100.8307	57.39061	47.87342	21.98009	54.16455	49.52326	48.93647	47.8578	91.01081	20.36211	85.95681	63.0065	58.6245	44.72408	31.27502	72.08559	59.46699	15.04345	31.67827	66.30186	81.53104	39.18209	24.50212	19.07984	16.16724	59.93743	51.00423	47.16648
Q9P0J1	PDP1	[Pyruvate dehydrogenase [acetyl-transferring]]-phosphatase 1. mitochondrial	13	14	18	100	0.15395	7.79e-04	FIPPNYHTPPYLTAEPEVTYHR	14.14734	13.8483	161.48154	31.69763	116.08222	15.2392	13.48429	107.25061	31.68199	97.83675	228.8056	18.38484	203.63797	168.35999	20.98029	20.00082	166.84375	19.47509	156.14531	22.54828	157.97668	22.37713	180.59113	15.83912	25.11685	30.1464	209.66864	21.12442	163.7861	20.76941	14.02192	28.24799	22.11077	30.64028	25.16673	32.31884	14.7114	27.11183	15.54553	17.5687
Q9P0J1	PDP1	[Pyruvate dehydrogenase [acetyl-transferring]]-phosphatase 1. mitochondrial	13	14	18	100	0.15395	7.79e-04	EALINAFK	15.16868	32.06706	84.18443	13.68876	15.57656	109.10938	98.40741	19.47746	29.54878	26.14602	139.74797	13.84662	26.46701	31.70148	93.07326	21.44474	126.87975	32.45337	101.81733	24.17611	113.17918	220.44577	174.87326	14.77264	23.42568	32.32276	204.60638	19.70207	200.71494	14.67704	87.61047	30.2873	13.78665	28.57721	25.11381	19.55616	15.77346	25.28633	16.37563	18.83703
Q9P0J1	PDP1	[Pyruvate dehydrogenase [acetyl-transferring]]-phosphatase 1. mitochondrial	13	14	18	100	0.15395	7.79e-04	LLGLLMPFR	21.40269	21.36365	14.58652	20.9812	16.24888	21.16667	20.21428	14.37011	21.68705	24.14036	22.07984	18.35988	31.30164	25.38929	14.65092	21.80361	23.62928	19.44865	19.34507	21.16043	23.66135	20.81088	24.57249	25.26871	28.5972	29.327	35.50536	22.52259	27.9364	30.66439	21.51565	20.77159	27.58971	16.08297	15.73825	19.9859	24.33175	16.10825	21.98826	26.8854
Q9P0J1	PDP1	[Pyruvate dehydrogenase [acetyl-transferring]]-phosphatase 1. mitochondrial	13	14	18	100	0.15395	7.79e-04	NVSSILGFDSNQLPANAPIEDR	17.73527	25.21279	53.54108	18.18923	23.59443	26.5889	25.27211	39.22555	40.72563	26.12864	49.18594	26.19286	19.94253	37.82637	16.06069	27.57517	51.45585	25.19196	35.6028	28.00322	59.61272	87.11635	50.90916	59.2802	34.03799	17.46389	54.53578	46.78102	17.81765	17.64203	25.19119	17.47241	40.5013	21.53254	16.10206	18.5457	39.42372	16.11724	39.66763	27.55881
Q9P0J1	PDP1	[Pyruvate dehydrogenase [acetyl-transferring]]-phosphatase 1. mitochondrial	13	14	18	100	0.15395	7.79e-04	FYLTPPQVNSILK	17.73537	27.42626	27.92413	16.00504	44.80721	30.18091	25.37546	30.99564	25.27243	30.30396	17.1858	23.04758	22.63666	19.04379	16.30912	25.0734	23.66975	24.41434	29.94323	28.26696	19.01344	80.88351	81.92958	31.36904	38.43604	34.95602	19.78536	50.70742	15.64008	16.56756	27.77012	14.26321	17.63755	24.44147	60.45063	16.3187	62.74269	31.33423	19.48817	22.02445
Q9P0J1	PDP1	[Pyruvate dehydrogenase [acetyl-transferring]]-phosphatase 1. mitochondrial	13	14	18	100	0.15395	7.79e-04	VIESGPDQLNDNEYTK	5.75663	29.18166	32.9795	15.04072	32.81686	25.55454	29.96941	26.24438	21.39846	14.41544	18.75734	27.2201	14.24061	16.1246	19.26171	23.83679	25.25035	6.67955	19.96008	21.14375	22.45561	18.05935	17.08763	25.51381	16.08945	7.21269	14.18097	19.13029	32.87837	14.02795	28.82033	16.87749	14.5472	7.6291	15.00794	19.27303	32.40719	14.90554	23.01629	10.88063
Q9P0J1	PDP1	[Pyruvate dehydrogenase [acetyl-transferring]]-phosphatase 1. mitochondrial	13	14	18	100	0.15395	7.79e-04	ALLPILQWHK	33.23135	14.63723	50.60126	29.98916	20.68492	16.10737	32.02209	17.18687	13.48774	29.63063	22.77182	17.39392	29.99441	25.23372	22.17553	18.92279	17.86346	18.42541	22.59804	21.33295	56.40882	23.65195	37.18811	16.74147	26.54775	28.52154	42.30464	22.32787	13.71901	32.15428	14.82074	26.72545	23.37041	32.38585	23.81027	30.57689	13.91848	28.65638	14.70764	16.62176
Q9P0J1	PDP1	[Pyruvate dehydrogenase [acetyl-transferring]]-phosphatase 1. mitochondrial	13	14	18	100	0.15395	7.79e-04	IVGEYLTGMHHQQPIAVGGYK	24.48256	20.35505	20.84497	22.09394	49.34046	22.39948	49.37402	20.59718	18.75653	16.59657	25.22007	20.84531	16.80033	22.99115	20.20475	22.67755	21.40802	43.04664	16.64867	25.56595	64.23313	21.54996	48.44611	23.28127	24.1884	21.0127	19.83637	35.78849	47.22843	23.68905	20.61025	58.65379	48.79282	18.13981	17.54176	22.52694	25.4587	54.59377	50.0858	19.91994
Q9P0J1	PDP1	[Pyruvate dehydrogenase [acetyl-transferring]]-phosphatase 1. mitochondrial	13	14	18	100	0.15395	7.79e-04	FLVLATDGLWETMHR	23.57089	21.6247	19.13446	21.27122	19.48303	23.79666	21.05629	19.29621	19.92648	17.63179	21.44868	19.52867	17.84826	19.84139	20.88704	21.24518	20.05584	21.88521	25.37149	18.46245	17.91624	22.27767	23.59877	17.71961	14.89822	13.3528	14.6206	21.03053	24.15941	22.80693	20.90453	18.95627	21.42333	19.27129	26.80716	13.81628	24.51068	26.99132	23.27016	16.22248
Q9BV57	ADI1	1.2-dihydroxy-3-keto-5-methylthiopentene dioxygenase	1	1	1	62.5	0.29517	9.68e-03	LGVLYWK	26.91385	48.16115	17.09371	49.41994	37.75738	38.99665	43.29256	38.6756	15.97125	55.20889	23.48639	20.7105	36.59522	52.4713	27.07668	19.03719	51.78491	33.21019	15.94107	30.14357	21.35363	31.21608	32.2879	31.94628	37.68467	38.93036	20.40055	28.30195	27.26905	48.75459	19.75557	15.82808	22.88482	43.22562	15.12947	46.13292	26.18279	15.23341	24.49317	24.66498
Q04446	GBE1	1.4-alpha-glucan-branching enzyme	18	18	22	100	0.20612	2.16e-05	FLNNFDR	557.79663	557.48608	396.20908	690.74884	447.37671	269.61179	491.71759	348.34555	376.17776	382.89044	317.37637	433.91089	299.03308	332.36951	436.33765	173.77396	317.9104	394.93307	309.46497	340.42078	338.91571	178.30356	430.54111	191.47643	401.26443	297.58765	215.69658	140.15063	353.76266	279.26581	197.99181	428.17776	312.09067	239.25717	334.57529	393.47922	412.63327	315.1908	219.15149	376.63333
Q04446	GBE1	1.4-alpha-glucan-branching enzyme	18	18	22	100	0.20612	2.16e-05	QFHLTDDDLLR	145.52751	140.13075	82.9295	134.21677	87.93233	73.27594	93.12448	83.27186	66.14659	107.718	79.5981	77.55296	48.81952	77.0948	84.85438	33.83217	84.32099	82.28668	65.0095	69.45048	86.20823	34.69447	100.25742	37.62358	74.86658	63.16903	46.86499	33.15854	92.43636	72.44843	106.67493	90.70456	100.4446	79.36327	61.6859	108.47809	116.41143	74.43615	113.19561	85.37393
Q04446	GBE1	1.4-alpha-glucan-branching enzyme	18	18	22	100	0.20612	2.16e-05	IVLDSDAAEYGGHQR	216.99141	239.13341	157.37712	211.23769	182.28871	21.09924	191.54309	160.11046	156.68716	159.93002	144.84845	156.78186	112.57924	114.90908	158.90894	88.15991	163.93385	164.29993	130.3127	138.75893	129.08197	65.65249	170.72832	93.07304	133.78912	123.1209	25.9655	67.26693	167.82758	126.84491	161.00275	182.03081	19.66565	146.88689	148.3902	183.4722	207.69928	151.08127	185.89415	188.56779
Q04446	GBE1	1.4-alpha-glucan-branching enzyme	18	18	22	100	0.20612	2.16e-05	FLLSNIR	23.2981	246.0336	274.59698	179.2433	181.55136	221.93216	79.89635	123.12519	102.27003	17.11225	596.16382	150.12704	101.14434	182.55191	383.05148	16.47963	143.3898	131.20132	141.52797	42.57516	128.33604	293.05453	140.0175	312.65128	259.93951	402.39258	315.0582	227.47943	86.00536	104.06306	738.51514	28.96966	126.25817	512.80359	116.30585	128.56398	22.4048	460.80197	96.38187	113.98772
Q04446	GBE1	1.4-alpha-glucan-branching enzyme	18	18	22	100	0.20612	2.16e-05	WELYIPPK	257.14813	161.93312	105.06959	286.59552	120.019	84.07407	180.71964	119.57226	101.61912	124.67972	18.68933	21.19343	24.61707	130.97766	78.95557	23.05627	160.47118	85.73222	42.31135	123.3367	154.67938	19.41168	147.38101	13.74009	144.31061	94.93145	45.76126	50.3212	122.91482	97.71816	133.30257	140.24142	97.16655	112.19324	79.23812	15.00588	16.95881	84.70413	17.92037	89.69626
Q04446	GBE1	1.4-alpha-glucan-branching enzyme	18	18	22	100	0.20612	2.16e-05	AAPMTPAARPEDYEAALNAALADVPELAR	216.99564	201.02744	20.34737	172.06671	21.72142	186.80722	235.83336	213.73512	197.71225	178.15982	233.58975	215.47096	251.67886	197.31816	128.11069	96.91952	235.07777	23.2725	207.68484	13.57899	163.83992	216.16071	218.53633	26.30129	16.92444	18.15472	259.35577	14.12847	211.16556	168.54132	153.291	197.53618	19.22541	13.87352	214.23387	14.02383	21.99601	18.13297	29.15527	26.26814
Q04446	GBE1	1.4-alpha-glucan-branching enzyme	18	18	22	100	0.20612	2.16e-05	NSADGLNMFDGTDSCYFHSGPR	53.8306	66.01922	44.73587	93.77597	46.8366	27.75437	54.84516	43.78104	29.11758	59.72211	15.80406	25.06262	29.35765	34.73019	43.79571	27.26555	26.7784	52.77266	32.56115	27.16848	33.08837	16.41489	51.64646	28.84697	31.0154	16.55261	15.62596	15.49595	19.7675	18.66088	25.5374	45.86936	17.52881	22.47637	39.44571	52.19766	38.67623	19.88805	37.55511	23.95004
Q04446	GBE1	1.4-alpha-glucan-branching enzyme	18	18	22	100	0.20612	2.16e-05	YGWLAAPQAYVSEK	140.34758	28.22803	108.37869	160.77879	122.47052	22.7237	27.48605	86.24626	27.13716	23.01584	93.82668	30.26222	30.29697	103.83044	17.22503	24.36123	106.68211	28.56809	29.09275	70.01839	111.74779	56.35519	120.54349	32.28607	20.62119	14.78943	13.96149	17.34336	85.40924	80.59706	28.58194	13.85809	107.1231	28.05977	119.12806	131.6431	160.52701	118.56214	135.01181	154.12427
Q04446	GBE1	1.4-alpha-glucan-branching enzyme	18	18	22	100	0.20612	2.16e-05	GYESFGVHR	177.4368	156.17708	21.89812	156.14598	85.89668	25.91903	117.57038	26.85108	99.28871	14.08973	18.33352	102.78192	75.54152	16.54482	89.34003	24.38783	25.83407	25.04617	20.42151	58.08864	112.15422	17.65129	116.6021	24.93733	15.72591	102.27379	56.95795	18.69805	77.69434	14.35224	86.7272	17.26766	17.86394	32.00545	84.59151	103.83661	119.31355	14.56875	31.37729	106.6431
Q04446	GBE1	1.4-alpha-glucan-branching enzyme	18	18	22	100	0.20612	2.16e-05	EGDNVNYDWIHWDPEHSYEFK	34.8511	39.89459	24.9141	34.55333	23.00883	22.59944	30.38103	19.6413	25.6497	25.55999	20.49732	27.07283	26.58679	18.7164	17.92991	21.11753	21.8984	18.4527	30.42133	25.21997	26.8518	21.59486	28.65582	23.48911	23.7562	19.5163	23.23794	22.87547	19.23147	13.62414	34.61423	20.14328	14.95417	24.87031	16.82834	25.21636	24.27071	17.82363	17.38748	24.87691
Q04446	GBE1	1.4-alpha-glucan-branching enzyme	18	18	22	100	0.20612	2.16e-05	LAMAIPDK	298.284	369.0007	19.69098	19.72522	310.96677	321.89355	231.03386	28.06661	13.86462	478.36459	13.94455	23.85732	15.47899	297.22003	236.09309	30.90142	225.56577	22.52175	229.24576	325.36728	214.56378	130.54637	244.21417	25.45283	247.54051	241.65489	139.42509	123.89009	211.4951	21.14931	249.32486	251.18195	225.4968	242.09326	225.69911	278.79105	267.43677	307.44055	316.80615	240.76534
Q04446	GBE1	1.4-alpha-glucan-branching enzyme	18	18	22	100	0.20612	2.16e-05	QFSQILK	21.10641	20.04283	46.99715	23.38827	65.18192	18.2135	62.47427	41.44666	21.75097	44.38961	49.11246	25.24413	24.28362	18.0704	56.02126	23.20452	48.87753	43.85349	44.14048	20.58291	52.05218	19.2789	46.2085	27.23677	53.40114	24.59175	43.6843	35.64336	40.5873	37.11403	53.5201	26.24445	44.20356	41.76894	47.84542	54.54983	54.98289	25.41748	58.21616	45.56264
Q04446	GBE1	1.4-alpha-glucan-branching enzyme	18	18	22	100	0.20612	2.16e-05	CIAYAESHDQALVGDK	77.93525	66.21475	19.71116	77.30906	28.93113	18.33144	60.57152	25.36383	17.73304	27.55548	41.40764	25.06191	24.44087	18.3539	40.17439	23.03702	55.45582	19.9325	16.86536	20.43434	47.3163	19.58135	50.04544	17.63712	47.25027	41.33715	25.62745	20.74256	20.25818	21.45952	58.18955	25.81866	19.81725	22.6361	55.27392	49.45445	59.82303	25.58207	26.42279	26.22615
Q04446	GBE1	1.4-alpha-glucan-branching enzyme	18	18	22	100	0.20612	2.16e-05	IYESHVGISSHEGK	37.89581	37.86102	22.28677	26.96324	19.83122	25.46704	30.36485	27.32763	48.6822	13.84402	18.01381	27.00233	13.67612	16.25631	15.36953	24.82067	26.29258	25.4907	20.78395	22.01647	23.74894	17.34348	16.37256	24.50246	15.45167	16.5749	15.647	18.37198	19.79412	6.75509	27.6779	50.89361	17.55242	31.44732	19.72579	15.3605	13.59163	19.8613	9.0429	28.25672
Q04446	GBE1	1.4-alpha-glucan-branching enzyme	18	18	22	100	0.20612	2.16e-05	LITHGLGGEGYLNFMGNEFGHPEWLDFPR	19.88976	24.45555	31.31619	17.94923	13.91992	26.91183	28.45791	27.63831	22.53501	13.6884	15.3243	41.6236	20.18474	53.37306	18.29025	28.11917	71.55826	27.38005	13.52546	31.70065	54.9205	17.14853	76.38806	27.97126	17.86531	16.65464	17.64229	41.46703	13.946	14.77303	24.76216	15.99582	52.68629	52.09092	61.57241	59.14671	20.68277	14.15378	46.66687	73.51596
Q04446	GBE1	1.4-alpha-glucan-branching enzyme	18	18	22	100	0.20612	2.16e-05	LLEIDPYLKPYAVDFQR	15.70894	30.9642	27.39844	14.17631	80.42599	13.72429	30.1503	20.17119	28.53253	52.36581	19.40274	33.19558	25.55675	32.83059	50.07278	22.20853	20.96526	31.33723	26.52194	25.0372	16.20725	20.15265	21.34774	14.26458	68.09005	13.48255	31.60007	19.02447	16.10117	15.1998	31.35242	31.36604	14.27769	27.59438	114.23266	18.88358	16.33527	24.41668	15.81244	19.50795
Q04446	GBE1	1.4-alpha-glucan-branching enzyme	18	18	22	100	0.20612	2.16e-05	EFKDEDWNMGDIVYTLTNR	20.33422	18.79453	16.6302	19.67068	26.55989	20.68223	18.30051	33.23226	17.31856	15.3242	29.23952	13.54643	15.51233	32.40067	28.47388	14.73712	13.91211	14.34975	17.59941	16.61416	24.42399	30.36963	32.1706	21.49642	13.72981	22.21265	20.96915	28.66949	26.52686	25.04184	19.03017	20.81385	30.00813	16.74913	18.5435	23.81336	26.91254	14.82034	28.43846	32.13958
Q04446	GBE1	1.4-alpha-glucan-branching enzyme	18	18	22	100	0.20612	2.16e-05	WWLEEYR	30.76847	15.80887	13.98836	27.76658	31.59582	17.39669	15.39333	15.9131	14.56738	32.00243	24.5946	16.94811	32.39532	25.90014	23.95058	17.52037	16.53955	15.99932	20.92323	19.75191	20.54405	25.54518	27.06005	18.08155	28.67278	26.40772	24.92937	24.11511	31.53671	29.77123	16.00708	24.74475	27.96514	14.0884	36.14294	23.93652	31.99524	30.95019	20.04359	15.38987
P61604	HSPE1	10 kDa heat shock protein. mitochondrial	5	6	7	100	0.30369	4.51e-06	FLPLFDR	5024.95898	7811.51563	5114.38086	7178.6416	7402.00928	7178.14014	7092.85449	6210.51221	6412.01514	8639.32227	5507.07422	4707.10449	4788.93506	4436.96973	6057.69531	5946.14648	6998.99121	4915.09473	5524.8125	8921.11035	5929.99023	5642.57666	4452.47266	7541.99268	6633.87598	5313.63477	9466.46094	6319.35498	5369.97949	8595.49512	3767.94849	2624.17725	2434.31836	3221.89331	3164.12891	3931.29541	2565.76367	3763.08374	3297.51782	4534.42871
P61604	HSPE1	10 kDa heat shock protein. mitochondrial	5	6	7	100	0.30369	4.51e-06	VLLPEYGGTK	4826.8833	6655.13721	4905.11768	6595.26172	7552.80957	7387.61279	5910.36377	6447.3208	4940.63574	7770.01514	5618.05908	4549.59473	5255.92578	4701.02783	5618.10107	6200.64746	6038.56689	6209.67139	5634.0708	7820.31201	5420.22363	4702.54883	3834.12061	6840.93701	6121.91504	4885.36328	8274.53613	6538.68457	4824.1958	6330.82422	3884.46362	3180.20142	2770.5498	3164.02173	3510.82568	3961.55054	2696.86816	4245.3042	3894.62769	3804.36377
P61604	HSPE1	10 kDa heat shock protein. mitochondrial	5	6	7	100	0.30369	4.51e-06	GGEIQPVSVK	2754.46582	4545.06104	3228.97534	4079.37744	4797.31787	5201.47607	4304.37695	4043.479	2868.96021	4473.62207	3305.89746	2972.90796	3441.74902	2857.2063	4043.79419	4517.54785	3551.97119	3691.58569	4216.32373	4384.81934	3841.58179	3068.97998	2536.69775	3825.64014	4293.82129	3315.27515	5647.58496	3727.20264	2886.3208	4212.14502	2698.92896	1668.40796	1513.84082	1802.66064	1880.18909	2007.6001	1712.25659	2730.49561	1874.0614	2569.34204
P61604	HSPE1	10 kDa heat shock protein. mitochondrial	5	6	7	100	0.30369	4.51e-06	VLQATVVAVGSGSK	507.67972	903.73425	466.07538	561.61792	833.04688	788.16272	715.13629	700.76776	460.37375	810.22711	708.08691	557.59729	636.65155	375.02377	669.43469	579.39282	788.55457	616.13025	567.54675	728.13702	562.30298	675.48438	450.55524	799.88562	770.91779	392.69962	1053.79199	744.29352	558.98425	773.14063	435.60944	263.41025	225.52493	254.7166	306.47766	315.8895	179.13268	279.05121	333.98178	413.12997
P61604	HSPE1	10 kDa heat shock protein. mitochondrial	5	6	7	100	0.30369	4.51e-06	GGIMLPEK	1643.18384	2546.93604	1625.89478	2047.9115	2986.83765	2917.20898	2310.7876	2538.0603	1740.2948	2988.28198	2177.01001	1930.02661	1968.53369	1486.51855	2193.83594	2440.52246	2386.03931	1983.25732	2355.20386	3247.88086	2436.72925	1953.16711	1749.72021	2428.0376	2174.81494	2059.60571	2987.44897	2276.24023	2105.41699	2640.7998	1684.45752	1173.01208	1017.54852	1407.47424	1008.24225	1639.84241	1167.81604	1313.41589	1216.27454	1762.12256
Q15029	EFTUD2	116 kDa U5 small nuclear ribonucleoprotein component	11	11	11	100	0.12209	2.08e-06	GGGQIIPTAR	3282.41235	2557.47095	2872.30444	3102.78662	2628.29956	2655.46436	3123.52905	2644.87915	2708.26587	2947.59253	2858.51904	2189.37085	2672.56494	2562.66235	2941.56177	2168.71167	2809.90894	2739.36426	2808.17627	2583.64893	2824.68677	2552.2959	3447.36255	3053.80273	3104.97388	2901.7749	3729.31152	2676.94849	3354.52417	3076.90869	2433.73047	2589.25562	3125.41968	2951.7749	2712.1355	2569.57544	3184.58521	3721.60205	3504.56714	2841.28003
Q15029	EFTUD2	116 kDa U5 small nuclear ribonucleoprotein component	11	11	11	100	0.12209	2.08e-06	ILDAVVAQEPLHR	53.46777	44.23019	13.69221	19.48436	31.02535	24.79151	33.4208	31.91175	25.97146	14.85912	62.7181	28.05788	18.59443	45.19914	33.40481	30.52409	34.17968	23.42799	31.39093	22.10571	52.10189	32.54959	35.29958	65.13174	31.2449	38.51063	29.93845	30.0727	29.74606	43.51762	41.93421	32.66931	32.58123	20.07696	34.61185	23.64026	31.43955	15.3643	23.72469	25.05799
Q15029	EFTUD2	116 kDa U5 small nuclear ribonucleoprotein component	11	11	11	100	0.12209	2.08e-06	DSIVQGFQWGTR	17.4977	25.39215	24.59755	17.28539	69.21937	23.07458	322.24707	22.46806	27.55619	22.66586	16.32153	255.68896	30.76479	14.72913	221.5354	27.39417	29.0187	28.13367	22.93891	24.29923	14.55041	18.09248	19.1654	22.20061	14.00009	50.28666	14.17707	191.02991	196.56702	16.93058	28.14731	335.04294	15.90348	53.72393	21.77104	16.95314	67.67146	21.9206	54.99934	21.72931
Q15029	EFTUD2	116 kDa U5 small nuclear ribonucleoprotein component	11	11	11	100	0.12209	2.08e-06	YDWDLLAAR	26.44839	18.3911	16.27323	18.46324	25.98978	20.23828	21.55159	21.79783	16.94682	14.99526	26.22176	13.84359	26.84128	28.61525	27.86268	15.0604	14.21729	14.54524	17.98547	16.97861	23.89972	34.45463	31.48005	24.95072	33.35619	22.69991	23.47895	28.05408	27.10876	22.14492	18.62168	21.27043	29.36399	16.3896	18.95027	24.33574	27.5029	14.50222	29.0623	32.8446
Q15029	EFTUD2	116 kDa U5 small nuclear ribonucleoprotein component	11	11	11	100	0.12209	2.08e-06	EGPLCDELIR	67.00943	49.03852	28.28417	19.87608	15.62619	20.06698	31.12499	45.17691	35.17834	53.34144	14.19414	13.80264	26.75483	31.80249	19.50549	65.69829	20.30873	32.35028	25.6914	24.25315	16.73119	20.80414	22.03786	14.72572	30.22837	32.42576	30.6105	19.63949	15.59696	14.72381	32.36597	30.3838	13.83058	24.7792	25.03403	66.45264	15.82372	25.20601	16.32362	18.89706
Q15029	EFTUD2	116 kDa U5 small nuclear ribonucleoprotein component	11	11	11	100	0.12209	2.08e-06	ILAQVVGDVDTSLPR	32.25742	18.85439	33.12675	23.2791	33.12481	17.13352	14.6828	16.68317	20.46125	30.52525	30.08911	16.16581	60.13961	27.1535	22.84506	18.36822	17.33993	15.26082	21.93574	20.70774	33.71303	24.36606	25.811	17.24693	25.80949	27.68565	25.79478	23.002	33.06284	31.21192	15.26822	25.9422	29.31843	20.97671	27.15412	22.83165	13.51056	29.52158	19.11841	16.13462
Q15029	EFTUD2	116 kDa U5 small nuclear ribonucleoprotein component	11	11	11	100	0.12209	2.08e-06	AFIPAIDSFGFETDLR	31.45173	15.46544	13.68448	23.87543	47.98431	16.70558	15.05893	16.26647	19.95019	80.23434	29.33758	16.57992	22.27315	26.47529	23.43027	17.90944	16.90683	15.65175	21.38786	20.19053	20.09775	24.99023	26.4722	17.68874	25.16485	26.99415	25.48297	23.59123	32.23703	85.46414	15.65934	25.29424	44.97773	20.62846	30.07124	23.41652	32.70574	30.27782	19.60816	15.73163
Q15029	EFTUD2	116 kDa U5 small nuclear ribonucleoprotein component	11	11	11	100	0.12209	2.08e-06	GHVTQDAPIPGSPLYTIK	18.98137	25.62591	29.88595	17.12947	14.58607	28.19974	24.95233	24.37317	23.61346	5.35027	16.05766	24.66679	21.15071	17.79369	15.63719	26.83493	25.33267	26.12958	13.76203	30.25285	33.30154	16.67829	17.66735	29.30987	18.72028	16.29118	18.48659	15.74461	19.45531	15.48001	25.9472	15.26528	16.47976	22.83705	13.60016	17.46517	19.73817	20.20719	20.85731	23.57178
Q15029	EFTUD2	116 kDa U5 small nuclear ribonucleoprotein component	11	11	11	100	0.12209	2.08e-06	LGEFFQTK	29.2912	16.60618	18.57552	26.43343	23.46737	18.27408	16.16968	15.14907	15.30207	13.53992	25.835	15.33157	13.70615	28.62807	25.1585	16.67917	15.74544	16.24076	19.91865	18.80357	21.58017	26.83353	28.4248	18.99347	30.11886	25.13982	23.73245	25.33134	30.02255	61.74867	16.81438	23.55669	26.51411	14.79893	20.98715	26.95147	30.45906	32.51113	32.18607	14.65097
Q15029	EFTUD2	116 kDa U5 small nuclear ribonucleoprotein component	11	11	11	100	0.12209	2.08e-06	IYADTFGDINYQEFAK	33.33243	21.16718	14.57295	20.73768	29.91285	23.29318	32.87892	23.92197	19.50488	15.81493	32.93076	29.8627	17.47063	14.69771	21.13169	32.48754	30.66883	31.6336	15.62668	14.75187	24.63566	19.81259	18.70344	24.21016	15.46308	14.4152	15.27005	20.98751	29.96892	31.74612	31.61827	18.48081	13.6124	18.86356	16.46494	21.1441	29.53943	16.3526	25.25077	24.73527
Q15029	EFTUD2	116 kDa U5 small nuclear ribonucleoprotein component	11	11	11	100	0.12209	2.08e-06	VLGENYTLEDEEDSQICTVGR	32.3791	15.02249	20.53376	29.22007	21.22936	16.53133	18.65962	65.04634	13.84275	22.28374	23.37119	16.94784	30.78389	25.8979	29.77523	18.4375	17.40534	17.95287	22.01849	20.78585	13.98136	27.91658	26.35375	17.18212	27.24651	25.4001	26.90637	22.91556	21.26915	22.53044	15.21084	26.04005	23.98554	33.23827	23.19963	29.79272	20.96434	23.04135	14.33045	17.5548
Q9NRX4	PHPT1	14 kDa phosphohistidine phosphatase	4	4	6	70	0.18777	4.09e-03	WAEYHADIYDK	23.63067	17.72544	47.58395	26.18543	46.4549	72.47189	51.48822	37.01221	19.23608	35.44174	17.87091	18.18406	21.4759	25.52762	25.6972	26.21752	77.86292	36.28137	40.80008	57.90716	74.28805	17.2059	68.90671	24.30809	54.81657	73.80552	24.57082	18.22624	78.92471	84.23334	56.28773	97.48617	50.02895	62.08542	107.96719	110.59165	101.28886	94.02059	90.24993	77.23625
Q9NRX4	PHPT1	14 kDa phosphohistidine phosphatase	4	4	6	70	0.18777	4.09e-03	AVADLALIPDVDIDSDGVFK	21.90899	23.26503	46.3838	19.77146	20.96091	25.60174	19.98516	26.29285	21.43799	23.86674	23.07565	18.15178	19.20213	25.57041	20.14711	126.73412	18.64178	39.0654	23.58264	22.26244	23.48782	23.96753	24.14539	26.6096	112.39778	88.85717	26.56613	22.62578	15.48666	22.24554	84.7295	17.61974	47.60451	20.7331	24.84769	20.15894	22.78252	34.48812	24.07427	27.20741
Q9NRX4	PHPT1	14 kDa phosphohistidine phosphatase	4	4	6	70	0.18777	4.09e-03	YPDYEVTWANDGY	31.19198	31.52737	19.81087	13.92166	22.30966	28.64982	21.80065	27.89676	13.78071	18.25509	20.26511	24.00258	14.8173	18.28797	13.66209	22.06328	23.37167	22.65887	18.475	19.5706	29.09529	14.57169	15.43582	27.56469	17.38277	18.64637	17.60251	13.75594	22.26792	21.02133	22.66985	15.62177	19.74606	14.24923	17.25013	13.65407	22.59169	17.65486	28.38652	26.97951
Q9NRX4	PHPT1	14 kDa phosphohistidine phosphatase	4	4	6	70	0.18777	4.09e-03	QGCDCECLGGGR	26.59355	18.29071	16.86475	23.99897	25.84791	20.12781	15.32548	20.67115	16.85431	18.30204	28.45571	13.91957	15.0965	31.53211	24.45494	15.14306	14.29532	14.74502	18.08418	17.0718	28.50996	22.92839	5.71337	20.92017	33.17412	30.92603	32.75999	24.28808	25.89636	27.43205	14.73787	21.38717	29.20371	16.30014	19.05428	24.4693	25.52523	18.92428	29.2218	21.37393
P31946	YWHAB	14-3-3 protein beta/alpha	9	10	15	100	0.23413	3.33e-08	NLLSVAYK	5883.25488	7028.19629	5648.71729	8031.62109	6338.32275	6810.14697	7252.86523	7055.60938	7120.09375	8847.0459	6052.49561	4494.53906	6281.65283	6274.7251	6068.78613	4702.99854	6289.3208	5994.87939	5914.93555	6343.79102	4247.02881	3952.98096	6551.86035	4267.39111	6545.68311	6389.354	5974.86279	4909.76758	7157.92773	8479.50098	3425.48804	4311.44531	3736.53833	4386.90625	4885.61133	5447.18213	5302.8252	5678.03613	5790.09082	5744.76855
P31946	YWHAB	14-3-3 protein beta/alpha	9	10	15	100	0.23413	3.33e-08	YDDMAAAMK	1201.20459	1897.66333	1133.50769	2242.93042	1503.12305	1113.06274	1156.25439	1548.12988	1370.90894	1736.95581	1305.83057	1330.21558	879.05457	1175.92859	1310.90027	1050.45947	1169.13416	1330.94714	1421.14001	1463.96289	829.66754	806.63141	1125.41284	611.30011	1065.71362	1575.26355	1171.10095	900.39032	1428.63538	1435.37256	956.04016	1088.93201	795.54834	1116.39636	757.21912	1091.3501	1069.97095	746.41602	1254.18103	1258.36938
P31946	YWHAB	14-3-3 protein beta/alpha	9	10	15	100	0.23413	3.33e-08	YLSEVASGDNK	908.21722	942.69598	962.25616	1110.97058	789.0307	851.45996	858.71948	983.90869	841.64386	1102.06287	594.05023	612.19446	861.76288	1050.78467	757.62213	727.4151	771.40955	702.46185	119.55834	833.12738	562.49207	628.03217	860.50116	780.79736	782.07068	777.53662	846.38055	660.63153	883.01044	1142.75745	351.24036	570.87299	485.48083	576.37518	576.33612	560.22858	582.0047	736.43817	707.27618	489.87912
P31946	YWHAB	14-3-3 protein beta/alpha	9	10	15	100	0.23413	3.33e-08	YLIPNATQPESK	756.84381	783.51953	575.40704	886.42505	626.29742	604.21893	685.82324	659.00623	601.70361	819.93396	634.77429	500.72961	625.1662	568.37122	457.63394	407.19644	632.02289	558.10571	566.16479	519.98431	491.10287	464.43945	704.53546	396.19342	644.34711	585.01904	634.33563	457.22369	592.0321	753.6496	341.67755	405.86316	316.84479	444.81158	342.83887	441.86044	411.19809	279.55286	368.1557	415.48679
P31946	YWHAB	14-3-3 protein beta/alpha	9	10	15	100	0.23413	3.33e-08	LAEQAER	150.99275	83.58708	121.55112	159.21254	135.2971	15.34058	17.33707	95.42029	184.67764	194.36681	89.14849	108.54812	126.4825	148.79027	101.15874	98.97617	50.18931	68.60815	325.79602	14.72139	49.91167	84.09216	150.88576	131.44131	141.50125	88.34014	67.16143	58.44276	177.94315	145.73672	16.67234	63.50922	51.51768	50.35756	92.00764	74.94257	22.56359	33.37035	128.13458	148.1972
P31946	YWHAB	14-3-3 protein beta/alpha	9	10	15	100	0.23413	3.33e-08	DSTLIMQLLR	4165.28027	4044.97729	2436.68945	3973.24829	1294.96509	3032.7605	3310.97095	2763.33447	3099.88379	4515.53711	2645.76367	2228.86426	1290.10376	3761.74927	2967.94189	2130.39258	2526.37817	2675.05859	2443.41089	2393.82617	1634.88977	2376.63647	4241.7124	2067.38159	2531.10938	3346.41528	2799.52979	1776.92651	3539.92432	2650.09668	1516.30408	1601.49451	1704.9397	1745.13	1630.20007	2180.10669	1763.6167	2047.48108	2082.29541	2285.44775
P31946	YWHAB	14-3-3 protein beta/alpha	9	10	15	100	0.23413	3.33e-08	QTTVSNSQQAYQEAFEISK	92.32277	93.65816	66.66092	106.27676	72.81252	50.71577	72.1638	65.14871	64.89111	65.44591	78.94276	51.73644	63.27537	94.47899	49.82276	17.65895	66.05849	58.00217	47.05458	52.19542	61.95976	61.21498	63.59152	56.24071	45.9918	70.26926	73.42651	44.05746	43.10329	54.67851	43.1949	33.61526	39.91356	44.9204	33.85604	44.94122	44.06145	47.24908	48.55268	44.28098
P31946	YWHAB	14-3-3 protein beta/alpha	9	10	15	100	0.23413	3.33e-08	TAFDEAIAELDTLNEESYK	62.56699	117.15076	76.31514	223.51323	66.03023	65.01304	65.98221	49.18967	190.22348	147.7469	91.77168	27.09996	54.97902	76.67039	45.45488	18.79612	50.53582	147.41551	47.79627	142.41373	67.61868	39.08165	88.09059	50.22397	46.37649	176.10522	131.34729	52.6419	60.361	81.94812	29.80736	38.13627	24.88064	37.35296	23.65087	56.24535	33.56001	23.48951	66.61081	55.13196
P31946	YWHAB	14-3-3 protein beta/alpha	9	10	15	100	0.23413	3.33e-08	AVTEQGHELSNEER	162.76805	188.55705	30.01939	132.52365	17.46305	21.53362	93.42826	21.34632	201.40125	48.00312	17.50507	77.07991	35.38355	28.65811	15.47826	19.39858	22.02072	24.64436	28.38555	27.81092	135.44035	16.09409	33.91319	23.09736	13.82068	23.73787	16.45791	15.54917	22.52057	47.85495	25.319	166.09128	17.66144	51.53275	25.38227	17.81529	17.46949	25.359	16.0548	17.85631
P62258	YWHAE	14-3-3 protein epsilon	19	24	30	100	0.12794	1.39e-11	YLAEFATGNDR	2342.88745	2683.54224	2298.79663	2816.30347	2420.7146	2938.33838	2750.25195	2509.73364	2740.09326	2759.66284	2141.43433	2225.89478	2130.72949	2149.44995	2561.16284	1851.42749	2022.78979	2263.91064	2566	2727.27759	1914.7981	1577.92078	3013.61768	1768.8009	2425.87524	2794.06201	2381.19678	1797.88379	2883.48096	3456.68018	1913.86182	2049.67236	1869.28308	2204.05225	1610.43567	2351.56641	2549.76318	2068.5459	2745.20581	2481.35132
P62258	YWHAE	14-3-3 protein epsilon	19	24	30	100	0.12794	1.39e-11	EAAENSLVAYK	1984.40063	1867.78174	1728.71021	2458.6792	1907.27954	1880.46008	1951.87598	1761.71851	1660.69592	2049.35571	1754.06848	1696.06995	1625.80066	1841.00635	1787.76855	1320.59351	1599.09058	1756.50171	1857.10046	2028.20154	1518.13171	1205.63757	2253.99316	1333.55823	1888.73706	1910.39307	1705.88464	1537.00232	2215.21191	2149.02856	1358.5603	1583.79175	1522.58386	1549.98743	1655.9657	1793.78564	1713.11462	1631.83875	2122.54712	1868.63013
P62258	YWHAE	14-3-3 protein epsilon	19	24	30	100	0.12794	1.39e-11	AAFDDAIAELDTLSEESYK	412.05322	420.87823	601.93823	480.83218	282.04333	367.49323	343.11145	355.02896	225.39398	454.45477	572.26843	421.35403	548.58655	410.86591	304.95221	299.08472	349.63248	338.3186	356.77441	383.83136	280.43323	398.10577	611.5636	308.98514	334.76379	452.22324	295.47516	229.07246	441.02182	392.57819	325.73804	367.70502	353.65186	420.28918	244.30167	326.22879	292.83047	231.53006	336.20139	354.39859
P62258	YWHAE	14-3-3 protein epsilon	19	24	30	100	0.12794	1.39e-11	MDDREDLVYQAK	509.81009	594.5238	419.50522	656.17676	494.24957	369.23282	519.41522	517.74451	538.78314	513.38629	512.37482	462.72333	441.25082	507.15851	486.46124	378.49323	441.51175	483.30988	575.47186	487.89655	397.20346	392.62668	600.92676	293.34406	542.8067	522.34399	439.96713	372.70203	666.48413	616.87573	396.91205	446.11151	400.64038	468.4873	422.92612	504.77225	450.63461	357.70441	518.11725	519.89862
P62258	YWHAE	14-3-3 protein epsilon	19	24	30	100	0.12794	1.39e-11	LICCDILDVLDK	725.52557	422.10825	406.68176	1486.81616	591.3078	637.58679	785.50494	613.60284	651.4259	375.32108	726.83173	523.47284	452.14761	773.03827	430.35846	572.74426	553.80591	925.88672	549.4104	627.38757	607.95892	403.1265	704.55078	353.43192	612.48407	859.78693	576.62866	507.64587	780.22223	817.3418	84.81421	611.82233	343.39594	507.35059	397.83386	632.60876	491.38983	22.80054	524.40289	738.60602
P62258	YWHAE	14-3-3 protein epsilon	19	24	30	100	0.12794	1.39e-11	AASDIAMTELPPTHPIR	642.71106	534.54889	845.62463	1024.53113	846.92627	516.9455	1041.8938	806.85931	522.65485	932.44897	524.19836	537.30988	1107.12866	810.22479	1118.12134	550.60846	1070.51953	739.37549	935.29663	746.73639	1022.46991	747.82996	918.90588	628.71844	1208.61194	1047.7356	1027.55554	811.0202	897.31653	1478.37683	744.13025	704.2323	640.65533	637.51855	936.96411	1225.10034	910.26099	771.98627	921.2572	859.80402
P62258	YWHAE	14-3-3 protein epsilon	19	24	30	100	0.12794	1.39e-11	YLAEFATGNDRK	130.73758	93.46321	118.86415	150.4137	104.67891	50.18198	79.43522	50.22726	93.25672	130.78952	113.65115	118.84937	134.64816	82.1441	104.61697	74.37339	97.80302	92.53679	110.49296	64.02717	86.07122	116.3047	116.39338	103.43253	113.13347	87.03752	99.60456	95.72481	145.47232	151.96838	57.93617	98.33688	86.70988	109.53749	180.28055	131.38618	83.76825	283.62106	111.38902	111.331
P62258	YWHAE	14-3-3 protein epsilon	19	24	30	100	0.12794	1.39e-11	HLIPAANTGESK	85.64185	66.02974	31.98111	62.16146	47.83669	61.05492	153.64792	72.16013	118.85951	55.76332	37.39411	45.98432	41.65813	41.72655	59.19135	25.23522	52.5186	57.96571	35.93932	51.66202	119.09439	43.69127	96.43199	36.03979	60.96179	67.04533	60.91687	44.98592	56.22659	66.78938	32.40253	88.82082	31.55648	58.10551	21.3596	62.73383	58.36572	54.90041	31.70535	46.34125
P62258	YWHAE	14-3-3 protein epsilon	19	24	30	100	0.12794	1.39e-11	QMVETELK	1191.56848	1264.53687	13.85682	1341.35657	1147.83618	1100.29944	1368.85205	1165.14014	1080.69751	1300.474	1303.8866	991.62659	1039.83618	1070.13208	1270.64124	1067.40894	1041.26538	30.07909	1076.02563	1107.20789	990.00989	875.98102	1083.78796	786.83441	1148.12451	15.16019	1140.65564	19.95616	31.51774	1176.62122	840.82227	913.55096	736.70367	897.35059	887.44647	1256.62146	1235.15491	869.80115	1088.61438	26.01362
P62258	YWHAE	14-3-3 protein epsilon	19	24	30	100	0.12794	1.39e-11	IISSIEQK	1662.42712	782.87195	207.39667	686.6944	352.76239	595.28113	1314.34351	302.16248	1726.21265	558.35907	15.42695	25.67527	319.13062	329.66586	452.74521	27.93206	305.05002	340.16891	33.35711	455.31528	1467.47156	173.81238	208.88113	258.15036	149.18549	408.64633	17.76047	260.79608	225.56168	365.21802	160.57617	1028.10754	15.83247	21.94005	128.10287	318.85269	232.19716	283.16217	245.81717	179.8454
P62258	YWHAE	14-3-3 protein epsilon	19	24	30	100	0.12794	1.39e-11	EDLVYQAK	15.0052	347.90195	154.99976	13.54123	15.40868	277.68491	357.84445	170.40135	298.78729	268.7641	20.31273	211.44563	257.48035	252.38989	19.78083	21.21361	237.11496	32.80695	25.33379	23.91555	259.7739	158.5724	123.39707	14.93359	204.07903	330.55515	231.7907	169.79042	150.03284	332.38013	32.82285	315.92566	13.63807	24.43428	25.38742	19.76922	15.60347	25.56182	146.99487	18.63402
P62258	YWHAE	14-3-3 protein epsilon	19	24	30	100	0.12794	1.39e-11	YDEMVESMK	431.38254	555.96204	443.50452	617.72058	525.18359	418.29959	542.89197	518.24219	453.48679	542.50006	479.16202	466.56213	457.80994	391.69461	571.16144	292.93506	473.63577	456.17664	548.47131	563.56213	423.28958	356.42166	618.5368	365.23468	541.25409	613.62604	487.05298	400.76462	602.91595	617.51672	387.55298	432.57242	409.58923	485.63812	418.74033	597.50983	510.01093	388.80566	566.72217	533.40631
P62258	YWHAE	14-3-3 protein epsilon	19	24	30	100	0.12794	1.39e-11	DNLTLWTSDMQGDGEEQNK	129.01317	154.82637	22.56807	176.82162	109.68562	18.79715	122.44065	109.39894	122.46984	157.89638	21.7587	119.17608	148.42958	128.79903	110.96843	22.26028	106.69683	28.84358	51.02309	129.1053	127.00835	81.00648	205.86993	19.01055	124.30952	159.78998	117.90506	86.81171	176.19188	138.57805	116.27463	45.50215	98.1456	142.1001	100.5378	133.4818	130.45642	24.45736	42.25249	89.73468
P62258	YWHAE	14-3-3 protein epsilon	19	24	30	100	0.12794	1.39e-11	VAGMDVELTVEER	34.89915	17.11888	28.5731	26.40314	24.1919	57.83496	63.76574	33.13852	25.48349	19.46575	81.54669	24.73956	22.82571	22.41244	26.90478	45.82428	28.70471	58.45437	49.61907	69.51698	20.40925	82.5287	81.6201	19.57987	20.2028	15.43505	59.7939	21.93132	24.23725	33.4781	13.92547	23.52969	55.58967	24.64559	20.20671	26.92059	44.26057	37.08461	20.91884	20.00456
P62258	YWHAE	14-3-3 protein epsilon	19	24	30	100	0.12794	1.39e-11	EALQDVEDENQ	26.35629	114.52898	16.73959	29.20572	26.4029	13.65668	15.43402	20.52579	16.30911	18.43166	23.98323	20.28146	145.52702	21.64333	24.62813	18.64281	19.74836	19.14606	15.61083	16.53658	28.71186	23.09077	21.79811	32.62209	20.57206	30.70855	32.52961	24.46009	25.71425	27.23915	14.84225	81.13038	73.82766	16.86359	14.81604	28.64435	25.34574	19.0583	23.98576	21.22362
P62258	YWHAE	14-3-3 protein epsilon	19	24	30	100	0.12794	1.39e-11	LICCDILDVLDKHLIPAANTGESK	17.77227	8.29992	22.14487	19.69367	15.77093	20.25286	30.83934	6.48404	24.18643	25.82377	14.32562	13.67596	27.00265	32.09707	19.32648	31.21086	33.06171	32.05338	26.13486	27.6847	16.57764	13.79253	21.83561	19.48577	30.50837	32.72611	30.89404	14.61046	15.74143	14.86019	22.01106	22.09866	13.95869	25.00872	24.80428	19.31513	17.09085	24.97468	16.17381	14.31127
P62258	YWHAE	14-3-3 protein epsilon	19	24	30	100	0.12794	1.39e-11	DDREDLVYQAK	14.58393	33.35279	22.96223	32.67583	18.98416	14.78299	20.86643	15.18206	30.73354	24.91917	20.89947	18.9522	27.52821	23.15895	33.29666	20.61805	19.46381	20.0761	24.62255	23.24413	15.63489	31.21819	29.47054	15.36495	24.36494	22.71381	24.06078	33.06948	19.01974	20.14764	13.33641	29.11973	21.44885	24.32964	25.94339	33.31622	18.74717	25.76638	16.02527	15.69821
P62258	YWHAE	14-3-3 protein epsilon	19	24	30	100	0.12794	1.39e-11	YDEMVESMKK	31.73348	15.32813	20.12433	28.63743	21.66127	16.86766	14.92523	16.41219	14.12438	31.02924	23.84668	16.60991	31.41019	26.42479	23.22225	18.06987	17.05828	9.06056	21.57945	20.3714	19.91931	24.76836	26.23716	17.53169	27.80084	27.23597	27.45379	23.38178	32.52582	22.98883	15.5203	25.52083	24.47353	13.65997	22.73705	29.19867	32.99872	30.009	14.04471	15.87255
P62258	YWHAE	14-3-3 protein epsilon	19	24	30	100	0.12794	1.39e-11	IISSIEQKEENK	17.61953	22.48023	27.78373	19.52441	15.90765	20.42843	23.08708	13.72176	24.3961	27.57112	14.44981	13.55842	27.23674	32.37532	14.83835	30.94261	32.77756	51.46568	25.91025	27.44677	17.29879	13.9121	32.60685	19.65469	30.77285	20.52907	31.16186	14.73711	17.19031	14.98902	22.20188	21.90873	14.0797	25.22552	24.5911	19.14913	16.94396	28.50849	16.0348	14.18827
Q04917	YWHAH	14-3-3 protein eta	7	7	7	100	0.25177	8.07e-14	NSVVEASEAAYK	168.67154	167.58447	237.14154	201.65671	137.33754	208.87392	178.98129	244.79765	176.66983	227.71999	287.9346	136.60983	296.90244	201.17455	129.78224	186.22997	167.11388	157.34583	151.01845	164.86519	172.45125	169.79254	238.82904	183.11801	165.58783	161.72092	219.03937	167.33536	183.27403	253.6169	133.00621	101.42916	110.48059	144.00639	158.07204	133.93343	147.43036	111.634	159.14587	126.44176
Q04917	YWHAH	14-3-3 protein eta	7	7	7	100	0.25177	8.07e-14	AVTELNEPLSNEDR	327.71133	290.88989	319.84726	333.64841	231.72673	265.12143	211.50101	258.74683	339.33133	399.53275	351.54828	206.86937	353.8309	349.97025	15.81777	194.22104	229.66855	279.86136	31.68105	275.95837	259.39273	16.87089	17.87137	253.79819	295.52789	266.42154	284.68817	227.44466	254.37917	400.91125	185.03481	136.70845	156.12347	213.81926	174.59792	183.09264	19.51284	190.75343	192.23152	200.52934
Q04917	YWHAH	14-3-3 protein eta	7	7	7	100	0.25177	8.07e-14	YLAEVASGEK	303.38824	25.73344	264.42401	218.32329	166.57309	162.82428	187.44157	165.08099	188.8817	253.68314	263.77762	195.71552	238.88811	222.33562	15.7028	157.58749	152.12422	170.14944	165.24371	148.90953	232.37306	138.13322	202.87259	146.75763	184.18538	181.50555	168.76344	160.07877	170.32794	273.88986	127.06563	15.20149	17.17988	116.6962	20.15353	124.44322	102.3424	164.50256	157.25031	121.00081
Q04917	YWHAH	14-3-3 protein eta	7	7	7	100	0.25177	8.07e-14	YDDMASAMK	150.27473	123.71485	142.37422	113.02232	81.01826	81.82556	141.1514	111.36426	23.82747	156.44995	198.08253	108.59785	135.81378	122.23436	111.42995	94.50244	13.5171	102.38223	112.78664	119.97605	206.30154	13.58784	170.87415	100.29454	121.13534	125.95255	151.22029	104.98468	67.02456	163.11383	21.68439	22.43157	13.75153	24.63756	75.33032	19.60611	91.21146	25.35092	93.21391	105.68056
Q04917	YWHAH	14-3-3 protein eta	7	7	7	100	0.25177	8.07e-14	GDREQLLQR	17.43763	27.89455	27.45535	15.73635	24.23455	30.69624	24.94946	31.52488	25.70394	29.79522	29.1002	22.66066	25.19892	27.14054	16.03533	24.65247	23.27238	15.9317	13.42473	27.79241	18.45233	34.90351	29.21659	31.90465	32.7094	15.77106	32.33361	19.21946	18.04723	26.95599	23.99285	14.02376	17.93871	10.61049	31.01984	16.08292	16.73214	30.80819	19.161	32.59666
Q04917	YWHAH	14-3-3 protein eta	7	7	7	100	0.25177	8.07e-14	ELETVCNDVLSLLDK	78.8885	19.82282	31.50837	187.72351	14.02719	18.01356	140.16689	15.56127	21.51221	201.38054	70.46706	15.37604	24.01706	28.5482	32.48524	14.13372	14.97188	14.51526	29.38373	31.12623	73.41686	30.45742	92.18243	17.33129	27.13516	23.28116	129.9801	32.2636	19.49482	155.10159	19.57737	24.84577	79.92841	22.24358	27.88774	128.31898	116.48009	25.13847	18.18439	16.09032
Q04917	YWHAH	14-3-3 protein eta	7	7	7	100	0.25177	8.07e-14	QAFDDAIAELDTLNEDSYK	17.90103	22.12672	93.46286	19.83635	71.70879	13.57455	48.38152	64.00686	101.87837	27.13755	14.22258	20.63939	25.27789	21.26581	14.60501	101.82184	57.2754	83.47787	26.32421	27.88528	17.02676	13.69333	32.09409	19.34561	30.28893	135.2664	22.09391	54.0078	17.46496	111.93936	21.85274	22.25876	19.6955	50.50169	46.13377	62.87316	43.04752	28.06017	64.06637	14.41495
P61981	YWHAG	14-3-3 protein gamma	9	9	11	100	0.18642	1.7e-06	YLAEVATGEK	3061.68457	3899.17358	2719.17432	4741.95459	3258.05664	3215.03906	3053.62158	3121.58691	2819.21973	3921.64917	2604.12476	2813.65576	2308.46973	2608.42993	3027.77124	2340.66357	2654.41064	2851.55688	3119.67798	3364.65088	2338.271	2033.34961	3035.95264	2072.40381	3115.60864	3243.59424	2943.5647	2093.43213	3357.48608	3553.63403	2099.66895	2257.58887	1620.21252	2046.38635	1991.90491	2376.40991	2331.26831	2820.04639	2899.8606	2582.58936
P61981	YWHAG	14-3-3 protein gamma	9	9	11	100	0.18642	1.7e-06	NVTELNEPLSNEER	1489.12451	1902.7771	1077.1344	2124.87939	1198.20544	1111.16736	1379.7002	1296.49536	1232.18896	1297.98364	1252.68225	1281.84741	783.92517	1160.33423	1259.21729	867.99677	1122.74365	1285.83911	979.63831	1158.35083	994.88214	893.2572	1318.25415	677.92114	1157.62097	1244.0498	1217.87537	888.66888	1271.3429	1248.7699	675.0329	810.7312	621.90833	788.91925	693.6825	712.94592	766.20374	762.41888	916.87128	808.73547
P61981	YWHAG	14-3-3 protein gamma	9	9	11	100	0.18642	1.7e-06	TAFDDAIAELDTLNEDSYK	206.68127	294.12738	163.77792	480.57059	208.84938	196.74272	251.55884	212.10774	220.83342	221.64606	237.28012	162.16724	171.62454	279.40607	221.20303	194.49519	141.13361	207.88101	242.72093	250.81351	167.34732	208.76154	198.35434	109.54698	197.18964	249.85681	149.25369	154.60632	270.46451	210.49658	143.98691	159.19763	144.33444	180.08643	138.306	138.45253	192.89117	157.16452	193.38315	124.56239
P61981	YWHAG	14-3-3 protein gamma	9	9	11	100	0.18642	1.7e-06	VDREQLVQK	211.29698	167.10619	154.58524	265.147	196.11209	13.97776	107.89533	79.82006	120.71783	181.23053	171.39468	204.9575	143.00937	104.10567	119.66663	128.96086	137.86665	159.75206	105.63463	54.88066	98.73827	153.92505	102.38274	105.95174	170.04715	105.29705	132.41559	118.4701	185.42709	180.24692	61.90177	124.73343	20.28052	122.94091	228.74901	165.92683	110.06153	358.07022	134.71248	118.14668
P61981	YWHAG	14-3-3 protein gamma	9	9	11	100	0.18642	1.7e-06	ELEAVCQDVLSLLDNYLIK	13.7011	13.75626	32.55026	21.48548	52.29824	17.59799	21.55931	37.13494	32.71386	28.94662	31.41738	15.09526	18.19865	15.29768	34.92779	16.32882	15.94996	23.01639	16.85759	21.83706	26.33767	13.47954	19.27547	18.4013	23.45503	22.52257	23.08129	22.02299	13.92384	18.22775	13.08428	12.72459	15.13748	10.40097	11.07177	27.05412	32.81822	27.99485	19.51762	9.10533
P61981	YWHAG	14-3-3 protein gamma	9	9	11	100	0.18642	1.7e-06	ATVVESSEK	73.80975	30.16699	32.82548	14.55095	37.13057	36.99041	20.1243	32.40281	27.79793	24.59678	25.85518	27.91354	24.89876	62.74239	30.41889	22.79543	21.5193	30.53041	95.31461	45.76446	20.4669	19.6338	42.11298	13.89732	52.00859	13.83885	32.43515	18.53466	52.87214	45.989	17.44839	32.19494	14.65501	17.4883	23.62574	22.25115	16.76696	19.94806	15.40533	34.92285
P61981	YWHAG	14-3-3 protein gamma	9	9	11	100	0.18642	1.7e-06	AYSEAHEISK	19.17866	25.3623	22.44164	10.35122	7.38051	25.29129	14.24176	12.84143	30.20344	20.67926	10.90729	27.18998	13.58174	16.14412	10.1368	27.11385	25.59597	14.43849	32.37999	30.5673	15.1749	13.58905	13.48092	29.00837	18.52771	15.61567	15.53902	9.14124	19.65752	18.55705	25.68028	15.42394	17.43128	31.23029	19.86287	15.46725	19.94333	19.99932	32.15609	23.81678
P61981	YWHAG	14-3-3 protein gamma	9	9	11	100	0.18642	1.7e-06	NCSETQYESK	16.02214	16.66064	15.09955	23.95574	16.97888	11.12025	16.61612	14.74205	18.08054	13.91375	26.58818	18.2944	20.18581	23.99413	17.24131	16.23104	15.32239	17.27025	19.38348	18.29835	22.17599	27.57439	8.40151	19.51788	16.5448	24.46437	23.09481	26.03073	21.70161	11.87523	17.27862	8.44284	25.90717	18.69524	33.18081	25.83794	29.64069	13.45627	9.39086	14.25732
P61981	YWHAG	14-3-3 protein gamma	9	9	11	100	0.18642	1.7e-06	EHMQPTHPIR	24.9825	15.85474	17.91815	27.6834	27.76473	14.40766	34.06375	34.36501	17.20596	19.44522	25.30208	19.22431	19.20939	22.8335	25.98244	17.67107	27.22292	18.1481	14.79713	15.67462	30.29074	24.36054	22.99679	13.86196	37.17403	29.10789	30.83404	25.80516	24.37392	25.81933	15.65843	31.0641	24.65401	17.79093	20.24444	27.15129	24.02462	20.10632	22.73553	20.11736
P27348	YWHAQ	14-3-3 protein theta	8	8	12	100	0.28613	6.05e-10	AVTEQGAELSNEER	351.49686	340.25751	321.49762	413.46429	306.73978	285.40311	268.60565	309.9707	255.83067	402.68924	382.98505	222.2039	373.11624	371.10577	249.15524	243.96516	220.46446	326.75037	286.55762	295.46524	266.69446	199.3214	290.59518	246.56009	273.46442	358.10876	231.15689	186.87152	265.08954	360.27679	204.19489	184.60117	141.85995	213.96579	189.88716	260.06726	191.01205	164.39027	184.75136	230.38402
P27348	YWHAQ	14-3-3 protein theta	8	8	12	100	0.28613	6.05e-10	YLIANATNPESK	283.73145	223.52209	315.45789	221.33589	248.8251	240.56717	230.70316	266.55765	236.71744	377.94666	340.50714	192.55635	416.35858	318.31613	196.76097	149.69589	207.81219	220.62018	212.32175	276.89151	242.4267	165.87675	314.40988	228.13982	245.71794	346.84335	208.50992	151.94165	234.819	363.38269	146.98035	185.1452	122.22939	191.2426	170.26428	249.85014	143.27554	127.96229	194.48732	206.70068
P27348	YWHAQ	14-3-3 protein theta	8	8	12	100	0.28613	6.05e-10	YLAEVACGDDRK	188.95605	161.93321	173.51448	199.15694	151.02629	133.72749	128.2776	121.80965	112.4897	250.13528	234.78555	117.25469	232.92041	153.92982	130.6973	140.18967	104.02789	146.63181	137.36327	119.95532	122.09839	101.7832	153.98439	114.54393	129.79271	189.56779	106.21202	81.71265	148.45352	209.85699	102.049	81.32162	73.89596	109.52354	129.37285	131.90948	92.87154	23.6734	108.51187	146.68648
P27348	YWHAQ	14-3-3 protein theta	8	8	12	100	0.28613	6.05e-10	YDDMATCMK	213.36096	168.41745	132.52223	284.52032	174.31061	124.63515	147.50861	175.95155	121.83041	261.37729	216.32104	124.8613	253.2596	210.79286	157.183	155.60826	131.94362	205.3708	150.84285	168.78688	159.80231	125.93781	213.69263	109.71143	137.53491	229.24492	136.01285	97.64125	144.10666	221.32184	114.00357	102.34276	94.2792	140.43822	103.78329	162.12695	138.93365	27.34863	89.34603	147.09586
P27348	YWHAQ	14-3-3 protein theta	8	8	12	100	0.28613	6.05e-10	YLAEVACGDDR	160.4894	151.00749	189.79308	241.15572	138.47131	174.60675	136.2346	160.38846	138.76981	229.87462	240.50868	115.88622	190.36349	206.66422	95.72752	150.74016	76.89719	150.28816	133.79901	167.58359	144.89548	106.01736	161.74535	94.45924	112.47324	251.50797	103.24819	65.82583	130.17682	196.0498	113.13855	111.43977	69.99455	106.64616	51.89578	103.12669	78.61886	23.59127	107.13604	135.85162
P27348	YWHAQ	14-3-3 protein theta	8	8	12	100	0.28613	6.05e-10	SICTTVLELLDK	116.78655	125.35487	128.75717	117.12434	79.65497	123.09375	105.74921	103.47258	78.286	133.52014	137.653	97.35146	158.08972	116.25368	88.17338	61.59012	70.73019	87.60723	66.79695	15.22016	86.8136	61.2161	113.03534	23.46525	90.90169	178.4541	67.585	52.28436	76.39254	124.67255	76.75025	85.05631	51.60523	86.40263	49.98669	53.45082	51.86787	16.17772	47.12587	47.46755
P27348	YWHAQ	14-3-3 protein theta	8	8	12	100	0.28613	6.05e-10	TAFDEAIAELDTLNEDSYK	96.43086	47.27448	81.51933	76.67677	46.81	52.97809	30.44779	109.21361	59.51136	47.03938	23.9803	37.4015	30.46952	76.94726	19.38707	55.4677	37.49018	109.2453	113.35413	38.38982	29.26329	45.41364	66.09956	43.70279	38.20436	80.44833	35.415	35.52202	53.90742	68.96153	13.02269	31.77883	29.72034	34.03082	32.20568	44.3739	38.72641	29.31492	114.7531	29.88446
P27348	YWHAQ	14-3-3 protein theta	8	8	12	100	0.28613	6.05e-10	QTIDNSQGAYQEAFDISK	72.04259	67.7565	61.13815	76.84764	50.90048	68.7802	25.53606	45.75247	50.90099	103.14969	63.79143	47.006	79.09539	82.37404	50.72197	45.55775	40.72583	51.67539	45.29928	24.31197	48.95199	64.54504	66.45465	46.79533	47.49306	75.94255	27.79237	46.31755	17.50905	60.3336	51.49051	30.45749	42.79814	47.71309	42.38575	42.34563	43.4273	25.15636	15.95768	39.46901
P63104	YWHAZ	14-3-3 protein zeta/delta	11	11	17	100	0.23282	1.51e-11	SVTEQGAELSNEER	948.1311	1198.78906	1017.65179	1451.57202	1007.65417	846.83307	976.55627	1076.12366	865.41998	1200.38379	1067.35974	771.52948	902.25397	884.36432	880.69794	721.89148	838.95496	970.06891	840.68182	892.39575	682.59131	682.46478	1089.96948	583.25446	971.42218	878.96082	951.55292	620.90393	961.159	1190.9707	675.27625	731.22089	644.9212	786.22693	760.55475	778.97925	883.06207	778.05743	843.2735	935.40985
P63104	YWHAZ	14-3-3 protein zeta/delta	11	11	17	100	0.23282	1.51e-11	YLAEVAAGDDK	1429.06726	1387.27905	1265.69971	1983.8811	1191.30298	1306.79041	1064.58606	1260.0343	1001.69592	1720.38391	1334.84509	959.40088	1174.05017	1204.45862	1018.39417	911.65881	994.86115	974.52179	919.06097	1228.38501	717.81927	716.70813	1143.76587	898.94232	969.94836	1099.6084	905.44641	569.52985	864.93817	1163.17334	661.45825	862.51599	672.80353	790.3385	766.99225	786.71075	930.88403	798.83435	1031.80713	960.5899
P63104	YWHAZ	14-3-3 protein zeta/delta	11	11	17	100	0.23282	1.51e-11	GIVDQSQQAYQEAFEISK	347.56641	391.48303	304.76385	416.31482	239.19135	277.18069	258.34985	282.33102	300.56775	357.11053	316.28424	242.98074	285.56177	297.68164	232.63516	230.35982	221.85599	282.11435	222.01434	283.19189	229.96954	188.90091	363.64966	228.20825	266.96939	241.23538	167.86057	168.31454	221.03253	349.58154	162.37682	197.12363	190.84804	211.84546	174.09332	186.87616	210.58148	188.36517	183.05026	202.97702
P63104	YWHAZ	14-3-3 protein zeta/delta	11	11	17	100	0.23282	1.51e-11	YDDMAACMK	497.3894	699.24042	489.62433	956.39001	607.33185	407.495	487.65274	503.91864	519.30334	699.19824	623.59253	471.3028	576.73108	522.53143	645.4873	372.99142	404.71198	575.93719	467.89996	475.91418	389.17279	355.14462	687.09332	299.45746	485.97583	541.23511	476.09821	346.64188	648.67621	683.45239	356.36078	473.44144	312.79639	482.51553	368.13599	500.98337	450.93942	31.87985	408.01089	511.26099
P63104	YWHAZ	14-3-3 protein zeta/delta	11	11	17	100	0.23282	1.51e-11	DICNDVLSLLEK	331.46201	311.7944	210.56728	444.3501	190.78902	254.06477	230.48424	224.38603	240.82426	287.3519	302.44577	159.91101	179.65494	15.34062	131.34451	142.08527	158.328	189.10709	161.05568	226.30652	128.06761	132.77985	273.328	112.09148	162.1739	152.35641	159.67024	110.505	187.57254	172.26463	149.99446	173.75131	109.65952	182.01939	92.05508	176.17618	141.45049	21.04683	117.69046	162.33347
P63104	YWHAZ	14-3-3 protein zeta/delta	11	11	17	100	0.23282	1.51e-11	VVSSIEQK	257.03894	246.86374	152.07326	229.69751	181.18585	192.3308	175.58791	198.06754	136.75041	30.20637	231.52644	132.51703	138.15788	149.14908	146.45868	118.12424	145.55763	166.45782	75.40522	134.83894	137.33575	136.15199	243.72519	116.66199	163.10986	177.55359	118.41657	117.67178	121.51652	157.16028	15.10872	25.84906	124.31828	116.40988	71.15566	142.95946	133.71884	99.11621	18.91869	16.30495
P63104	YWHAZ	14-3-3 protein zeta/delta	11	11	17	100	0.23282	1.51e-11	TAFDEAIAELDTLSEESYK	264.13458	244.48422	218.28256	395.58252	119.34541	233.34723	176.36703	144.675	93.63169	172.47011	240.67108	73.44778	155.87781	226.10962	154.26102	56.09712	57.45105	19.68975	175.21017	219.97485	197.29823	181.51564	267.10815	225.88451	146.23581	193.59775	186.229	115.57286	82.77966	21.52696	54.15335	147.32938	46.1541	75.46555	47.46444	145.80496	125.64096	164.46762	50.86962	67.57078
P63104	YWHAZ	14-3-3 protein zeta/delta	11	11	17	100	0.23282	1.51e-11	YLAEVAAGDDKK	103.35603	102.64876	92.88425	156.70604	34.22438	56.97204	64.71986	31.2846	87.56039	103.28618	16.1139	79.85767	113.33549	79.89955	37.77041	31.06734	40.47836	47.136	17.66897	57.19748	49.52164	38.41352	69.35529	62.38559	44.22161	31.43973	29.36795	46.09589	38.60416	102.32582	29.23127	57.31557	51.95175	63.69486	42.76433	25.12746	31.99029	17.56366	43.90104	26.78753
P63104	YWHAZ	14-3-3 protein zeta/delta	11	11	17	100	0.23282	1.51e-11	FLIPNASQAESK	1039.10486	1087.99805	879.08063	1489.00793	716.44434	739.98389	797.06403	837.90607	791.96167	1169.16748	828.00586	748.12726	755.94232	840.34991	711.33655	661.80078	724.78394	892.51202	549.98938	800.56482	514.67041	535.73376	887.22363	510.14294	711.91156	719.85779	556.92773	500.60065	654.94836	985.80176	479.80115	620.24347	530.05475	673.23126	450.74536	593.54291	668.96289	513.27637	563.24988	573.32593
P63104	YWHAZ	14-3-3 protein zeta/delta	11	11	17	100	0.23282	1.51e-11	KGIVDQSQQAYQEAFEISK	24.46935	22.43333	18.60067	20.50238	25.12732	20.3858	12.81048	19.84996	24.3452	26.88421	22.82454	22.53631	27.17991	20.59769	20.12011	20.71548	21.94394	21.27468	27.20808	18.37508	17.25839	14.17322	22.73228	19.61367	19.57817	21.00136	62.27992	20.25833	25.08031	23.67627	21.285	23.00613	22.23993	25.17288	25.82286	20.1083	25.44496	26.00026	26.65245	19.19729
P63104	YWHAZ	14-3-3 protein zeta/delta	11	11	17	100	0.23282	1.51e-11	DNLTLWTSDTQGDEAEAGEGGEN	32.96169	14.75698	32.41896	29.74581	13.63319	17.50759	14.36909	17.0474	20.90797	9.52	22.95811	15.82041	23.34245	27.74633	22.35695	18.76924	17.7185	14.93475	8.42036	21.15984	19.17708	23.84545	25.25952	16.87843	26.37297	28.2901	26.70637	22.51054	13.60768	31.89335	14.942	26.50858	29.95853	21.6188	28.6937	22.34382	13.80553	28.89082	18.70993	16.48688
Q8WTS1	ABHD5	1-acylglycerol-3-phosphate O-acyltransferase ABHD5	2	2	2	10	0.57479	1.66e-03	IAGPFGLSLVQR	61.19666	24.55443	31.19008	40.71962	13.9762	27.02064	24.06596	27.75005	22.62613	13.63328	15.07968	25.74318	20.26635	17.04969	18.2166	28.00593	26.43811	27.26979	13.471	31.573	21.23721	17.07947	16.12333	28.08436	17.93754	16.72198	17.71362	18.09231	14.00239	14.83275	27.25658	15.93141	15.7907	21.88218	14.19363	18.2273	13.80172	14.09678	21.76746	28.6935
Q8WTS1	ABHD5	1-acylglycerol-3-phosphate O-acyltransferase ABHD5	2	2	2	10	0.57479	1.66e-03	ALGAALTPFNPLAGLR	35.90532	30.81129	24.85629	16.77077	17.53755	13.65652	22.58763	14.02517	28.39163	26.97466	19.30692	20.5155	25.43054	21.39423	14.51735	22.31875	21.06931	21.7321	26.65357	25.16145	16.92455	13.61113	31.90145	14.19413	22.50832	20.983	22.22733	18.93052	17.57042	18.61238	21.72157	31.52171	19.81443	27.45811	28.08335	14.52587	17.31862	27.89175	17.34713	14.502
O15120	AGPAT2	1-acyl-sn-glycerol-3-phosphate acyltransferase beta	2	2	2	82.5	1.33929	4.29e-04	VWIYPEGTR	584.1875	764.39752	221.14018	697.69995	419.45218	229.58369	317.42786	321.80917	247.35602	273.51077	292.84769	181.06654	32.92755	186.88559	193.87964	215.8519	166.58398	341.22729	169.74771	157.85527	189.88254	187.77144	118.51662	216.58907	165.32314	226.04195	192.27367	152.10123	113.96286	15.06257	138.18498	18.12228	17.02149	30.49611	20.34106	108.21926	111.03013	13.8817	136.13953	118.75778
O15120	AGPAT2	1-acyl-sn-glycerol-3-phosphate acyltransferase beta	2	2	2	82.5	1.33929	4.29e-04	NDNGDLLPFK	24.39193	301.37219	18.35198	368.88553	23.75322	18.49667	16.67697	18.99598	15.48845	165.23476	26.14968	15.14707	13.87309	28.97678	26.61151	16.47845	15.55596	16.04532	19.67895	18.57729	31.02412	24.95035	23.55358	19.22482	30.48572	28.41981	30.10515	26.42994	23.79774	25.20898	16.03754	23.27321	26.83707	14.97919	20.73459	26.62714	23.45669	20.59312	31.79874	19.6418
Q9NUQ2	AGPAT5	1-acyl-sn-glycerol-3-phosphate acyltransferase epsilon	1	1	1	20	0.4032	9.86e-03	FYQALDDR	23.303	16.99743	14.80036	374.30768	195.82388	167.8998	16.28689	639.8396	18.44603	378.93826	27.12565	17.93191	524.79865	464.4791	25.34087	16.4831	17.46057	16.92805	13.80236	379.00769	21.73659	26.11626	28.63084	14.86102	23.26753	24.95891	23.56166	27.665	29.8065	28.13788	16.78696	28.97575	26.43088	19.07316	32.52336	25.32599	22.40951	32.74679	21.20709	18.76493
P51178	PLCD1	1-phosphatidylinositol 4.5-bisphosphate phosphodiesterase delta-1	6	6	6	62.5	0.31605	8.63e-06	NDFIGQSTIPLNSLK	60.21732	71.01006	40.0403	27.89737	27.64116	14.29716	33.72453	19.60628	24.54017	69.19828	38.98684	19.37289	36.66833	38.16407	25.78315	24.09064	18.86367	18.28836	14.9115	15.79577	41.56166	34.83529	34.5093	13.75564	35.59183	31.08486	21.80911	28.05436	24.93639	36.86966	15.53833	31.3042	24.46492	17.65447	14.15232	27.36115	24.21031	14.24954	22.91125	20.27285
P51178	PLCD1	1-phosphatidylinositol 4.5-bisphosphate phosphodiesterase delta-1	6	6	6	62.5	0.31605	8.63e-06	VISGQQLPK	22.52851	21.59108	101.91785	128.46187	56.38765	23.75966	62.18719	66.31312	19.89549	71.13055	112.02537	29.2764	17.82051	14.99205	32.71067	31.84971	39.36982	60.4744	15.31988	14.46224	60.42984	16.16925	70.18127	24.695	72.44032	19.3356	71.36108	12.87827	43.88757	21.79834	21.86178	18.11797	13.885	19.24133	16.14168	20.72898	23.42674	17.02554	24.75502	27.97675
P51178	PLCD1	1-phosphatidylinositol 4.5-bisphosphate phosphodiesterase delta-1	6	6	6	62.5	0.31605	8.63e-06	ILFCDVLR	92.82326	56.57845	21.86007	100.27126	45.01944	25.96414	44.78285	43.23011	31.00698	20.14336	96.43845	26.48536	13.94307	16.57362	15.07526	56.76569	25.78918	54.64406	39.56414	21.59495	32.10485	56.04406	67.69277	24.98073	54.10696	16.89843	15.95243	40.02015	20.18049	19.05075	25.01478	17.23766	17.89503	32.06115	19.34813	15.06641	20.4739	19.48104	31.32277	24.45041
P51178	PLCD1	1-phosphatidylinositol 4.5-bisphosphate phosphodiesterase delta-1	6	6	6	62.5	0.31605	8.63e-06	ALAQGPWWAR	58.17934	14.40699	31.65008	62.29713	20.35954	15.854	27.94809	17.46154	32.96016	29.16455	55.12711	17.67189	48.55154	28.42037	21.82671	19.2252	18.14894	14.58055	22.95918	21.67388	39.98245	23.27991	24.66044	16.47813	26.13016	28.97735	27.35515	21.97665	13.93826	32.66814	14.58762	27.15256	30.68632	31.87642	28.01317	31.06555	14.14091	28.20561	14.94269	16.8874
P51178	PLCD1	1-phosphatidylinositol 4.5-bisphosphate phosphodiesterase delta-1	6	6	6	62.5	0.31605	8.63e-06	TPESQLFSIEDIQEVR	23.85216	20.39291	15.12626	21.52505	28.81867	22.44114	24.2547	30.62755	18.79142	16.62744	31.72619	30.99652	16.83158	14.16008	30.89543	13.58204	31.83326	32.83466	16.21999	15.31196	26.50112	32.95241	14.05954	23.32458	14.89746	20.47165	39.44406	31.10767	24.44771	30.58488	20.64858	19.18248	32.56016	18.17355	17.09008	21.94689	24.80317	16.08073	26.20948	29.62051
P51178	PLCD1	1-phosphatidylinositol 4.5-bisphosphate phosphodiesterase delta-1	6	6	6	62.5	0.31605	8.63e-06	TFAEAAGSGETLSVDQLVTFLQHQQR	25.0996	19.37939	15.91734	22.65078	27.3864	21.32583	18.87	32.22933	17.85749	15.80107	30.14942	32.61759	15.99506	162.6606	23.08113	14.29236	13.49225	13.91669	17.06827	16.11276	26.90835	31.31469	33.1717	22.16536	14.15706	32.76677	13.98033	29.56164	27.43773	29.06483	19.62236	20.1857	30.94194	17.27034	17.98387	23.09469	26.10034	17.86117	27.58021	31.16962
P09543	CNP	2.3-cyclic-nucleotide 3-phosphodiesterase	9	9	10	90	0.40886	6.46e-04	APGAEEYAQQDVLK	145.63451	105.50292	102.60676	123.77754	88.87537	73.78177	72.86208	160.19089	69.9493	78.64935	122.81506	72.43304	130.88797	91.88357	50.37263	67.38129	83.49163	87.46841	58.01649	74.09878	83.72053	65.7976	60.20776	79.39188	64.69747	62.8475	24.47103	40.5094	50.17506	76.07609	58.83162	47.11284	21.81456	69.85333	25.50845	25.96794	14.91116	26.74862	15.75661	64.62376
P09543	CNP	2.3-cyclic-nucleotide 3-phosphodiesterase	9	9	10	90	0.40886	6.46e-04	QFVPGDEPR	483.43176	362.81802	17.45287	252.936	251.57115	208.96544	289.92917	224.80562	201.32253	173.44685	331.83575	14.40498	14.58778	141.63487	25.30775	201.79828	206.28793	15.25922	18.71483	135.14177	256.89563	220.18967	160.5219	212.76166	147.54178	230.01399	31.65605	133.01791	149.14691	198.97401	15.25182	155.26877	100.89287	15.75086	19.71876	25.32262	103.31235	19.58422	30.24085	105.80603
P09543	CNP	2.3-cyclic-nucleotide 3-phosphodiesterase	9	9	10	90	0.40886	6.46e-04	LSPTDNLPR	351.87442	32.53725	222.91301	234.99222	213.34782	14.42152	260.59903	14.81082	140.36653	25.54377	20.38844	151.72641	26.85508	22.59267	13.74726	21.13484	14.24985	144.09688	120.98595	29.62515	217.16994	183.37355	30.20921	14.98925	23.76917	155.56357	23.47244	13.65347	145.24257	169.42865	117.84569	29.84962	20.92438	28.99623	26.59366	13.75534	18.28876	26.41221	16.42694	87.77537
P09543	CNP	2.3-cyclic-nucleotide 3-phosphodiesterase	9	9	10	90	0.40886	6.46e-04	ILVLDDTNHER	14.73572	147.71759	29.20799	119.00147	106.53717	19.43229	32.14159	18.92151	23.20648	82.4333	20.6842	60.98075	25.90861	30.79662	20.14258	57.60206	19.66639	13.45552	57.48779	76.60889	17.27766	93.14166	22.75766	15.20669	29.27229	31.40017	29.64233	20.28095	15.10364	54.45095	13.46205	45.65742	33.25202	23.99546	25.8517	20.13075	15.32324	26.02929	16.85678	18.29936
P09543	CNP	2.3-cyclic-nucleotide 3-phosphodiesterase	9	9	10	90	0.40886	6.46e-04	VELSEQQLQLWPSDVDK	124.19298	111.93483	82.25559	74.86137	41.57069	25.52662	71.06699	55.04297	19.2589	21.6666	26.11775	17.99771	21.50137	49.44373	49.57533	17.28886	25.83414	77.15996	20.64675	24.57473	43.38768	60.88597	57.21688	19.20135	24.29287	60.74927	24.59996	25.60858	19.84043	59.82619	26.90639	24.41778	17.59348	19.91366	20.81123	25.41892	20.1289	20.95419	21.2849	24.03839
P09543	CNP	2.3-cyclic-nucleotide 3-phosphodiesterase	9	9	10	90	0.40886	6.46e-04	AGQVFLEELGNHK	149.9003	125.92389	64.94689	78.8061	17.79513	13.85709	73.96571	40.08552	28.80861	45.98199	69.68451	20.21855	25.80404	21.70844	14.30722	21.9957	42.57472	52.7649	26.26777	24.79726	87.48155	65.97789	73.93924	14.4026	22.83889	68.27275	22.55378	19.20856	29.41994	18.88574	31.65579	31.06545	20.10545	27.86138	27.67686	14.31562	16.17872	27.48803	17.09604	19.321
P09543	CNP	2.3-cyclic-nucleotide 3-phosphodiesterase	9	9	10	90	0.40886	6.46e-04	AIFTGYYGK	14.96317	26.47107	29.91614	16.58087	342.58157	24.05502	27.18565	68.30046	28.72705	126.92975	143.1534	28.58737	32.07198	15.35497	17.47256	56.92633	27.83594	26.98699	22.00396	23.30883	20.36978	16.38187	15.46478	23.14392	14.59495	17.43406	18.46793	17.35334	14.59866	273.9346	26.1433	18.60572	16.57922	29.70372	13.6139	16.26216	14.38945	13.52101	13.61736	29.91538
P09543	CNP	2.3-cyclic-nucleotide 3-phosphodiesterase	9	9	10	90	0.40886	6.46e-04	LDEDLAAYCR	91.07152	62.3327	24.98942	15.54293	17.68644	41.2627	27.49932	22.11572	26.0238	42.20085	17.69674	30.27684	23.30966	14.49815	17.23335	24.34948	47.4417	28.58189	29.0787	27.45082	14.78222	18.38072	19.47073	32.30166	20.63115	14.78229	13.95475	17.35174	17.65335	42.31112	28.59574	13.8514	15.65409	25.16813	22.11789	17.22323	17.91002	22.26983	14.42212	21.38855
P09543	CNP	2.3-cyclic-nucleotide 3-phosphodiesterase	9	9	10	90	0.40886	6.46e-04	NQWQLSADDLK	23.51576	16.84364	19.03575	26.05809	1588.18054	17.83226	17.29833	18.31363	1700.63635	1054.29956	26.88023	15.71143	33.20641	27.93592	27.60302	16.63359	17.61999	16.64315	13.92838	14.75436	32.18004	25.87996	24.43116	14.72656	23.05701	27.39895	29.02376	27.41469	22.94291	1267.2439	16.63508	29.24031	25.87307	14.44113	21.50714	27.61924	22.61412	21.3604	32.98352	18.93626
Q16698	DECR1	2.4-dienoyl-CoA reductase. mitochondrial	19	23	38	100	0.26625	1.3e-15	FFSPLQK	7021.71631	9155.68359	6321.29053	6629.83105	7390.82373	5400.46777	7976.29883	7001.83008	7706.72461	7146.74219	7591.33301	6890.09668	5950.9126	6139.27295	6871.03027	6077.11133	8604.7627	6459.08008	8557.34277	7694.15186	7203.23975	6582.14795	5663.30029	6181.89893	6519.40039	5099.49951	8302.11523	7473.19189	8227.45508	5929.26123	13437.95801	10962.35449	11774.68945	10146.34668	10075.38281	11221.88379	12370.7168	13394.13477	11386.90039	12847.19336
Q16698	DECR1	2.4-dienoyl-CoA reductase. mitochondrial	19	23	38	100	0.26625	1.3e-15	VAFITGGGTGLGK	10470.41992	15811.18262	10034.83398	12972.2793	13747.29688	10144.37109	15818.1123	12737.80371	15294.85938	14382.28516	13597.88867	12028.19336	11652.27539	10051.83691	13805.02637	11410.96289	17712.37305	11923.04395	15707.6709	15159.7627	15994.77051	14129.81348	12167.97949	13149.77441	13425.96582	8194.53809	18729.95117	17090.10742	14336.35938	12374.87109	22743.07617	19121.01758	22936.89258	19556.61719	22960.05273	19815.74414	23519.2207	32953.44141	19821.55664	27984.98242
Q16698	DECR1	2.4-dienoyl-CoA reductase. mitochondrial	19	23	38	100	0.26625	1.3e-15	FNVIQPGPIK	11873.52441	16045.86523	12960.25586	14104.51563	12877.06934	10048.24609	15222.80469	12997.92285	13621.62598	13746.85352	12823.51074	12119.64355	10863.83008	11508.99316	12324.69434	12427.68164	17133.7168	13106.85254	14301.19434	14491.13965	13014.67383	11252.47754	10234.98535	13409.01074	11480.01953	7230.35645	17162.44336	14261.62793	12994.5166	10629.47656	25746.17188	17634.73242	21766.89648	21691.375	18510.48047	17225.11328	25439.90234	28343.46289	20132.54883	25287.4707
Q16698	DECR1	2.4-dienoyl-CoA reductase. mitochondrial	19	23	38	100	0.26625	1.3e-15	VAGHPNIVINNAAGNFISPTER	3074.01538	3877.51294	2853.19775	2868.04663	3680.19922	2308.47095	3745.31177	3036.23047	3659.95679	3311.95093	3479.10889	2980.1875	2681.68701	2978.37939	3291.97144	3025.88721	4182.69678	3017.2854	3711.71362	3160.7439	3309.93091	3146.21924	2706.81689	3293.91772	3136.22778	2175.45313	4205.22412	3777.50024	3634.3916	2629.12744	5743.55518	4430.09717	5324.66455	5003.18115	5165.42773	5223.74902	5830.68799	7951.0752	5735.96533	6239.14014
Q16698	DECR1	2.4-dienoyl-CoA reductase. mitochondrial	19	23	38	100	0.26625	1.3e-15	LDPTGTFEK	3745.80103	4976.22656	3430.70313	4349.37207	4569.96729	2947.74731	4487.12402	4111.48926	4426.37305	3977.36182	4136.96484	3590.70874	3197.49902	3778.35132	4191.62354	3551.38647	4779.09912	3814.66577	4659.40527	4425.98486	3510.47119	3545.0293	3487.43164	3975.13135	3794.64258	2728.11279	5134.51172	4518.20654	4355.99707	3097.24219	7666.00391	5349.33252	6266.31104	6535.93945	5944.83252	6882.57617	7725.34424	7420.14307	6889.44336	7324.56348
Q16698	DECR1	2.4-dienoyl-CoA reductase. mitochondrial	19	23	38	100	0.26625	1.3e-15	SLAAEWGK	4756.03711	6805.51758	4310.05762	4879.83154	6662.93457	4473.62646	6646.21045	6691.54639	5951.20361	5661.16797	5838.67773	4992.11328	4602.45117	5120.59717	6309.77197	5546.09863	7232.80176	5190.43604	6737.19971	6299.53955	5775.38086	4582.74072	4267.30957	5420.09131	5421.55469	4501.0625	7931.3916	6185.19238	5782.29541	4345.73438	11404.40137	7269.03613	8989.96094	9622.04199	9599.01074	9090.99805	11793.52246	11093.83398	9757.8584	10882.22852
Q16698	DECR1	2.4-dienoyl-CoA reductase. mitochondrial	19	23	38	100	0.26625	1.3e-15	EQWDTIEELIR	2041.15015	2831.39282	1392.33545	2474.34546	2080.40552	1514.97131	2770.0166	2016.49072	2478.81836	3287.26611	2337.7644	1876.15332	1694.05261	1802.96655	2569.448	2158.58911	2790.50708	2166.31641	3757.94067	2995.31445	2414.97876	2099.82935	1933.91614	1696.64954	1810.03394	2262.5	3194.12817	2143.06299	2487.34888	2206.39673	3128.94531	3597.05786	3212.33838	3554.33618	2441.45679	3297.05005	3752.58789	2787.11816	3363.23413	4965.48779
Q16698	DECR1	2.4-dienoyl-CoA reductase. mitochondrial	19	23	38	100	0.26625	1.3e-15	FDGGEEVLISGEFNDLRK	292.45319	324.5596	296.97961	326.61792	388.71674	165.07509	281.54599	261.51935	285.32816	304.17905	318.0798	320.68134	288.88998	291.18607	355.30353	299.30438	397.65393	387.70667	394.74179	197.96851	314.16086	354.50128	286.6456	363.07712	309.76428	204.42435	351.29117	412.89798	364.9584	279.78717	635.76099	549.29138	580.27435	613.69067	783.68335	689.07538	594.38635	861.12732	709.82861	653.76282
Q16698	DECR1	2.4-dienoyl-CoA reductase. mitochondrial	19	23	38	100	0.26625	1.3e-15	FDGGEEVLISGEFNDLR	198.54285	215.57262	204.40265	110.83074	234.59377	181.45035	270.32275	242.13585	198.79301	215.29228	204.86456	189.23293	168.21629	171.17914	197.55508	208.17776	226.78154	167.01935	254.88641	209.08702	282.64545	190.67409	208.61526	252.026	157.09612	132.36069	238.41429	180.11148	128.04428	129.89531	472.67706	396.05237	413.3996	247.89774	239.86172	386.74402	427.02747	415.53986	320.82477	332.51752
Q16698	DECR1	2.4-dienoyl-CoA reductase. mitochondrial	19	23	38	100	0.26625	1.3e-15	AMLPPNSFQGK	2189.78198	3394.7041	2401.7937	1587.72876	3192.96606	2145.49219	2701.54565	2666.74268	2845.73022	2979.42871	1864.67151	2173.86938	2240.75879	2370.65405	2885.49097	2366.64258	3426.03052	2521.27759	3367.44165	3196.75659	2877.66675	2777.59619	2747.82324	2745.49268	2868.32349	1980.84387	3745.24023	3122.91504	3351.16357	2407.63696	3395.90454	3735.42407	3850.30542	3353.69043	3808.91602	4188.72656	4921.06592	6318.95459	4582.63916	5364.33887
Q16698	DECR1	2.4-dienoyl-CoA reductase. mitochondrial	19	23	38	100	0.26625	1.3e-15	LSPNAWK	1429.71729	1961.20776	1186.00391	1552.30273	1130.04785	1010.9306	1890.96826	92.79445	1848.28638	1455.94092	392.7662	1457.8114	1138.78467	1266.04797	1456.40808	782.42084	1750.47827	970.94861	105.95769	1515.24023	1775.37073	1525.40991	1350.93286	1632.73535	1355.19263	1109.36633	2108.97412	1694.14783	1535.03723	1339.41858	722.29242	2260.97485	2962.00488	2742.08691	2608.41968	1877.39404	837.47986	1814.71143	2070.8855	38.81179
Q16698	DECR1	2.4-dienoyl-CoA reductase. mitochondrial	19	23	38	100	0.26625	1.3e-15	ATAEQISSQTGNK	46.1598	73.05715	31.63686	22.79926	37.25806	33.71392	58.37762	54.80727	36.44218	40.8511	70.78615	42.91523	36.91487	34.37013	45.69426	46.43211	59.47803	53.22281	39.27717	36.98112	79.39705	54.55638	57.40708	46.89855	48.86108	28.20798	69.40553	45.84961	42.95322	25.69794	97.15536	62.37022	67.11958	55.43758	42.51236	70.9941	88.9883	97.44647	49.85616	67.84269
Q16698	DECR1	2.4-dienoyl-CoA reductase. mitochondrial	19	23	38	100	0.26625	1.3e-15	GMTTLLSSLGAQCVIASR	364.27924	518.20062	308.78015	411.06827	382.09402	240.37054	499.23926	290.18896	344.97687	583.78027	425.48627	406.38507	457.80801	374.5437	318.95413	329.60184	614.60498	412.02713	518.6048	346.58484	474.61923	509.20627	347.83676	404.3194	472.50287	335.82632	703.41925	592.30609	344.00616	615.47961	697.68085	692.50293	784.74011	670.87933	861.56812	765.55505	918.70715	36.47677	1070.92615	726.43976
Q16698	DECR1	2.4-dienoyl-CoA reductase. mitochondrial	19	23	38	100	0.26625	1.3e-15	DPDMVQNTVSELIK	441.0401	678.01038	466.15707	478.99979	476.59073	462.4884	747.29346	728.93854	577.48859	645.29565	597.1507	482.97757	423.83841	464.44095	619.37158	425.35251	631.61737	430.93149	813.5614	885.27374	465.29016	436.52277	493.1528	348.48267	479.0123	546.45264	704.61078	477.30661	771.27228	501.91037	1123.02625	799.33789	923.47375	844.06451	567.758	1086.26245	959.17175	425.48553	942.38501	1304.58826
Q16698	DECR1	2.4-dienoyl-CoA reductase. mitochondrial	19	23	38	100	0.26625	1.3e-15	VHAIQCDVR	21.09387	32.79559	10.86952	23.37437	32.9898	16.0085	46.99189	25.64022	20.37785	5.68866	34.86698	16.23197	22.75061	27.04283	22.48464	16.72389	31.30198	24.00617	31.01941	32.85891	47.34953	28.85137	25.81979	21.59325	20.11734	27.57281	34.72177	23.10647	9.73566	11.36792	61.6963	20.55039	37.78416	26.06994	29.44015	33.40757	44.53717	29.64239	19.19665	27.01669
Q16698	DECR1	2.4-dienoyl-CoA reductase. mitochondrial	19	23	38	100	0.26625	1.3e-15	VHAIQCDVRDPDMVQNTVSELIK	205.57118	205.66228	146.7412	132.43565	229.55417	53.05369	169.00542	166.66612	99.97059	128.48238	218.12666	187.8295	111.6493	114.78848	130.97595	153.43944	190.71617	147.83937	210.7139	102.40858	192.32057	180.69151	126.40189	116.33691	167.96733	89.96757	238.81807	220.44225	281.49991	122.08626	317.58032	286.74655	317.44974	218.10844	337.56097	301.97528	275.86597	27.58157	263.28992	344.78491
Q16698	DECR1	2.4-dienoyl-CoA reductase. mitochondrial	19	23	38	100	0.26625	1.3e-15	FNVIQPGPIKTK	22.71341	32.96104	18.94918	33.06081	23.32416	29.95264	20.85241	29.16533	14.40737	17.46107	21.18664	22.95857	16.08494	19.11958	32.44439	32.11111	30.31347	21.67331	15.44561	14.58094	27.82977	13.93789	14.76442	24.49397	95.7194	19.49429	18.40296	32.66727	23.28053	21.97724	21.68381	18.26667	49.194	14.89719	16.77173	32.42534	23.61901	16.88695	48.39734	79.27121
Q16698	DECR1	2.4-dienoyl-CoA reductase. mitochondrial	19	23	38	100	0.26625	1.3e-15	LGTVEELANLAAFLCSDYASWINGAVIK	20.6219	23.5873	20.87104	18.60994	33.33289	25.95637	22.9673	26.47971	21.73495	19.232	14.78023	26.7987	19.46811	17.359	14.39321	29.15424	27.52213	23.87145	14.02334	32.86756	30.65232	15.35149	16.26186	26.97819	17.23103	17.69921	16.70837	14.49209	21.1368	19.95352	23.88302	55.82411	15.16875	21.0203	18.47275	67.55187	21.44411	18.59965	22.65998	25.60905
Q16698	DECR1	2.4-dienoyl-CoA reductase. mitochondrial	19	23	38	100	0.26625	1.3e-15	TITDIVLNGTAFVTLEIGK	22.61088	20.7295	20.12952	22.18754	23.21888	18.83749	22.1513	18.34234	22.49616	18.54871	21.091	24.38865	25.11557	19.03328	21.77385	20.19497	19.06442	23.02333	24.1173	22.76717	12.11054	23.22353	24.60072	26.01969	18.09119	19.40629	18.31989	15.38969	23.17544	21.87804	23.03449	18.18422	20.55079	23.26098	17.81644	21.76107	23.51239	17.93883	18.22195	17.73924
Q99460	PSMD1	26S proteasome non-ATPase regulatory subunit 1	18	18	21	100	0.15131	2.63e-07	VLTMPETCR	411.47537	376.12799	393.1781	413.57819	386.8468	286.18341	377.52051	465.28818	266.06354	364.10468	419.09735	317.02011	293.04013	358.05017	427.1795	345.88834	387.98734	312.01392	342.16989	351.78165	342.84302	288.23431	375.01218	372.83908	420.85303	308.75375	354.10669	383.77328	342.88702	371.56326	278.27786	294.59244	197.63496	272.91614	279.86389	270.47693	273.53064	17.10735	224.68562	228.81245
Q99460	PSMD1	26S proteasome non-ATPase regulatory subunit 1	18	18	21	100	0.15131	2.63e-07	QCVENADLPEGEK	82.28019	68.46267	60.10155	84.39883	73.71073	61.30278	65.42612	79.53666	45.27106	62.24576	74.91243	61.94843	72.17487	61.53937	91.29049	77.86191	59.38622	73.00424	60.9305	62.3816	72.87269	72.77344	80.3081	74.39218	81.93255	77.65833	85.01394	55.36395	57.67626	57.76297	61.98552	44.72314	33.22314	40.77478	39.29106	52.77587	46.59286	18.41876	31.7555	32.61518
Q99460	PSMD1	26S proteasome non-ATPase regulatory subunit 1	18	18	21	100	0.15131	2.63e-07	IEVLYEDEGFR	136.04924	128.54475	130.69696	120.6796	125.03284	129.21471	117.88132	134.07593	15.0443	123.91634	105.8386	152.49966	81.25902	113.7332	116.40903	105.20335	106.792	118.9332	104.68693	141.25902	118.76579	123.78741	151.80125	134.32956	136.86711	123.68081	118.50591	122.48045	108.77712	128.80223	109.91493	103.42195	26.06748	103.02816	97.18961	89.90528	110.39993	89.6275	100.03802	97.18818
Q99460	PSMD1	26S proteasome non-ATPase regulatory subunit 1	18	18	21	100	0.15131	2.63e-07	QDVYDLLK	85.91072	28.53205	89.50266	101.83145	93.9754	77.02418	84.31596	82.06268	55.1483	75.20246	75.94783	74.50993	77.98006	92.28983	86.41829	90.60036	73.33801	70.81663	68.13838	31.3367	101.57806	90.77904	117.33102	105.94367	113.25504	87.49084	81.66293	91.39935	74.416	77.59805	77.54092	77.52437	67.81422	71.02592	58.53083	15.08748	67.23209	73.84996	31.36657	24.41627
Q99460	PSMD1	26S proteasome non-ATPase regulatory subunit 1	18	18	21	100	0.15131	2.63e-07	KEPEPNFQLLDNPAR	14.87732	21.58953	131.40034	161.84457	136.95267	129.15648	118.4174	78.15782	105.24448	167.46173	174.52016	114.25594	26.15758	164.15651	155.47845	127.04688	19.85537	33.08893	103.08515	135.80627	171.14034	140.28873	22.54105	214.53966	172.44646	101.63799	116.90073	148.36638	115.59037	170.22504	107.76311	29.70554	13.52184	88.91525	85.14027	102.43201	15.47049	25.78154	16.69633	18.47522
Q99460	PSMD1	26S proteasome non-ATPase regulatory subunit 1	18	18	21	100	0.15131	2.63e-07	EALQLMATYLPK	20.6185	135.67662	20.87448	104.27242	21.17292	25.96065	121.72335	108.57395	21.73853	104.07613	70.02971	73.72149	127.64632	110.35271	130.11624	93.51366	103.87144	23.87539	49.68397	32.86214	59.15134	95.01103	64.58964	26.98264	62.32042	68.12567	55.99136	52.00734	92.18479	106.98251	53.89215	16.5819	18.73994	21.02376	88.03832	121.80867	106.49837	79.63004	29.91055	25.60483
Q99460	PSMD1	26S proteasome non-ATPase regulatory subunit 1	18	18	21	100	0.15131	2.63e-07	AAVESLGFILFR	64.44508	39.95955	46.70101	69.27163	41.22985	45.43186	31.20153	25.20801	32.60152	15.0081	46.64896	37.52475	41.86755	53.33845	14.17742	22.8955	24.25324	34.01713	19.17188	32.09293	50.64165	37.81936	48.53664	61.15434	16.75093	42.81387	16.96268	19.91679	21.45852	20.25723	30.0052	54.89528	19.02831	13.73129	52.32716	29.47344	38.87537	18.3208	29.45726	45.43695
Q99460	PSMD1	26S proteasome non-ATPase regulatory subunit 1	18	18	21	100	0.15131	2.63e-07	DNLEWLAR	29.98899	32.79208	190.14368	33.23116	170.56418	183.05467	166.19266	202.69391	14.33352	152.00247	21.07804	148.7825	16.00249	19.02158	200.35529	21.21235	167.67303	21.78498	17.76247	158.26007	210.14432	176.66788	159.68565	28.67043	170.74762	19.39436	207.07285	145.67636	100.2772	141.99997	139.60439	15.01928	20.53816	14.82083	16.85814	32.59241	23.49794	16.97396	27.29173	117.31284
Q99460	PSMD1	26S proteasome non-ATPase regulatory subunit 1	18	18	21	100	0.15131	2.63e-07	TPEQCPSVVSLLSESYNPHVR	57.33551	64.00934	52.25886	61.74197	53.55275	54.65218	49.0793	46.22873	44.82794	60.89716	62.79039	57.54829	52.22703	42.60303	53.98283	51.38731	39.78205	47.65968	38.38256	47.91541	46.40447	60.38756	60.78048	53.903	62.64821	52.61899	57.18765	47.97511	51.82829	63.02759	35.48949	41.05478	36.02958	34.20833	36.02071	39.48784	38.80079	27.0546	39.61616	38.87867
Q99460	PSMD1	26S proteasome non-ATPase regulatory subunit 1	18	18	21	100	0.15131	2.63e-07	EAINLLEPMTNDPVNYVR	28.55319	16.68927	15.07364	70.45282	82.21143	15.16602	65.49355	63.58841	59.19728	66.02447	78.0482	18.26302	20.22049	24.03536	25.80877	16.25893	15.34872	77.62724	43.51094	80.35401	94.60771	59.78905	101.42706	19.48439	77.21494	24.50641	23.1345	48.21262	103.07648	27.62774	17.24898	22.96316	42.91869	18.72737	33.12389	25.79362	40.43654	33.35144	21.59866	45.49612
Q99460	PSMD1	26S proteasome non-ATPase regulatory subunit 1	18	18	21	100	0.15131	2.63e-07	NAQAIEDMVGYAQETQHEK	23.85854	65.85941	51.69818	89.6179	35.33766	19.87693	49.16489	19.35446	23.73748	62.21771	22.25479	58.82341	26.50144	56.67531	37.05838	47.88131	47.90432	32.93287	25.44808	57.87373	33.81172	22.00908	56.21307	55.78775	60.0739	20.47712	19.33077	58.08784	24.45425	54.46621	64.48016	66.96194	21.68478	51.45614	26.48396	52.77	24.8098	26.6659	17.26905	38.64781
Q99460	PSMD1	26S proteasome non-ATPase regulatory subunit 1	18	18	21	100	0.15131	2.63e-07	DTSEDIEELVEPVAAHGPK	34.64383	20.18835	32.72402	35.06992	74.19904	18.34573	20.73333	93.72777	21.90889	40.9646	44.68722	34.5754	34.20839	81.29128	28.78786	23.01907	24.38414	28.09407	35.07878	25.63275	90.78863	25.63399	94.94044	38.38045	31.31639	28.78033	59.53962	29.65595	64.39158	32.65847	19.93837	25.79855	19.8327	22.65375	36.94465	22.54899	19.9523	25.60201	18.88173	26.20572
Q99460	PSMD1	26S proteasome non-ATPase regulatory subunit 1	18	18	21	100	0.15131	2.63e-07	MEEADALIESLCR	20.61015	23.60075	20.88295	18.59934	33.3519	25.97117	63.60297	56.68864	21.74734	58.01574	14.78866	26.78343	19.47922	77.90886	14.40142	29.13762	27.50644	59.73243	14.01534	32.84882	30.66979	15.36024	16.27113	26.99358	17.24086	17.68912	16.69885	14.50035	21.12475	50.83272	23.89664	16.57518	15.1774	21.03229	14.76717	18.96385	54.16931	18.61026	22.64706	25.59446
Q99460	PSMD1	26S proteasome non-ATPase regulatory subunit 1	18	18	21	100	0.15131	2.63e-07	NNNTDLMILK	26.13326	17.50227	321.16238	25.20484	22.94334	17.70118	161.21111	23.85964	17.45946	14.76656	27.55537	258.81024	17.58652	27.86524	27.43773	16.00298	16.10006	16.04125	227.12459	15.97111	18.94704	29.2645	30.99994	739.32361	17.97699	23.0794	18.03226	24.63475	211.68207	27.51523	18.33767	25.57808	19.65835	17.4756	16.14366	25.175	27.96268	16.12724	25.34191	23.07513
Q99460	PSMD1	26S proteasome non-ATPase regulatory subunit 1	18	18	21	100	0.15131	2.63e-07	QAIGIALETR	20.60432	19.22369	32.49036	325.84689	13.60323	17.46912	19.74263	16.04626	20.86202	23.5771	30.67848	15.85525	23.29116	389.79144	140.38751	14.57422	15.43849	14.96764	30.2995	32.09632	19.21932	29.53687	62.59253	199.37752	26.31502	28.22793	26.64768	31.28846	13.57778	31.82327	18.98566	25.62012	29.8927	21.57129	28.75689	37.34584	19.8143	28.95444	18.75113	16.5918
Q99460	PSMD1	26S proteasome non-ATPase regulatory subunit 1	18	18	21	100	0.15131	2.63e-07	TVGTPIASVPGSTNTGTVPGSEK	119.38854	59.49868	22.94313	16.12279	19.26388	24.73847	27.95805	28.13246	29.54325	33.38814	17.49846	27.79758	32.98321	15.79124	17.96898	25.55166	27.06692	26.24142	81.19684	22.66488	13.57176	99.31603	15.90417	98.77199	15.00962	16.95241	15.19937	17.84638	14.19535	18.15143	26.88608	18.0917	17.05027	30.54766	20.30674	15.81289	13.99191	13.90517	32.87467	29.08891
Q99460	PSMD1	26S proteasome non-ATPase regulatory subunit 1	18	18	21	100	0.15131	2.63e-07	QFAALVASK	18.10995	21.87146	28.55706	20.06785	15.47687	19.87523	22.46188	27.33249	23.73545	26.82449	14.0585	13.93581	26.49916	31.49859	14.43653	31.80387	13.5695	32.6624	26.63143	28.21072	16.83033	13.53536	31.72385	19.12243	29.93952	21.10047	22.35176	14.33803	9.07955	18.71658	21.60065	22.51854	13.69842	24.54241	25.27557	19.68212	17.41558	27.73647	16.48111	14.58319
Q99460	PSMD1	26S proteasome non-ATPase regulatory subunit 1	18	18	21	100	0.15131	2.63e-07	VSTAVLSITAK	28.65124	16.9771	15.02206	25.85591	29.42165	18.68225	16.53085	14.81809	15.64386	13.84235	26.41206	18.20052	14.01229	24.1179	25.72045	16.31476	15.40143	17.18162	19.48346	18.39274	22.06219	27.43289	29.0597	19.41772	30.7916	24.59056	23.21394	27.94528	29.36661	27.72262	17.18995	23.04202	26.04081	15.12949	33.01054	25.70535	29.79358	33.23731	21.52475	14.33087
O00231	PSMD11	26S proteasome non-ATPase regulatory subunit 11	17	17	23	100	0.11652	6.71e-08	LYDNLLEQNLIR	127.93699	105.38676	118.55563	190.1333	139.67686	117.4618	97.28558	134.77272	90.89841	135.86952	128.49518	112.47943	114.80212	137.19815	118.89172	117.87746	102.87477	94.68788	88.16151	89.05802	91.96779	115.14412	145.06912	139.45779	98.23258	101.83853	129.12187	105.55045	81.8543	115.35722	86.62429	94.8104	81.26208	88.30633	86.9425	76.12695	111.51764	91.04527	77.66483	67.7762
O00231	PSMD11	26S proteasome non-ATPase regulatory subunit 11	17	17	23	100	0.11652	6.71e-08	EQSILELGSLLAK	84.87914	104.64967	47.4721	131.83075	50.31923	61.50802	54.43462	75.95663	43.78075	74.03593	80.01675	65.07291	44.68443	63.97355	84.17442	62.91726	55.49738	109.6152	55.94881	34.90919	67.30709	48.63348	89.06864	93.02269	51.89796	27.06116	35.43171	58.16417	51.49084	21.17214	60.18581	32.80032	42.98954	56.23517	61.38093	48.13538	52.23777	63.80187	54.15622	48.12143
O00231	PSMD11	26S proteasome non-ATPase regulatory subunit 11	17	17	23	100	0.11652	6.71e-08	TTANAIYCPPK	79.56804	109.90712	120.94221	109.59373	99.41165	79.45212	103.35174	176.20125	86.04296	105.13956	31.57867	115.06544	124.01352	66.18678	118.89225	98.42934	14.99839	79.42297	83.53635	92.18343	123.52741	118.11263	121.31693	105.11773	95.87051	90.28755	119.41648	102.77049	84.13654	85.21278	84.70587	90.8144	78.26613	89.91334	81.40911	67.12208	93.00556	25.09402	51.21193	112.6356
O00231	PSMD11	26S proteasome non-ATPase regulatory subunit 11	17	17	23	100	0.11652	6.71e-08	VQIEHISSLIK	157.59894	134.22014	142.55151	146.19965	139.2178	205.62598	128.87589	160.83304	33.08447	135.44966	123.08511	161.84508	132.1617	154.74796	179.92688	267.3537	33.47699	29.40303	156.49554	192.74069	174.72684	205.84377	150.79686	116.19112	158.69406	36.59361	139.51778	182.29373	170.81013	86.77187	147.00893	162.8967	141.10005	37.81692	125.82272	109.71903	28.30194	161.06761	194.84177	23.62299
O00231	PSMD11	26S proteasome non-ATPase regulatory subunit 11	17	17	23	100	0.11652	6.71e-08	SLADFEK	14.19396	27.90562	22.38204	279.10214	265.17612	343.48798	245.26596	260.90561	320.65775	13.78509	17.93712	27.11777	13.6179	276.90323	591.29419	237.89108	26.40498	231.13467	235.98438	236.3396	21.47368	278.36499	297.8038	453.20267	330.52429	231.51917	339.44949	239.83295	343.40469	296.9805	27.56008	17.64926	201.75323	31.31345	233.3013	235.82425	13.64973	14.25375	173.80641	492.98157
O00231	PSMD11	26S proteasome non-ATPase regulatory subunit 11	17	17	23	100	0.11652	6.71e-08	LSQMILDK	33.42157	22.50848	76.41196	124.38395	108.53997	91.75583	97.61248	99.24149	62.70073	79.65694	92.31711	78.52369	68.88212	166.504	29.91381	82.93812	93.86253	79.09752	79.49111	77.91875	89.91687	103.90131	90.27887	133.51335	87.33929	87.37331	98.39552	90.72735	90.12932	96.5575	72.1739	17.65149	23.87441	80.48335	15.72608	70.65891	80.40931	20.88816	24.11765	62.12637
O00231	PSMD11	26S proteasome non-ATPase regulatory subunit 11	17	17	23	100	0.11652	6.71e-08	AAAAVVEFQR	287.67285	286.58047	102.53354	110.63587	495.16833	86.83307	68.92426	130.40898	87.84946	252.51515	72.31226	69.09247	71.21108	95.80701	516.49786	55.42533	52.49664	61.64627	94.75639	83.26395	81.86457	66.06715	92.61353	84.32259	76.58395	95.7775	498.16248	481.89603	93.87015	345.79413	450.95908	424.85385	354.59326	277.95834	408.19778	345.77112	67.67711	474.59036	344.8508	88.92516
O00231	PSMD11	26S proteasome non-ATPase regulatory subunit 11	17	17	23	100	0.11652	6.71e-08	TGQAAELGGLLK	24.2219	80.82211	15.36074	119.46113	71.65053	95.57432	70.80211	107.18854	71.00464	83.71651	87.20925	79.99699	72.02289	96.76483	79.84638	72.50258	78.71046	22.15094	62.77362	82.3736	86.66647	78.94035	96.00302	1449.98975	85.71196	19.49174	24.26801	82.28413	90.46815	88.62117	23.63941	69.69413	21.63358	60.22586	59.60043	69.67736	82.45255	58.57225	64.90622	59.65928
O00231	PSMD11	26S proteasome non-ATPase regulatory subunit 11	17	17	23	100	0.11652	6.71e-08	TYEAALETIQNMSK	15.13755	32.13301	28.43265	13.66067	119.0951	14.24234	84.70688	94.44723	29.60955	115.82758	139.26427	13.8751	102.95998	31.63642	171.04951	124.05354	3.17646	86.24633	25.55724	151.59937	104.10944	20.91335	22.15355	14.80302	99.49183	144.82629	30.45065	19.74259	125.42689	146.24106	119.56766	30.22514	13.75836	28.63598	25.16545	13.92839	15.74109	25.33833	16.6336	18.79837
O00231	PSMD11	26S proteasome non-ATPase regulatory subunit 11	17	17	23	100	0.11652	6.71e-08	EASIDILHSIVK	16.21073	27.73447	27.61382	54.61314	15.78625	30.52008	25.09346	18.25176	25.55644	29.96719	17.37893	57.87927	61.45794	19.2578	16.12788	24.79476	23.40671	24.14303	30.46223	27.95283	51.00349	15.12113	46.01828	31.72156	24.4162	18.88764	31.72515	37.19604	40.20742	32.50413	24.13133	14.10471	17.83576	54.76758	31.19888	42.69481	15.58918	30.98601	19.2716	32.4096
O00231	PSMD11	26S proteasome non-ATPase regulatory subunit 11	17	17	23	100	0.11652	6.71e-08	YQEALHLGSQLLR	18.78114	22.30237	18.70988	40.03435	39.08275	28.74646	20.58908	121.0854	24.20308	17.24056	22.4854	24.82451	27.02125	104.27545	40.91114	25.95628	22.07279	21.3996	17.44826	24.23871	90.09375	119.75308	42.30853	38.25489	19.28727	20.68931	38.1781	85.79184	31.24923	23.32447	25.86656	35.27372	21.90948	25.02594	33.83144	32.50397	44.54736	26.39241	26.80894	19.08523
O00231	PSMD11	26S proteasome non-ATPase regulatory subunit 11	17	17	23	100	0.11652	6.71e-08	RDIQENDEEAVQVK	19.63359	14.16899	30.06361	21.44371	27.12257	17.46142	14.94736	16.1265	17.67946	31.61718	27.80647	18.16617	27.98394	27.51111	18.3765	15.99689	15.95768	12.55802	25.67581	24.17612	17.81757	9.18136	22.19846	17.48693	21.44822	26.76188	23.23917	19.78932	28.77226	24.49289	15.81438	25.15993	27.56516	17.78254	25.43853	16.26956	14.10781	30.5776	26.09238	15.77537
O00231	PSMD11	26S proteasome non-ATPase regulatory subunit 11	17	17	23	100	0.11652	6.71e-08	AQSLLSTDR	32.02856	30.70388	222.91916	233.45419	21.72693	180.59219	31.53272	24.94325	565.40814	15.1674	19.73579	245.38599	241.26878	168.58289	20.26647	22.65502	23.9985	23.26659	18.97051	20.0955	305.9761	19.00138	17.93765	26.8447	239.86658	207.5807	15.92196	20.1282	31.24835	33.10143	30.32369	16.04075	19.23029	13.87704	18.00468	14.02027	30.80053	15.68306	29.14787	25.79127
O00231	PSMD11	26S proteasome non-ATPase regulatory subunit 11	17	17	23	100	0.11652	6.71e-08	IMLNTPEDVQALVSGK	29.21747	13.55665	15.32098	32.37622	27.02679	30.58598	33.58714	33.49882	14.71201	16.6267	21.63463	22.48317	16.42505	19.52386	32.32455	20.66663	21.89219	21.22452	21.11257	18.33175	25.9002	20.82956	45.83687	29.42751	18.5575	13.7114	14.52451	22.06479	28.50573	30.19616	33.24123	14.63288	14.82245	8.96904	26.60804	31.75391	28.09721	17.19198	26.5896	22.93888
O00231	PSMD11	26S proteasome non-ATPase regulatory subunit 11	17	17	23	100	0.11652	6.71e-08	AELRDDPIISTHLAK	22.31552	15.3776	20.05959	28.54531	21.73118	16.9221	18.22872	17.37891	14.16997	59.9548	23.92364	16.55647	31.51156	62.89418	72.24786	18.01174	17.00341	17.5383	35.36494	20.30586	13.6585	27.27192	25.74519	17.58827	61.66963	26.00052	27.54239	64.06075	21.77191	23.06302	17.5298	25.43873	24.55251	46.11838	22.6639	29.10474	35.5585	22.50927	13.99953	42.50512
O00231	PSMD11	26S proteasome non-ATPase regulatory subunit 11	17	17	23	100	0.11652	6.71e-08	DDPIISTHLAK	20.03056	19.77434	31.58562	22.19611	13.99288	17.96951	20.30814	15.59943	21.45959	24.25245	31.55722	15.41374	23.95831	41.92982	41.18327	14.16838	45.4082	34.86434	29.45578	31.20255	62.51736	30.38292	28.68203	17.2889	50.89334	23.33824	24.72224	32.18468	19.54262	39.23156	19.52948	24.90669	30.74894	22.18918	27.95612	36.91007	19.26255	25.07698	18.22898	16.12978
O00231	PSMD11	26S proteasome non-ATPase regulatory subunit 11	17	17	23	100	0.11652	6.71e-08	DIQENDEEAVQVK	16.84756	23.5103	26.56643	18.66898	16.63655	21.36448	24.14495	32.57528	25.51395	28.83446	15.11191	32.18752	28.48475	13.63753	10.69178	29.58691	31.34147	30.3856	24.77503	26.24423	18.09143	14.54957	13.73505	20.55528	32.18289	19.62962	20.79369	15.41238	16.43715	17.4119	23.21919	20.94884	14.72484	26.38138	23.51368	18.31014	16.20159	29.81477	15.33226	13.56664
O00232	PSMD12	26S proteasome non-ATPase regulatory subunit 12	15	15	17	100	0.10688	5.84e-05	LNSLMSLVNK	102.62605	124.59757	92.43948	92.61169	131.38158	167.017	100.23647	102.28928	166.71275	145.23158	101.61098	91.10291	120.78028	107.72753	112.30198	25.10316	115.83044	117.7205	111.67377	83.52776	127.77164	146.0555	130.24925	162.6286	35.55163	16.65485	358.01715	109.69138	158.17133	135.22646	76.43597	86.16824	99.81913	91.83629	117.01038	90.02481	93.50677	14.1536	82.86787	87.61451
O00232	PSMD12	26S proteasome non-ATPase regulatory subunit 12	15	15	17	100	0.10688	5.84e-05	LAGIINFQR	17.77949	92.0199	97.63124	63.93332	98.54916	109.9083	111.35017	90.27069	70.15243	86.40775	93.12657	90.36489	91.61037	110.46979	110.21182	25.13577	82.49913	71.83183	66.84093	87.72049	106.68906	101.04594	117.52777	127.23662	97.15879	94.42308	131.91754	98.87906	103.03191	121.78575	84.16988	79.91504	66.30817	81.2512	51.59299	85.68275	88.7573	21.57319	80.11127	69.1628
O00232	PSMD12	26S proteasome non-ATPase regulatory subunit 12	15	15	17	100	0.10688	5.84e-05	GSLESPATDVFGSTEEGEK	86.63641	22.51825	86.78362	81.19115	76.08611	76.20437	61.1596	81.71871	45.90857	66.74406	65.4864	51.52154	18.58576	64.01846	83.70079	23.11427	72.18614	53.59279	51.20382	74.16971	74.56339	70.72649	79.97022	76.52836	66.16358	72.70277	69.93851	72.97272	60.44803	64.61108	65.8945	57.40787	14.48126	20.0676	47.78295	57.89078	64.42236	46.84649	46.78898	49.38689
O00232	PSMD12	26S proteasome non-ATPase regulatory subunit 12	15	15	17	100	0.10688	5.84e-05	LFTTMELMR	32.59772	88.95262	140.80688	152.22453	127.33759	145.75989	93.63941	120.19218	85.24664	76.25797	75.66357	25.08431	92.68525	113.62849	161.94322	23.05761	58.08564	55.42135	136.37	20.4526	115.85039	113.13911	133.05017	115.60538	145.08583	147.73624	103.05981	94.88474	117.22533	139.46858	93.72633	134.34207	18.89453	101.35269	110.62966	14.26942	31.34786	102.25939	128.57774	110.65179
O00232	PSMD12	26S proteasome non-ATPase regulatory subunit 12	15	15	17	100	0.10688	5.84e-05	DPNNLLNDWSQK	84.77998	28.68335	32.41634	76.94846	64.05995	62.81689	47.35847	53.41468	38.61203	45.56553	62.31622	57.64451	13.99744	65.17014	55.01052	63.66545	62.9752	30.14896	49.77505	43.76431	56.3075	74.72188	57.16396	82.07193	61.74411	51.87576	57.63461	58.33159	61.8879	68.03626	28.32819	17.1707	17.96481	51.73765	14.75166	15.0079	32.97019	14.65101	31.20111	27.60807
O00232	PSMD12	26S proteasome non-ATPase regulatory subunit 12	15	15	17	100	0.10688	5.84e-05	LQEVIETLLSLEK	15.07487	32.2666	29.18029	41.90605	30.69261	54.13363	53.3316	37.83434	29.73265	26.30871	33.38297	33.25317	26.6317	39.46111	48.61753	30.38815	20.11903	25.47597	25.38402	34.78529	30.59207	29.78571	22.24566	14.86456	32.26679	34.31282	25.8662	19.82467	35.93822	43.96335	20.52931	37.54726	13.7014	28.75503	25.27008	19.67785	15.67592	25.44368	16.47753	18.72054
O00232	PSMD12	26S proteasome non-ATPase regulatory subunit 12	15	15	17	100	0.10688	5.84e-05	FFQEENTEK	75.48841	53.75315	64.25431	62.0488	14.10059	18.10783	45.56047	46.65588	36.90267	24.43913	31.80014	60.06523	53.32571	58.93661	32.65523	14.06015	14.89394	14.4397	29.23077	43.5817	39.30318	30.6168	28.90281	46.73024	40.02455	23.15996	24.53339	32.66401	19.39333	20.54339	19.67982	46.75311	32.09953	41.97977	25.44361	42.03607	19.11541	25.27002	18.08973	16.00656
O00232	PSMD12	26S proteasome non-ATPase regulatory subunit 12	15	15	17	100	0.10688	5.84e-05	WSTLVEDYGMELR	105.69572	18.42459	20.82245	23.82215	20.93503	82.11491	63.19634	112.66789	13.65083	22.59703	29.40321	17.18611	22.32298	25.53884	63.58951	15.20633	16.10809	129.9872	66.51527	13.48834	14.17793	28.30906	26.72427	105.13042	57.02295	70.881	53.56834	37.39258	40.45618	55.74865	18.19645	26.73131	23.653	41.26039	23.5258	31.27984	20.67369	23.36529	14.53193	25.53895
O00232	PSMD12	26S proteasome non-ATPase regulatory subunit 12	15	15	17	100	0.10688	5.84e-05	VEFILEQMR	20.1073	24.19096	31.65871	145.3959	90.49434	26.62067	96.81267	84.79269	22.2912	19.7242	15.1585	26.12997	19.96636	16.79731	14.76157	107.93494	26.83534	27.67952	53.79965	32.04738	98.69575	79.48244	92.44687	27.66864	17.67202	142.35176	100.62354	14.86298	67.59531	84.10078	24.49426	16.17077	15.55696	21.55827	93.93864	18.50117	81.53539	19.07567	22.09452	24.97
O00232	PSMD12	26S proteasome non-ATPase regulatory subunit 12	15	15	17	100	0.10688	5.84e-05	EEMIHNLQ	15.72363	76.85116	24.79415	17.42355	17.82573	52.40985	63.88547	30.40214	27.33768	30.89554	16.19211	65.13186	30.52084	14.61234	16.6275	27.61313	65.84866	60.70161	62.64116	24.49345	19.38461	74.20481	14.71684	22.02457	58.8123	69.2476	19.40652	59.15546	51.2547	16.25033	24.87889	19.55131	15.77737	28.26711	47.06182	17.08864	15.12076	31.94592	14.30943	31.43575
O00232	PSMD12	26S proteasome non-ATPase regulatory subunit 12	15	15	17	100	0.10688	5.84e-05	MVQQCCTYVEEITDLPIK	45.0764	37.03687	25.60616	16.02082	17.80456	27.50933	21.7296	22.80092	27.91555	19.81099	17.55054	25.14178	17.71974	17.45842	14.82652	25.231	25.15068	26.42041	26.00776	25.6673	31.57512	17.26779	16.75143	27.53596	19.30126	17.20274	16.2397	17.5893	20.54391	19.39383	27.59151	15.96122	17.50985	18.00471	16.11439	16.05175	20.84261	19.1596	25.49648	24.89072
O00232	PSMD12	26S proteasome non-ATPase regulatory subunit 12	15	15	17	100	0.10688	5.84e-05	AIYDTPCIQAESEK	18.01676	21.98459	24.84577	978.08154	17.54498	13.6623	22.57806	14.03112	28.40366	26.96324	14.13122	20.50681	25.44131	21.40329	14.5112	31.64021	13.49968	21.7229	26.49439	28.06556	16.91739	13.60537	31.88794	19.22134	30.09437	1607.92346	22.23675	14.41219	17.57787	18.62027	21.71237	22.40266	19.82283	27.46974	28.07146	14.51972	17.32596	27.87993	17.33979	14.50814
O00232	PSMD12	26S proteasome non-ATPase regulatory subunit 12	15	15	17	100	0.10688	5.84e-05	GSLESPATDVFGSTEEGEKR	23.62836	16.02879	17.50256	27.41597	25.21829	16.08412	17.46371	16.14377	15.97685	17.66285	25.57983	17.58603	16.16359	25.32539	27.51085	17.50036	18.53816	17.49332	14.65418	15.5232	27.78449	27.58928	27.7564	14.01413	30.15073	26.59946	25.46019	27.51375	25.21465	25.14609	17.49386	30.76401	25.1662	16.01297	17.78514	27.51066	25.24494	17.76233	27.88922	26.05045
O00232	PSMD12	26S proteasome non-ATPase regulatory subunit 12	15	15	17	100	0.10688	5.84e-05	EAASILQELQVETYGSMEK	17.34609	28.04176	24.81254	15.65373	17.81252	22.87464	22.23895	15.81721	27.31742	22.86397	17.57148	30.06253	30.49821	14.60151	17.11137	24.52305	23.15021	28.37958	29.28599	27.64651	14.67759	18.25062	19.33291	32.07303	20.48512	14.88767	14.05423	17.22892	17.77919	16.78388	28.39334	13.95014	15.76568	28.24616	21.96133	17.10132	18.03769	22.1122	14.32004	21.54103
O00232	PSMD12	26S proteasome non-ATPase regulatory subunit 12	15	15	17	100	0.10688	5.84e-05	LAGIINFQRPK	18.75815	21.11568	23.86377	20.78613	14.94205	19.18842	21.68569	14.6085	22.91525	25.89755	13.5727	14.4346	25.58347	22.28404	13.93766	32.94221	14.05519	20.86433	27.58464	29.22045	16.24875	32.44387	30.62761	18.46165	21.00746	21.85571	23.15179	13.84257	18.3012	19.38649	20.85422	23.32453	20.63854	23.69433	26.96198	20.38659	18.03892	26.77802	17.07101	15.10516
Q9UNM6	PSMD13	26S proteasome non-ATPase regulatory subunit 13	15	15	19	100	0.10456	8.5e-07	DLPVSEQQER	159.69733	182.86208	168.46658	226.90097	302.68137	199.63095	232.80014	298.78705	140.99174	191.10292	231.45671	211.36411	184.69392	199.43587	239.78148	214.9458	210.7	221.90419	209.42198	220.15036	242.15062	221.3719	234.90953	229.64371	291.83746	226.00618	278.41812	244.92519	252.4722	275.00421	224.00351	161.85841	139.28387	165.84132	185.82623	195.69405	226.15721	224.44093	192.63136	275.79715
Q9UNM6	PSMD13	26S proteasome non-ATPase regulatory subunit 13	15	15	19	100	0.10456	8.5e-07	LNIGDLQVTK	96.3026	94.12517	100.38313	97.55312	90.06497	71.87843	90.373	106.11295	68.72353	82.9753	101.03269	64.8986	98.55231	102.44805	96.50018	87.63488	86.50485	64.35627	81.49583	73.19704	101.34082	93.70187	103.56218	85.26338	91.74802	91.28319	81.14603	90.06057	81.89108	76.6827	90.51088	77.20432	67.33341	82.53985	69.64759	66.28531	60.95053	95.04552	31.82171	84.3076
Q9UNM6	PSMD13	26S proteasome non-ATPase regulatory subunit 13	15	15	19	100	0.10456	8.5e-07	VLDLQQIK	314.28381	267.84302	417.07175	365.25375	409.65472	357.77762	312.63315	437.60403	324.44119	391.49075	365.12268	267.5311	370.15799	371.24445	399.37396	348.98932	348.76468	390.90015	344.68069	387.96582	347.46298	268.10117	332.25061	367.26788	434.02325	338.99265	385.69434	338.07025	391.51526	428.02295	18.80044	229.50215	185.28302	180.40851	274.0975	261.16879	294.26196	263.32614	18.93586	222.12494
Q9UNM6	PSMD13	26S proteasome non-ATPase regulatory subunit 13	15	15	19	100	0.10456	8.5e-07	LYENFISEFEHR	71.13941	69.2151	76.94058	73.41039	71.3788	79.26394	76.10985	79.51522	19.59168	75.04488	69.72514	76.46647	65.39279	69.33977	74.82836	52.29779	73.87003	53.08712	74.43531	14.54749	83.44463	79.26524	83.52522	91.55421	80.99835	84.44465	89.82769	55.10765	95.57275	78.26678	62.78336	70.998	71.10006	67.82958	74.7215	65.95401	62.75262	57.2521	70.90598	64.12462
Q9UNM6	PSMD13	26S proteasome non-ATPase regulatory subunit 13	15	15	19	100	0.10456	8.5e-07	QMTDPNVALTFLEK	52.45993	32.09462	147.27878	18.37446	33.5514	40.9375	28.77352	21.13636	29.66261	27.19503	33.58828	31.67973	36.89507	41.6586	28.48725	145.11818	103.36909	24.70027	20.43309	26.2352	48.00017	37.86747	40.09403	48.05899	37.8215	14.12768	37.36811	41.84193	33.05286	26.50782	41.32056	25.30192	14.96087	25.24005	26.42271	26.89228	25.28898	23.30172	15.09038	152.46492
Q9UNM6	PSMD13	26S proteasome non-ATPase regulatory subunit 13	15	15	19	100	0.10456	8.5e-07	ITVNEVELLVMK	23.85872	32.31606	18.03955	39.74495	34.76051	26.78428	17.86511	38.19001	15.13386	35.70432	31.71746	27.07047	32.87056	32.65343	36.30222	39.34814	34.94097	29.59751	18.55186	15.31617	28.6969	21.00396	30.82723	23.31816	29.67833	40.79801	32.65385	27.92731	30.68192	25.17515	25.22201	19.18776	22.54547	23.63603	14.70681	19.58874	21.61259	16.07631	25.84844	29.62866
Q9UNM6	PSMD13	26S proteasome non-ATPase regulatory subunit 13	15	15	19	100	0.10456	8.5e-07	SSDEAVILCK	101.1973	13.70603	111.80415	32.02337	24.07978	95.02264	103.07979	110.22208	68.30774	93.79244	21.87301	22.23813	16.60604	131.56528	94.4927	99.24236	21.6536	71.61227	98.39833	68.24316	132.61153	121.16212	115.07504	115.47907	97.11749	91.07517	18.99915	96.78158	88.19217	22.68922	63.16476	65.28273	21.31277	15.37981	80.91178	91.36881	27.79099	16.35704	61.5303	53.53951
Q9UNM6	PSMD13	26S proteasome non-ATPase regulatory subunit 13	15	15	19	100	0.10456	8.5e-07	TAWGQQPDLAANEAQLLR	27.68236	62.43118	15.06885	32.27425	73.37633	59.39819	49.70705	27.36539	38.99872	57.93698	25.65763	27.8179	31.92102	16.13552	72.97479	26.11544	20.1445	18.682	60.12924	52.67233	66.9037	27.11399	26.25164	30.56967	56.3325	64.01247	52.72455	27.01838	31.44008	71.97924	25.79388	17.59403	25.7991	43.15092	23.55139	45.71662	24.71161	16.90906	27.51333	35.47613
Q9UNM6	PSMD13	26S proteasome non-ATPase regulatory subunit 13	15	15	19	100	0.10456	8.5e-07	QLTFEEIAK	21.48819	326.68561	20.02964	276.34726	222.96252	84.15459	22.04138	176.23463	226.79761	18.45667	14.18437	148.18945	18.68326	18.08822	13.81295	30.37895	28.67828	22.90908	14.61243	13.7944	29.41658	83.87773	129.62823	25.89058	112.71599	189.36981	61.81614	95.46996	22.02471	242.76579	22.92019	17.28132	88.47412	20.17287	17.72803	53.08945	22.34494	17.84982	28.69999	164.43954
Q9UNM6	PSMD13	26S proteasome non-ATPase regulatory subunit 13	15	15	19	100	0.10456	8.5e-07	YYQTIGNHASYYK	26.68637	19.27505	22.91645	12.6186	16.01189	13.43113	18.7684	21.64845	26.55097	24.65075	18.94467	20.66406	24.95339	22.46392	15.42875	23.835	22.50068	19.50725	12.69573	23.13228	25.04843	19.07367	20.84375	22.04601	15.16566	22.90417	21.62195	12.74175	17.28036	25.82143	12.92968	17.26995	18.84778	23.62917	15.12206	14.33858	17.5316	23.84023	24.43825	20.93664
Q9UNM6	PSMD13	26S proteasome non-ATPase regulatory subunit 13	15	15	19	100	0.10456	8.5e-07	FLGCVDIK	28.83451	58.21545	14.92657	26.04253	29.60986	15.31545	16.42578	32.53976	18.29006	13.75437	26.89629	45.54787	20.41972	24.27218	25.55697	34.71581	17.60947	35.00108	13.92006	14.74555	21.92196	27.25852	40.16978	14.73536	23.07079	24.74786	30.09733	25.73254	29.55447	27.89995	17.08069	29.22285	26.20739	18.91188	32.80071	25.54196	29.98417	33.02605	21.38793	24.74211
Q9UNM6	PSMD13	26S proteasome non-ATPase regulatory subunit 13	15	15	19	100	0.10456	8.5e-07	GSIDEVDK	19.6908	24.70265	21.85796	17.76968	20.22027	27.18375	24.05334	25.28411	22.76271	20.14142	15.47914	26.4828	20.38869	14.86713	23.39844	27.83788	26.27947	25.00025	17.22218	31.38354	32.10175	16.07741	17.03082	28.25389	18.04582	16.90006	29.20319	15.17736	20.18244	19.05259	25.01237	15.83581	17.89676	22.01427	19.34626	15.06496	20.47588	19.47916	31.31975	24.45277
Q9UNM6	PSMD13	26S proteasome non-ATPase regulatory subunit 13	15	15	19	100	0.10456	8.5e-07	QWLIDTLYAFNSGNVER	23.12246	17.13015	19.35954	25.62227	22.51699	15.56665	17.59257	18.00734	18.59005	21.00945	68.79375	15.97868	20.75465	27.46869	28.07254	16.35539	17.3253	16.92624	119.59824	14.50759	32.72741	26.32017	24.84672	14.97705	23.4492	26.94071	28.53833	27.881	22.55919	23.89699	16.91804	28.75126	25.44034	19.22208	21.87297	28.08903	131.08498	21.72373	13.51097	18.61955
Q9UNM6	PSMD13	26S proteasome non-ATPase regulatory subunit 13	15	15	19	100	0.10456	8.5e-07	ETIEDVEEMLNNLPGVTSVHSR	18.07774	24.44071	26.46062	18.19452	14.96187	21.62403	29.11829	21.05564	25.82392	17.80658	15.49002	21.62697	24.35539	13.8557	14.3457	28.68806	18.77499	30.26459	28.52995	28.48282	15.65249	12.07475	20.61703	25.03608	16.86264	23.57144	187.0965	15.46216	17.75513	15.86627	24.47725	18.55431	14.90374	24.28209	23.42003	18.23721	18.0834	23.58092	15.2712	18.45791
Q9UNM6	PSMD13	26S proteasome non-ATPase regulatory subunit 13	15	15	19	100	0.10456	8.5e-07	SMEMLVEHQAHDILT	21.92644	14.47767	13.90503	19.7872	31.34971	24.41207	21.60084	28.15481	20.4418	18.08777	13.90087	28.49399	18.30984	15.40372	20.16315	30.99853	29.26317	30.18373	14.91045	14.07574	23.50652	14.43814	15.29434	25.37309	16.20585	15.10764	16.00355	13.62986	31.40847	22.8748	22.46208	17.63377	14.26627	19.76967	15.7103	20.175	22.80066	15.60311	24.09344	27.22907
O00487	PSMD14	26S proteasome non-ATPase regulatory subunit 14	7	7	8	100	0.17113	4.13e-07	VVIDAFR	348.82239	342.04141	377.47266	402.49722	331.3465	387.51105	404.91086	380.51801	262.06366	323.29852	314.65674	301.66458	402.9837	302.18475	445.93893	302.93192	403.98608	258.79697	346.00674	349.83905	410.2825	389.53418	496.16467	490.07269	446.70441	371.30453	497.28882	407.33951	421.16299	460.18478	358.83221	248.45422	254.35622	290.57285	280.68204	310.05811	339.4718	290.24167	292.685	296.98029
O00487	PSMD14	26S proteasome non-ATPase regulatory subunit 14	7	7	8	100	0.17113	4.13e-07	AVAVVVDPIQSVK	129.56683	121.00986	112.80819	112.06357	128.72687	114.30872	107.34557	132.10472	100.74255	153.56483	109.88575	98.53984	120.99875	113.30621	137.63866	96.72689	125.8975	96.67922	120.4529	27.71222	170.87134	135.68329	131.31529	156.11571	148.79405	112.78517	177.78908	138.95291	130.88846	163.76515	131.40411	22.12062	93.51617	106.47755	99.04063	139.66273	152.7576	95.07637	17.56087	125.41321
O00487	PSMD14	26S proteasome non-ATPase regulatory subunit 14	7	7	8	100	0.17113	4.13e-07	EMLELAK	194.00414	211.96761	181.20526	167.93578	210.83984	162.38161	137.49452	182.71353	140.32289	216.60753	14.30109	157.92073	165.73105	152.32825	205.29112	31.26438	147.20808	164.14371	156.96776	199.97661	16.60607	169.58109	236.47612	206.74969	221.13084	201.20522	230.65668	169.40765	108.52412	225.88434	32.12391	151.47386	13.9348	24.96591	24.84681	105.65737	122.12328	102.64725	120.47638	134.08311
O00487	PSMD14	26S proteasome non-ATPase regulatory subunit 14	7	7	8	100	0.17113	4.13e-07	MTPEQLAIK	14.50097	13.51059	262.58307	342.21121	331.05588	228.5896	260.05313	359.02069	22.83679	137.13998	266.3306	14.4842	293.16864	30.30601	346.2168	20.50076	19.35309	325.74994	320.37717	23.1119	17.55737	21.83143	389.95856	15.45286	392.42383	306.08246	269.87372	321.92224	321.08255	351.08691	13.67998	28.95407	32.72229	29.89308	26.2702	20.45664	15.07913	26.45067	17.12967	18.00784
O00487	PSMD14	26S proteasome non-ATPase regulatory subunit 14	7	7	8	100	0.17113	4.13e-07	SWMEGLTLQDYSEHCK	20.26409	25.38387	53.12125	24.75709	3888.97119	26.72267	4172.30859	39.47149	20.16127	20.69685	18.90196	17.19218	22.50882	26.75541	5533.02881	5042.11719	27.04459	25.68967	21.61415	20.40415	3935.92627	64.55823	3906.01709	18.34194	25.4311	27.27976	4952.49951	4853.16064	20.77005	19.60731	25.70212	25.56187	18.41782	20.84672	19.87976	24.28123	21.07203	20.01633	20.33224	25.16471
O00487	PSMD14	26S proteasome non-ATPase regulatory subunit 14	7	7	8	100	0.17113	4.13e-07	LINANMMVLGHEPR	30.34929	20.91643	15.07053	26.2937	29.32702	15.16915	17.14333	18.47922	18.11535	20.47296	26.63937	18.25925	20.22467	24.04033	27.35569	16.78398	17.7793	17.23706	14.05431	14.88776	31.8917	25.64807	18.82789	14.59461	22.85041	27.64668	23.13927	27.16904	22.27892	27.63345	16.48602	29.50468	25.95705	18.73123	33.11705	25.7883	22.81858	21.169	21.59421	19.10747
O00487	PSMD14	26S proteasome non-ATPase regulatory subunit 14	7	7	8	100	0.17113	4.13e-07	QTTSNLGHLNKPSIQALIHGLNR	20.44136	19.37695	32.23339	22.65131	13.71168	17.60839	19.90002	15.91935	21.02834	23.76506	30.92305	15.72985	23.47684	27.90607	22.22898	14.45895	15.31639	14.84926	30.05986	31.84246	19.06731	29.77234	28.10563	16.94146	26.52481	28.45297	26.86012	31.53789	13.68602	32.07697	19.13702	25.41749	30.13101	21.74326	28.52945	35.44292	19.65759	28.72544	18.60283	16.46057
Q13200	PSMD2	26S proteasome non-ATPase regulatory subunit 2	30	30	34	100	0.10869	9.69e-08	LNILDTLSK	154.57451	181.80305	176.37044	243.4572	185.23514	187.17619	192.16997	246.54266	217.63339	202.45551	175.28917	205.71222	192.37044	239.94395	191.41365	208.46793	153.44527	177.49791	153.20497	252.15108	196.63326	202.55695	212.46637	246.38806	187.25209	209.65306	158.61092	181.40366	174.00223	262.26233	116.10973	157.61867	157.46643	147.20589	104.78297	125.0525	106.17731	166.08554	96.77882	142.02336
Q13200	PSMD2	26S proteasome non-ATPase regulatory subunit 2	30	30	34	100	0.10869	9.69e-08	VGQAVDVVGQAGKPK	129.07118	116.48495	103.86768	156.65065	120.00686	119.58835	105.92888	119.64368	99.57146	152.07536	131.46997	98.79497	129.44086	113.73698	142.61958	120.95148	111.72857	120.81561	131.97293	121.5366	126.8893	126.6868	130.52808	130.83855	122.21212	147.04309	124.13428	111.56942	110.79861	143.32185	98.00096	91.72564	92.97119	86.79374	113.78309	87.8839	100.64258	125.35033	82.38763	87.85565
Q13200	PSMD2	26S proteasome non-ATPase regulatory subunit 2	30	30	34	100	0.10869	9.69e-08	YGEPTLR	310.82373	286.64084	311.02151	297.17316	289.31232	307.63638	292.90817	351.33127	293.55084	284.01773	260.31006	267.83383	240.73007	359.86212	345.72467	223.78822	276.85446	279.95825	85.68911	263.0639	319.93686	292.52939	347.47311	362.28439	330.26962	344.0506	299.35141	279.54514	301.84018	285.45267	175.39236	215.21841	192.0545	220.7263	245.54086	14.30951	256.20248	352.80344	240.20609	221.0244
Q13200	PSMD2	26S proteasome non-ATPase regulatory subunit 2	30	30	34	100	0.10869	9.69e-08	EPLLTLVK	310.40582	247.76372	250.79066	306.84406	154.90794	218.31639	266.57904	276.03702	219.13382	341.49634	245.37755	214.10953	192.00418	276.78198	233.91331	244.48181	218.49005	199.77637	210.82635	264.74066	232.78664	249.04649	304.62823	308.63245	197.72346	205.60208	257.89325	268.58524	206.90999	300.75449	189.5641	179.13721	175.13336	186.22691	148.50009	180.40416	207.45903	181.31396	28.68205	214.41342
Q13200	PSMD2	26S proteasome non-ATPase regulatory subunit 2	30	30	34	100	0.10869	9.69e-08	EIYENMAPGENK	61.58642	71.69078	78.51991	104.56374	69.98308	65.37771	80.00304	88.63416	49.99864	68.56013	65.9278	68.09838	66.0602	78.056	100.47723	64.89497	58.46604	70.50545	59.08918	66.48079	71.75455	82.83215	98.62598	84.77563	64.7244	91.12745	88.76751	70.77357	65.2729	79.45941	60.74001	21.04012	47.15435	61.55399	37.36393	78.65681	60.11549	56.78221	40.79258	57.16287
Q13200	PSMD2	26S proteasome non-ATPase regulatory subunit 2	30	30	34	100	0.10869	9.69e-08	DPNNLFMVR	243.31371	195.09862	201.19206	196.51242	200.70088	191.40666	247.36588	194.30345	134.03476	154.07198	196.99059	177.79599	197.3584	262.60745	177.85329	181.29153	174.05402	124.09045	166.51378	147.09851	213.93491	196.94221	185.69272	234.80847	230.44481	193.52444	208.19693	180.08385	162.68542	160.69406	277.18451	229.94188	240.74837	232.2556	226.56885	231.24605	226.80478	27.7919	17.28503	252.79752
Q13200	PSMD2	26S proteasome non-ATPase regulatory subunit 2	30	30	34	100	0.10869	9.69e-08	CALGVFR	229.49242	214.42819	216.54947	229.50417	178.33426	162.76585	191.64816	241.92314	127.89857	155.3174	241.56378	219.23711	146.15373	232.65932	177.00708	134.97826	184.0312	191.05577	168.2003	148.55096	229.39757	220.2325	256.68744	254.32101	205.06224	200.51183	219.32648	203.57362	186.88715	165.74841	137.91566	13.51047	116.97095	138.40816	162.96333	169.94734	151.19955	18.62024	93.2338	107.70468
Q13200	PSMD2	26S proteasome non-ATPase regulatory subunit 2	30	30	34	100	0.10869	9.69e-08	APVQPQQSPAAAPGGTDEKPSGK	38.89517	30.74488	36.5829	41.63137	17.01727	19.36355	20.61635	35.87576	20.2493	31.43487	48.65982	27.01962	23.57297	42.21513	36.58833	16.49846	33.90508	20.21449	37.66656	29.46722	32.79794	20.45356	35.68111	34.79749	15.02329	18.99775	33.87357	27.64701	38.83765	25.2394	45.99345	19.31652	21.49469	36.29377	34.36074	44.70517	36.9749	22.74113	35.78973	40.34007
Q13200	PSMD2	26S proteasome non-ATPase regulatory subunit 2	30	30	34	100	0.10869	9.69e-08	SGALLACGIVNSGVR	126.16779	23.3963	94.59361	106.99812	102.17007	80.36755	101.14799	80.25195	75.36121	91.54257	107.58934	97.477	82.3214	110.9659	91.01215	89.30849	95.13271	88.63653	79.33164	33.13588	113.07394	108.89371	133.04121	106.08933	86.42918	87.4025	84.11164	109.01003	91.37659	97.31438	74.07649	80.80177	64.42828	86.95359	88.73473	82.16863	78.61904	18.44904	53.15504	75.31793
Q13200	PSMD2	26S proteasome non-ATPase regulatory subunit 2	30	30	34	100	0.10869	9.69e-08	SSTTSMTSVPKPLK	42.31024	39.77794	38.78268	48.00192	43.07226	45.20884	38.47743	43.93098	27.41688	48.47523	38.85741	38.61023	42.68446	41.92844	46.1844	35.28221	33.33096	32.79237	37.95717	27.59207	40.739	46.85984	46.03016	45.69736	46.27307	42.18105	42.23808	39.19785	45.35719	45.69279	25.68734	25.71349	15.72887	32.10358	34.19558	37.18788	33.62162	27.75077	37.67416	28.54864
Q13200	PSMD2	26S proteasome non-ATPase regulatory subunit 2	30	30	34	100	0.10869	9.69e-08	LVGSQEELASWGHEYVR	108.51909	93.43349	120.82219	122.76337	106.85793	108.14027	91.78766	121.53439	94.54647	96.23047	100.31982	82.12803	109.5296	104.45827	103.59013	105.79906	94.78858	104.64961	92.15862	95.44799	106.89404	16.43546	122.27771	98.92031	115.85686	101.63134	91.96919	99.77612	93.18028	111.92479	26.22883	93.82349	83.43679	90.04431	95.20096	86.75107	107.19977	13.56525	20.94669	92.02473
Q13200	PSMD2	26S proteasome non-ATPase regulatory subunit 2	30	30	34	100	0.10869	9.69e-08	DKAPVQPQQSPAAAPGGTDEKPSGK	29.95274	27.58981	19.51109	52.66798	15.20296	15.15421	19.4198	24.25849	25.64637	36.86111	32.01022	18.48796	22.76072	28.99838	22.37668	15.88933	28.1799	18.33972	31.30444	19.87397	21.45095	12.13445	18.86475	25.50599	24.97676	13.36331	27.11378	24.32585	30.27875	17.85184	13.94372	28.40642	19.673	27.19978	21.7893	19.44272	24.381	20.68987	35.91288	30.01261
Q13200	PSMD2	26S proteasome non-ATPase regulatory subunit 2	30	30	34	100	0.10869	9.69e-08	DIDENAYAK	69.57327	61.30818	48.07276	73.41118	64.79329	58.10194	24.97039	63.42207	29.87112	68.01957	17.69266	27.49247	58.11626	67.57635	77.61083	49.53188	73.1299	66.98181	14.12996	13.97741	104.98602	79.88518	88.14541	113.62608	103.82125	52.26923	90.45528	99.27512	19.44124	90.71157	25.96597	62.41683	17.23949	77.89712	70.62608	77.90314	74.83774	66.19901	69.98759	55.07895
Q13200	PSMD2	26S proteasome non-ATPase regulatory subunit 2	30	30	34	100	0.10869	9.69e-08	YLYSSEDYIK	16.48629	79.92288	25.99676	89.9381	58.63916	21.83264	28.60784	64.08351	26.07304	60.36483	15.44306	31.49732	29.10894	81.38107	17.92803	28.95247	67.24674	51.16317	69.84945	59.20919	97.04819	96.2458	104.90947	101.51671	88.44023	85.50896	76.73528	80.1696	90.69246	72.31277	80.52173	20.49962	67.03313	62.67252	50.07892	32.80767	57.86492	106.50146	53.61276	71.90008
Q13200	PSMD2	26S proteasome non-ATPase regulatory subunit 2	30	30	34	100	0.10869	9.69e-08	AVPLALALISVSNPR	31.68743	22.84871	28.30073	17.94135	26.4609	40.73617	42.82991	32.60649	27.07677	32.05827	27.9362	19.62584	34.99649	37.34377	27.16468	35.62089	17.51422	32.58218	22.85605	31.09565	25.92269	22.62662	19.49224	21.77653	28.83389	35.25896	23.37863	24.57867	29.01588	34.11881	23.46718	22.83961	16.08786	23.46616	46.16577	28.49489	27.05915	37.66006	29.99116	19.27365
Q13200	PSMD2	26S proteasome non-ATPase regulatory subunit 2	30	30	34	100	0.10869	9.69e-08	EWQELDDAEK	19.37489	48.57752	23.10414	21.46955	47.12654	18.57762	39.11911	39.76092	22.18582	52.38934	32.62517	19.06934	24.76909	23.01671	54.88947	50.53786	51.52641	20.20018	28.49158	59.90069	15.73152	31.41113	56.85537	17.87398	42.56569	22.5743	48.64749	39.89701	52.13406	56.73749	20.19039	24.09141	21.3171	35.49006	42.6818	35.56615	32.88167	28.65597	31.20873	20.64065
Q13200	PSMD2	26S proteasome non-ATPase regulatory subunit 2	30	30	34	100	0.10869	9.69e-08	LAQGLTHLGK	61.03926	32.29929	44.34455	51.40488	28.41874	14.31605	12.75622	14.7025	44.49095	43.45366	59.5432	19.57037	26.65868	22.42744	13.84855	33.15419	39.06073	20.73092	28.49301	29.40849	40.7545	51.56055	43.37743	18.3436	43.4934	21.99636	23.30078	39.95581	36.02666	35.32926	20.72088	23.47463	20.77135	28.78417	37.55639	13.85668	38.22247	52.01245	21.31211	15.20236
Q13200	PSMD2	26S proteasome non-ATPase regulatory subunit 2	30	30	34	100	0.10869	9.69e-08	WLPLGLGLNHLGK	23.11564	22.82385	24.22309	25.62727	29.78391	19.93263	36.49665	22.84382	26.17988	19.54382	13.30985	25.26997	31.02602	27.62341	36.95541	25.36365	25.35942	16.86127	27.23524	24.41611	28.23717	34.27693	37.23418	27.95412	27.50062	33.0496	35.4758	35.88572	20.88124	30.63709	23.9533	20.28848	18.27086	25.31909	31.22912	33.99152	23.00575	25.13541	19.71834	33.82911
Q13200	PSMD2	26S proteasome non-ATPase regulatory subunit 2	30	30	34	100	0.10869	9.69e-08	DTSLYRPALEELR	16.05945	72.69343	27.87394	17.79567	51.28738	22.41292	25.32984	63.58619	26.76603	30.24948	15.85351	30.68184	29.88261	86.27228	61.34079	60.87566	48.65048	28.96421	23.61609	25.01657	18.97926	77.68556	14.40909	21.56401	13.59864	18.71138	41.38471	16.16873	39.7013	74.0471	66.39397	19.96888	15.44745	45.04501	22.41375	59.09619	15.4437	39.08327	14.61504	45.78791
Q13200	PSMD2	26S proteasome non-ATPase regulatory subunit 2	30	30	34	100	0.10869	9.69e-08	FSHDADPEVSYNSIFAMGMVGSGTNNAR	25.20609	19.29751	17.07526	37.84486	23.99517	31.70173	18.79028	32.36607	40.44469	30.53106	65.83586	12.63775	15.92748	35.81505	29.2359	14.353	55.36625	19.52999	17.14069	16.18112	25.07763	31.18239	54.39064	48.50036	14.09725	21.63369	20.42259	34.69756	25.83545	50.9682	19.53946	30.1991	22.90955	35.58145	15.11314	29.21874	26.21108	52.83604	24.46673	31.30187
Q13200	PSMD2	26S proteasome non-ATPase regulatory subunit 2	30	30	34	100	0.10869	9.69e-08	TITGFQTHTTPVLLAHGER	44.96475	75.65075	39.73515	65.63663	41.74996	39.26779	26.44526	31.78577	22.48083	56.03712	68.13332	45.78415	50.93382	46.1321	35.7892	40.07405	37.27492	36.40085	32.55125	19.91467	40.31689	38.72294	211.26517	53.99858	38.41218	32.68884	17.97673	39.93679	36.92717	37.06336	20.45887	38.51111	20.16585	23.24514	39.94835	24.73123	24.29556	17.96525	18.58447	31.74823
Q13200	PSMD2	26S proteasome non-ATPase regulatory subunit 2	30	30	34	100	0.10869	9.69e-08	MLVTFDEELRPLPVSVR	17.79916	27.32797	24.18095	16.0626	15.55487	30.07275	26.60965	22.85515	25.18186	22.28198	17.12421	23.13048	22.55553	18.97554	16.6758	25.16358	23.75488	24.50216	30.05093	27.14295	29.7543	30.01033	26.163	31.25662	22.33034	15.27652	14.17117	16.79036	29.27757	17.22227	27.67059	14.31451	13.71076	24.35387	31.66296	16.3774	18.50883	21.54934	20.6233	22.10366
Q13200	PSMD2	26S proteasome non-ATPase regulatory subunit 2	30	30	34	100	0.10869	9.69e-08	SFANTLVDVCAYAGSGNVLK	31.89099	35.56535	13.49599	58.42114	50.54581	16.78436	14.85151	53.78213	14.05463	30.876	23.72891	16.69234	31.25506	26.84504	23.10756	18.15956	10.88631	15.43617	21.68656	20.4725	40.91879	24.64603	26.10758	17.4451	27.66354	27.37115	60.95638	23.2663	51.08116	30.85736	15.44365	25.6475	24.35266	13.59251	29.65705	29.34359	33.1625	29.86079	14.11442	15.95133
Q13200	PSMD2	26S proteasome non-ATPase regulatory subunit 2	30	30	34	100	0.10869	9.69e-08	VGQAVDVVGQAGK	21.29459	22.84218	68.88297	19.217	74.24364	25.13642	22.24177	27.34348	21.04834	99.80836	103.19804	27.67288	18.85312	17.92526	96.42313	30.10525	28.41991	23.11736	14.48078	13.67012	133.10123	14.86654	15.74815	26.12596	16.68671	18.27655	17.2534	14.03428	21.82628	20.60441	23.12856	17.12562	19.35443	20.35627	17.8892	19.59362	22.14362	18.01209	23.39915	26.44442
Q13200	PSMD2	26S proteasome non-ATPase regulatory subunit 2	30	30	34	100	0.10869	9.69e-08	VPDDIYK	21.73106	22.3834	300.6207	478.38895	31.63158	24.63155	291.76981	27.90393	20.62559	18.2504	14.02585	23.99641	18.47446	18.29266	13.65858	30.72231	29.00242	22.65305	14.77759	13.95031	29.08782	269.06335	195.13699	216.61099	225.2388	18.65116	17.60704	224.58432	22.27365	295.39511	22.66403	17.47664	19.75113	19.94742	140.70966	19.99522	22.59749	17.65032	23.87875	26.98644
Q13200	PSMD2	26S proteasome non-ATPase regulatory subunit 2	30	30	34	100	0.10869	9.69e-08	LGSIFGLGLAYAGSNR	18.83428	21.03033	23.76731	20.87049	18.3411	14.28224	21.59804	14.66778	29.69249	25.79287	13.51784	19.61669	26.59573	22.37448	259.64215	33.0759	14.11223	20.77999	27.69659	29.33904	16.18307	32.31274	30.50381	18.38702	23.53961	21.94441	296.44275	29.82666	18.37547	19.46517	20.76992	23.4192	20.7223	28.71619	395.12738	13.88948	18.11213	26.66978	16.58714	15.16646
Q13200	PSMD2	26S proteasome non-ATPase regulatory subunit 2	30	30	34	100	0.10869	9.69e-08	NECDPALALLSDYVLHNSNTMR	17.08252	28.47442	47.58427	15.41588	17.54186	22.52707	27.72597	21.93494	26.90234	23.21674	17.84259	30.52637	23.50177	14.37964	17.37538	24.15043	22.79845	28.81745	28.841	74.77395	14.90405	18.53221	19.6312	32.56789	32.73767	14.66145	13.84068	17.49475	17.50904	16.52885	28.83142	13.73817	15.52612	25.37556	22.30018	17.36518	17.76361	22.45337	14.54099	21.21371
Q13200	PSMD2	26S proteasome non-ATPase regulatory subunit 2	30	30	34	100	0.10869	9.69e-08	ELDIMEPK	19.26073	25.25423	30.32579	17.38157	14.37452	27.79073	24.59042	24.73188	23.27097	204.46069	15.82476	25.02983	20.84394	17.53561	216.7511	27.22988	25.7055	26.51414	192.15361	30.6981	32.81854	16.43639	17.4111	28.88476	18.44876	16.53095	15.60551	15.51625	19.74164	18.63647	25.57086	15.48994	16.24074	22.50582	13.80032	17.72222	20.02867	19.91411	21.16428	23.9187
Q13200	PSMD2	26S proteasome non-ATPase regulatory subunit 2	30	30	34	100	0.10869	9.69e-08	QLQDELEMLVER	16.95282	24.60144	25.38814	17.84096	17.40867	22.35603	27.93809	21.7684	26.69808	23.39437	15.81327	30.75992	29.80676	14.27046	17.50831	23.96707	22.62535	136.33229	28.62203	27.01971	15.01808	18.674	136.41974	205.00578	13.56412	14.55014	13.73559	17.62859	17.37611	16.40336	29.052	13.63387	15.40824	27.60577	22.47079	17.49803	17.62874	22.62515	14.65223	21.05265
Q13200	PSMD2	26S proteasome non-ATPase regulatory subunit 2	30	30	34	100	0.10869	9.69e-08	EDVLTLLLPVMGDSK	22.47571	21.6418	14.25336	20.28289	30.58357	23.81547	21.07294	17.00798	19.94223	17.64573	13.56115	29.20778	17.86237	15.02727	32.78751	31.77507	29.99624	30.93986	15.28397	14.42835	28.12409	14.08529	14.92057	24.75301	15.8098	19.29028	15.61244	33.01275	23.0369	32.45795	21.91313	18.07551	13.91762	19.28653	16.10386	20.6804	23.37184	17.06554	24.697	27.91119
O43242	PSMD3	26S proteasome non-ATPase regulatory subunit 3	18	18	21	100	0.14279	4.89e-05	SVFPEQANNNEWAR	81.35278	74.5841	78.01081	94.93292	103.40035	82.23676	61.18795	81.67934	13.69649	67.82057	87.16457	64.15995	92.06021	104.23502	90.59066	81.00458	50.90712	65.36794	65.79936	66.26891	77.62235	50.41369	72.61963	63.5347	75.25339	78.48073	71.03616	54.97734	57.86996	63.40871	64.04659	51.68311	49.38062	62.22039	54.91512	55.44722	39.99615	57.32243	40.86879	52.79836
O43242	PSMD3	26S proteasome non-ATPase regulatory subunit 3	18	18	21	100	0.14279	4.89e-05	ELDTVTLEDIK	109.17301	126.29655	107.68783	125.23552	108.40963	128.01648	98.03404	124.51774	85.7494	119.96576	123.97747	78.95739	76.34509	122.98814	120.7039	105.31445	88.40693	108.79504	100.52949	98.75937	122.75375	92.3345	120.48843	89.76074	116.97208	144.47826	104.82296	106.9612	111.5254	109.47238	91.55264	116.52518	16.82327	76.53287	33.07656	85.55462	119.70573	57.18046	99.90929	94.24942
O43242	PSMD3	26S proteasome non-ATPase regulatory subunit 3	18	18	21	100	0.14279	4.89e-05	ISLADIAQK	112.85777	116.72499	107.16724	126.85889	91.13435	106.02202	94.33331	97.75783	71.9122	111.64666	116.68831	112.15622	106.50932	19.03666	100.60809	90.53863	91.11366	86.05608	56.80342	97.20639	92.73492	13.9986	14.82874	117.96313	83.47134	108.79985	89.03445	79.836	56.56301	66.18623	93.51756	84.09268	66.15439	19.16783	62.46167	20.80846	82.12148	101.30653	48.86729	49.24583
O43242	PSMD3	26S proteasome non-ATPase regulatory subunit 3	18	18	21	100	0.14279	4.89e-05	AIQLEYSEAR	113.72495	91.1665	107.77692	127.77571	113.65491	82.91959	107.16766	99.83413	77.93781	106.91386	101.62287	97.84499	87.2186	117.29922	118.85754	73.63764	14.27354	101.89732	68.87217	81.07285	75.35539	70.03322	79.36226	106.76129	94.80717	108.29749	23.51147	65.09932	55.75786	87.48744	69.1394	29.80008	20.95917	67.38728	46.89337	43.00022	18.31917	45.29689	61.33096	15.33982
O43242	PSMD3	26S proteasome non-ATPase regulatory subunit 3	18	18	21	100	0.14279	4.89e-05	AVQGFFTSNNATR	79.80485	97.13805	111.31261	16.515	83.22154	29.24897	74.39597	82.14137	89.90536	31.26952	74.25715	66.49164	77.35458	102.55372	86.64304	76.75002	61.86742	75.31857	81.38538	29.16761	63.95935	73.96754	75.41857	90.92841	74.79773	18.101	69.48357	60.96807	84.14177	79.71392	45.63667	14.71767	43.15043	69.56646	53.76711	64.03979	60.70174	56.11142	44.73398	50.09005
O43242	PSMD3	26S proteasome non-ATPase regulatory subunit 3	18	18	21	100	0.14279	4.89e-05	DGVIEASINHEK	22.09698	59.35333	47.89403	24.48592	58.62358	63.71697	58.35497	17.20871	19.45279	68.22159	101.50223	52.34191	21.71783	25.8152	59.19735	66.96464	16.55692	49.83112	53.83471	60.67536	13.79358	63.05193	64.87161	15.67211	53.72272	61.8848	74.37017	66.09116	53.69255	63.32359	62.08825	27.47615	27.87344	20.11414	69.70959	77.6149	63.61735	22.73189	20.10954	61.88029
O43242	PSMD3	26S proteasome non-ATPase regulatory subunit 3	18	18	21	100	0.14279	4.89e-05	LQLDSPEDAEFIVAK	24.92606	38.71986	33.15485	27.92673	25.34191	34.40092	30.37366	30.73127	24.23305	29.50943	29.59606	30.47892	27.72257	38.98687	33.9148	27.40131	25.51362	36.94144	23.85662	29.92672	34.02617	29.95151	32.39091	31.02164	32.89505	37.27386	32.40604	30.06095	26.2485	30.33603	32.72949	40.98681	17.61609	30.96483	25.3214	19.47411	25.01732	26.33526	21.29752	24.06928
O43242	PSMD3	26S proteasome non-ATPase regulatory subunit 3	18	18	21	100	0.14279	4.89e-05	ISDDLMQK	238.07156	14.08404	164.01543	31.16708	19.90316	15.49862	183.22137	197.52924	32.22131	28.51079	193.16864	18.07712	28.86081	24.28005	21.33744	156.4252	184.23587	165.26653	153.21068	22.17087	143.41678	22.75806	169.33838	201.61632	204.12024	140.80159	162.55382	173.8392	144.86845	231.70282	14.26062	27.77517	22.48716	31.16187	24.74549	31.77789	14.46516	130.92033	15.28533	17.27463
O43242	PSMD3	26S proteasome non-ATPase regulatory subunit 3	18	18	21	100	0.14279	4.89e-05	EQQDLEFAK	70.89941	17.28879	71.22566	65.88237	62.07814	19.02525	48.23323	51.52697	15.93107	42.01191	59.07762	14.72624	14.26955	29.80485	25.87216	16.02063	64.23124	46.561	19.13221	18.06115	84.78337	24.25715	65.52614	19.77421	31.35691	29.23196	30.96547	55.94122	35.84141	62.97813	15.59197	22.62661	31.24474	15.40725	20.15852	41.01073	24.12702	40.39453	30.91528	20.20311
O43242	PSMD3	26S proteasome non-ATPase regulatory subunit 3	18	18	21	100	0.14279	4.89e-05	HDADGQATLLNLLLR	23.15706	26.51097	21.29086	13.26681	24.70408	36.51546	33.53574	19.49528	18.34243	26.00323	26.9733	25.25961	20.47819	31.43352	18.89743	21.25975	18.57846	16.20103	21.83509	18.5634	21.73951	26.02203	22.82915	22.1357	24.53139	39.03558	26.89139	15.07255	10.19789	14.67732	15.03441	19.46756	18.85641	19.73483	19.69871	17.939	14.13828	22.00116	19.56967	18.63953
O43242	PSMD3	26S proteasome non-ATPase regulatory subunit 3	18	18	21	100	0.14279	4.89e-05	EMIDIYSTR	239.39006	230.8837	16.00015	178.67847	142.81912	172.44302	155.28078	164.51697	17.76507	158.63982	29.99338	143.83099	223.06599	234.38768	182.733	146.91898	194.16382	124.15656	166.0686	16.19658	265.60547	223.28397	218.64778	242.93439	260.94504	156.17651	217.61981	236.14778	222.31851	264.0647	241.46448	257.16357	30.7818	211.51489	193.94492	196.96239	220.76958	227.1188	27.72369	31.33178
O43242	PSMD3	26S proteasome non-ATPase regulatory subunit 3	18	18	21	100	0.14279	4.89e-05	FNQVLDQFGEK	25.74588	54.80649	16.71726	50.90854	47.98101	51.24876	35.58775	44.42596	16.3309	41.0555	24.01527	20.2544	18.23244	21.67225	68.21104	18.61793	13.83966	19.12052	34.41763	39.31096	24.55185	30.52861	66.70766	63.20172	61.27868	22.09698	20.85995	28.81957	43.62297	55.23029	19.12979	32.7286	23.40016	16.88612	14.79628	28.60613	26.77239	14.89792	23.95376	31.97221
O43242	PSMD3	26S proteasome non-ATPase regulatory subunit 3	18	18	21	100	0.14279	4.89e-05	TMTNALR	26.04606	152.28511	16.5246	63.88017	26.74642	13.83436	18.1843	307.85803	16.52131	15.22689	29.05385	20.02097	15.41383	21.92492	28.29306	14.8313	14.00102	18.90016	17.71188	16.72034	309.71405	288.97565	31.96631	21.35991	382.7952	22.35461	21.10315	28.48743	26.69638	122.49026	134.00642	20.94687	23.67299	16.64277	14.62575	28.27645	125.79105	14.72623	23.6777	32.34497
O43242	PSMD3	26S proteasome non-ATPase regulatory subunit 3	18	18	21	100	0.14279	4.89e-05	AKPPPGGGEQEPPPPPAPQDVEMK	28.6602	16.75182	15.01736	58.70897	29.43085	15.22286	73.66686	104.83315	18.17949	13.83802	26.73369	18.19483	20.29627	24.12544	75.63038	16.72477	15.40625	69.19135	14.00473	18.39849	69.67199	27.42431	96.22215	14.64628	62.53949	24.59825	69.14453	70.35201	40.75883	27.73129	17.18458	29.40059	26.04895	18.79755	68.18681	47.00666	29.8029	33.22692	21.51802	38.01584
O43242	PSMD3	26S proteasome non-ATPase regulatory subunit 3	18	18	21	100	0.14279	4.89e-05	NYLHYSLYDQAEK	24.60084	31.49507	24.5075	17.22211	28.10185	24.26866	32.09911	24.57521	14.99684	22.58288	37.62989	18.93062	20.62897	24.5209	30.30357	27.29389	18.43303	17.87085	22.85493	24.87963	31.37437	26.16079	26.48586	23.34947	23.3072	25.00146	26.14537	17.50746	18.86269	56.11151	26.37549	19.32527	26.47594	19.10568	21.69134	26.73651	23.6576	21.84035	23.83722	19.81003
O43242	PSMD3	26S proteasome non-ATPase regulatory subunit 3	18	18	21	100	0.14279	4.89e-05	LNHYVLYK	28.5929	13.85278	18.16012	31.68413	24.3376	31.25408	30.2583	22.26761	15.03337	16.73398	22.1072	22.00255	37.8788	19.95033	31.09338	20.22485	21.42421	20.77081	16.93557	17.93988	26.67091	32.16405	14.14962	30.07031	18.96286	27.10822	19.20257	22.54676	24.29207	33.36816	13.68125	14.32008	21.54097	15.54448	16.07334	31.07512	27.49659	16.18376	26.02121	23.02467
O43242	PSMD3	26S proteasome non-ATPase regulatory subunit 3	18	18	21	100	0.14279	4.89e-05	EPQLAFHQR	30.499	15.94855	19.34146	27.52339	22.53804	17.5504	15.52934	50.69221	14.69609	32.28519	24.8119	15.96375	32.68155	66.63808	24.1622	17.36692	16.39469	38.06455	20.73997	19.57891	20.72557	25.77089	27.29914	18.24131	28.92612	26.17644	24.71103	24.32819	31.26051	29.51049	16.14851	24.52803	25.46412	14.21288	21.85254	28.06279	31.71501	31.22365	13.49835	15.25508
O43242	PSMD3	26S proteasome non-ATPase regulatory subunit 3	18	18	21	100	0.14279	4.89e-05	YLYYTGR	25.45393	19.10962	16.14204	22.97054	27.00517	21.02896	14.66874	21.59664	17.60891	17.51774	29.72972	33.07805	15.7724	32.94386	23.40696	14.49413	13.68272	14.11315	17.30922	16.34022	135.056	21.94584	20.71727	21.85681	13.95999	32.31064	13.78572	29.15013	27.05578	28.66024	19.34921	20.47066	30.51122	17.02993	18.23774	23.42071	26.66805	18.11331	27.96955	22.33088
P55036	PSMD4	26S proteasome non-ATPase regulatory subunit 4	9	9	9	100	0.11678	2.97e-04	LTAFVNTLNGK	9656.16602	14265.95508	9467.99316	11626	12723.26074	9009.75684	14196.6084	11303.41992	13008.48535	12546.87891	11433.74023	10084.47266	10499.46875	9544.39258	12336.71094	10476.92969	15559.59961	10779.06934	13568.79102	13026.73633	14288.51074	13614.95605	10980.33496	12023.45996	11142.74805	7379.09668	17543.68555	15196.33301	13280.27148	10570.44531	20049.58594	17489.00977	21653.57227	16483.21289	19296.5957	17862.07227	20209.60156	28909.78711	17284.0918	26056.75586
P55036	PSMD4	26S proteasome non-ATPase regulatory subunit 4	9	9	9	100	0.11678	2.97e-04	IIAFVGSPVEDNEK	148.23122	133.26848	153.98798	171.77322	139.75436	162.19785	140.35152	168.73013	126.25243	141.34996	164.58299	130.35759	24.7195	151.29141	180.94186	124.68112	156.90408	139.9657	137.8381	103.69654	15.70002	176.05652	188.82596	203.2717	152.17258	159.6711	170.74416	146.83205	170.07529	155.61136	114.25256	123.58698	131.58318	22.89416	112.32633	131.90846	130.95465	131.13055	106.63876	126.27028
P55036	PSMD4	26S proteasome non-ATPase regulatory subunit 4	9	9	9	100	0.11678	2.97e-04	VNVDIINFGEEEVNTEK	36.65474	35.61055	41.84722	32.36504	20.2678	40.83216	31.92518	36.2875	32.81164	26.70934	34.49519	41.76051	29.38957	31.9088	28.00581	26.78903	35.14077	18.8046	27.8494	23.40311	46.46045	43.40162	42.61473	66.45567	35.82884	12.34851	40.53202	36.2663	28.05824	45.45978	27.60845	31.24828	22.89915	27.05587	24.66567	27.97774	24.66268	36.11651	33.2224	26.83651
P55036	PSMD4	26S proteasome non-ATPase regulatory subunit 4	9	9	9	100	0.11678	2.97e-04	NAMGSLASQATK	18.69629	36.78704	40.69274	71.49401	19.19902	32.8011	35.93946	42.7038	29.44378	33.01803	17.43954	37.61642	39.24438	62.14304	34.9611	36.93866	36.94826	30.47954	39.02681	27.51599	44.43752	26.93924	37.57656	43.41911	27.32202	44.49542	31.02404	36.66809	35.75599	36.88837	62.69077	40.25267	46.63388	56.15709	63.14483	15.86631	36.67141	51.60511	32.98573	33.76054
P55036	PSMD4	26S proteasome non-ATPase regulatory subunit 4	9	9	9	100	0.11678	2.97e-04	MTISQQEFGR	71.73381	56.06549	50.05721	54.93213	32.87283	22.68569	50.2034	31.36887	33.30011	30.61761	48.17019	36.89267	40.67297	42.17179	41.63375	27.86378	39.37519	31.14737	46.03321	50.7717	54.65405	15.44933	42.63996	21.82645	32.9633	18.4864	13.93813	30.07968	56.06835	46.19485	66.2319	19.72878	34.39801	53.22556	31.53321	40.03235	43.0495	37.06844	39.92943	34.41759
P55036	PSMD4	26S proteasome non-ATPase regulatory subunit 4	9	9	9	100	0.11678	2.97e-04	LQAQQDAVNIVCHSK	95.27258	72.34668	69.98255	106.59789	66.15244	21.84786	63.23135	75.17805	26.09122	68.94981	95.42924	73.10674	56.31475	19.57151	68.95576	68.19109	72.08131	58.11213	62.36035	45.00401	86.60217	87.55433	69.19795	86.36088	80.80997	62.36884	80.6274	75.75491	69.07419	68.60325	76.93914	20.48535	56.67904	26.97826	30.69879	17.90503	69.37064	30.48934	14.99304	32.93755
P55036	PSMD4	26S proteasome non-ATPase regulatory subunit 4	9	9	9	100	0.11678	2.97e-04	ITFCTGIR	27.89956	17.4345	15.42678	115.34492	28.64977	19.18559	16.97623	14.42933	16.06534	14.21529	137.25786	18.69088	14.38981	140.57655	112.47347	15.88674	123.37242	17.64453	18.97231	106.53708	124.91734	28.17199	97.31816	217.10973	110.23293	23.94542	172.46832	26.59487	176.48274	26.9953	82.54967	104.02618	69.25058	97.56624	70.28038	77.31483	29.01194	13.74789	91.73974	13.95489
P55036	PSMD4	26S proteasome non-ATPase regulatory subunit 4	9	9	9	100	0.11678	2.97e-04	NGDFLPTR	26.44193	18.39559	16.2772	23.86215	77.93532	20.24322	17.91206	13.67546	16.95095	14.99892	28.61887	13.84021	15.18306	122.91061	27.86947	15.05672	14.21382	14.66096	17.98108	16.97447	23.90555	29.72499	31.48773	21.04013	33.36433	22.69438	76.33012	80.23695	76.57063	81.54482	18.62622	21.26524	29.37116	16.3936	18.94565	24.3298	27.49619	14.50576	29.0552	32.83659
P55036	PSMD4	26S proteasome non-ATPase regulatory subunit 4	9	9	9	100	0.11678	2.97e-04	SNPENNVGLITLANDCEVLTTLTPDTGR	15.91852	24.88241	25.10145	17.6395	17.6075	22.61136	27.6226	22.01702	27.003	23.13019	15.99388	30.41257	30.14719	14.43345	17.31061	27.95537	29.61317	28.71002	23.40884	24.79702	14.84849	18.46313	19.55802	21.55841	13.71904	14.71631	13.47087	17.42953	17.57456	16.5907	28.72394	67.05042	15.58422	27.92105	22.21704	16.95143	17.83008	22.36967	14.48678	21.29309
Q16401	PSMD5	26S proteasome non-ATPase regulatory subunit 5	11	11	14	85	0.13159	1.25e-03	TIAEIFGNPNYLR	85.98839	32.90609	84.5181	65.59952	58.46557	72.06153	71.21848	61.10884	24.75123	64.93875	67.19357	33.1794	96.46455	32.81387	73.51707	30.49865	76.17293	67.21764	31.88884	25.0494	71.15712	56.84301	86.0673	67.25839	43.71473	13.48912	43.21435	44.64695	44.49829	57.17144	49.60844	21.59439	59.0939	25.59272	24.23827	48.45787	47.90867	24.40478	15.80473	19.51747
Q16401	PSMD5	26S proteasome non-ATPase regulatory subunit 5	11	11	14	85	0.13159	1.25e-03	VFTAIANQPWAQK	103.84418	19.68408	85.78757	61.22868	13.92901	97.27913	51.9806	15.67095	54.02136	24.14175	31.41319	15.48441	61.80634	66.10887	50.4056	14.23334	15.0774	24.98277	29.59083	31.34562	90.88557	30.24425	82.50215	17.20999	91.98774	23.44525	78.50471	32.03778	19.63222	67.54029	19.44035	25.0209	43.22153	22.0879	28.0843	21.86928	19.35087	24.96252	18.31256	16.20373
Q16401	PSMD5	26S proteasome non-ATPase regulatory subunit 5	11	11	14	85	0.13159	1.25e-03	LEAPLEELR	16.50013	24.00533	27.1295	121.04501	16.06807	31.06493	24.65335	31.90351	26.01267	29.4416	15.43011	91.24171	29.08453	108.9587	72.30966	28.97677	30.69514	102.7951	91.32126	25.70303	161.81483	14.85592	146.37901	20.9881	108.74612	19.22482	84.10095	15.73691	16.09818	17.05283	23.70809	20.51683	18.15416	72.03645	30.65169	15.85432	15.86748	30.44256	66.90543	32.98817
Q16401	PSMD5	26S proteasome non-ATPase regulatory subunit 5	11	11	14	85	0.13159	1.25e-03	LGPLFSLLNENHR	20.99533	18.40766	26.94311	17.01161	11.43256	16.68373	26.08503	6.61648	33.0994	10.50845	30.10713	17.59755	29.64732	15.83311	30.9167	14.85079	15.42797	14.85087	13.36778	13.44951	25.16698	4.26952	27.36406	15.96617	25.82494	24.46231	25.91297	30.70576	14.85563	21.6986	18.63208	26.10631	23.09998	32.01109	24.08902	30.93486	20.19032	23.92466	14.87983	16.90666
Q16401	PSMD5	26S proteasome non-ATPase regulatory subunit 5	11	11	14	85	0.13159	1.25e-03	FFGNLAVMDSPQQICER	19.57148	25.93886	27.81561	30.16839	16.11797	16.04901	17.84399	16.00878	25.50321	27.5714	42.54064	17.57112	25.18587	25.30421	21.59631	17.80109	14.66461	39.28643	20.02689	30.48742	26.96458	31.13326	27.64749	15.99439	28.12097	25.36454	27.9572	22.78895	24.06135	26.61952	20.13126	27.61636	25.59851	25.3744	27.519	16.61046	21.37787	27.52475	19.2634	15.7601
Q16401	PSMD5	26S proteasome non-ATPase regulatory subunit 5	11	11	14	85	0.13159	1.25e-03	MTESWFSSLSR	119.83988	16.66104	14.7424	26.34639	29.97978	15.50678	16.2231	15.09919	18.51856	13.58465	25.92035	17.86168	20.67483	24.57541	25.24162	16.62425	15.69359	83.76182	51.94679	18.74165	21.65146	26.92218	28.51871	19.05622	61.30706	25.05704	23.6543	25.41502	29.92369	28.24851	16.86993	23.47912	44.49179	19.14815	32.39598	25.2268	30.35877	32.61854	39.86634	14.60272
Q16401	PSMD5	26S proteasome non-ATPase regulatory subunit 5	11	11	14	85	0.13159	1.25e-03	ILTLSQIGR	20.75871	19.08072	21.56397	23.00298	20.21514	102.43314	19.59579	374.07343	20.70686	23.40174	30.4503	17.79813	23.11793	24.66064	31.26909	14.68343	15.55418	18.85359	133.09261	32.33683	14.68282	29.31719	27.67595	91.06689	26.1193	24.18663	25.62094	31.05574	201.78459	21.45407	18.84445	25.8121	22.83965	21.41085	24.36359	31.28746	19.96278	24.19736	15.04943	16.71613
Q16401	PSMD5	26S proteasome non-ATPase regulatory subunit 5	11	11	14	85	0.13159	1.25e-03	LLQAMEPVHVAR	27.90219	16.13863	17.4795	115.7441	25.16421	25.687	57.75659	21.7297	15.99449	17.46773	25.38282	17.96818	15.96946	25.87556	27.74968	17.67355	29.15519	17.75305	39.55593	51.08408	27.51506	21.83786	25.30438	25.50284	21.18365	25.76168	26.12824	23.13288	25.16624	25.27197	14.0369	17.76926	25.48192	15.96642	17.50487	27.74755	26.83236	17.49655	27.53781	22.46847
Q16401	PSMD5	26S proteasome non-ATPase regulatory subunit 5	11	11	14	85	0.13159	1.25e-03	GISSQPFPELHCAALK	28.17934	26.46179	19.33561	17.54212	19.55994	18.39661	22.22616	14.90772	24.3837	20.98348	26.00822	25.26102	21.84062	18.37409	16.75454	17.36167	18.17762	26.75904	20.7337	24.09345	24.59878	26.28764	24.81601	19.12082	19.33091	18.02092	19.08959	17.75345	23.669	25.07261	26.74607	24.52061	26.69189	26.12697	21.84593	17.88591	23.3298	21.69688	21.35977	19.53555
Q16401	PSMD5	26S proteasome non-ATPase regulatory subunit 5	11	11	14	85	0.13159	1.25e-03	ALHSVLQAVPLNELR	13.97343	20.27783	50.73472	21.64498	14.34917	18.42705	13.65211	17.94269	22.006	28.38247	32.36074	15.03102	24.56834	29.2035	21.2414	19.75496	18.64904	14.18955	23.59182	22.27111	18.2202	22.65563	23.99915	16.03625	27.75802	29.77583	28.10892	21.38733	14.32233	13.52054	14.19643	27.90075	31.53188	22.75416	27.26197	21.22893	14.53056	27.44925	17.77636	17.35273
Q16401	PSMD5	26S proteasome non-ATPase regulatory subunit 5	11	11	14	85	0.13159	1.25e-03	LMFNSPGFVEYVVDR	14.74716	25.74007	29.75339	17.0535	14.65106	28.32537	25.06349	24.26507	23.71866	20.98728	16.1292	24.55739	21.24494	17.87296	15.70685	26.71592	25.22031	26.01368	31.90476	30.11867	13.47284	16.7526	17.74605	29.44045	18.80368	16.21893	15.31096	15.81476	19.36901	18.2847	26.06279	15.19757	16.55318	22.93879	13.53984	17.38771	19.65063	20.29721	20.7648	23.46723
Q15008	PSMD6	26S proteasome non-ATPase regulatory subunit 6	15	15	19	100	0.17126	4.01e-12	VNEIVETNRPDSK	54.08781	51.60833	53.87566	87.60147	60.20453	60.97929	42.46487	48.62207	30.67605	64.77676	70.56667	60.51238	50.76935	50.48695	57.95756	57.75327	45.38492	42.44251	53.04301	53.15065	50.99158	46.78387	53.21079	54.34629	69.18201	47.83537	61.52129	46.5559	50.47791	63.18987	37.04374	31.93323	25.05623	33.09693	32.01307	37.41526	41.86496	28.87118	42.47981	41.71835
Q15008	PSMD6	26S proteasome non-ATPase regulatory subunit 6	15	15	19	100	0.17126	4.01e-12	GAEILEVLHSLPAVR	50.55708	56.45773	60.68743	88.05997	74.26579	99.33842	58.95553	92.94466	61.38376	50.28835	58.51516	44.24694	43.52492	39.79967	62.39115	40.32006	38.63902	37.28016	52.09475	46.97878	42.12193	36.40005	39.28154	43.56047	40.61275	59.1826	33.20218	47.40063	43.87442	57.10367	29.13696	32.89477	23.72106	32.67987	24.42101	17.13162	29.89346	23.10945	21.31512	35.58878
Q15008	PSMD6	26S proteasome non-ATPase regulatory subunit 6	15	15	19	100	0.17126	4.01e-12	RLDEELEDAEK	96.7257	106.29163	33.76085	71.72925	101.51797	96.21863	82.39771	71.2487	47.7141	98.69454	78.98217	75.95981	102.97437	37.99082	118.80919	32.66686	74.25128	82.47818	58.34252	65.41599	40.92563	70.84798	41.19085	87.97469	104.22388	62.31362	99.41551	86.82777	66.59792	87.46202	67.3069	67.3158	52.84042	48.65178	47.03225	62.99168	70.75896	24.47702	53.51447	68.53979
Q15008	PSMD6	26S proteasome non-ATPase regulatory subunit 6	15	15	19	100	0.17126	4.01e-12	DNNMAPYYEALCK	106.49279	95.18092	105.27307	88.84962	102.44328	96.82343	82.48254	98.19765	15.70022	93.23214	93.89326	86.65138	117.98158	29.37297	94.13745	78.00686	83.56976	81.60876	81.88444	77.37841	87.57595	118.18174	97.2454	86.83479	96.798	78.18131	98.23333	106.16385	77.39851	101.42336	17.25189	77.58594	61.43521	69.28304	62.7277	56.18159	65.1916	20.31536	62.27244	14.27942
Q15008	PSMD6	26S proteasome non-ATPase regulatory subunit 6	15	15	19	100	0.17126	4.01e-12	SLIEEGGDWDRR	29.02242	51.69195	67.81654	83.70294	39.03925	49.61201	56.97694	15.01006	40.24436	74.63235	56.19148	43.57193	20.55279	69.81981	25.3915	75.44864	42.06115	16.96187	19.73587	55.4225	47.01621	67.32175	28.68804	19.16937	23.22113	42.55746	68.22974	54.44113	51.65353	64.66194	43.78616	30.66456	35.38881	28.13148	31.96501	20.61065	21.03581	33.55868	20.05346	31.00787
Q15008	PSMD6	26S proteasome non-ATPase regulatory subunit 6	15	15	19	100	0.17126	4.01e-12	DELMAAVR	21.64668	209.56485	19.88298	160.73604	190.9624	28.54592	185.90309	218.72722	13.73073	193.92009	169.49646	159.65332	198.17822	191.22937	13.71182	329.42313	95.37528	161.51401	141.67345	163.56679	228.53476	14.62473	200.90442	180.89253	222.87862	192.91354	175.53569	226.2505	110.36075	186.1171	138.21167	17.40878	111.31781	116.74094	17.59823	130.31387	156.00131	17.71912	28.48985	26.88166
Q15008	PSMD6	26S proteasome non-ATPase regulatory subunit 6	15	15	19	100	0.17126	4.01e-12	PLENLEEEGLPK	76.8672	70.10336	59.67178	83.46416	59.39695	16.38326	18.51545	75.01508	71.34887	65.16168	28.77154	84.91164	54.61504	78.29983	78.56104	15.54018	67.23431	56.60924	72.25286	75.06067	86.15074	116.37939	26.15015	55.36541	65.30729	89.0779	70.52406	53.2221	21.43475	61.84414	52.40526	27.31819	50.04237	20.23045	42.45179	23.87721	21.12757	22.86333	19.99393	17.69148
Q15008	PSMD6	26S proteasome non-ATPase regulatory subunit 6	15	15	19	100	0.17126	4.01e-12	QYLFSLYECR	26.07312	15.23968	61.00959	28.80069	45.916	66.09956	47.75647	13.48471	50.69117	37.85408	40.89625	50.61068	56.44044	44.35938	55.69307	45.75996	47.75566	47.58192	15.39433	16.73771	63.22857	30.14546	42.39344	33.08086	34.89541	69.22014	32.33621	29.72521	42.6574	25.22806	18.8897	32.31783	46.12474	17.10075	14.61057	28.24711	27.11267	14.71094	23.65312	32.37858
Q15008	PSMD6	26S proteasome non-ATPase regulatory subunit 6	15	15	19	100	0.17126	4.01e-12	IHAYSQLLESYR	27.9282	15.99715	51.10338	102.81262	74.56062	63.09219	48.20261	63.8569	16.14441	55.177	52.47937	17.46135	70.9974	72.93228	70.30852	17.4964	41.88581	41.07825	47.57322	61.31231	40.23664	52.63146	50.11335	48.38464	57.34918	61.87435	45.74854	47.94854	44.72431	45.13558	15.98413	46.41156	53.04004	46.51576	41.99493	45.60229	63.04812	45.50839	40.637	40.36232
Q15008	PSMD6	26S proteasome non-ATPase regulatory subunit 6	15	15	19	100	0.17126	4.01e-12	NWQYQETIK	18.40648	26.71095	50.44452	16.43196	53.27136	24.273	55.76144	23.63498	36.39192	49.5116	48.16696	50.01922	32.36261	58.94143	68.51002	26.04165	24.56541	45.20598	35.02949	39.76919	65.70097	47.37072	18.21915	23.35364	59.74261	58.77414	61.53721	59.83494	46.29118	51.60218	26.7576	18.43863	16.72946	29.97289	20.69615	16.11612	19.14036	20.83832	13.49507	22.85786
Q15008	PSMD6	26S proteasome non-ATPase regulatory subunit 6	15	15	19	100	0.17126	4.01e-12	SLIEEGGDWDR	19.67244	24.72571	21.87836	17.75311	59.57809	25.94244	49.6778	57.86481	30.98106	20.16021	15.49358	31.53158	20.40771	67.38215	15.08788	27.81193	26.25497	25.02357	33.21365	31.35429	32.13171	42.6184	54.19904	28.28026	18.06266	47.06364	59.68694	15.19153	43.96501	19.03483	25.03571	37.51819	23.88974	30.63457	19.36431	36.38557	43.70128	19.49734	31.34898	26.02879
Q15008	PSMD6	26S proteasome non-ATPase regulatory subunit 6	15	15	19	100	0.17126	4.01e-12	IGLFYMDNDLITR	13.48554	14.5279	30.4432	22.42807	25.41488	17.78365	21.11678	17.31621	21.23765	29.40932	29.31175	15.57483	23.71052	23.41876	22.0099	19.06519	17.99789	20.119	22.76809	21.49349	18.87939	23.47529	24.86741	22.54926	26.78882	28.30858	19.31695	22.1611	13.82225	29.94357	14.71005	26.92657	30.43092	25.00506	28.24828	21.99698	14.02322	28.44234	18.41949	16.74685
Q15008	PSMD6	26S proteasome non-ATPase regulatory subunit 6	15	15	19	100	0.17126	4.01e-12	FLLSLPEHR	15.81142	25.05095	28.3112	17.52082	15.39739	29.76829	25.7272	30.57187	24.92691	115.19044	16.10221	23.36705	30.35139	124.50227	16.53519	122.97308	29.41394	24.75276	23.25135	100.32248	19.27699	15.50302	136.26202	21.90229	13.81196	18.42238	19.51486	16.42237	15.42625	121.22327	24.74076	19.66047	17.39641	28.11018	31.9868	16.5449	15.20518	31.76856	19.7583	31.61126
Q15008	PSMD6	26S proteasome non-ATPase regulatory subunit 6	15	15	19	100	0.17126	4.01e-12	VYQGLYCVAIR	15.06289	32.29228	23.71634	13.59329	18.38052	14.31294	21.55171	14.69931	29.75631	25.73755	20.23493	19.57462	26.65289	22.42257	65.19015	21.29517	20.10303	20.73543	25.43118	24.0075	16.14836	49.90917	30.43838	14.87639	109.39907	21.99158	23.29572	56.92256	47.47313	19.50701	32.69714	30.07606	20.76684	28.77792	26.7954	13.85969	18.15107	26.61257	16.55156	15.19906
Q15008	PSMD6	26S proteasome non-ATPase regulatory subunit 6	15	15	19	100	0.17126	4.01e-12	LDEELEDAEK	13.77218	23.56242	32.50322	18.62959	33.29773	25.929	29.53661	26.62894	21.71202	14.20726	14.76464	26.827	19.44758	16.36088	18.98354	29.18502	25.62035	28.41789	14.03815	21.45357	22.13132	18.75017	16.80214	26.94974	17.21286	16.0464	16.99798	18.85402	33.36014	14.2335	28.40412	16.60214	15.15275	20.99813	14.7912	18.9947	32.88206	14.69028	22.6839	27.53427
P51665	PSMD7	26S proteasome non-ATPase regulatory subunit 7	7	7	10	100	0.14035	1.96e-03	DTTVGTLSQR	195.7149	216.75034	236.14363	283.65088	334.32291	258.33615	238.19814	256.36108	251.40126	247.00008	242.1852	217.59773	229.7412	276.6272	330.93411	244.72739	285.94507	239.6646	210.35771	253.36214	283.62433	254.3047	332.59805	286.61377	326.35831	283.31335	371.78439	292.22205	297.08191	332.87897	261.43094	190.93781	176.36583	222.27948	211.93419	237.17943	280.86942	251.89355	224.66177	217.02286
P51665	PSMD7	26S proteasome non-ATPase regulatory subunit 7	7	7	10	100	0.14035	1.96e-03	NDIAINELMK	274.30338	241.34142	611.85999	366.70685	223.39421	15.65056	192.10025	188.20612	195.83815	28.79029	495.08917	248.8745	276.15256	318.81235	348.25607	211.67683	179.30125	204.93013	161.85614	245.20782	18.48201	281.74258	351.80905	16.26667	232.90552	251.04701	268.32477	21.69464	343.63528	223.61656	301.31549	229.83533	361.84012	421.60266	27.65369	140.26195	251.71707	27.84366	18.03178	213.57689
P51665	PSMD7	26S proteasome non-ATPase regulatory subunit 7	7	7	10	100	0.14035	1.96e-03	VVGVLLGSWQK	29.37261	17.16822	14.65313	738.80377	869.89374	1000.28571	755.80127	947.86987	18.63138	928.30634	770.23828	17.75353	943.31158	910.13806	713.62921	16.72552	15.7892	16.75965	19.97401	1076.08008	634.16382	612.3089	702.4502	659.34436	732.47705	25.20969	23.79841	597.04871	714.61584	932.33966	16.76778	23.62216	26.69645	676.82355	440.91278	25.07405	667.44952	32.42103	20.99612	814.94324
P51665	PSMD7	26S proteasome non-ATPase regulatory subunit 7	7	7	10	100	0.14035	1.96e-03	SVVALHNLINNK	38.58723	49.26888	15.9283	27.85926	50.1167	21.33696	16.09717	44.96864	17.86682	48.9702	25.41302	41.92085	33.42023	35.46936	42.09872	17.69725	17.89366	35.14927	17.45974	39.02572	40.75603	37.81219	47.26865	25.46783	47.49171	42.53959	32.74878	48.10993	48.1865	39.73561	35.04811	17.7421	30.95809	15.97179	25.72761	23.11059	29.5359	16.00481	32.76323	29.00119
P51665	PSMD7	26S proteasome non-ATPase regulatory subunit 7	7	7	10	100	0.14035	1.96e-03	IVGWYHTGPK	29.44373	13.45247	18.70051	53.40842	23.63432	30.35093	69.51596	29.55316	47.20443	17.23193	21.46837	22.65728	16.29883	24.64255	63.43878	20.82667	61.60247	21.38888	30.78919	36.73497	99.69952	77.01755	63.19736	29.20137	18.41489	19.75352	63.13528	21.89523	38.97987	22.26949	32.98578	14.7462	20.9185	15.09529	64.01496	44.80448	28.3148	16.66534	59.49314	23.70981
P51665	PSMD7	26S proteasome non-ATPase regulatory subunit 7	7	7	10	100	0.14035	1.96e-03	VVVHPLVLLSVVDHFNR	26.53486	24.32697	19.47407	18.90645	10.84281	22.10661	18.60194	12.3275	26.40022	24.79151	24.75121	15.84447	17.42838	14.31277	16.05981	11.59414	14.60624	19.61864	12.00295	26.71826	9.37372	11.02041	12.18513	18.44198	11.57027	16.53096	14.40009	18.68139	8.77841	25.67483	19.62815	21.2153	24.11726	27.29778	22.8786	18.54304	9.71289	14.58013	24.57779	20.81777
P51665	PSMD7	26S proteasome non-ATPase regulatory subunit 7	7	7	10	100	0.14035	1.96e-03	TFEHVTSEIGAEEAEEVGVEHLLR	17.92359	23.21529	25.42227	22.18125	18.40554	22.4668	35.14393	23.01491	23.37676	23.42581	21.44847	19.43818	22.48888	23.6398	48.80789	20.5102	23.92094	18.35	20.63134	18.02813	28.20644	18.6991	19.80798	22.22346	21.8236	24.10309	23.16051	17.65229	31.13032	27.17305	18.35889	21.34452	25.52459	23.07781	22.50099	27.45335	18.63821	22.65557	22.98847	22.25818
P48556	PSMD8	26S proteasome non-ATPase regulatory subunit 8	5	5	5	100	0.16859	1.47e-04	ILFFNTPK	247.8407	240.31583	209.11305	305.51917	279.44754	285.22787	258.51004	263.68442	244.33034	283.17731	241.59123	256.25305	242.89357	284.29333	322.48441	240.842	242.50603	251.52733	222.28377	283.49399	246.95229	362.12939	308.63101	239.40981	296.10834	246.17706	301.07751	293.23584	254.25694	338.83548	155.92978	153.31056	156.87177	253.80057	213.0554	162.05457	210.45027	167.06409	182.82631	204.35336
P48556	PSMD8	26S proteasome non-ATPase regulatory subunit 8	5	5	5	100	0.16859	1.47e-04	ILFTEATR	14.6554	388.93826	345.84991	16.23983	428.08286	24.56017	421.52203	375.15826	349.40955	465.42371	462.94839	338.83484	341.9538	388.54059	15.93703	25.73715	27.26341	336.31622	300.53854	455.30338	13.67028	361.2334	18.00612	23.62994	14.90145	405.06357	391.33157	16.04652	19.08927	18.02061	26.44473	277.1228	16.92739	30.3275	20.45415	15.92768	19.36681	20.59467	33.11332	23.12829
P48556	PSMD8	26S proteasome non-ATPase regulatory subunit 8	5	5	5	100	0.16859	1.47e-04	VAEFHTELER	22.35144	32.43576	19.25605	46.4523	42.85558	29.4753	38.23523	28.70054	14.17777	24.13601	20.849	23.33037	15.82861	33.71233	40.59034	21.44538	22.71713	22.02429	19.8965	19.02252	17.67992	33.036	15.00352	28.3589	46.8954	34.35201	34.38117	33.1963	22.90952	28.42465	28.25857	15.18427	20.31499	14.65979	17.04334	26.80115	23.24261	17.16042	27.59154	22.81335
P48556	PSMD8	26S proteasome non-ATPase regulatory subunit 8	5	5	5	100	0.16859	1.47e-04	QQLILAR	24.78577	19.62476	17.36483	22.36757	25.45225	370.40836	324.15192	360.70319	15.72189	262.82272	30.53116	21.03898	17.55252	20.86404	325.96704	333.20255	33.07925	273.28601	16.85486	269.99854	25.5029	31.71119	13.52996	22.44601	14.33632	21.27294	20.08204	283.30731	223.64148	267.20078	243.2802	19.93331	22.52752	16.25641	15.36943	29.71423	373.34125	236.48296	24.88165	225.5966
P48556	PSMD8	26S proteasome non-ATPase regulatory subunit 8	5	5	5	100	0.16859	1.47e-04	HPVSLEQYLMEGSYNK	16.46328	29.54545	25.92124	14.85705	16.81705	58.59224	23.55537	21.13979	27.22519	28.13036	18.51372	21.39446	119.88416	20.51527	15.13933	23.27498	21.972	22.66319	68.53617	26.23947	56.85901	19.22928	33.26823	13.61098	42.95063	20.12094	29.71408	18.15279	72.61743	17.84771	29.91588	32.87222	58.82741	62.29965	29.28656	15.14822	17.11968	29.08674	18.09035	20.44472
O00233	PSMD9	26S proteasome non-ATPase regulatory subunit 9	6	6	6	100	0.20752	2.36e-05	EEIEAQIK	279.86691	352.25134	238.17671	30.40182	282.91333	182.95456	149.73253	109.48782	127.32724	199.87625	306.23303	21.11207	212.06403	20.79181	247.91071	157.05589	164.77628	130.83336	74.90169	17.21382	241.51599	233.00797	226.58748	247.9108	213.55324	196.3533	155.98259	133.8992	137.65028	212.21527	219.70415	13.74052	153.86272	164.46082	196.86292	218.4525	106.84074	89.31357	94.81173	153.13736
O00233	PSMD9	26S proteasome non-ATPase regulatory subunit 9	6	6	6	100	0.20752	2.36e-05	GLLGCNIIPLQR	27.55711	62.22932	15.61849	67.34912	54.77669	59.25436	73.01005	57.50411	16.26498	60.18763	65.74516	57.22343	74.45589	58.04383	57.05955	68.856	74.20548	51.69821	56.93992	17.69036	77.58581	71.24024	76.07356	64.15594	54.13617	50.80674	55.13254	58.50854	49.21852	66.37447	72.32167	70.59284	25.04637	52.50795	47.92075	51.35461	74.24878	13.91874	70.09669	74.69953
O00233	PSMD9	26S proteasome non-ATPase regulatory subunit 9	6	6	6	100	0.20752	2.36e-05	GIGMNEPLVDCEGYPR	64.26723	57.31566	58.69752	68.76913	14.5024	51.91153	36.61584	58.55576	55.10183	43.6537	62.93064	48.5642	63.78635	65.24757	62.69744	59.76392	51.3358	50.69099	28.42089	48.73698	18.02769	60.54747	52.37938	17.91843	47.87822	51.15044	59.95885	55.62775	14.47527	13.66492	54.92707	24.03164	34.40976	42.4712	26.97392	46.55214	18.58579	27.15923	17.58853	34.18597
O00233	PSMD9	26S proteasome non-ATPase regulatory subunit 9	6	6	6	100	0.20752	2.36e-05	ANYDVLESQK	23.3633	43.5752	34.34829	14.91816	36.92642	24.7388	35.55485	26.03052	23.10009	24.11328	60.97554	27.44373	29.44972	15.99321	43.00945	23.64256	31.29586	29.07119	19.79744	20.97146	33.47246	34.47011	28.6516	44.81938	38.77982	33.28938	23.05289	29.6343	21.86308	21.78592	29.45857	16.73997	14.81223	31.91925	40.46191	19.43136	39.3037	15.02799	34.27604	26.91551
O00233	PSMD9	26S proteasome non-ATPase regulatory subunit 9	6	6	6	100	0.20752	2.36e-05	PLNVTVIR	802.38837	18.15937	20.52272	24.17006	21.24078	16.54023	18.64958	16.98673	13.8502	22.27176	28.97996	16.93872	30.80045	25.91183	29.75921	15.42841	16.34334	17.94321	32.07536	13.68534	13.97384	27.90156	26.33958	15.87692	27.26117	25.41377	26.92085	29.55617	678.92505	22.54257	17.93452	27.12172	23.99845	33.25616	23.18716	29.7767	20.97562	23.02895	14.32274	17.56424
O00233	PSMD9	26S proteasome non-ATPase regulatory subunit 9	6	6	6	100	0.20752	2.36e-05	QVEEALHQLHAR	22.36581	17.70967	20.01449	24.78382	31.11368	16.09328	11.53282	17.41807	19.21897	21.72021	28.26229	17.21074	21.45679	25.50491	29.02225	15.82019	16.75835	17.49886	32.88985	14.03285	13.62779	27.2106	25.6873	15.48374	24.2425	26.05911	27.60446	28.82423	21.82098	23.11499	17.49038	27.81042	27.5384	2.23271	22.61294	24.30744	21.50826	22.45866	20.35419	18.01025
P62333	PSMC6	26S proteasome regulatory subunit 10B	15	15	18	100	0.10649	1.6e-06	EVIELPLTNPELFQR	102.82612	97.44501	142.20676	144.56355	93.92271	129.64905	147.12805	161.3864	152.31615	183.54301	133.62862	110.11482	83.2714	138.81641	142.5184	121.61905	85.9586	37.48034	84.33694	157.56569	145.28955	100.67284	164.98593	93.61143	109.62013	121.71684	102.73186	122.64183	100.09875	20.68531	124.02231	63.07795	99.50111	171.08542	120.67027	32.45024	119.02492	82.20775	114.24734	90.97933
P62333	PSMC6	26S proteasome regulatory subunit 10B	15	15	18	100	0.10649	1.6e-06	ALQSVGQIVGEVLK	57.73824	56.53405	13.56108	51.35893	60.51371	71.74693	44.25735	23.3832	52.08334	22.75176	59.6395	47.21503	35.42249	66.67525	49.44065	58.75549	47.36042	33.31345	37.44396	34.13607	52.49094	42.12285	56.83396	62.31441	59.71483	24.87761	49.3205	28.79115	21.60908	44.18602	26.63205	30.00873	28.84627	31.24286	33.98738	32.83161	32.2459	40.25945	50.76189	32.2496
P62333	PSMC6	26S proteasome regulatory subunit 10B	15	15	18	100	0.10649	1.6e-06	NVCTEAGMFAIR	100.08054	16.67168	110.03728	147.22772	82.81998	85.50403	82.14368	96.09429	15.36243	115.66538	84.57016	83.42961	97.88297	145.47501	101.98582	87.79066	81.1073	89.97395	77.37353	99.42908	108.97453	106.355	113.26453	109.86128	106.53603	98.92452	108.5592	106.41599	29.9046	119.26164	86.68271	23.46413	26.6187	89.25009	20.90469	71.24298	84.71724	32.63937	67.68507	86.98094
P62333	PSMC6	26S proteasome regulatory subunit 10B	15	15	18	100	0.10649	1.6e-06	AVASQLDCNFLK	30.92018	96.79195	122.88104	113.63808	81.5491	82.18669	95.13383	100.79906	88.33764	15.7111	102.61031	106.67016	112.33933	104.4959	107.06039	110.15801	91.77698	80.68612	87.6961	81.17042	110.29414	91.86925	126.80534	84.96473	85.34312	93.83631	106.29341	77.72305	93.65652	31.95591	31.4107	67.85929	78.88486	91.22928	57.34042	13.53509	64.23502	16.24525	79.7331	24.89873
P62333	PSMC6	26S proteasome regulatory subunit 10B	15	15	18	100	0.10649	1.6e-06	IHIDLPNEQAR	99.94169	14.67993	63.52117	29.90193	53.03211	16.15437	66.82483	75.76385	13.52709	84.48639	65.42368	57.27816	57.41631	74.26872	49.67202	18.86775	55.28919	64.82485	51.93343	80.99075	80.70142	52.18045	76.24067	16.79031	46.3607	28.43857	72.98258	75.15173	72.92343	87.2852	66.62347	61.28472	52.33878	62.13725	45.59571	47.37119	58.18053	55.93817	14.66486	72.27296
P62333	PSMC6	26S proteasome regulatory subunit 10B	15	15	18	100	0.10649	1.6e-06	VALDMTTLTIMR	14.02504	13.96906	44.99745	31.42361	46.76804	15.37209	39.15103	41.75183	31.95827	61.53362	21.73231	18.22591	50.4385	50.88231	53.332	19.82792	56.53429	19.30673	23.67895	30.55717	38.1416	35.79787	41.58255	15.97724	47.73331	38.25873	45.97807	42.18881	14.37522	32.06387	24.94019	39.03385	37.44983	33.50179	37.67347	35.24904	35.61077	39.19084	33.43869	28.90175
P62333	PSMC6	26S proteasome regulatory subunit 10B	15	15	18	100	0.10649	1.6e-06	ADHDFVVQEDFMK	52.75558	39.70994	42.47476	63.44106	37.73201	42.82701	34.4489	51.66154	28.43211	39.80905	55.54847	45.61878	38.6853	55.98906	55.8824	26.55587	35.21626	27.15309	31.68465	40.62075	33.50045	45.47152	54.18921	38.63002	35.55408	43.33461	43.60365	49.16298	43.55989	42.52298	34.73689	43.71801	44.15984	42.09135	41.00562	37.16719	42.28101	32.21102	38.15038	41.37275
P62333	PSMC6	26S proteasome regulatory subunit 10B	15	15	18	100	0.10649	1.6e-06	MIMATNRPDTLDPALLRPGR	117.32849	23.93802	86.6421	19.19405	108.67776	21.75316	130.29919	21.00205	25.97813	35.09304	24.38161	109.0947	97.78617	22.00284	122.91389	21.54837	34.39252	27.60375	22.22463	123.86991	25.6021	90.10985	139.17847	127.92059	33.06358	39.9787	122.34357	98.56314	153.65202	25.29144	80.18369	72.89484	80.98953	117.29667	74.08809	82.83464	79.19556	74.8577	82.63419	83.99811
P62333	PSMC6	26S proteasome regulatory subunit 10B	15	15	18	100	0.10649	1.6e-06	GCLLYGPPGTGK	27.43637	17.72884	17.39924	112.28126	74.51229	75.86132	65.96378	14.18977	16.33656	63.82145	72.5714	14.36071	76.46259	30.56347	26.85934	64.49021	14.74838	62.38731	18.65732	80.95438	23.03909	28.64761	75.41516	96.33362	77.75109	23.54787	36.61619	81.2821	28.12141	100.29286	17.95111	22.06499	28.3066	15.79941	19.65816	25.2448	35.54371	13.97999	30.14792	13.72321
P62333	PSMC6	26S proteasome regulatory subunit 10B	15	15	18	100	0.10649	1.6e-06	DHQPCIIFMDEIDAIGGR	18.79637	29.70346	14.5429	19.72909	15.74796	5.40289	17.83459	26.28288	11.28661	11.57245	19.09274	25.47643	30.86266	17.22997	8.83722	23.41805	15.5229	24.05021	19.60945	32.62325	30.88186	27.1216	15.87652	20.22833	16.37715	18.54332	15.75564	19.15317	20.97969	12.05724	18.25835	7.63196	18.60371	33.33085	4.06999	14.16798	21.28472	18.73894	30.12957	13.0008
P62333	PSMC6	26S proteasome regulatory subunit 10B	15	15	18	100	0.10649	1.6e-06	TLMELLNQMDGFDTLHR	32.8616	26.95498	21.72659	133.30324	27.27485	25.91501	16.08916	23.16264	21.70031	19.05726	23.35802	17.93235	19.43709	25.8833	19.90356	19.45734	20.60279	12.881	20.24164	21.44201	31.04755	18.66113	21.97841	26.36399	16.41417	22.85141	28.23075	20.51956	29.63559	32.69371	19.52252	17.11557	23.97202	16.04126	15.86731	19.91525	20.95252	24.37984	23.78325	17.5449
P62333	PSMC6	26S proteasome regulatory subunit 10B	15	15	18	100	0.10649	1.6e-06	VVSSSIVDK	17.27532	28.15663	24.91418	15.58987	16.02654	30.98464	37.41361	11.78329	25.94544	22.95763	17.64346	22.44974	23.23948	19.55093	17.18146	24.42301	23.05576	23.78105	29.16652	27.53372	81.63616	18.32538	19.41211	32.20441	20.56903	14.82693	13.99689	17.29949	17.70666	16.71541	28.50965	13.89323	18.10725	25.09235	30.73111	15.8954	17.9641	22.20278	18.98265	21.45314
P62333	PSMC6	26S proteasome regulatory subunit 10B	15	15	18	100	0.10649	1.6e-06	MIMATNRPDTLDPALLR	31.87614	15.25953	20.2148	6.10909	7.80611	16.79217	18.36977	16.48597	14.06117	21.9376	23.73995	16.68458	31.26961	26.30653	29.31272	18.15111	17.13497	17.674	21.67647	20.46298	13.76418	8.79027	25.94439	17.45323	27.67642	25.80088	27.33092	23.27713	21.60474	22.88594	15.45084	25.63556	24.36399	13.59884	22.83926	29.32994	33.14707	22.68344	14.10785	15.94391
P62333	PSMC6	26S proteasome regulatory subunit 10B	15	15	18	100	0.10649	1.6e-06	EVDPLVYNMSHEDPGNVSYSEIGGLSEQIR	14.42068	13.5858	29.84606	32.31007	22.81575	14.95034	32.84376	18.51698	31.08146	27.5022	21.13606	18.74006	27.83984	30.13822	20.58261	20.38726	13.95888	15.64387	24.34693	22.98394	20.21519	21.95298	14.38379	15.53889	23.28893	30.72887	19.08876	20.72401	15.39545	13.95329	13.75614	28.79377	17.55317	30.0595	26.41645	32.94328	14.99565	26.59793	15.84589	17.90814
P62333	PSMC6	26S proteasome regulatory subunit 10B	15	15	18	100	0.10649	1.6e-06	EMFNYAR	16.20836	23.5211	26.55423	18.66041	16.64419	21.37429	29.2213	20.81247	25.52567	24.46888	15.11885	32.17274	28.49784	13.6438	18.31248	29.57333	21.63179	30.37165	24.76366	25.83318	15.70786	19.5317	20.68997	20.56473	32.19767	13.91119	32.6047	18.43828	86.60455	15.68303	30.38638	20.93921	14.73161	26.3935	23.50288	18.30173	16.8546	23.66434	15.32522	20.12815
P62191	PSMC1	26S proteasome regulatory subunit 4	15	15	19	100	0.14135	9.79e-06	VVGSELIQK	359.86462	348.2847	377.03357	444.29584	370.23114	308.11118	319.73038	440.12436	14.0518	295.17413	417.66437	338.68597	279.0105	456.68436	394.79224	322.4971	369.07419	252.63722	366.72809	294.45609	323.23163	342.73056	370.45703	347.52805	419.22934	279.91977	357.48087	406.69934	338.08109	22.87068	314.39694	245.20654	260.78186	296.91061	238.06384	280.77451	21.28093	378.50125	256.26773	261.95126
P62191	PSMC1	26S proteasome regulatory subunit 4	15	15	19	100	0.14135	9.79e-06	AVANQTSATFLR	97.90365	85.98866	100.06727	100.41708	91.68426	83.50751	88.29948	89.86471	69.75601	70.40752	108.82413	92.69594	107.17867	95.28512	100.14516	71.04826	93.73962	81.18545	94.37131	71.36813	112.22466	111.19839	74.49146	122.26601	78.50325	64.84596	75.25498	79.90262	73.87276	74.25983	79.50469	58.097	29.88788	88.79807	71.73605	22.39664	13.77297	74.25236	59.84289	70.39965
P62191	PSMC1	26S proteasome regulatory subunit 4	15	15	19	100	0.14135	9.79e-06	IETLDPALIRPGR	292.73846	147.12991	232.39217	256.76682	166.39317	145.11267	142.86772	167.64572	162.14674	205.36871	209.65236	172.89857	200.92525	273.77066	115.18948	174.82198	196.92691	174.36166	187.12091	86.26679	203.19957	220.65871	271.6579	313.68747	218.619	119.60268	141.59778	163.86407	160.68608	27.07014	114.3576	22.4997	74.19608	149.16418	136.39667	164.12607	121.07414	176.35046	30.74188	13.99358
P62191	PSMC1	26S proteasome regulatory subunit 4	15	15	19	100	0.14135	9.79e-06	YEPPVPTR	147.45049	180.70842	259.04321	218.24118	140.27385	183.18718	156.13853	112.17378	26.56957	267.9787	184.68346	167.42207	132.52771	186.4743	226.99432	148.00711	115.52175	84.7239	159.75932	26.88966	194.51299	216.46704	234.68956	216.46346	183.46663	131.45996	205.68086	184.94406	207.94536	160.51057	29.19251	155.86488	158.12509	27.47289	160.26505	126.16322	143.12119	182.47406	179.35643	139.3781
P62191	PSMC1	26S proteasome regulatory subunit 4	15	15	19	100	0.14135	9.79e-06	DLLEPGCSVLLNHK	23.8211	44.45241	52.46056	26.39645	23.19734	33.0199	55.47797	29.57388	23.94258	21.37008	41.70254	46.77261	42.10525	68.61516	58.43069	39.87038	42.12513	44.66883	61.39223	36.72531	55.30082	60.554	70.68803	56.26708	61.92428	30.96013	51.23374	65.98586	23.24082	47.77814	17.20843	18.88411	26.20902	35.78353	22.24841	62.73735	40.49498	22.09661	21.7533	39.32448
P62191	PSMC1	26S proteasome regulatory subunit 4	15	15	19	100	0.14135	9.79e-06	DDLSGADIK	27.31756	18.8245	16.38654	23.31846	26.60224	88.53835	14.89091	82.70569	17.34618	109.18729	113.11721	13.52486	15.53707	32.45232	23.76149	14.71366	89.76917	85.78056	111.61524	105.7271	27.70153	107.58423	21.03106	135.21483	93.57897	31.82855	13.58003	23.59937	125.36504	137.68573	88.40961	20.78072	30.05598	16.77583	69.89703	81.5387	121.61437	18.38766	75.57579	96.32581
P62191	PSMC1	26S proteasome regulatory subunit 4	15	15	19	100	0.14135	9.79e-06	ESVELPLTHPEYYEEMGIKPPK	15.50855	64.22807	28.8641	16.54379	31.16035	29.19807	32.22632	141.69316	24.44943	31.32403	45.59657	23.8234	21.89949	18.42362	21.9187	27.23541	36.27635	25.23616	22.80596	24.1584	42.10619	31.77832	93.38369	22.33003	35.84994	18.0695	24.40608	35.76667	67.5765	16.02804	25.22393	19.28386	17.06318	23.64553	34.75096	46.54456	29.04037	32.38898	37.33306	31.00574
P62191	PSMC1	26S proteasome regulatory subunit 4	15	15	19	100	0.14135	9.79e-06	AICTEAGLMALR	30.31602	32.43834	19.25452	13.53069	167.00659	130.39291	21.18842	28.70282	14.1789	170.58034	20.85066	23.32851	15.82987	18.81639	32.96718	21.44367	151.68034	22.02254	142.55028	19.021	28.27821	14.16247	173.22417	273.19028	17.88504	119.12138	165.87447	21.26524	22.91134	21.62873	32.03668	15.18306	20.31661	14.66095	17.04198	32.94783	128.92986	17.15906	151.24863	24.41223
P62191	PSMC1	26S proteasome regulatory subunit 4	15	15	19	100	0.14135	9.79e-06	LPLVTPHTQCR	25.29684	17.45902	14.8054	36.46432	29.88836	15.4595	38.86969	16.02618	18.46209	33.15944	27.51496	44.57986	23.20105	20.46218	43.41349	37.00977	38.42269	16.93382	36.36203	16.07593	18.0233	42.148	27.58526	17.59724	27.75031	25.16377	25.26618	25.70139	25.37351	35.17377	90.20226	25.28549	26.45388	17.59177	22.48139	25.33461	25.42554	17.98875	21.2143	16.08518
P62191	PSMC1	26S proteasome regulatory subunit 4	15	15	19	100	0.14135	9.79e-06	APQETYADIGGLDNQIQEIK	23.18922	20.97591	14.70584	38.79085	29.64255	23.0827	42.79636	23.70581	19.32863	15.95914	32.63319	30.135	17.31276	55.99284	21.32438	32.78379	42.89216	37.60942	36.23286	14.88638	24.8603	48.71812	38.86782	23.99139	15.32335	14.28494	15.13206	31.99699	29.18451	31.45926	32.45949	18.64933	13.48939	18.6931	16.61508	15.11788	32.1312	16.50172	25.48103	29.02661
P62191	PSMC1	26S proteasome regulatory subunit 4	15	15	19	100	0.14135	9.79e-06	VAEEHAPSIVFIDEIDAIGTK	22.93378	25.53989	20.45373	25.4132	20.27174	26.03275	18.58689	17.8604	19.64075	22.19689	18.41395	17.6478	21.92769	27.24455	18.90909	25.67734	17.18393	17.8829	21.50129	40.87915	29.24084	43.10229	47.44773	25.04674	24.77453	26.72087	18.04604	18.78008	33.34942	23.702	17.87423	18.18069	25.23275	20.3085	23.10921	24.92473	22.05446	22.95154	20.87108	18.46762
P62191	PSMC1	26S proteasome regulatory subunit 4	15	15	19	100	0.14135	9.79e-06	VHAVIGVLMDDTDPLVTVMK	27.51088	16.06135	11.94572	27.69009	18.10549	20.40377	10.62625	17.87003	17.0854	15.50316	25.27278	23.58592	15.30349	31.96444	14.54629	17.58533	17.73607	8.88728	17.48679	17.45843	25.21814	25.38843	25.63407	25.67503	23.23772	27.88371	17.93112	25.22708	27.51106	27.53674	16.08547	17.90121	29.60412	16.52363	16.09043	24.16758	27.51893	16.0766	28.86148	18.00753
P62191	PSMC1	26S proteasome regulatory subunit 4	15	15	19	100	0.14135	9.79e-06	IEFPLPDEK	23.2697	16.03512	19.23704	27.3748	22.66038	17.64567	17.48125	18.12201	14.77586	212.25975	24.94659	15.87757	32.85895	27.64361	27.8949	17.27316	16.30618	16.81913	20.628	19.47321	32.52032	26.15362	24.6895	18.34032	29.08313	27.11227	28.72007	27.70458	22.70285	24.04917	16.81098	24.3956	25.60235	14.29003	21.73456	155.54623	22.3775	21.58627	33.3323	18.73812
P62191	PSMC1	26S proteasome regulatory subunit 4	15	15	19	100	0.14135	9.79e-06	DYLLMEEEFIR	23.55974	16.23499	19.00022	27.03779	22.94282	17.86561	17.26604	18.34789	14.96003	20.6195	25.25752	15.6821	33.26851	27.98816	27.55149	17.06052	16.10544	16.61208	20.37406	19.23348	32.11997	25.83165	24.38555	18.56892	29.44563	27.4502	29.07804	27.36351	22.98582	24.34892	16.60403	24.09528	25.92146	14.46814	21.46699	87.25328	22.65641	116.70081	32.92196	18.97168
P62191	PSMC1	26S proteasome regulatory subunit 4	15	15	19	100	0.14135	9.79e-06	MTLADDVTLDDLIMAK	21.35583	22.77669	10.86512	19.27226	32.18736	25.06434	22.178	27.42211	20.98799	18.57107	14.27229	27.75246	18.79906	15.81529	13.89856	30.19182	28.50163	29.39822	14.52242	13.70943	22.89479	14.82391	15.703	26.05105	16.63886	18.32911	16.43115	13.99404	21.88904	13.75886	23.06225	17.17487	14.64746	20.2979	15.30145	19.64996	22.2073	15.19705	23.46643	26.52046
P17980	PSMC3	26S proteasome regulatory subunit 6A	18	19	23	100	0.11914	3.15e-06	VDILDPALLR	406.13571	480.72385	394.65726	513.67871	342.33389	399.74939	355.15509	464.03891	276.4158	352.15091	338.83609	306.63892	372.90891	369.01712	489.65677	352.14035	389.52176	255.98006	327.04163	422.40909	392.92493	408.96005	456.78214	535.38715	356.05496	327.52332	418.61053	401.15549	368.31393	455.20123	328.86844	327.83029	246.00995	216.49124	264.30295	281.51147	241.33405	389.6394	284.91418	300.4035
P17980	PSMC3	26S proteasome regulatory subunit 6A	18	19	23	100	0.11914	3.15e-06	GVLMYGPPGTGK	236.49753	257.94064	230.78944	299.84918	252.65141	267.83551	226.44394	256.19901	226.53577	289.91632	280.77521	231.37248	327.8064	220.40851	225.08131	249.17497	241.90111	234.10121	214.54324	237.62616	315.92191	265.71478	250.60493	242.30421	239.93982	214.42058	253.95653	274.59866	216.17311	286.53015	224.20296	221.06761	194.94835	195.5881	175.82298	217.08299	227.81938	217.85571	203.49019	217.48582
P17980	PSMC3	26S proteasome regulatory subunit 6A	18	19	23	100	0.11914	3.15e-06	MNVSPDVNYEELAR	205.6088	184.75949	179.52199	183.92055	180.84116	194.19788	131.55153	172.03305	140.49117	193.47365	185.52423	155.86076	166.54494	195.27657	192.10854	172.55199	153.11665	155.7617	141.45129	170.7652	176.80809	184.49431	191.50748	240.09384	164.54253	246.27072	160.6812	168.86899	172.40768	177.02415	147.25099	128.50667	120.85842	135.21939	127.91943	132.51862	141.55969	118.06186	130.46867	108.77744
P17980	PSMC3	26S proteasome regulatory subunit 6A	18	19	23	100	0.11914	3.15e-06	IEFPMPNEEAR	256.17978	263.35873	248.06737	284.78357	212.4673	231.65359	257.00067	191.96732	29.18575	222.55266	216.8028	213.63391	228.96471	239.79204	264.77515	161.92999	213.25757	158.44736	180.28717	263.86258	242.99454	247.59695	255.27243	198.67215	285.17041	184.18988	289.88977	227.80467	195.62083	220.34615	26.56074	211.52286	117.19716	184.82628	203.61179	221.42139	169.55606	13.73691	154.86046	215.32886
P17980	PSMC3	26S proteasome regulatory subunit 6A	18	19	23	100	0.11914	3.15e-06	DSYLILETLPTEYDSR	43.78332	16.27052	82.08389	87.20732	56.28928	24.89031	50.12619	15.46159	39.47058	72.63033	70.16155	17.44302	33.34132	30.27559	57.54527	46.32016	16.07027	16.46653	20.32957	40.96817	64.44753	55.8796	70.29031	18.60956	31.47011	65.87367	63.0244	38.65685	53.88719	40.43881	59.87263	60.36359	25.63763	14.4998	47.91989	44.32644	57.62304	37.73645	33.95132	28.96645
P17980	PSMC3	26S proteasome regulatory subunit 6A	18	19	23	100	0.11914	3.15e-06	FENLGIQPPK	122.55221	133.28465	32.92136	111.89954	109.81797	136.22516	105.22348	97.77056	109.20058	30.33599	23.31389	16.98949	30.70842	160.4218	137.1833	18.48281	124.58326	64.1986	95.15306	105.23802	198.00755	143.68884	160.56822	17.14	120.18134	87.72978	154.29768	130.85158	100.04797	77.86945	189.17451	127.87331	130.77922	33.15679	116.81377	29.86594	114.80103	91.79986	14.36567	108.70592
P17980	PSMC3	26S proteasome regulatory subunit 6A	18	19	23	100	0.11914	3.15e-06	LAGPQLVQMFIGDGAK	32.40219	19.3374	25.79305	22.69763	32.86932	26.66747	25.47719	17.11056	15.73994	29.76278	28.01468	24.65896	27.12415	27.84912	22.27443	18.83877	25.19179	18.69371	22.4977	21.23823	32.01993	19.35514	25.16629	16.81613	32.45478	28.39491	27.22116	22.42745	30.62293	26.27271	14.88684	26.60679	21.32435	20.13916	28.58779	20.50327	23.58787	34.42428	14.98917	33.37802
P17980	PSMC3	26S proteasome regulatory subunit 6A	18	19	23	100	0.11914	3.15e-06	MSTEEIIQR	55.35399	50.70818	47.10103	62.96848	54.47501	57.30805	47.77168	64.65718	31.20605	57.49696	62.29323	42.93578	49.41953	48.38043	66.88008	47.18838	53.66353	44.71138	46.03748	50.12656	57.41718	63.32527	51.01675	49.03527	60.91733	55.34494	56.56195	66.54607	54.0105	59.91827	43.5808	38.16821	44.66192	44.75459	41.11628	43.96875	51.74901	37.90372	45.77005	46.16104
P17980	PSMC3	26S proteasome regulatory subunit 6A	18	19	23	100	0.11914	3.15e-06	EKAPSIIFIDELDAIGTK	22.78885	14.62374	21.09367	13.74191	31.14978	16.09253	15.99768	23.69591	13.47532	22.89137	36.90353	17.40996	29.96677	25.21047	23.91886	18.94025	23.1798	18.4424	12.99271	16.34151	14.36259	23.19654	27.07235	28.28015	26.52329	24.72589	26.1193	36.34933	15.34291	26.25396	14.80709	26.7501	25.64725	11.56793	23.83223	30.60509	13.93131	13.72713	14.72121	13.65105
P17980	PSMC3	26S proteasome regulatory subunit 6A	18	19	23	100	0.11914	3.15e-06	AMEVDERPTEQYSDIGGLDK	15.96113	46.97683	35.38818	35.15406	29.82211	25.43678	32.67836	43.66328	30.26701	32.49998	15.81	52.95609	35.58886	37.78115	35.36413	46.9389	32.53521	38.25911	23.70977	38.85192	48.14912	35.5235	41.9076	40.57988	40.56123	44.14488	44.47074	32.45244	32.35823	24.40415	27.62082	46.92258	36.90076	40.10411	34.06681	40.8656	50.7755	27.86104	32.63343	25.71485
P17980	PSMC3	26S proteasome regulatory subunit 6A	18	19	23	100	0.11914	3.15e-06	AVCVEAGMIALR	36.7719	17.30903	19.56171	25.35747	30.40981	24.24689	27.37051	32.35117	18.78419	21.22885	27.62292	17.6091	20.97138	28.96659	24.3229	27.94686	17.14624	27.29864	13.55389	14.35766	32.96775	26.65308	24.8346	15.13346	37.1424	26.66228	29.60791	30.06394	22.32605	19.80603	17.09471	28.45413	26.91541	26.19443	31.93787	31.1533	22.00609	21.95058	20.82532	18.42712
P17980	PSMC3	26S proteasome regulatory subunit 6A	18	19	23	100	0.11914	3.15e-06	QTYFLPVIGLVDAEK	29.8225	32.97514	15.01015	33.04667	100.74363	22.61473	13.64015	23.22521	148.42114	102.54568	129.88058	30.75859	16.96177	14.26962	92.37923	21.09459	22.34554	32.58262	85.75326	18.71136	25.37474	20.40697	19.26455	106.06119	18.18101	137.01671	14.82528	87.1999	86.26923	58.82166	32.56683	14.9359	32.81202	18.31413	16.9589	80.00087	61.15902	16.84319	61.45282	59.57032
P17980	PSMC3	26S proteasome regulatory subunit 6A	18	19	23	100	0.11914	3.15e-06	QIQELVEAIVLPMNHK	25.16879	33.27917	26.29877	35.53952	36.80304	29.37555	28.72057	25.66505	24.47017	42.61541	16.21368	32.90475	23.75879	24.99464	47.42897	32.73164	24.04901	19.81961	22.96799	15.96587	27.53506	27.27383	34.95573	27.91349	44.77905	41.64869	32.91382	41.94126	31.73095	37.52935	23.00946	26.02457	36.92065	17.46842	15.33727	29.65204	30.75808	20.6875	26.00489	25.50698
P17980	PSMC3	26S proteasome regulatory subunit 6A	18	19	23	100	0.11914	3.15e-06	APSIIFIDELDAIGTK	27.2207	17.8693	15.81152	24.56494	13.44561	19.66407	28.66527	33.28576	16.466	14.56981	32.11529	19.15702	14.74868	22.91371	27.07215	15.50017	14.63244	18.08457	18.51066	17.4744	20.68824	28.87458	26.33268	20.43818	32.40981	23.36277	22.05488	27.25813	27.90035	26.33844	31.48866	21.89154	24.7406	15.92459	13.99462	25.04636	28.30601	14.09076	29.91093	13.61533
P17980	PSMC3	26S proteasome regulatory subunit 6A	18	19	23	100	0.11914	3.15e-06	LKPGDLVGVNK	17.04398	29.16005	415.56247	703.2301	16.59768	32.08884	23.86669	32.95507	26.87006	28.50215	18.27222	21.67723	24.06766	20.24767	15.33942	29.93186	31.70687	22.96272	25.06388	26.55021	17.88294	14.38189	13.57677	33.35208	21.30205	19.85848	535.22339	15.23476	16.62879	17.6149	22.9516	21.19308	18.75253	25.98657	29.67363	15.34843	16.39048	29.47117	18.32945	13.72481
P17980	PSMC3	26S proteasome regulatory subunit 6A	18	19	23	100	0.11914	3.15e-06	LLDSEIK	13.6086	14.39653	21.42658	30.49057	20.34476	15.84249	19.47095	16.27016	32.93623	23.25265	22.39734	17.68473	29.50116	24.81877	31.06987	19.23917	18.16213	18.73347	22.97586	21.68963	14.58927	29.1304	261.79492	16.46616	26.11118	24.34172	25.78522	21.9607	20.38289	21.59163	202.70325	27.17229	22.98609	31.85328	24.20836	31.08812	20.09079	24.04319	14.95355	16.82331
P17980	PSMC3	26S proteasome regulatory subunit 6A	18	19	23	100	0.11914	3.15e-06	TMLELLNQLDGFQPNTQVK	43.4677	20.74793	24.66052	22.37312	18.52347	22.83182	22.40973	23.44816	18.3534	26.76221	20.3923	20.35392	33.12112	22.59695	22.79819	57.52147	20.90337	21.56094	26.44364	24.96328	26.5785	21.18047	20.17845	23.73064	23.77367	22.16261	23.47689	19.99475	18.55819	19.65872	21.00806	19.93826	20.92835	18.48994	17.76342	22.81159	25.78039	17.64222	17.21051	19.45036
P17980	PSMC3	26S proteasome regulatory subunit 6A	18	19	23	100	0.11914	3.15e-06	GATELTHEDYMEGILEVQAK	27.63264	15.95665	17.53572	27.50972	25.27003	16.04185	16.84399	18.8304	15.99974	23.3786	25.14207	17.54209	26.06819	25.26214	26.87802	17.46004	17.50273	15.40183	17.69338	17.5571	31.33482	25.20022	23.78946	16.11776	25.41978	28.17208	29.84274	25.14935	23.5903	24.98925	15.95945	27.71741	25.14738	16.04815	17.86779	27.51072	23.25223	20.79936	28.00203	19.4706
P43686	PSMC4	26S proteasome regulatory subunit 6B	17	18	21	100	0.07904	1.32e-03	ILSTIDR	473.11798	31.98492	426.48425	458.12387	378.67728	492.40771	444.92499	28.30162	416.61292	411.26553	361.71564	363.25906	421.50821	582.71735	500.78235	401.47586	257.71777	359.50797	167.94203	400.25058	28.67908	433.07471	492.76669	577.42914	599.44812	397.10672	486.17709	468.97632	592.71198	483.60626	310.48785	323.55408	303.97729	372.4393	340.33548	425.70029	430.58173	480.38928	304.23611	301.51501
P43686	PSMC4	26S proteasome regulatory subunit 6B	17	18	21	100	0.07904	1.32e-03	AQDEIPALSVSR	199.00723	158.78702	187.47655	170.94812	135.68205	178.67741	201.00955	172.70395	145.52806	133.66217	130.69273	152.18466	164.21967	193.36314	179.17082	119.10326	179.55508	154.16707	188.29616	181.86464	231.3174	138.79643	186.87918	188.29221	160.35432	168.205	148.78644	143.90717	121.69911	149.92299	23.97211	171.98778	195.42546	173.78067	134.58147	18.90415	163.7556	14.62025	22.57577	25.51388
P43686	PSMC4	26S proteasome regulatory subunit 6B	17	18	21	100	0.07904	1.32e-03	GVLMYGPPGCGK	455.57025	561.74506	492.94846	825.34216	492.68982	61.3496	567.81372	578.94122	600.41132	589.3761	591.80756	455.40588	615.93494	565.73511	521.62677	526.23175	560.89685	505.97574	429.14188	526.49689	432.02847	563.29517	561.14117	437.05789	426.82986	341.10971	714.46686	470.85513	382.2012	570.10687	429.79224	432.65045	400.68158	440.66724	358.73975	401.03629	452.95914	21.3155	375.88498	479.49133
P43686	PSMC4	26S proteasome regulatory subunit 6B	17	18	21	100	0.07904	1.32e-03	EAVELPLTHFELYK	108.0426	75.30898	31.76387	37.63519	25.52315	40.46498	100.18218	73.77312	20.08766	74.60412	73.85917	73.09724	33.30335	40.31783	86.65636	25.95068	28.11589	71.37222	29.66157	32.69058	30.79147	31.84327	30.4846	34.96871	35.16844	87.22701	33.97802	26.91558	65.80049	82.04816	38.60257	32.9655	21.91741	63.04671	69.62197	68.3899	21.50491	25.15316	51.23096	17.76592
P43686	PSMC4	26S proteasome regulatory subunit 6B	17	18	21	100	0.07904	1.32e-03	ADTLDPALLRPGR	76.68664	87.69192	90.30051	162.53651	69.83881	104.65649	106.01685	84.81093	78.09665	77.40793	86.42767	92.45975	93.70819	134.28964	118.25133	97.78735	98.25211	82.55061	88.13738	86.46899	122.77803	114.15376	170.82889	18.55151	90.42477	88.20507	129.10326	81.82372	116.6695	117.61224	88.53928	94.6807	82.495	113.99989	87.45676	91.55225	92.8402	118.28366	71.25768	120.74475
P43686	PSMC4	26S proteasome regulatory subunit 6B	17	18	21	100	0.07904	1.32e-03	LIFSTITSK	16.40495	23.80638	309.14709	352.45676	244.31343	374.2948	28.87113	305.85785	25.83527	24.17566	325.25671	31.7872	362.05026	361.28867	273.43515	23.19252	285.97043	30.00769	27.69704	26.14651	234.32816	204.2225	267.38647	13.65938	32.5882	14.07991	33.00016	18.21733	258.92157	295.51669	30.02224	185.51781	14.91029	233.39078	23.22124	188.83849	17.05903	298.5542	246.81546	195.99892
P43686	PSMC4	26S proteasome regulatory subunit 6B	17	18	21	100	0.07904	1.32e-03	QIGIDPPR	26.75803	14.8027	211.7448	29.65089	26.0065	13.45164	249.01042	32.51941	201.53999	15.66012	23.62316	20.5906	17.93475	246.84819	210.64522	18.92697	179.11433	140.16318	187.59357	68.7089	24.95938	31.03535	32.8758	32.13232	20.2632	210.42961	223.08603	228.59937	266.61011	199.2495	186.1906	33.27185	23.01809	253.86378	183.69601	29.08096	26.33526	15.14521	127.35019	31.45017
P43686	PSMC4	26S proteasome regulatory subunit 6B	17	18	21	100	0.07904	1.32e-03	LQQELEFLEVQEEYIK	29.52767	16.47319	14.57618	36.59698	14.95558	38.70114	16.04019	39.01186	18.72973	33.34723	56.83434	17.6603	20.91059	24.85566	24.95702	16.81382	15.87255	16.67164	20.07945	18.95537	21.40734	26.61863	26.76454	24.39221	29.87766	25.34278	11.53897	25.12847	30.26493	18.13407	16.67972	23.74686	26.83739	19.36651	32.03072	24.94237	30.70496	32.25077	20.88586	14.76924
P43686	PSMC4	26S proteasome regulatory subunit 6B	17	18	21	100	0.07904	1.32e-03	EFLHAQEEVK	17.21318	24.97926	25.00413	17.57111	17.67603	22.69937	27.51551	33.12079	27.10811	23.04051	16.05613	50.71957	30.26453	14.48963	17.24349	27.84698	29.49836	28.59871	19.19697	24.70088	14.79092	52.6298	19.48219	31.64367	13.77244	30.98477	13.94654	17.36195	17.64297	16.65528	28.61257	19.71689	15.64488	28.02973	22.13091	17.23337	17.89948	22.28294	14.43061	21.37597
P43686	PSMC4	26S proteasome regulatory subunit 6B	17	18	21	100	0.07904	1.32e-03	MNLSEEVDLEDYVARPDK	31.51107	18.41815	13.65871	23.83048	32.35838	16.7371	15.03057	49.84041	19.98783	31.24825	110.10878	16.5487	22.31517	26.52524	23.38615	51.74886	16.93873	15.62228	21.42821	20.22862	54.10423	24.94318	26.42235	17.65543	25.21232	27.04508	25.53104	23.54681	32.29785	30.48976	15.62985	25.34196	28.64008	20.66737	49.29293	48.09773	45.40992	30.22081	63.83261	15.76131
P43686	PSMC4	26S proteasome regulatory subunit 6B	17	18	21	100	0.07904	1.32e-03	ENAPAIIFIDEIDAIATK	18.91434	25.71673	29.78041	17.06898	14.63777	28.29968	27.06231	29.06362	23.69715	32.31843	16.11457	24.57968	21.22567	17.85675	17.39328	26.74017	25.24321	26.0373	31.93373	30.14602	20.27736	16.30754	112.84383	29.41375	63.38537	34.30641	18.5521	17.27461	14.6652	15.53487	97.37891	15.21137	16.53817	22.91798	13.55213	17.4035	14.45504	13.45966	20.78366	30.05173
P43686	PSMC4	26S proteasome regulatory subunit 6B	17	18	21	100	0.07904	1.32e-03	PQTGLSFLGPEPEDLEDLYSR	20.66962	23.53284	20.82285	18.65301	21.22542	32.65975	22.91427	26.54099	10.38992	19.1876	14.74611	25.22869	14.63759	17.39918	14.35998	29.2217	27.58582	23.81634	14.05579	32.94362	24.46922	15.31605	16.22431	26.9159	17.19125	17.74016	16.74704	14.45863	21.18571	19.99969	23.82788	16.62301	18.7864	13.55672	18.4301	14.35155	21.49373	18.55671	29.83657	25.66831
P43686	PSMC4	26S proteasome regulatory subunit 6B	17	18	21	100	0.07904	1.32e-03	VVGSEFVQK	28.74064	16.79884	14.97533	26.1276	184.23621	15.26558	16.47943	14.86432	18.23051	13.79929	26.80872	18.14391	20.35324	24.19315	25.64045	16.36567	15.44949	17.12818	19.54425	18.45013	21.99356	27.34756	28.96931	19.35732	22.99567	24.66729	220.19295	25.81659	29.45824	27.80912	17.13648	23.11391	26.12206	18.85031	32.90785	25.62539	29.88655	33.13392	21.4578	14.37558
P43686	PSMC4	26S proteasome regulatory subunit 6B	17	18	21	100	0.07904	1.32e-03	AQDEIPALSVSRPQTGLSFLGPEPEDLEDLYSR	20.16907	20.97431	19.91029	22.34958	23.06875	19.05996	21.54051	24.41364	22.76184	25.72417	20.95464	24.12303	25.41219	18.91022	21.51809	22.174	23.48895	22.77258	18.56772	15.67769	18.81332	19.25388	19.04545	18.33805	17.97422	23.49961	18.20144	21.37128	19.67775	21.73658	20.7146	25.07891	20.41792	23.5357	17.62239	21.92	19.39574	26.59874	18.35503	164.74527
P43686	PSMC4	26S proteasome regulatory subunit 6B	17	18	21	100	0.07904	1.32e-03	MEEIGILVEK	20.46184	27.62505	31.22031	15.88823	13.96266	26.99448	28.37078	22.21923	22.60422	13.64649	17.75679	25.76813	20.24673	17.03318	18.23425	25.17994	26.67315	47.51965	21.08479	22.33515	21.25779	17.09602	16.13895	24.15285	15.23121	16.70579	17.69647	83.12012	13.98883	14.81839	27.28299	17.8285	15.77542	21.86099	13.01231	18.24497	13.78836	14.11045	21.78856	28.66572
P43686	PSMC4	26S proteasome regulatory subunit 6B	17	18	21	100	0.07904	1.32e-03	ELLKPNASVALHK	31.18733	31.53208	19.80791	13.91958	22.31299	28.6541	32.38328	24.28811	13.78277	15.57652	20.26814	23.99899	15.38761	18.29069	20.81314	22.05998	23.36818	22.65549	18.47225	19.56768	24.26429	19.51392	18.4215	27.56881	44.51895	14.63583	15.50376	20.67113	37.1675	32.23201	31.14164	15.61944	19.749	14.25136	17.53178	13.65203	29.99154	16.10609	28.38229	25.11386
P43686	PSMC4	26S proteasome regulatory subunit 6B	17	18	21	100	0.07904	1.32e-03	ISGADINSICQESGMLAVR	14.60894	33.2957	23.00161	32.73187	18.95166	14.75768	45.57969	15.15606	30.68093	24.96191	20.86369	18.98471	27.48108	23.11931	33.35376	20.65341	19.49719	20.11053	24.66478	23.28399	15.66171	31.27172	29.52107	15.33865	24.32323	22.67493	24.01959	20.45695	18.98718	20.11315	13.57887	29.16967	21.41213	29.67213	25.98787	33.37335	18.71507	25.81056	16.05275	15.67134
P35998	PSMC2	26S proteasome regulatory subunit 7	20	20	23	100	0.13141	1.25e-08	GVLLFGPPGTGK	383.52814	342.14337	395.98306	497.31387	300.20465	368.26978	312.40469	359.01904	277.27094	373.95474	309.10611	313.2869	304.15173	414.68259	335.67691	291.44235	350.14572	337.59213	282.73743	335.07587	372.34949	341.42798	436.51733	408.83633	356.80673	387.91885	384.63983	297.67911	366.59647	353.0813	262.2406	278.47916	292.92542	328.53574	302.15262	254.33476	251.55464	293.02856	247.14604	309.71674
P35998	PSMC2	26S proteasome regulatory subunit 7	20	20	23	100	0.13141	1.25e-08	IEFSLPDLEGR	225.65256	160.11076	185.5085	182.88023	172.59476	203.69293	161.36559	130.58408	152.40074	191.30428	119.04083	165.59509	110.34231	182.27849	164.20384	128.71992	137.21065	94.3379	191.20953	260.06085	166.9247	142.60924	207.06755	192.30653	133.91371	200.86491	89.12936	154.26952	138.11781	151.31554	121.93059	134.23885	109.53395	158.89116	124.51699	118.42831	142.33905	22.06094	104.69166	129.35213
P35998	PSMC2	26S proteasome regulatory subunit 7	20	20	23	100	0.13141	1.25e-08	INELTGIK	862.40546	865.05011	14.48043	933.62024	30.52214	679.85547	1049.49792	17.75564	18.85358	142.32619	992.09973	1064.22009	21.04885	960.81287	1438.03418	16.12679	1269.34924	256.57599	930.37286	1197.58081	1282.31287	1163.89111	1116.91199	1182.77429	1412.67346	1066.7782	1398.22021	1200.60413	1345.46875	1239.89771	1217.90002	28.3494	1353.48438	1438.26025	1517.00305	1026.51367	21.9251	32.03892	1268.15906	18.3593
P35998	PSMC2	26S proteasome regulatory subunit 7	20	20	23	100	0.13141	1.25e-08	ELFEMAR	189.49164	15.3172	195.26051	28.65492	26.91041	321.93634	166.82559	197.37222	316.69473	18.78595	224.39494	19.89897	18.55811	298.12946	179.25896	154.27277	200.6292	46.52173	212.36475	16.22471	438.24158	175.57399	278.19196	184.31113	175.19832	30.12941	303.6879	214.83188	207.0233	190.39488	208.26779	167.56291	23.81813	228.58621	137.03024	154.61183	203.168	128.55435	216.79091	20.82336
P35998	PSMC2	26S proteasome regulatory subunit 7	20	20	23	100	0.13141	1.25e-08	QVEDDIQQLLK	17.35203	34.49953	40.80727	19.228	36.79203	32.66882	25.87416	25.17406	27.35571	39.33697	32.5672	33.45833	23.98318	34.85497	52.52674	25.41767	37.72779	31.92484	23.83709	27.03008	36.34573	39.04235	33.65331	34.85079	29.94228	43.31021	31.51102	37.78891	34.8571	17.93328	38.47032	21.57612	22.8995	32.19817	29.14683	15.07595	31.33697	28.94796	18.00404	19.80456
P35998	PSMC2	26S proteasome regulatory subunit 7	20	20	23	100	0.13141	1.25e-08	VLMATNRPDTLDPALMR	144.96855	198.88774	107.27655	182.0827	98.87931	92.36633	105.48495	175.62769	13.50928	149.56226	153.04022	117.9025	30.0423	133.07262	148.45334	80.2734	104.98236	162.34894	111.58661	136.48123	14.32648	28.60568	141.3436	192.34625	123.53056	110.58972	111.8158	147.22612	20.75678	121.91652	18.38711	93.90775	23.40773	133.81163	23.77231	30.52814	20.45931	23.61011	14.68419	17.1319
P35998	PSMC2	26S proteasome regulatory subunit 7	20	20	23	100	0.13141	1.25e-08	ALDEGDIALLK	106.39683	99.89666	94.55007	105.30482	89.78466	96.36032	131.17398	87.60839	76.15154	142.65134	94.40462	103.24992	87.25552	98.85363	93.87916	76.2445	98.2622	97.58868	87.54964	86.85546	113.83597	87.08186	100.87895	97.09605	78.20193	102.10558	81.30203	85.11086	23.43421	163.04343	69.01115	70.92073	68.45517	90.7089	68.77229	74.00394	59.41273	17.43407	63.60026	72.16673
P35998	PSMC2	26S proteasome regulatory subunit 7	20	20	23	100	0.13141	1.25e-08	VIGSELVQK	430.91837	430.92236	460.20804	518.45721	13.71944	399.17499	370.55472	17.15525	369.11093	365.88409	30.94055	15.72095	23.49013	27.92186	461.38382	357.89624	15.30773	365.54672	372.90033	31.82445	406.18097	319.55899	394.92435	16.95104	26.53982	28.46907	448.1572	367.62143	13.69377	404.74457	14.84806	25.40311	30.14806	21.75557	303.58069	22.20336	13.89287	28.70919	296.00803	16.59118
P35998	PSMC2	26S proteasome regulatory subunit 7	20	20	23	100	0.13141	1.25e-08	DFLEAVNK	139.7126	18.85612	128.63486	105.44631	114.8966	160.54691	101.73667	130.7672	19.10686	28.13343	26.63677	23.76344	109.27504	115.83803	120.24194	113.19583	23.22899	113.91891	111.02779	105.0023	39.17557	68.78386	21.4417	104.47852	110.7502	133.54985	97.11417	88.07426	93.75716	27.51391	19.76943	63.72019	62.38811	16.80402	24.27759	78.44247	63.90784	24.52414	23.07762	21.24345
P35998	PSMC2	26S proteasome regulatory subunit 7	20	20	23	100	0.13141	1.25e-08	QTLQSEQPLQVAR	102.60014	87.23254	97.76503	115.97394	85.9201	112.4701	90.20228	113.15437	45.76032	96.20329	102.64208	98.81161	91.21134	101.4587	96.83231	80.27578	94.22879	97.78471	78.35686	92.52814	148.17433	112.12225	129.75142	115.07885	101.56869	91.43022	121.32838	112.16393	92.63888	76.7293	84.29569	82.58036	81.20557	90.73515	63.76055	66.64542	82.78851	96.74787	49.25512	58.38423
P35998	PSMC2	26S proteasome regulatory subunit 7	20	20	23	100	0.13141	1.25e-08	FDDGAGGDNEVQR	82.22762	60.55643	82.79291	105.4703	81.08855	79.40364	63.22718	66.58213	50.80969	98.4384	81.87241	70.13702	66.56057	89.43954	70.87582	56.56847	57.40649	55.60743	101.11731	80.61497	70.69335	75.19706	76.57913	87.64093	63.77521	78.34068	75.41918	75.60287	84.32086	90.0232	55.50754	57.55818	49.00919	50.30502	44.33867	54.51343	55.7415	66.25668	59.8866	59.3821
P35998	PSMC2	26S proteasome regulatory subunit 7	20	20	23	100	0.13141	1.25e-08	SVCTEAGMFAIR	14.79409	25.31077	161.72203	17.34275	14.4067	27.85295	171.99376	28.60483	23.32307	111.80823	15.86019	24.97391	20.89061	17.57487	150.17813	25.9807	27.5214	26.45491	84.49317	23.04545	20.60259	245.8555	136.34726	293.71796	18.49007	110.79835	18.25924	115.11316	14.4337	98.91042	84.18035	18.39548	75.75896	22.55621	73.78158	17.68263	80.32688	13.67554	21.117	79.45103
P35998	PSMC2	26S proteasome regulatory subunit 7	20	20	23	100	0.13141	1.25e-08	FVNLGIEPPK	229.53593	198.9846	284.24573	18.9705	16.37213	275.8172	304.30304	33.10139	25.10843	24.87549	14.87172	32.70737	299.72644	169.30309	18.61679	30.06476	31.84765	232.69704	230.73834	26.6681	15.96889	14.31832	13.51675	20.22858	31.67137	210.29665	32.07174	331.34988	273.45474	15.42667	22.85014	21.28717	14.49081	25.96207	23.89344	18.60586	16.46325	24.05758	15.57989	13.78575
P35998	PSMC2	26S proteasome regulatory subunit 7	20	20	23	100	0.13141	1.25e-08	ESDTGLAPPALWDLAADK	29.67637	20.44995	15.08406	21.465	28.89929	22.50392	13.70732	55.78346	18.84398	16.36959	31.81494	30.91005	16.87866	52.48232	36.57726	13.54415	67.03734	32.74306	16.17474	15.26925	58.85566	36.24215	40.45756	54.5507	14.93913	73.33949	47.53154	21.72359	28.95345	30.67044	32.7272	19.12897	32.65124	18.22439	17.04241	21.88567	28.53852	16.92613	26.13637	23.89714
P35998	PSMC2	26S proteasome regulatory subunit 7	20	20	23	100	0.13141	1.25e-08	EVVETPLLHPER	16.04905	21.53667	45.91365	112.42239	16.00894	85.84636	81.00105	16.11768	25.28959	41.32981	23.74955	89.53455	25.14182	25.52593	76.21681	22.34524	23.67035	56.13244	27.07818	98.07034	104.73868	17.94585	27.86761	18.82972	78.0055	25.61637	25.37598	46.69016	70.47301	16.11458	17.929	22.89629	25.93983	25.21243	27.52463	17.71343	15.99389	27.5189	21.14671	41.78608
P35998	PSMC2	26S proteasome regulatory subunit 7	20	20	23	100	0.13141	1.25e-08	TDACFIR	556.76843	784.83826	14.73453	25.70746	29.99579	15.51507	16.21444	15.10725	1118.10632	13.5774	27.24685	1013.59247	20.68587	24.58854	25.22814	16.40977	747.07874	16.85275	13.74096	14.55583	21.6399	26.9078	28.50348	949.59729	739.9881	25.07043	23.66694	25.40145	29.93968	28.2636	16.86092	28.84686	26.54897	19.15838	32.37869	25.21333	30.37498	32.60112	21.11275	14.61052
P35998	PSMC2	26S proteasome regulatory subunit 7	20	20	23	100	0.13141	1.25e-08	VLMATNRPDTLDPALMRPGR	26.8448	14.75485	16.67512	29.74705	26.14186	20.35671	36.84555	20.90623	17.04598	18.09624	23.54679	13.76305	17.87678	31.89071	24.17995	54.22951	20.11439	14.57922	15.90017	16.84308	28.18937	90.18924	75.91296	32.02845	20.19769	31.27773	91.65952	78.97685	26.19086	27.74402	14.57215	33.37976	29.53583	16.55672	18.84002	24.19416	25.81552	94.29607	28.89322	21.617
P35998	PSMC2	26S proteasome regulatory subunit 7	20	20	23	100	0.13141	1.25e-08	ACLIFFDEIDAIGGAR	31.11696	31.60338	19.76322	13.88817	22.36345	28.7189	21.74821	24.23331	13.81394	18.21118	20.31397	23.94485	15.42241	84.17508	13.62923	22.01021	23.31546	22.60437	18.43057	19.52353	29.02532	19.55805	15.39869	27.63115	17.42468	18.69133	17.64495	83.40038	22.32161	21.072	31.21206	15.5842	19.79366	14.28358	17.49223	59.21646	29.92388	17.6124	28.31825	25.05719
P35998	PSMC2	26S proteasome regulatory subunit 7	20	20	23	100	0.13141	1.25e-08	FVVDLSDQVAPTDIEEGMR	25.6808	15.42363	16.31057	28.4572	27.09738	14.01589	15.83998	19.99973	16.7381	18.91647	24.61407	19.76166	18.68705	42.06982	27.92661	18.16501	19.24222	18.65537	15.21073	16.11276	23.95456	23.69814	22.37147	13.48503	21.11317	22.64794	21.38007	25.10347	27.04669	70.63116	15.23265	31.9324	23.98362	17.30716	14.43632	27.91022	24.69615	14.5355	23.37103	20.67968
P35998	PSMC2	26S proteasome regulatory subunit 7	20	20	23	100	0.13141	1.25e-08	TMLELINQLDGFDPR	32.92447	19.24427	32.45561	22.80747	13.61779	17.48782	14.38533	17.02815	20.88436	29.90682	30.71132	15.83829	23.3161	27.71499	22.38223	14.55863	78.38176	14.95164	30.2671	32.06199	19.19876	23.87241	25.28808	16.82546	26.34319	28.25815	26.67621	22.53599	13.59232	31.85734	14.95889	25.59272	29.9247	21.59439	28.72614	22.36908	13.78994	28.92348	18.73108	16.46826
P62195	PSMC5	26S proteasome regulatory subunit 8	14	15	18	100	0.12942	1.09e-03	VPDSTYEMIGGLDK	153.1169	127.28462	131.55531	131.11279	133.64149	99.47688	101.19951	130.49068	93.53805	104.84905	143.54895	130.51337	123.77563	99.60401	146.11688	130.05479	128.77151	119.52295	102.07066	89.49805	148.03174	120.79595	149.43703	124.65258	150.26237	118.85155	135.90497	121.17204	105.37447	99.58144	124.92554	118.244	119.10767	16.114	152.28282	101.94006	117.82839	117.66315	101.38927	110.79073
P62195	PSMC5	26S proteasome regulatory subunit 8	14	15	18	100	0.12942	1.09e-03	IAELMPGASGAEVK	234.24722	235.53522	239.70729	284.23859	206.77431	172.47708	172.58197	227.78282	145.7699	209.94171	202.15063	159.31952	125.42307	64.84923	232.17914	27.44397	232.01207	204.79234	32.77422	193.04691	244.96039	199.96759	225.33356	28.65944	184.82451	182.29347	222.01085	237.37399	229.8526	239.3313	25.37138	167.27571	150.84633	126.99258	143.4231	169.68465	167.94942	167.0148	165.35002	24.10675
P62195	PSMC5	26S proteasome regulatory subunit 8	14	15	18	100	0.12942	1.09e-03	NIDINDVTPNCR	90.86404	70.68536	80.04616	20.61625	63.26678	104.71577	82.20361	65.86043	19.61977	113.13797	33.12473	87.65588	116.39571	79.75587	99.89561	110.69238	30.48924	58.69453	91.21649	86.62772	123.86436	129.63879	119.63866	97.41028	82.29317	125.11371	106.79233	67.4747	101.16017	102.26498	74.38988	18.37259	51.38392	63.07125	16.36853	75.73766	23.75596	16.78959	25.10291	69.66991
P62195	PSMC5	26S proteasome regulatory subunit 8	14	15	18	100	0.12942	1.09e-03	FVVDVDK	373.51843	26.38965	416.89636	16.40918	333.72427	444.82959	25.69599	346.49936	29.02762	339.74197	351.24985	28.29136	325.21683	277.03326	418.42596	26.05831	339.92227	26.70756	303.0278	29.37731	404.625	17.17536	374.33411	410.41605	370.711	297.94644	14.93409	313.35333	382.64584	340.26678	326.3143	14.82349	326.41827	288.06256	375.98547	16.09377	332.8772	20.80943	686.55499	259.38492
P62195	PSMC5	26S proteasome regulatory subunit 8	14	15	18	100	0.12942	1.09e-03	EHAPSIIFMDEIDSIGSSR	44.41027	36.58237	34.49937	51.09966	48.79782	38.94668	26.59491	31.382	27.61252	56.34016	46.99825	36.19042	36.13943	79.20633	49.795	19.56879	31.71521	20.09704	44.69611	49.2225	51.2533	42.70341	41.27715	20.76299	42.63884	45.70358	45.78311	27.61502	58.98346	36.53555	35.34531	32.19078	28.24051	29.38898	24.39346	49.93793	42.9689	41.01566	38.66875	20.32221
P62195	PSMC5	26S proteasome regulatory subunit 8	14	15	18	100	0.12942	1.09e-03	EVIELPVK	25.35932	19.18091	120.00453	167.19623	105.91198	13.4696	80.05325	110.98053	138.40935	168.93246	23.65469	110.48717	17.95869	120.60186	111.49723	14.44026	13.63186	98.03436	17.24488	154.11232	24.9261	30.99398	120.0276	126.32663	111.30125	131.6879	116.8082	29.25888	114.77231	117.31998	19.42139	20.39458	23.04882	16.63258	81.01082	29.04219	87.13586	15.12502	24.3189	31.49215
P62195	PSMC5	26S proteasome regulatory subunit 8	14	15	18	100	0.12942	1.09e-03	HPELFEALGIAQPK	17.57748	55.78185	42.362	34.38649	18.46396	43.32071	43.38337	47.61154	29.89139	50.84721	47.90709	36.33898	47.61828	54.02173	55.48163	17.92032	17.71705	37.59532	41.85175	56.29916	51.23896	47.02826	60.13987	53.95125	48.02615	40.92386	34.29128	51.22868	32.50962	50.612	28.67074	39.81023	42.24268	49.13837	25.14962	23.69888	17.51104	32.94838	30.36941	41.75082
P62195	PSMC5	26S proteasome regulatory subunit 8	14	15	18	100	0.12942	1.09e-03	GVCTEAGMYALR	109.97574	32.46678	124.78691	164.9938	87.04488	14.39028	81.36911	14.77874	74.3634	101.84754	121.25558	19.46941	101.79701	22.54374	13.7771	21.18072	19.99498	20.62398	78.32541	81.71198	110.83719	32.07013	109.68252	14.95678	82.66534	22.11042	90.35075	91.53252	91.27315	86.52952	20.61398	29.91441	20.87906	28.93343	26.65138	13.7852	18.24915	26.46954	16.4626	15.28119
P62195	PSMC5	26S proteasome regulatory subunit 8	14	15	18	100	0.12942	1.09e-03	VDPLVSLMMVEK	14.59812	27.13301	23.01937	50.26398	37.55225	24.65654	25.3314	32.82937	29.44541	21.21161	17.44051	27.88995	32.87398	15.73894	39.52419	25.63656	27.15685	26.32862	21.46715	22.74019	47.02894	16.93167	43.53376	23.72266	37.65371	16.0474	15.14903	42.08258	19.16417	18.09132	26.34138	18.15181	24.01543	25.17194	28.95374	15.86543	19.4428	20.51417	32.9839	23.21904
P62195	PSMC5	26S proteasome regulatory subunit 8	14	15	18	100	0.12942	1.09e-03	VHVTQEDFEMAVAK	16.45544	28.15313	19.66666	15.59181	16.02455	30.98079	24.72031	16.84673	25.94221	29.52156	17.64126	22.45253	23.23659	19.5485	18.37443	12.08225	17.26915	24.44295	24.1984	25.63341	14.51427	16.56161	14.06235	32.2004	14.4614	19.17275	20.30972	8.7021	16.05458	17.00664	23.77248	20.46126	18.10499	25.08923	30.73493	15.89738	10.33927	30.52523	18.98502	32.89882
P62195	PSMC5	26S proteasome regulatory subunit 8	14	15	18	100	0.12942	1.09e-03	EELQLLQEQGSYVGEVVR	29.52708	26.76442	21.31962	91.77798	17.75277	27.15351	34.4316	27.54034	25.58297	25.60004	47.37123	25.14478	20.366	17.46049	31.24458	27.5411	27.51004	14.21041	23.15012	27.89932	47.28001	28.76045	41.94241	25.22266	18.02575	17.45856	17.48351	23.05852	17.74678	17.59258	25.16361	44.1066	17.49124	21.85582	16.15106	16.02667	50.33446	16.16856	25.5649	27.59974
P62195	PSMC5	26S proteasome regulatory subunit 8	14	15	18	100	0.12942	1.09e-03	IEFPPPNEEAR	142.95316	31.51136	14.34384	13.92873	22.29833	28.63527	32.362	24.30408	13.77372	15.56629	61.5047	24.01477	15.3775	84.06724	90.60081	22.07449	23.38354	22.67038	18.48439	19.58055	134.01244	130.51109	18.40939	27.55069	118.20368	112.32201	136.21381	20.65755	30.44761	32.2532	31.12118	15.62971	19.73603	14.24199	17.54331	13.661	30.01126	16.09551	28.40095	25.13037
P62195	PSMC5	26S proteasome regulatory subunit 8	14	15	18	100	0.12942	1.09e-03	LLREELQLLQEQGSYVGEVVR	18.58678	26.16994	29.26466	16.77337	5.57427	28.79842	25.48207	23.86649	24.11477	14.77851	16.39857	11.00028	21.59974	18.17145	15.96917	26.27708	24.80604	3.4475	3.4031	29.62394	13.69784	17.03237	18.04242	29.93212	19.11771	15.95251	15.05946	16.07887	19.05086	17.98436	26.49805	8.45159	16.82963	23.32188	15.17527	3.6758	19.32784	23.86256	20.42372	23.08176
P62195	PSMC5	26S proteasome regulatory subunit 8	14	15	18	100	0.12942	1.09e-03	ALDGPEQMELEEGK	21.41525	19.26361	21.65266	24.00868	21.2863	20.79889	22.21181	20.7887	21.24501	21.33229	19.48936	22.97922	23.33953	22.62399	21.34075	20.89517	20.80827	22.49467	21.60154	21.29899	23.21059	21.18515	21.12061	23.07234	26.36967	18.40849	32.75592	21.32003	21.2949	21.59636	22.49844	32.757	22.00514	21.61609	21.22707	21.34257	21.23048	21.24252	22.23499	20.7968
Q13442	PDAP1	28 kDa heat- and acid-stable phosphoprotein	3	3	3	97.5	0.19962	1.02e-04	VTQLDLDGPK	95.73203	92.42138	67.74603	135.23712	68.03754	44.2968	59.73492	67.29723	70.73733	84.16508	58.65828	63.31941	71.45747	88.14242	67.33467	40.18726	77.76878	67.97182	73.93591	54.24062	78.61254	80.21587	85.02239	91.29476	70.53133	50.45223	20.35435	85.16026	49.70332	84.14294	78.66959	93.9233	83.33869	92.01786	74.0841	62.23216	50.3974	90.75505	76.64816	31.19728
Q13442	PDAP1	28 kDa heat- and acid-stable phosphoprotein	3	3	3	97.5	0.19962	1.02e-04	GVEGLIDIENPNR	56.02051	32.43773	23.60999	13.53234	18.46331	14.37741	31.5851	63.8438	29.89034	105.85275	20.32607	59.60783	53.20226	22.52357	71.94923	31.18023	68.38655	43.91421	53.56594	23.89985	64.35665	21.11168	71.02924	14.9434	23.69646	53.97777	69.6893	19.92981	50.77483	66.12296	32.84441	58.08261	55.08077	28.90754	59.921	55.98412	15.59322	76.38224	16.47734	18.62178
Q13442	PDAP1	28 kDa heat- and acid-stable phosphoprotein	3	3	3	97.5	0.19962	1.02e-04	QYTSPEEIDAQLQAEK	15.3422	25.8171	24.19267	27.91728	18.26891	23.46074	26.62255	22.84407	28.01735	22.29278	16.59467	29.31151	31.27964	14.97563	16.68389	26.94327	20.53803	27.6706	22.56134	23.89927	14.31091	17.79468	18.84994	22.57214	14.23438	15.26912	14.41433	16.7985	18.23473	17.21392	27.68401	34.61299	18.84679	28.96988	21.41269	16.6741	18.49985	21.55979	13.9623	22.09295
P82664	MRPS10	28S ribosomal protein S10. mitochondrial	2	2	3	47.5	0.23795	1.95e-03	DLTKPVVTISDEPDILYK	32.0882	25.47986	17.77091	21.97922	25.55944	34.24891	31.51224	28.45715	25.90385	15.15755	26.12061	27.58389	16.03432	15.99972	25.61361	27.8533	27.64783	27.74686	36.71918	17.73175	27.33519	21.35792	45.93235	25.15271	21.73747	15.0586	28.8517	26.82385	26.98182	25.87856	30.30399	17.47908	16.13743	23.43724	16.37399	18.0184	30.85788	15.67287	27.63029	25.83929
P82664	MRPS10	28S ribosomal protein S10. mitochondrial	2	2	3	47.5	0.23795	1.95e-03	TQLEQLPEHIKEPIWETLSEEK	22.99478	33.36936	18.71731	138.10089	23.6131	30.32369	20.59725	29.52663	70.63039	17.24741	21.4491	22.67764	16.2842	19.35644	119.25249	32.5089	30.689	21.4081	15.63695	14.76157	141.64746	13.76733	14.58376	24.19425	18.39836	124.25301	150.29201	32.26754	23.56893	136.86519	21.41848	18.49296	20.89972	15.08174	16.56651	184.38133	76.33794	16.68031	26.81959	28.55579
P82912	MRPS11	28S ribosomal protein S11. mitochondrial	3	3	3	95	0.25191	1.21e-03	FSIYPPIPGEESSLR	14.28771	249.98846	234.90469	17.9574	206.3369	182.33888	126.6327	182.62912	22.52476	13.69464	170.39883	216.21175	215.64641	273.42868	171.35031	246.02477	166.18431	182.24472	164.14099	22.25663	164.4968	173.15765	222.35014	311.811	149.17802	312.04837	177.47269	215.82382	181.49257	169.52023	164.51323	158.71892	235.06284	186.64937	143.62274	142.49263	171.53282	222.15942	114.69875	96.35969
P82912	MRPS11	28S ribosomal protein S11. mitochondrial	3	3	3	95	0.25191	1.21e-03	GTGIAAQTAGIAAAAR	19.401	75.86726	77.0655	62.98019	75.5929	44.84867	62.37766	61.2141	56.66471	57.71482	55.14558	59.77469	104.92383	53.53505	54.86696	54.08556	71.9465	44.46418	28.52999	30.22186	53.87167	56.42728	84.64887	68.26744	71.13934	22.60472	78.51261	78.36178	45.15252	66.83597	46.16318	24.12388	74.10338	50.05641	59.75478	48.96198	57.78099	83.75371	56.13839	15.62282
P82912	MRPS11	28S ribosomal protein S11. mitochondrial	3	3	3	95	0.25191	1.21e-03	ASHNNTQIQVVSASNEPLAFASCGTEGFR	19.23701	25.28537	63.74722	17.36017	33.05032	27.825	23.16336	24.70142	23.29967	17.46992	46.91419	37.94692	42.09116	43.77226	33.34757	27.19634	39.15897	30.93269	26.304	30.66029	31.41105	47.09324	57.32887	46.70874	39.92802	28.69955	25.70273	35.69559	13.84661	27.19273	31.71576	29.04871	44.77541	24.24391	41.55233	25.06379	39.84613	13.68928	21.13821	23.88924
O15235	MRPS12	28S ribosomal protein S12. mitochondrial	2	2	2	30	0.36421	1.84e-03	LGPTEGRPQLK	18.84859	21.01437	23.74928	20.88634	18.35503	19.09636	21.58165	14.67893	22.80531	25.7733	17.94573	19.6018	25.46072	22.39147	13.87079	33.10102	14.12295	20.76423	9.7386	29.36133	16.17079	13.15151	21.84313	18.37307	14.35983	21.96108	19.36736	15.53557	18.38943	19.47995	9.70463	23.43698	16.52992	11.12642	14.20576	13.87894	18.12589	19.3847	16.57455	15.17798
O15235	MRPS12	28S ribosomal protein S12. mitochondrial	2	2	2	30	0.36421	1.84e-03	EAVCFIPGEGHTLQEHQIVLVEGGR	16.48965	28.21167	27.14673	15.55946	16.05787	31.04521	24.66901	31.88326	25.99616	29.4603	46.71622	22.40594	23.2849	19.58914	15.85508	28.95838	30.67566	23.73465	24.24872	25.68671	18.4841	14.86536	14.03317	21.00143	20.60923	19.21262	20.35196	15.7469	16.08797	17.04201	23.72315	20.50381	18.14264	25.1414	30.67116	15.86439	15.85741	30.46189	18.94562	32.96723
O60783	MRPS14	28S ribosomal protein S14. mitochondrial	3	3	5	97.5	0.20797	8.72e-06	HLADHGQLSGIQR	15.32991	20.92784	29.55574	31.53111	27.88073	18.46757	25.40771	17.98835	21.1214	17.5987	22.96524	25.78503	26.56388	29.16555	26.25938	23.13647	19.95882	23.48283	25.26601	19.29566	23.37764	21.85449	32.95397	32.82604	29.90394	15.02792	37.15562	27.03123	25.93781	30.69077	24.08641	32.50349	40.1861	22.99105	26.28624	20.1426	32.34837	37.72961	28.55414	30.64537
O60783	MRPS14	28S ribosomal protein S14. mitochondrial	3	3	5	97.5	0.20797	8.72e-06	MAYEYADER	25.14507	26.1569	32.53133	27.86355	28.58129	14.31451	17.57435	18.78515	17.09471	24.04116	25.13849	30.61092	33.07232	23.29322	29.39703	23.16909	29.88464	18.2662	26.1992	20.80611	23.45485	28.72113	36.63407	37.15858	27.57442	23.13047	33.09669	30.2828	27.62294	26.70672	31.61144	28.80824	39.59653	23.83111	14.13516	26.5815	33.06367	44.62371	26.89016	33.7368
O60783	MRPS14	28S ribosomal protein S14. mitochondrial	3	3	5	97.5	0.20797	8.72e-06	ILQDVADEEIAALPR	41.26576	39.96916	48.67594	59.72685	37.08836	26.59667	51.5009	42.34953	20.24996	60.24423	41.86001	44.57549	22.60783	40.50653	33.5042	43.61778	66.90517	61.03478	49.40362	35.06526	57.89996	70.58017	80.35857	25.5893	85.17151	26.15432	91.36455	44.76641	56.96442	19.51486	43.2608	43.39368	48.31048	20.93842	19.7927	24.39626	21.58684	23.66345	20.42856	44.05824
P82914	MRPS15	28S ribosomal protein S15. mitochondrial	3	3	3	95	0.38092	1.66e-05	DYQNVPGIEK	22.13372	110.94733	83.35856	80.22389	84.21902	78.67763	95.59936	91.02377	84.53974	87.30576	67.05253	84.27546	88.9196	75.43297	93.74578	31.29157	79.63013	99.26418	79.89912	85.43729	78.01569	80.46048	99.48569	72.95299	104.98004	79.25416	117.8207	108.77632	110.36332	78.7642	79.60626	100.32179	98.79057	84.41246	117.43571	67.69203	110.84217	91.64077	85.60716	77.83573
P82914	MRPS15	28S ribosomal protein S15. mitochondrial	3	3	3	95	0.38092	1.66e-05	LDDDPPPSTLLK	15.22801	306.72336	319.03854	16.87434	14.82926	23.63665	26.71284	252.04984	190.53055	31.90108	16.7191	211.32779	469.66772	228.70848	202.73048	26.74275	209.12231	272.51141	157.63185	186.43642	294.29361	16.09695	15.19582	337.41229	301.84616	17.74264	320.31497	17.05153	70.86837	15.73811	181.3242	166.89746	153.07201	198.31874	115.10892	17.17875	14.64414	32.98565	150.96089	117.54601
P82914	MRPS15	28S ribosomal protein S15. mitochondrial	3	3	3	95	0.38092	1.66e-05	LLSLEMANK	23.74875	16.67839	146.02989	26.31628	23.12689	18.00894	17.12862	18.49509	15.08005	20.4554	26.61651	15.55729	13.50728	28.21271	27.33221	16.7984	17.79457	16.47986	14.06638	14.90054	147.55093	25.62606	24.19147	14.58208	22.8308	27.67042	29.31132	27.14573	23.17023	24.54426	16.47188	29.53002	26.12942	14.58421	21.29614	27.34827	22.83818	21.15084	32.65993	98.45265
Q9Y3D3	MRPS16	28S ribosomal protein S16. mitochondrial	2	2	3	82.5	0.30266	7.07e-03	FVEQLGSYDPLPNSHGEK	81.32947	90.70454	113.54434	114.13306	116.23402	77.44876	96.01383	95.07032	86.66887	83.19933	96.37724	88.36739	110.85765	85.62715	27.77665	15.04166	96.16837	17.52633	90.76768	108.2113	90.7716	96.8144	119.3543	91.7883	39.06829	25.17324	70.50951	95.92848	85.3323	99.41437	103.57014	113.62997	25.28672	74.87666	102.00717	109.61705	25.8813	27.69728	102.98755	75.60209
Q9Y3D3	MRPS16	28S ribosomal protein S16. mitochondrial	2	2	3	82.5	0.30266	7.07e-03	LVALNLDR	156.51486	16.16376	224.61455	216.42062	28.3977	274.11124	294.04749	212.93056	261.53503	210.90814	232.4182	18.85678	19.58378	250.80293	26.48884	17.33324	18.36113	15.97135	253.33376	15.37496	225.41429	224.96255	23.44501	14.13213	22.12632	28.55142	329.74542	342.0614	23.90795	25.32573	15.96361	30.47023	25.13452	18.13768	20.63902	26.63222	23.56532	20.4982	267.0253	233.2404
Q9Y2R5	MRPS17	28S ribosomal protein S17. mitochondrial	4	4	4	100	0.20534	1.76e-03	LVLDPYLLK	173.82726	13.69259	213.47925	199.50929	219.69328	1133.521	219.98143	169.9133	141.40381	1215.9696	185.4442	176.95886	167.24712	171.11218	1409.33472	109.39252	190.1338	232.47177	121.27108	118.84625	182.18996	1248.79773	189.36026	207.47577	224.11151	1038.72803	165.40131	163.88023	1330.44092	135.83063	168.7487	476.44025	186.14664	177.13792	196.79793	146.23172	204.59242	212.89705	110.08257	155.05592
Q9Y2R5	MRPS17	28S ribosomal protein S17. mitochondrial	4	4	4	100	0.20534	1.76e-03	TYFAHDALQQCTVGDIVLLR	21.49795	48.278	33.43491	17.32528	29.65797	23.01895	19.5633	21.28147	10.94297	21.08534	18.33513	25.93382	30.69062	14.69362	20.95507	19.01163	29.98409	21.64016	12.07767	11.01768	28.89772	38.80282	35.12971	26.15606	23.8081	27.915	25.16221	40.37115	36.11847	16.88977	29.52426	24.64117	33.15593	19.06627	38.66829	24.16171	31.72445	21.97357	21.26505	21.67692
Q9Y2R5	MRPS17	28S ribosomal protein S17. mitochondrial	4	4	4	100	0.20534	1.76e-03	HELAEIVFK	15.97202	30.45419	25.14775	14.41372	23.94491	13.49824	16.83766	20.50899	28.06257	24.83096	19.08315	18.53032	25.1358	21.14627	18.58346	22.58046	21.31636	21.98693	26.9661	25.45649	17.87049	19.82072	20.99612	14.02962	22.24744	13.70834	32.12927	18.71112	16.37082	15.45435	17.70844	31.89132	19.58478	27.13987	28.41265	14.6962	16.60884	24.01451	17.55054	19.83465
Q9Y2R5	MRPS17	28S ribosomal protein S17. mitochondrial	4	4	4	100	0.20534	1.76e-03	VIDPVTGKPCAGTTYLESPLSSETTQLSK	16.95329	24.60213	25.38743	17.84046	17.40916	22.35665	27.93731	21.769	26.69883	23.39371	15.81371	30.75906	29.80759	14.27086	17.50782	28.27386	76.06969	29.03711	23.67553	25.07953	15.01766	18.67347	19.78084	21.50988	13.5645	14.55054	13.73598	17.6281	17.37659	16.40382	29.05119	20.01914	15.40867	27.60654	22.47016	17.49755	17.62924	22.62452	14.65182	21.05324
Q9Y676	MRPS18B	28S ribosomal protein S18b. mitochondrial	7	7	8	100	0.21526	1.18e-04	VVGNPCPICR	129.62563	167.99063	205.0118	14.77495	217.49261	123.06961	180.09663	152.82176	162.64375	42.15111	158.67691	173.86803	177.59825	178.36772	196.37277	161.14285	159.69838	154.90587	196.14754	163.80875	146.62889	192.94727	269.55731	195.46457	194.9695	162.73602	259.30765	262.17789	246.47914	197.54817	219.56349	186.75468	209.04939	174.84645	180.82262	135.64578	215.88373	15.17365	164.49304	187.56404
Q9Y676	MRPS18B	28S ribosomal protein S18b. mitochondrial	7	7	8	100	0.21526	1.18e-04	YLESEEYQER	19.11771	87.30959	94.28345	65.02932	104.05942	75.88834	87.28097	76.24099	97.54625	63.7382	75.87784	74.39781	72.24897	64.69102	84.67476	68.25386	95.2962	26.31727	82.66845	85.36922	82.93199	92.44877	104.70692	102.58467	93.17015	16.4082	15.48964	103.57056	93.45628	76.99065	25.76214	96.17878	115.34496	70.71046	137.94586	71.37428	166.33669	20.06308	86.20644	87.15755
Q9Y676	MRPS18B	28S ribosomal protein S18b. mitochondrial	7	7	8	100	0.21526	1.18e-04	APSEEDSLSSVPISPYK	69.67142	95.85058	75.89182	21.08067	86.12	22.9142	81.66122	63.29521	93.23733	16.07649	32.39498	80.65872	67.74377	82.88167	72.8283	33.02486	31.17606	32.15679	15.88513	14.99585	25.04311	82.11334	111.09251	79.57531	92.45338	74.84003	95.25673	21.33462	81.00567	68.47129	83.04398	18.78646	87.36027	81.10596	78.22809	21.4938	106.31508	16.62306	25.66839	24.33283
Q9Y676	MRPS18B	28S ribosomal protein S18b. mitochondrial	7	7	8	100	0.21526	1.18e-04	DHGLLIYHIPQVEPR	22.00781	18.70352	21.13768	24.38712	18.81876	16.99642	24.45456	17.68044	20.29752	22.93913	19.20389	45.00135	22.66092	21.06321	63.18916	24.86614	62.56319	35.82155	28.93566	22.0568	20.99726	19.66041	80.59309	26.1212	81.89233	21.32555	30.80147	66.62059	21.47169	19.55508	25.20159	27.36527	78.19218	18.77511	33.82679	18.33426	64.92126	32.87584	20.02839	17.72197
Q9Y676	MRPS18B	28S ribosomal protein S18b. mitochondrial	7	7	8	100	0.21526	1.18e-04	PVWADYR	20.0985	24.20155	21.41456	18.13761	13.77534	26.63232	154.6013	25.80763	22.30096	19.73284	15.16514	26.11853	19.9751	16.91842	14.76803	28.41428	183.04109	24.4931	52.08703	32.03336	31.45055	15.75127	16.68535	27.68075	17.67976	11.9495	16.2843	14.86948	193.37791	19.44708	24.50498	16.1637	18.26732	21.5677	105.50278	33.82388	89.149	19.08402	22.08485	24.95907
Q9Y676	MRPS18B	28S ribosomal protein S18b. mitochondrial	7	7	8	100	0.21526	1.18e-04	LYQGHLQEESGPPPESMPK	30.10705	32.66349	14.86829	33.36198	29.31869	22.83051	20.87304	23.44681	19.11746	16.13543	20.99538	30.46788	15.93974	14.40577	21.55993	21.29586	22.55874	32.27468	17.8324	18.88989	15.02482	14.85724	63.8144	28.55801	18.00917	14.12887	14.96674	21.41283	48.77617	15.77359	32.25904	15.07841	33.1251	18.48887	49.27303	21.5726	28.95268	16.684	25.76249	24.24395
Q9Y676	MRPS18B	28S ribosomal protein S18b. mitochondrial	7	7	8	100	0.21526	1.18e-04	LTQAIQK	18.09463	21.88998	24.73884	14.17935	17.62082	13.72136	3.00588	14.09176	28.52642	26.8472	19.39858	20.41856	25.55128	21.4958	14.44875	31.77697	13.55802	21.62941	26.60891	28.18686	3.74497	13.54682	31.7507	19.13862	22.61518	21.08262	22.33286	14.35017	17.65384	18.70074	21.61893	22.49949	19.9085	27.58847	27.95065	14.45724	17.40085	27.75995	17.26516	14.57085
Q9Y399	MRPS2	28S ribosomal protein S2. mitochondrial	6	6	8	100	0.15769	7.85e-11	LLFGPTVR	204.642	296.31171	219.93141	245.31276	332.73331	255.44556	304.15283	211.261	219.75597	221.86157	159.12186	234.71042	298.73209	338.4635	296.68857	217.57874	368.83884	273.17395	269.5498	315.50546	298.53464	331.91565	414.04138	338.7377	318.21979	236.6151	380.3201	374.73108	325.30225	307.66309	287.68665	268.37756	426.67557	293.29715	269.46988	297.58347	431.17163	411.62122	238.66501	301.6037
Q9Y399	MRPS2	28S ribosomal protein S2. mitochondrial	6	6	8	100	0.15769	7.85e-11	QFSYLIENMAR	30.09429	85.42942	93.38129	90.80768	110.11919	17.78642	96.74969	78.05149	14.89372	98.25548	25.14557	94.92043	86.35381	88.13857	92.14127	97.56628	100.0146	101.29217	58.46963	19.31911	80.98322	66.91582	99.9269	95.83465	105.85746	79.32925	89.94627	79.39545	77.44131	81.61727	16.36567	81.33398	98.75566	88.74434	90.75976	62.63514	86.44722	110.78665	60.55084	46.96008
Q9Y399	MRPS2	28S ribosomal protein S2. mitochondrial	6	6	8	100	0.15769	7.85e-11	FMEPYIFGSR	21.544	61.84992	72.1669	77.89711	63.02395	49.84935	70.44552	27.66373	13.6656	83.75043	20.09583	75.53735	15.2568	43.83445	86.92888	79.78576	57.13304	22.84974	85.12005	65.04799	83.57352	96.85925	139.36296	25.82351	93.50102	79.35815	115.10651	84.77702	89.97402	20.84573	77.74726	72.72845	102.34344	98.62444	119.63905	78.28111	83.46313	114.27755	80.94714	100.84901
Q9Y399	MRPS2	28S ribosomal protein S2. mitochondrial	6	6	8	100	0.15769	7.85e-11	LFQTAITR	24.97857	15.85723	1851.36035	25.50199	2666.91455	255.66855	16.2853	19.45285	82.31355	19.44827	26.7786	14.79133	151.5739	29.67369	761.55908	17.66829	1307.32153	15.66848	453.76666	247.12767	445.86005	24.36436	369.18384	13.86413	866.37347	676.90503	350.37491	739.89587	220.959	25.81528	211.33905	420.8508	314.00793	15.33945	20.24762	26.00178	24.02085	289.95901	175.05672	277.15097
Q9Y399	MRPS2	28S ribosomal protein S2. mitochondrial	6	6	8	100	0.15769	7.85e-11	ILNEPLK	20.80163	20.13612	20.7227	23.05054	158.43141	18.29827	156.56085	144.08873	113.05087	154.15842	20.30137	25.10734	24.39664	18.32069	155.93303	23.07878	186.51784	170.0883	140.08612	14.105	107.93193	154.63043	185.16125	151.10826	163.58141	128.49818	183.63675	175.925	159.91296	168.62857	19.88679	123.80618	154.9774	22.59514	136.72183	22.60748	238.09898	18.46746	18.9307	155.48502
Q9Y399	MRPS2	28S ribosomal protein S2. mitochondrial	6	6	8	100	0.15769	7.85e-11	EPGDQGPAHPPGADMSHSL	17.24793	25.02969	26.149	18.37564	17.71172	22.7452	18.34562	28.45499	27.16284	24.09547	25.46619	20.19858	19.33399	22.98161	18.03302	18.56663	23.01921	19.06783	24.38575	27.49007	24.48419	19.23363	20.37422	21.88371	21.84409	23.432	22.12024	18.1569	17.67859	26.41649	19.07707	20.61967	33.31954	17.90632	23.14421	18.02243	17.93562	23.30321	23.88775	21.41913
P82921	MRPS21	28S ribosomal protein S21. mitochondrial	3	3	3	97.5	0.26973	6.3e-06	TVMVQEGNVESAYR	16.1611	54.12491	71.64912	69.56596	51.80138	36.28404	37.82922	58.05048	25.45125	23.87429	52.70049	52.79558	68.69479	55.51949	53.85804	44.25558	56.92746	44.88305	44.24531	46.49562	51.01056	57.33281	71.97959	88.42302	64.1758	13.87063	57.30356	66.95448	59.91299	44.69896	43.51064	73.94517	65.49	52.47557	49.90197	34.32592	58.04729	66.76546	48.11615	38.80433
P82921	MRPS21	28S ribosomal protein S21. mitochondrial	3	3	3	97.5	0.26973	6.3e-06	ILTMDGLIEDIK	15.05021	32.31947	37.96705	35.69199	17.16645	14.32499	15.84143	27.62147	22.02131	36.79105	20.25197	34.00629	33.05079	45.46984	13.8399	26.30301	27.59115	20.71798	31.75628	54.4815	44.8515	36.78756	40.57038	14.88892	44.39557	30.90435	36.04945	39.72861	41.60275	32.71918	12.02437	38.44262	44.48979	28.80215	26.77285	28.25956	29.85791	49.21104	30.32634	47.91191
P82921	MRPS21	28S ribosomal protein S21. mitochondrial	3	3	3	97.5	0.26973	6.3e-06	IYNMEMAR	15.28552	26.15154	72.37789	16.78518	66.42427	28.77817	44.0263	29.55503	35.7627	31.78107	66.43237	24.171	60.99463	55.80112	17.10408	26.29556	82.5015	25.60438	57.47696	29.64478	69.58804	70.71102	84.76492	80.66903	79.64882	46.99104	81.65464	70.35239	66.79626	54.98896	25.59198	14.95845	108.98999	65.93997	76.15365	38.60728	88.59945	96.5706	65.19419	47.1822
P82650	MRPS22	28S ribosomal protein S22. mitochondrial	12	13	15	100	0.13113	3.58e-10	ILTPIIFK	155.85378	245.30383	212.95918	231.74284	238.79707	187.12703	257.74429	186.12093	229.94156	225.00204	174.11913	233.3886	224.43016	186.58192	276.48602	153.1329	264.00638	173.70387	221.92752	270.38123	195.06165	222.48055	334.36093	230.16562	249.73436	180.08879	336.59598	265.76459	262.50772	215.04549	206.70961	217.22604	315.5683	260.4104	231.1261	175.01794	269.28763	214.88806	226.9384	231.87128
P82650	MRPS22	28S ribosomal protein S22. mitochondrial	12	13	15	100	0.13113	3.58e-10	IDGLLIDQIQR	171.33049	258.72675	195.80728	217.01917	191.24008	163.93184	211.17067	144.79497	216.34753	136.80127	167.51535	194.16479	197.15759	195.18074	187.44647	154.69225	156.07162	121.52751	151.61519	164.83032	230.05963	232.04831	210.11731	243.90613	159.61688	171.66141	184.92662	163.29141	169.04993	167.88313	188.28587	272.82697	232.80209	227.72498	167.05333	149.39943	204.45067	194.90311	186.40508	189.09108
P82650	MRPS22	28S ribosomal protein S22. mitochondrial	12	13	15	100	0.13113	3.58e-10	LMTQAQLEEATR	77.63496	128.03653	105.53562	124.78049	109.8464	81.91119	90.56647	87.03963	90.32547	110.98164	79.80791	101.22818	115.73569	110.80097	103.38314	99.40942	118.52704	67.03424	99.55107	80.22827	88.20609	92.32975	24.43526	114.5	110.61222	100.04412	123.78824	98.17377	114.33061	114.85133	128.98589	125.89908	158.67221	108.59992	85.06341	89.10442	122.31895	132.87813	98.86383	100.02856
P82650	MRPS22	28S ribosomal protein S22. mitochondrial	12	13	15	100	0.13113	3.58e-10	DQAAEGINLIK	71.12121	26.5933	94.12925	67.77603	77.39936	63.67097	90.71304	71.7807	24.50488	56.05673	84.21971	97.71634	100.3223	70.95512	70.83006	61.41067	102.12478	72.64656	58.83749	80.91342	82.1776	87.65121	99.98521	94.1569	92.26711	81.88038	108.4689	87.79723	97.60448	65.37859	84.29151	95.94911	105.37051	71.01312	83.96115	62.14761	110.59245	98.06239	78.30695	76.28463
P82650	MRPS22	28S ribosomal protein S22. mitochondrial	12	13	15	100	0.13113	3.58e-10	MPPVLEER	26.20745	18.56018	482.53683	400.61166	412.72299	500.1366	445.18118	419.11853	304.19489	338.1889	308.50525	403.84146	369.88776	410.66693	388.78659	14.9232	385.13669	323.13376	353.48245	426.80569	433.97202	424.52197	523.37537	443.09894	497.21024	31.38163	543.10083	505.65372	490.48947	27.83619	410.85828	364.63281	573.51978	496.75671	18.77764	24.11405	464.14706	18.64952	371.25537	410.83176
P82650	MRPS22	28S ribosomal protein S22. mitochondrial	12	13	15	100	0.13113	3.58e-10	MTGLNLQK	19.54535	20.26524	30.8205	21.65843	14.34026	89.74648	20.81229	139.30211	140.61502	24.85452	32.34064	132.25446	24.55308	29.18536	192.69873	13.82517	162.88252	126.18478	134.69363	175.79004	172.58449	31.13719	250.84015	17.7181	27.74078	168.61873	24.12337	148.03133	162.80545	160.6427	20.01431	24.30336	186.20786	147.4169	156.39709	145.98816	199.40932	234.77716	164.42987	136.76712
P82650	MRPS22	28S ribosomal protein S22. mitochondrial	12	13	15	100	0.13113	3.58e-10	YVFTDISYSIPHR	51.36812	58.25934	56.62365	52.04533	41.7693	36.2585	61.48266	47.47042	44.73053	55.72808	48.89762	46.28433	57.50841	48.85571	60.18269	42.75344	54.67417	45.4125	47.20518	44.4327	48.8541	55.94606	64.91606	70.18845	59.47934	47.88059	73.47995	60.33717	58.43416	52.07752	41.34167	54.4549	65.44241	52.86439	58.57055	47.40162	71.39452	77.09918	39.7868	48.17847
P82650	MRPS22	28S ribosomal protein S22. mitochondrial	12	13	15	100	0.13113	3.58e-10	MIQVYFPK	28.1042	63.45258	47.06947	76.76124	61.29465	42.14668	48.51155	55.56795	53.48369	50.47921	52.25544	60.31617	55.58987	65.61832	60.0455	16.00326	58.82316	15.67704	55.21849	50.62741	24.9163	54.31529	105.47241	64.6162	80.7939	52.1489	79.25726	60.92865	53.27737	56.7036	50.35199	66.97391	81.39418	64.13509	47.46333	51.67681	63.54337	52.31549	58.59107	47.62386
P82650	MRPS22	28S ribosomal protein S22. mitochondrial	12	13	15	100	0.13113	3.58e-10	VPINDVLAEDK	17.5626	321.86435	306.17917	287.11377	18.03485	23.16016	26.96806	22.55139	27.6584	228.08812	297.58618	304.79913	30.87889	281.13354	16.90042	251.89609	23.43917	285.77435	272.44687	27.99159	14.49664	18.02562	336.88861	277.51285	14.05202	15.07349	364.19861	351.31351	18.00111	16.99338	28.0433	340.75897	401.13846	283.86807	21.69059	16.89049	18.26284	21.8396	14.1435	21.8099
P82650	MRPS22	28S ribosomal protein S22. mitochondrial	12	13	15	100	0.13113	3.58e-10	KPTFMDEEVQSILTK	22.55323	22.80743	27.07554	36.56693	23.15967	18.78945	26.2804	18.29557	27.874	18.59613	253.48636	28.76289	24.84407	18.98475	39.9681	20.14347	25.71024	23.08218	31.3044	32.89034	37.50602	23.2829	42.54347	30.9496	21.00898	29.45179	41.8972	38.71002	36.93556	31.39665	34.85819	18.13785	48.8284	34.83112	27.96717	27.91925	43.06111	17.98469	23.14823	17.69401
P82650	MRPS22	28S ribosomal protein S22. mitochondrial	12	13	15	100	0.13113	3.58e-10	HVDVLNLCFAQFEPDSTEYIK	24.27717	17.62987	18.43873	21.52736	17.45123	14.82624	16.7558	18.90661	17.70584	20.01016	24.85563	18.68156	19.76748	23.49688	15.40153	17.17217	18.19051	16.98489	14.37937	15.23209	31.17077	25.06828	28.22543	13.84758	17.26695	28.2861	23.46713	26.55487	23.68578	25.09038	16.11335	30.18708	25.37028	18.3078	20.8326	26.38474	23.34634	20.69047	22.09365	19.5494
P82650	MRPS22	28S ribosomal protein S22. mitochondrial	12	13	15	100	0.13113	3.58e-10	DLIDDATNLVQLYHVLHPDGQSAQGAK	17.0512	23.22952	26.25272	16.71296	16.43787	21.10933	23.85659	32.96902	25.20925	28.49009	14.93143	32.57658	28.14457	20.25624	15.33293	29.94453	31.72029	22.95301	25.07449	26.56145	17.87537	14.37581	13.57102	20.3098	31.79854	19.86689	16.79865	15.22832	37.29594	17.62236	22.73009	21.20205	18.76047	26.06631	29.66107	18.53145	16.39742	29.4587	15.51758	13.73062
Q9Y3D9	MRPS23	28S ribosomal protein S23. mitochondrial	7	7	9	100	0.14754	1.16e-03	FYSVYGSGQR	88.28914	119.47875	131.10728	111.62424	114.92489	160.46117	111.06885	125.89497	96.12965	227.58255	99.66982	100.33954	118.03897	126.03904	148.02278	182.10062	171.34828	121.72726	98.86203	115.61104	89.72807	111.95415	146.01947	202.32492	152.17714	199.93073	133.86386	169.67886	141.46553	154.30814	74.52924	115.77962	123.81535	108.91472	109.73383	73.22367	115.4941	144.68607	84.10674	86.07607
Q9Y3D9	MRPS23	28S ribosomal protein S23. mitochondrial	7	7	9	100	0.14754	1.16e-03	AFDLFNPNFK	93.10558	126.37492	142.06314	123.66808	117.32381	111.82982	121.64902	93.80215	92.56364	96.45735	78.90774	113.91724	124.22073	107.40975	135.65227	78.54303	134.88095	83.1049	103.29647	148.21742	108.67147	144.67058	245.04097	176.80943	166.91875	114.25939	188.26865	149.27779	183.0302	138.77701	99.9855	126.40699	159.2695	85.43191	142.16591	97.43187	144.18132	160.25079	71.63589	95.99689
Q9Y3D9	MRPS23	28S ribosomal protein S23. mitochondrial	7	7	9	100	0.14754	1.16e-03	ALLAEGVILR	47.56624	70.88081	75.76651	54.77053	29.45083	46.33247	42.97554	54.71557	59.50679	13.82863	44.73746	68.57359	84.20718	66.83826	79.24172	57.81641	113.5849	58.67179	66.39809	69.38135	89.0986	84.40833	141.33871	117.4994	107.42648	92.91847	113.351	51.22858	97.35796	27.75011	82.97786	105.30197	109.20869	85.65514	85.01227	69.61509	110.5665	139.62094	78.39289	75.85951
Q9Y3D9	MRPS23	28S ribosomal protein S23. mitochondrial	7	7	9	100	0.14754	1.16e-03	LETVGSIFSR	469.11368	425.22638	638.87848	365.73859	439.98816	390.93076	366.07571	400.66559	16.57975	655.91132	433.77139	337.31488	18.37949	415.71255	431.90091	399.37479	393.51935	371.40536	340.7822	441.17401	28.98209	457.68472	492.71896	576.69287	490.66263	505.84421	474.92993	24.6903	432.08652	646.66412	291.82596	32.46676	428.70251	390.12552	314.84927	294.38113	330.70474	524.19397	301.3269	379.43094
Q9Y3D9	MRPS23	28S ribosomal protein S23. mitochondrial	7	7	9	100	0.14754	1.16e-03	APIQDIWYHEDR	28.96753	44.65733	38.16573	53.47044	39.66769	36.96105	40.25492	38.67584	30.53607	36.15917	40.44081	36.12337	40.58195	17.67898	47.53168	33.56373	48.7457	29.07808	29.5039	31.59607	39.36359	42.34161	43.09806	44.95178	37.37875	39.85215	45.41353	44.10836	42.08088	42.75091	34.95187	34.66655	39.40473	36.37061	15.95875	37.39674	37.17617	135.73116	42.39375	39.45105
Q9Y3D9	MRPS23	28S ribosomal protein S23. mitochondrial	7	7	9	100	0.14754	1.16e-03	SEHLSVRPQTALEENETQK	24.37132	21.79306	22.13297	24.80412	20.82729	23.98192	14.57633	19.23807	15.75701	27.12054	20.87831	17.27489	27.45349	23.0961	22.6993	21.18117	19.99541	16.98073	17.53701	23.87898	12.27129	20.40089	23.45328	24.92601	24.79608	13.18715	23.21632	20.56285	24.97983	23.58141	22.04003	19.6	27.91897	18.59876	21.04969	25.66517	30.23798	26.22881	19.29561	20.00204
Q9Y3D9	MRPS23	28S ribosomal protein S23. mitochondrial	7	7	9	100	0.14754	1.16e-03	EVPQDQHLEAPADQSK	28.19339	17.2528	17.87932	59.26564	24.38116	18.98565	16.24745	63.15084	15.89791	19.40308	26.84098	14.75695	14.23985	42.04941	25.92612	16.05405	15.15531	15.63206	83.06076	18.09882	30.22509	24.30774	22.94695	19.73305	31.29165	29.17112	30.90101	25.74923	40.67019	49.93556	15.62449	22.6738	27.54654	15.37518	20.20057	25.94135	24.0768	20.06274	30.97976	20.16106
P82663	MRPS25	28S ribosomal protein S25. mitochondrial	4	4	6	100	0.13966	2.93e-04	QLSHPANFGPR	47.14803	50.68849	68.85577	44.68822	70.52885	42.09715	56.17962	69.53683	47.63705	35.08186	49.43134	48.74412	40.28845	39.66844	63.04938	43.75237	59.37125	45.61665	23.01358	42.9019	48.08718	44.95996	61.90247	59.12279	48.39832	33.40858	76.48788	47.53092	57.00846	59.14384	49.11334	42.78852	70.87027	57.32085	55.18347	56.63753	76.42232	82.34598	43.75738	46.26436
P82663	MRPS25	28S ribosomal protein S25. mitochondrial	4	4	6	100	0.13966	2.93e-04	ECICEVEGQVPCPSLVPLPK	18.75727	19.58715	21.40062	21.75433	25.55136	22.52814	26.70221	23.10872	19.97621	16.91655	30.56585	21.15837	21.13438	24.76589	26.24722	24.91798	27.13549	20.36654	20.00694	18.88691	24.87917	17.03441	21.37086	23.90684	20.03312	19.68209	26.25986	30.99652	24.96575	18.14932	17.54201	25.78378	21.67917	19.66163	16.66128	18.76717	26.4723	21.6243	21.96559	26.88326
P82663	MRPS25	28S ribosomal protein S25. mitochondrial	4	4	6	100	0.13966	2.93e-04	FVFFNIPQIQYK	14.05674	28.17802	22.16567	15.57644	19.93956	25.60617	28.93868	27.17915	30.57948	13.91965	18.11222	26.85562	13.75083	16.34512	18.59925	24.68581	26.14972	25.3522	20.67102	21.89685	21.6833	32.39178	16.46201	90.01526	15.53609	16.37795	17.34919	18.47235	13.71432	14.5276	27.82911	17.47864	49.35816	31.61912	19.61861	15.27704	13.51778	14.39289	31.76067	28.10319
P82663	MRPS25	28S ribosomal protein S25. mitochondrial	4	4	6	100	0.13966	2.93e-04	NMTPSPFLR	20.09139	19.71446	31.68155	22.26352	13.95051	17.91509	14.04224	17.44419	21.39462	98.37756	31.46168	15.46055	23.88577	28.39215	21.84841	14.21141	15.05417	14.59504	29.54523	31.29731	18.74087	30.29093	24.68496	17.23655	26.98683	28.94857	27.32798	32.08723	13.92441	137.48239	19.47035	24.98234	30.65584	22.12199	28.04102	21.83558	19.32105	28.23365	18.28434	16.17876
Q9BYN8	MRPS26	28S ribosomal protein S26. mitochondrial	7	8	8	100	0.12569	1.72e-04	NFITRENLEAR	812.64063	1142.95313	597.75079	587.16162	960.58917	913.42371	908.62878	852.77045	805.56396	678.74481	748.50385	658.95972	915.91821	833.48877	1129.0885	686.89429	1056.45593	547.12024	857.69061	788.60901	1077.51001	843.54688	836.22791	1140.34729	860.29169	968.62634	1116.66504	770.48981	1182.21912	1003.30774	752.81525	533.14716	513.5885	633.30939	520.11224	550.23358	813.76416	14.01926	729.27185	710.4469
Q9BYN8	MRPS26	28S ribosomal protein S26. mitochondrial	7	8	8	100	0.12569	1.72e-04	AEEVQAWAQR	29.88545	95.83144	117.20336	79.80001	116.5228	15.87365	100.07953	121.576	18.95668	95.01764	124.20383	104.90015	153.84358	25.15683	107.06185	124.52512	110.87641	85.62957	130.14154	105.1551	121.66325	26.29996	141.16983	124.15092	100.65627	105.17848	120.6634	153.89934	30.63164	111.28189	211.68454	230.51698	27.16257	19.60117	31.64726	24.64377	31.07701	90.07965	208.60049	161.89804
Q9BYN8	MRPS26	28S ribosomal protein S26. mitochondrial	7	8	8	100	0.12569	1.72e-04	NYNWAITR	30.46229	32.28258	14.6949	13.59598	56.99936	60.84369	46.27391	32.15621	14.11082	15.94726	20.75054	23.44107	15.75385	42.29314	21.30851	44.14504	22.82492	44.22631	45.71511	19.11278	24.8418	59.57058	70.25082	83.24685	60.10087	14.29558	73.05722	56.13546	29.72022	47.24497	54.67715	15.25632	53.90341	53.37661	62.41398	38.46417	41.58679	16.48944	46.99631	38.97694
Q9BYN8	MRPS26	28S ribosomal protein S26. mitochondrial	7	8	8	100	0.12569	1.72e-04	MEFVSEVQR	18.85692	103.50826	86.27039	89.39499	85.8868	65.66543	76.73072	86.29507	69.37827	88.07359	84.97534	86.34601	69.34124	67.96297	75.79646	69.75858	103.58206	64.48249	72.13998	72.67184	71.82752	69.06814	76.90123	67.31885	72.08455	66.42196	60.31229	72.1385	72.36413	66.59702	60.43724	64.41972	66.75815	53.92451	15.32867	65.07798	75.14272	68.91691	64.09647	53.97874
Q9BYN8	MRPS26	28S ribosomal protein S26. mitochondrial	7	8	8	100	0.12569	1.72e-04	ELMAWNQAENR	17.01551	28.58656	25.2946	100.65935	105.97108	31.45775	131.74614	21.84889	26.34161	58.43366	17.91286	17.19987	23.59433	19.84946	17.44381	24.0557	119.19849	23.42339	98.8351	27.11963	14.96274	18.60519	19.70851	32.69614	20.8831	14.60394	191.16541	17.56364	17.44036	109.76405	28.94496	99.99609	109.79172	84.61766	30.26893	63.01233	17.69393	90.84924	18.69716	21.1305
Q9BYN8	MRPS26	28S ribosomal protein S26. mitochondrial	7	8	8	100	0.12569	1.72e-04	AEEVQAWAQRK	13.77835	14.21916	24.39438	26.03636	8.34267	18.16978	13.84541	17.69219	21.69877	28.78433	22.12141	15.24384	29.13771	17.34492	17.31345	27.73005	18.38867	14.39046	23.26245	21.96018	29.14551	25.68936	20.07772	16.2633	25.7895	23.85054	27.71649	21.69015	14.12237	33.09967	25.04183	27.51122	15.73929	31.46085	27.64796	21.52951	14.3277	27.8379	14.433	17.51648
Q9BYN8	MRPS26	28S ribosomal protein S26. mitochondrial	7	8	8	100	0.12569	1.72e-04	EVLQLQEEVK	29.3811	31.53757	91.01018	171.41974	124.94022	13.97843	22.06745	19.80446	162.8073	141.38611	19.76202	20.04305	26.02999	88.17432	14.18302	21.80477	50.43279	52.68974	26.03976	173.97672	16.5348	20.52583	31.16678	14.52872	63.95616	21.47762	22.75127	19.37675	17.98459	19.05111	31.93298	30.79579	20.2815	28.10535	27.43662	40.43797	16.03829	27.24942	16.94764	19.15329
Q92552	MRPS27	28S ribosomal protein S27. mitochondrial	14	14	15	100	0.10424	8.12e-07	EALDVLGAVLK	24.09171	59.6746	40.63498	62.11327	90.35162	35.47087	103.98024	22.48494	88.86192	92.21818	21.89353	75.73332	34.57668	74.43466	98.54819	82.50221	93.93819	13.55558	53.96308	78.68689	34.18184	91.51747	74.70591	124.95721	82.88262	114.22092	100.10528	22.32884	58.35342	94.01757	35.86986	88.82603	55.27911	89.19787	109.03639	66.43288	131.56706	17.39771	31.98897	46.88924
Q92552	MRPS27	28S ribosomal protein S27. mitochondrial	14	14	15	100	0.10424	8.12e-07	LIDNISSR	296.6857	464.38263	483.88797	364.15411	477.31265	465.20364	474.12067	463.32874	412.29666	417.46252	18.95406	401.71103	24.96576	445.84656	490.28146	22.73426	429.03546	466.1279	374.55148	25.62988	408.24112	19.68663	509.20108	452.25833	555.41309	383.47815	535.14771	494.2431	499.2681	395.31555	30.6274	362.23004	562.4978	407.16064	418.96759	18.4469	450.53137	563.44238	15.44678	19.96975
Q92552	MRPS27	28S ribosomal protein S27. mitochondrial	14	14	15	100	0.10424	8.12e-07	IESEGLLSLTTQLVK	98.21617	91.14693	25.4027	77.92803	17.16033	82.0532	59.03586	168.1488	27.78094	38.20539	51.75735	20.96648	24.88354	20.93405	14.83647	39.53387	110.87619	22.20983	90.23127	27.45024	148.71939	165.06853	32.60272	13.88882	80.75812	20.53167	131.3345	304.95276	17.19249	215.15132	43.93849	37.00589	49.3231	15.91738	36.63755	36.57577	34.39898	35.39909	13.05093	16.3856
Q92552	MRPS27	28S ribosomal protein S27. mitochondrial	14	14	15	100	0.10424	8.12e-07	LPQYLER	14.36021	27.58254	244.56633	243.74106	260.28589	25.06504	303.95639	303.22211	29.93324	13.62549	17.72946	27.43541	265.98016	15.9997	257.09567	219.98155	263.78781	172.03127	80.02628	267.16284	249.39519	17.06971	337.51578	282.0097	280.44754	266.86835	398.31198	289.55884	2444.7063	18.39105	253.84679	17.85599	17.27535	2257.37646	284.15515	15.60686	13.80961	311.64767	221.76732	273.0423
Q92552	MRPS27	28S ribosomal protein S27. mitochondrial	14	14	15	100	0.10424	8.12e-07	NFGASLLLPGLK	20.36495	14.03347	21.98091	31.27939	19.83169	15.44297	31.61772	15.85985	32.10562	14.57197	21.83251	31.4455	26.68108	14.91765	23.91844	19.73691	27.68561	22.00974	31.34022	22.25077	22.25486	27.52667	24.50453	25.09474	44.63955	23.72785	29.50982	44.84033	16.34647	21.04712	31.51187	32.66523	26.30404	29.58532	37.37771	21.22696	28.87462	24.66522	15.34041	16.39905
Q92552	MRPS27	28S ribosomal protein S27. mitochondrial	14	14	15	100	0.10424	8.12e-07	VELQQGLR	21.51466	144.63937	13.66454	23.84065	32.34457	16.72995	15.03699	16.2902	19.97929	31.2616	109.22923	16.55577	22.30565	120.02451	23.39614	15.21814	158.84462	15.62895	31.63821	135.58496	20.06847	161.87445	26.43363	187.91983	153.41731	116.65464	25.52014	29.96455	140.15552	30.47674	159.54373	26.75208	188.8187	134.96373	30.02744	23.38241	20.68975	230.87863	19.5796	137.61311
Q92552	MRPS27	28S ribosomal protein S27. mitochondrial	14	14	15	100	0.10424	8.12e-07	ALTSADGASEEQSQNDEDNQGSEK	28.62613	16.99199	12.20341	25.83325	11.13934	18.69864	16.49683	19.2034	15.65758	19.7009	26.43522	14.98346	12.23602	29.29319	11.59774	16.30046	15.38793	15.872	19.46639	7.88191	30.68902	8.00959	10.01478	19.43474	30.81861	28.73013	15.05158	11.07147	24.0576	25.48425	17.20502	23.02183	27.13011	15.14275	15.7516	26.33953	16.4122	10.16825	31.45527	21.46522
Q92552	MRPS27	28S ribosomal protein S27. mitochondrial	14	14	15	100	0.10424	8.12e-07	ALYTLVNK	16.74692	28.65181	26.72971	15.32044	16.30839	31.52956	24.29005	32.38069	26.40173	29.00774	17.95375	22.06175	23.64818	19.89476	15.61152	24.00092	164.26131	23.37005	28.66244	26.08746	18.20016	159.20972	157.30577	181.33011	20.93077	19.51236	177.80052	15.505	16.33896	17.30789	130.18808	125.29005	193.75615	25.53364	188.2037	15.62069	16.1048	174.13928	110.83828	132.26563
Q92552	MRPS27	28S ribosomal protein S27. mitochondrial	14	14	15	100	0.10424	8.12e-07	AVYHNMPLIWK	17.45577	47.48755	27.5255	19.34295	16.05688	20.62008	23.30367	13.59423	24.62497	27.82978	14.58537	33.34952	27.49226	32.67905	14.97756	25.09402	32.47292	31.48255	25.66943	27.19167	34.59014	44.28698	51.53965	53.19896	31.06154	22.59805	55.13243	33.85209	17.03054	39.42904	32.43135	21.70511	14.21179	47.57724	50.97382	18.97115	50.8126	60.4677	25.06132	187.85733
Q92552	MRPS27	28S ribosomal protein S27. mitochondrial	14	14	15	100	0.10424	8.12e-07	TDFSWEEER	14.92543	26.538	23.53548	16.53905	18.77904	24.11584	15.18022	28.85879	28.79969	32.54781	17.05805	28.51527	32.15308	15.3938	17.51673	26.21136	12.08933	26.91893	21.94847	25.8824	20.42129	24.4707	15.50388	23.20243	25.4832	17.39009	18.42135	17.39722	14.56184	15.42539	25.38943	18.5588	16.62114	29.77882	20.83102	16.22115	18.3849	13.5552	16.31623	29.83993
Q92552	MRPS27	28S ribosomal protein S27. mitochondrial	14	14	15	100	0.10424	8.12e-07	VAASPEDIK	80.92939	16.3352	14.45407	43.86504	30.5778	17.97588	101.81686	15.40038	105.17991	33.06788	25.41342	17.51236	13.48249	25.06563	24.74796	16.95586	16.00664	16.53198	20.24908	19.1155	122.92915	26.39565	28.03062	18.68353	29.62737	25.55687	24.12614	24.91797	30.5206	14.83841	16.54	23.94747	27.0641	14.55744	31.76241	24.73343	30.96435	31.98061	20.7109	14.89401
Q92552	MRPS27	28S ribosomal protein S27. mitochondrial	14	14	15	100	0.10424	8.12e-07	EEIDHAEYYLYK	20.88478	14.25348	25.82747	16.09351	17.9633	19.32429	22.70567	25.38924	17.97141	19.01292	17.63924	26.84188	17.61002	17.4732	16.13586	25.33952	25.19947	22.05993	16.14047	23.01515	25.43018	15.17661	16.48509	27.50902	19.37313	17.49044	16.16856	14.327	17.95542	13.8313	23.61096	15.95817	17.57981	14.43999	11.20754	16.13727	21.71748	16.04663	25.34372	23.0188
Q92552	MRPS27	28S ribosomal protein S27. mitochondrial	14	14	15	100	0.10424	8.12e-07	EHYCLADLASLMDK	25.26421	19.25312	16.02173	22.79933	27.20796	21.18687	14.55941	21.75881	17.74114	17.38718	29.95297	32.83151	15.89084	33.19124	23.23251	14.3861	13.58074	14.00796	17.18021	16.21843	27.08483	31.11065	20.56286	22.02093	32.24952	32.55326	13.88924	29.36902	27.25895	28.87545	19.4945	20.31809	30.74033	17.15781	18.10181	23.24615	26.27151	17.97831	27.76109	31.37405
Q92552	MRPS27	28S ribosomal protein S27. mitochondrial	14	14	15	100	0.10424	8.12e-07	LVEQLDIEETEQSK	14.78209	32.9057	23.27422	33.1198	18.72968	14.58483	21.14995	18.98105	30.32156	25.25776	20.61932	19.20971	27.15919	22.84851	13.59333	20.89819	19.72827	20.34888	24.9571	23.55996	15.84733	21.41625	29.87096	15.15898	10.53156	22.40933	23.73824	20.21733	18.76478	19.87756	33.31826	29.51539	21.16133	29.32458	26.29588	13.60132	15.37146	26.11647	16.24301	18.35695
Q9Y2Q9	MRPS28	28S ribosomal protein S28. mitochondrial	2	2	2	97.5	0.38322	4.56e-03	NVESFASMLR	96.31943	156.71837	161.41457	100.85913	155.31671	116.22446	128.00182	131.13606	160.45944	145.02121	107.0298	119.4096	134.82831	19.89091	136.91808	115.77084	129.6748	130.73378	137.63931	99.80026	99.83011	14.63984	195.21988	161.83792	148.83774	136.34183	188.44449	151.89198	203.90962	149.77061	130.08311	13.65577	160.61284	134.66003	195.25191	111.55891	143.89001	29.99976	151.7585	52.47988
Q9Y2Q9	MRPS28	28S ribosomal protein S28. mitochondrial	2	2	2	97.5	0.38322	4.56e-03	AGGFASALER	14.06027	154.33565	133.60338	156.73763	130.64375	111.49184	146.6965	27.18597	162.49185	120.01685	18.10767	152.53564	13.74738	146.84406	149.56976	24.69201	172.87337	132.14034	124.01746	153.72971	142.9418	132.61165	172.6058	163.79686	174.50327	127.00325	168.33154	162.98663	13.71776	151.2812	135.66158	138.16005	160.89369	127.14097	142.9039	15.28088	138.17012	14.38928	89.94966	121.68366
P51398	DAP3	28S ribosomal protein S29. mitochondrial	12	12	14	100	0.1273	2.02e-08	NTSFAYPAIR	131.99197	168.0831	150.4187	146.14198	162.22325	113.9939	153.16243	148.52951	128.66283	133.4631	118.51761	155.71213	107.48547	126.83216	146.7318	100.44928	169.39818	125.41705	139.57991	149.09003	147.48534	153.68671	214.25566	149.97084	153.38002	135.02638	188.65929	180.38779	159.57684	146.26187	175.78616	203.14165	241.18871	163.18658	179.51033	142.15657	218.52586	187.57631	141.29881	145.30417
P51398	DAP3	28S ribosomal protein S29. mitochondrial	12	12	14	100	0.1273	2.02e-08	GSPLGEVVEQGITR	18.55247	200.55783	200.93932	158.53943	186.50241	143.88666	208.90854	159.96127	181.48558	182.32198	171.08253	166.80673	171.17377	177.60913	196.15932	146.02606	207.33585	150.44652	189.05806	192.24257	219.77283	182.60732	250.64539	211.9881	169.88338	122.9963	276.04675	239.66537	204.8662	166.66942	178.98289	195.65016	266.43039	187.3647	242.31108	164.67728	239.75974	214.37598	184.46809	182.95851
P51398	DAP3	28S ribosomal protein S29. mitochondrial	12	12	14	100	0.1273	2.02e-08	NATDAVGIVLK	35.08161	45.7435	38.48203	30.83817	31.41129	25.41104	34.79187	20.34187	34.53646	40.63587	29.05078	32.91704	41.28262	27.22867	24.89594	23.16826	27.1709	26.55268	25.84571	22.11682	27.30339	27.98993	30.64196	44.75242	28.45933	30.66759	24.30089	27.50191	29.28747	24.27675	49.30558	41.87023	50.80368	38.19168	39.09703	25.97262	46.85629	40.13385	30.19257	31.21873
P51398	DAP3	28S ribosomal protein S29. mitochondrial	12	12	14	100	0.1273	2.02e-08	ELLFLSNANPSLLER	20.18008	49.23981	51.00346	32.20835	48.45085	50.60777	56.93328	61.39645	37.96438	19.65307	36.50256	24.50929	19.89434	39.34299	51.96752	29.83557	46.3004	33.30028	26.16894	57.4185	45.2169	58.38793	45.69096	33.04369	68.37044	50.95704	60.84042	35.93797	59.84764	19.52602	38.58491	29.53661	77.20586	25.40462	34.41749	34.60649	74.3961	51.92327	30.56037	47.37606
P51398	DAP3	28S ribosomal protein S29. mitochondrial	12	12	14	100	0.1273	2.02e-08	DLLQSSYNK	31.78056	82.29333	74.0872	59.76113	32.63512	66.71843	73.12727	16.43654	56.98166	43.48528	23.81135	58.40197	95.3033	26.75209	81.10195	49.3054	17.08359	60.8371	58.61576	20.40162	63.06786	67.27489	107.53212	60.33858	82.45371	53.40705	57.70724	63.16723	56.29545	30.75052	68.36642	92.93274	90.9983	61.79283	70.02053	66.34206	90.221	78.68913	62.07974	50.44613
P51398	DAP3	28S ribosomal protein S29. mitochondrial	12	12	14	100	0.1273	2.02e-08	FDQPLEASTWLK	51.47325	26.2094	105.6309	94.10107	18.54651	23.81723	87.40427	86.92094	28.44308	32.1448	47.72393	82.09051	80.15838	15.20319	116.19305	26.53999	106.22652	52.02664	66.71912	73.82538	76.9259	76.93792	109.8772	92.69296	14.45068	17.60812	92.44877	17.1818	88.93842	77.11398	25.88487	18.79148	135.70134	29.41009	98.65544	16.42452	112.18604	33.23766	13.75331	81.02667
P51398	DAP3	28S ribosomal protein S29. mitochondrial	12	12	14	100	0.1273	2.02e-08	AYLPQELLGK	114.28518	185.2478	157.93138	194.84619	17.53419	22.51721	155.10919	141.52425	191.04672	23.2269	17.8504	30.53973	30.02166	152.90916	166.00398	188.80203	22.78848	28.83006	191.55475	164.07925	119.68665	18.54032	19.6398	150.37358	211.08646	14.65504	13.83462	17.5024	17.50138	16.52162	28.84404	13.73216	230.22018	155.7975	193.93729	208.5461	17.75584	22.4632	14.54735	21.20443
P51398	DAP3	28S ribosomal protein S29. mitochondrial	12	12	14	100	0.1273	2.02e-08	SPIAPEELALVHNLR	42.81746	47.03621	19.01004	43.26539	24.36311	19.9468	49.20189	43.49784	46.5601	45.10183	36.46667	45.81644	26.5946	35.77153	57.70859	21.1714	60.38766	21.74291	52.75534	49.91462	54.86946	63.44688	37.34905	62.7029	61.75084	52.16208	23.55205	81.59222	18.6176	63.12663	21.67844	74.08339	69.82256	47.93903	26.63285	20.73904	72.50621	59.74703	53.62183	24.10226
P51398	DAP3	28S ribosomal protein S29. mitochondrial	12	12	14	100	0.1273	2.02e-08	NDWHGGAIVSALSQTGSLFKPR	25.16265	14.24529	14.9425	27.71133	22.46193	16.10674	19.62434	16.17099	15.96906	17.63515	25.30719	17.6097	16.13686	25.35946	20.45982	17.6889	20.7151	14.06127	14.90642	15.69043	19.47226	23.1048	25.81908	22.55392	21.70771	25.29988	23.53261	24.41141	25.19558	25.14254	17.50679	31.09544	22.95763	13.34995	17.7498	21.63531	17.03795	23.91093	16.05298	19.66118
P51398	DAP3	28S ribosomal protein S29. mitochondrial	12	12	14	100	0.1273	2.02e-08	KPALELLHYLK	19.10245	25.46348	30.07658	17.23874	14.49362	28.021	24.79417	24.52864	23.46379	20.76176	185.62994	24.82414	21.01665	17.68091	15.53808	27.00611	25.49426	26.29625	32.25132	30.44583	33.09047	16.57258	17.55536	144.57797	18.60163	16.3951	18.36941	15.64482	19.57941	164.61923	25.78273	15.36265	16.37531	22.6923	13.68691	17.57658	19.86408	20.07911	20.99036	23.72214
P51398	DAP3	28S ribosomal protein S29. mitochondrial	12	12	14	100	0.1273	2.02e-08	NDWHGGAIVSALSQTGSLFK	30.46593	32.27873	19.34973	13.5976	9.31507	29.3326	21.29319	28.56159	14.10913	17.83016	20.74807	23.44387	15.75197	18.7238	33.1302	21.54971	22.82764	22.13144	18.04496	19.11506	28.41804	14.2325	15.07652	28.22161	17.79703	19.09075	9.98899	33.3578	22.79861	21.5223	16.34399	15.25814	14.91412	14.58881	17.12625	33.11075	23.13009	17.24391	27.72577	27.62248
P51398	DAP3	28S ribosomal protein S29. mitochondrial	12	12	14	100	0.1273	2.02e-08	EFESCIQYYLENNWLQHEK	28.46898	14.4562	10.22198	31.54682	24.44354	31.39013	14.28866	22.17111	15.09881	17.06384	22.20343	21.9072	16.85689	13.62197	22.80047	20.13719	21.33136	13.74746	16.86217	17.86213	26.58115	21.3772	20.18047	30.2012	19.0454	33.1701	14.15242	22.6449	27.77547	29.4226	13.7408	14.25802	31.32282	15.61214	17.76519	30.94044	27.37742	17.64398	25.90843	22.92488
Q92665	MRPS31	28S ribosomal protein S31. mitochondrial	9	9	11	97.5	0.14618	1.1e-05	VELSTVNVR	143.05635	216.36549	202.2254	177.01448	194.77708	163.75935	219.56746	175.28589	149.48312	153.1956	21.87533	185.0378	201.49893	164.55081	216.61246	157.14658	235.8799	141.60948	172.11794	190.93332	200.27226	212.93578	227.65845	295.29074	253.89156	172.22037	230.13423	219.60739	227.80978	162.86072	178.90041	226.03549	259.2515	155.7695	335.76599	211.37167	232.35355	308.45483	195.05899	198.78572
Q92665	MRPS31	28S ribosomal protein S31. mitochondrial	9	9	11	97.5	0.14618	1.1e-05	ISFSNIISDMK	13.57134	45.75831	48.36477	15.03857	45.52601	27.74161	46.06466	28.56435	39.88381	44.46085	18.76003	40.79469	61.17878	55.38829	39.67973	23.83337	43.06593	39.05671	46.42642	39.64186	47.83345	45.63564	65.37753	65.60308	44.41684	15.8124	54.35924	47.70436	70.27843	50.12547	41.34124	53.65458	64.91618	55.61211	42.5671	48.6955	46.06036	65.68713	39.51358	44.27425
Q92665	MRPS31	28S ribosomal protein S31. mitochondrial	9	9	11	97.5	0.14618	1.1e-05	NPYLSVK	14.89811	26.58667	87.67118	84.48719	68.04375	47.46877	83.2543	23.52502	28.85251	69.8868	17.08933	28.46307	88.62514	15.42203	68.48782	26.16338	67.02065	26.86965	21.90829	76.13152	88.63191	16.45341	94.91978	23.24499	86.37291	15.72427	76.15765	99.05116	18.77829	89.52747	26.25747	18.52482	118.68073	29.83344	103.84316	16.19145	30.00716	20.93573	13.55815	29.7853
Q92665	MRPS31	28S ribosomal protein S31. mitochondrial	9	9	11	97.5	0.14618	1.1e-05	IQFDEGYDNYPGQEK	32.52602	14.95464	20.62693	52.07792	75.2354	43.99453	14.56155	16.82208	17.63703	30.27318	23.26563	17.02473	64.23652	25.78092	29.91033	41.96508	83.63551	18.03433	66.04889	20.88017	14.0448	68.63055	67.20366	17.10451	27.12344	25.28538	57.09908	70.8743	52.26232	22.42868	50.42376	26.15821	92.02543	33.08814	23.3049	29.9279	83.78909	91.63708	14.39547	58.26192
Q92665	MRPS31	28S ribosomal protein S31. mitochondrial	9	9	11	97.5	0.14618	1.1e-05	SELLSQLQQHEEESR	21.62498	19.36945	23.39328	23.9629	21.49864	17.60157	23.70667	26.41556	21.02021	48.99361	19.52841	26.10112	23.46776	17.62314	23.51611	23.99226	25.41505	24.63993	14.42691	21.28166	20.17138	112.84596	64.38216	26.56263	128.41058	20.29225	57.9238	19.9167	48.88116	20.25714	14.68521	25.4955	87.72066	21.73485	77.95956	19.03776	62.4637	19.19842	64.55482	36.9641
Q92665	MRPS31	28S ribosomal protein S31. mitochondrial	9	9	11	97.5	0.14618	1.1e-05	EAPETDTSPSLWDVEFAK	25.90836	17.63876	37.00644	25.40167	23.20904	17.47845	17.71204	12.99244	17.90378	27.66633	27.84575	15.66783	27.70436	28.05047	28.76205	16.10806	16.00758	14.79071	25.38614	25.63083	21.33392	27.38087	32.91961	17.45918	34.76304	25.25172	23.09631	23.95821	31.28293	32.24295	17.60878	21.61276	37.39921	18.04649	28.41695	22.12832	23.11743	27.58323	18.52947	15.95669
Q92665	MRPS31	28S ribosomal protein S31. mitochondrial	9	9	11	97.5	0.14618	1.1e-05	LNIFDMMAVTK	30.70219	32.03033	14.58007	13.70305	22.66557	29.10687	32.89498	23.91029	14.00056	15.82265	20.5884	23.62568	15.63076	18.57971	21.14201	21.71683	23.00467	22.30307	21.62391	19.2633	24.64769	18.6483	18.71258	28.00443	17.66008	14.40816	21.37969	20.99776	29.95428	31.73062	31.63372	15.37647	21.50982	14.47655	17.25907	33.36753	28.95347	26.48705	27.94079	24.72319
Q92665	MRPS31	28S ribosomal protein S31. mitochondrial	9	9	11	97.5	0.14618	1.1e-05	HFMELVTCGLSK	31.12166	31.59861	11.23978	55.32803	22.36007	28.71456	44.28677	27.9598	13.81185	39.23414	20.3109	23.94846	15.42008	18.32929	13.63128	22.01353	23.31897	22.60778	18.43335	19.52648	29.02969	14.53884	15.40102	27.62698	17.42205	18.68851	42.4262	58.69401	22.31824	21.06883	22.61874	15.58655	19.79068	14.28143	17.49487	54.89397	22.64273	17.61506	28.32253	27.04047
Q92665	MRPS31	28S ribosomal protein S31. mitochondrial	9	9	11	97.5	0.14618	1.1e-05	RLNIFDMMAVTK	22.8122	21.32258	14.46675	20.58655	30.13245	23.46419	32.6393	24.0976	19.64808	15.69967	33.17252	29.64506	17.59889	14.80561	20.97768	32.25077	30.44532	31.40306	15.51279	14.64435	24.45612	19.6682	18.56713	24.3879	15.5766	14.52103	15.38215	32.52581	30.18893	31.97919	21.58991	18.34612	16.01566	19.00205	16.34495	20.99	23.72174	16.23343	25.06675	28.32905
Q9Y291	MRPS33	28S ribosomal protein S33. mitochondrial	4	4	5	100	0.14707	3.64e-06	LFSELPLAK	94.69641	157.94252	163.65028	126.05721	158.28062	114.56689	141.57042	157.30525	148.51463	111.25471	107.39846	119.24895	140.52246	148.68628	145.64189	100.50298	151.59283	106.90617	122.45035	105.93745	124.41353	128.61992	173.48175	146.64781	177.54909	86.5414	208.2612	179.7635	141.0278	158.36008	102.32634	130.755	184.64162	136.42728	168.70311	112.70858	157.59891	142.15543	125.17699	118.02672
Q9Y291	MRPS33	28S ribosomal protein S33. mitochondrial	4	4	5	100	0.14707	3.64e-06	LFGEVTRPTNSK	18.25066	26.48483	28.2462	16.57225	19.3187	24.06752	25.95135	23.4349	28.74198	16.91396	17.02387	18.88715	32.08865	15.36295	11.57509	15.52646	24.35746	26.97297	24.22927	19.44654	22.34486	21.19641	32.60921	23.67136	32.34883	15.66404	22.05621	15.6272	17.70754	17.65914	22.44752	9.63192	16.58784	20.164	17.36977	15.83428	18.97833	21.01623	13.61028	13.77964
Q9Y291	MRPS33	28S ribosomal protein S33. mitochondrial	4	4	5	100	0.14707	3.64e-06	DEHQDFMDEQK	26.86398	18.76727	19.98843	30.19585	26.24249	20.37125	25.11652	19.24591	26.75596	10.37524	18.19463	24.30661	23.96547	20.16169	29.52153	24.81755	18.17191	24.16521	30.61276	29.99273	18.81942	30.04988	20.58689	21.17319	28.28499	20.55933	32.09814	37.34312	25.14668	21.40664	28.96267	27.59031	22.12547	26.10024	32.06286	32.838	27.73851	19.77317	17.52963	25.82803
Q9Y291	MRPS33	28S ribosomal protein S33. mitochondrial	4	4	5	100	0.14707	3.64e-06	ETYDWYPNHHTYAELMQTLR	21.18578	14.59909	21.12928	30.0675	20.63102	16.06541	19.20078	16.49909	13.4526	22.93001	22.71249	17.43935	29.91626	25.16798	30.63876	18.97222	15.87417	18.47354	22.65707	33.00209	14.38684	28.72621	27.11806	16.69785	26.47858	24.68422	26.14804	30.42972	20.66969	142.25716	18.46458	26.79526	23.30952	32.30147	23.87247	30.65676	11.9376	23.70959	14.74606	17.06002
P82930	MRPS34	28S ribosomal protein S34. mitochondrial	10	10	14	100	0.13523	3.25e-08	LPLFGLGR	140.02072	233.60651	279.54486	178.97629	206.42143	119.67395	181.07512	184.71051	138.80833	175.65752	159.33237	197.42227	248.3717	186.41032	187.74315	130.43698	208.68488	136.94284	168.32983	113.9151	153.13686	211.57739	219.11972	225.09579	239.57043	125.03835	287.5264	196.9106	154.88441	189.49268	143.24681	199.51373	253.9075	196.85481	234.14558	147.3152	224.67365	330.7811	141.48134	176.10844
P82930	MRPS34	28S ribosomal protein S34. mitochondrial	10	10	14	100	0.13523	3.25e-08	LLQLLGR	127.20595	200.52948	159.29956	118.0173	133.63879	164.78856	182.7493	184.1011	108.37386	172.35083	98.905	207.05429	167.62106	142.65381	131.46773	116.16708	200.90042	129.63615	162.12357	175.67033	200.60658	212.45874	267.31396	211.02069	222.20207	159.93803	252.58871	217.57442	205.81503	207.19931	164.38632	223.58281	259.34244	179.12558	196.8582	158.10867	234.18208	288.83539	163.84181	157.21552
P82930	MRPS34	28S ribosomal protein S34. mitochondrial	10	10	14	100	0.13523	3.25e-08	VRPDYTAQNLDHGK	28.53123	57.75255	52.81062	46.6115	52.51927	41.37271	33.71764	49.11542	34.87032	50.92365	29.73272	49.71393	42.66757	36.45597	50.36495	35.97769	40.73146	46.10012	59.36007	32.10797	33.27858	41.7439	49.66943	39.72593	44.31559	39.37591	55.57057	46.95767	45.22763	37.56158	47.35017	36.23133	48.03852	40.51665	46.5467	39.70284	52.57128	50.73359	41.91787	45.0621
P82930	MRPS34	28S ribosomal protein S34. mitochondrial	10	10	14	100	0.13523	3.25e-08	NGDTSTEEPMLNVQR	23.92289	16.55699	28.075	21.1706	17.97923	15.04581	17.62846	30.79117	16.4815	21.92864	26.42277	22.34137	20.06022	28.41958	22.44745	16.92157	17.92505	22.21767	14.16952	15.0098	23.94663	26.67777	28.93551	14.47594	23.26429	12.59358	28.8173	23.29702	18.23141	16.9205	12.23141	18.31721	33.38474	18.57893	19.37112	11.73963	27.03901	24.60575	32.4222	19.73751
P82930	MRPS34	28S ribosomal protein S34. mitochondrial	10	10	14	100	0.13523	3.25e-08	SWLWQHDEPCYWR	27.66636	41.75352	17.55979	17.98535	44.49901	25.42257	40.32048	23.0404	17.08211	18.1036	19.40792	33.8319	21.80325	35.03494	40.54161	17.86497	31.45199	23.03722	17.47096	12.05897	27.03257	14.77195	41.98662	25.27985	33.6255	20.50705	40.26915	31.6894	28.11426	35.58643	14.22862	17.60583	25.21303	26.04727	21.55467	19.05641	24.44374	16.99885	18.06425	23.82372
P82930	MRPS34	28S ribosomal protein S34. mitochondrial	10	10	14	100	0.13523	3.25e-08	AWGILTFK	15.61082	84.93954	61.70448	109.22843	142.04671	23.05703	27.08869	22.45097	27.53524	22.68311	16.30912	29.82472	30.74139	14.71793	117.40529	27.41502	113.73981	28.15508	22.95637	80.1851	94.24091	108.62297	153.87785	86.07537	153.58206	94.19995	123.07494	99.877	144.84186	115.68453	122.78448	19.41104	132.65044	166.52583	138.21147	16.96604	18.18151	165.02876	14.20676	21.71278
P82930	MRPS34	28S ribosomal protein S34. mitochondrial	10	10	14	100	0.13523	3.25e-08	DSQLYAVDYETLTR	14.06879	13.92562	30.59258	868.02203	14.44709	18.5528	13.55958	18.06514	22.15618	953.99146	32.58158	14.92914	24.73601	641.65521	21.09743	19.88977	18.7763	14.09338	23.75282	22.42309	18.09671	22.50207	23.83648	15.92755	27.94745	761.35388	28.30074	21.24236	14.42007	879.16107	14.10021	995.84033	868.0827	763.59235	27.07718	21.08504	14.62972	27.2632	17.65587	17.47115
P82930	MRPS34	28S ribosomal protein S34. mitochondrial	10	10	14	100	0.13523	3.25e-08	MEPWDYPAK	19.38032	25.09839	30.51409	17.4895	14.28582	27.61924	27.72902	28.36481	23.12737	33.11464	15.72711	25.18524	20.71532	17.4274	17.82179	27.39895	25.86511	26.67876	32.72046	30.8887	20.77692	16.7093	60.24494	28.70652	18.33492	17.09242	18.10603	17.70019	46.19759	15.16135	26.66584	15.58612	58.22515	22.36694	13.886	17.83226	14.10748	13.79126	21.29569	29.32916
P82930	MRPS34	28S ribosomal protein S34. mitochondrial	10	10	14	100	0.13523	3.25e-08	AMIIAER	18.30184	26.57738	23.51679	16.51624	15.12764	29.24677	185.16389	23.50062	24.49021	21.66998	16.65387	23.78373	21.93602	15.40603	16.21778	25.87425	24.42576	26.89755	30.89962	29.1698	13.9111	17.29754	191.65919	30.39812	19.41535	15.70796	14.8286	16.3292	18.75881	17.70865	26.91059	14.71878	16.63435	23.68497	20.81448	16.83992	19.03155	20.95746	20.11062	22.72791
P82930	MRPS34	28S ribosomal protein S34. mitochondrial	10	10	14	100	0.13523	3.25e-08	HEEEAFTAFTPAPEDSLASVPYPPLLR	19.67794	22.05785	23.3062	21.72953	14.74046	24.27331	21.17901	24.92856	20.32561	25.29246	21.096	19.2361	27.78706	23.37672	13.49895	22.64169	23.98438	20.37684	18.95934	20.08367	25.81394	20.76019	19.598	18.03029	24.59405	22.92739	24.28703	21.9913	19.19859	20.3371	20.36696	24.46824	21.65054	19.6573	26.33201	22.15539	14.86083	26.15235	16.26533	25.77608
P82673	MRPS35	28S ribosomal protein S35. mitochondrial	8	8	11	97.5	0.11595	7.02e-04	EGNLELLK	93.16026	119.96106	130.40036	104.85699	119.66596	18.13497	96.13052	119.36354	21.6572	108.60578	97.30119	149.75806	114.93912	137.55608	140.37061	71.267	115.42458	115.79561	23.21788	94.88389	116.57111	127.82795	154.74654	160.94119	139.62338	76.14074	127.76587	104.31485	113.40926	101.8218	129.6319	151.71082	160.49023	110.28087	125.47961	129.18672	121.88874	142.49982	115.91353	17.07768
P82673	MRPS35	28S ribosomal protein S35. mitochondrial	8	8	11	97.5	0.11595	7.02e-04	TTDVLTIK	20.49406	23.73443	113.72466	105.03174	106.67859	26.11828	128.43758	108.71392	21.87052	60.08797	102.07616	116.68265	122.65781	16.48031	128.26205	76.59737	97.59105	69.58644	111.237	92.84766	90.92682	130.11594	151.21729	188.3194	127.30859	101.17332	143.93188	137.96693	268.9202	127.36626	86.24784	207.62071	154.34663	129.60948	93.17731	70.35081	111.22269	111.22825	154.43103	25.4503
P82673	MRPS35	28S ribosomal protein S35. mitochondrial	8	8	11	97.5	0.11595	7.02e-04	NEEENENSISQYK	19.59144	24.98161	19.98888	23.22278	28.44561	25.18197	19.1912	22.14202	19.98799	19.83853	23.05466	21.63625	22.54781	18.41603	24.77834	24.97115	25.52085	20.30075	26.82158	19.92922	26.45379	27.78423	23.15385	29.01774	22.97941	41.02745	24.24691	23.57495	27.8896	28.79782	21.33115	17.85534	23.78275	20.3459	20.71587	25.0071	24.85371	19.85362	19.86665	17.95972
P82673	MRPS35	28S ribosomal protein S35. mitochondrial	8	8	11	97.5	0.11595	7.02e-04	HFPIEIDSTDYVSSGPSVR	29.97798	104.35268	94.2178	66.42241	97.41361	71.27596	58.81156	62.47308	79.67089	68.08546	82.72028	85.8254	87.68916	74.40946	91.9036	85.75734	90.86128	71.45702	64.17577	69.10798	81.85139	98.88964	92.07265	107.90141	98.51285	89.19425	83.0776	91.55769	82.01722	21.87262	88.38552	135.97768	87.4342	94.48252	98.5852	83.9573	73.66832	111.08218	75.86769	28.07209
P82673	MRPS35	28S ribosomal protein S35. mitochondrial	8	8	11	97.5	0.11595	7.02e-04	IPNFLHLTPVAIK	22.64364	26.13395	28.67269	22.2045	23.06625	26.36632	24.24512	17.63444	24.3486	23.7494	18.6499	36.72084	26.045	28.47382	21.88405	24.99417	26.4387	22.31242	21.03663	28.36922	20.46765	25.74494	41.15176	27.77187	32.92835	21.71049	31.32661	20.83386	21.4393	23.40213	25.07935	26.037	31.18426	20.75708	30.73423	19.45688	28.30737	32.83599	16.6956	18.23398
P82673	MRPS35	28S ribosomal protein S35. mitochondrial	8	8	11	97.5	0.11595	7.02e-04	MAVDQDWPSVYPVAAPFKPSAVPLPVR	24.57098	22.5265	18.52373	20.41757	25.23169	20.47048	22.16448	19.52922	24.44632	20.67492	22.91935	22.44309	27.2928	20.68324	20.03689	20.62979	20.71708	21.18668	27.09554	24.74082	25.07308	34.05433	29.99222	19.69514	19.65949	21.08859	28.60215	10.93067	25.18448	31.66365	28.48956	21.35077	33.50265	25.27744	41.77495	19.70692	13.63944	25.89271	26.54221	19.27703
P82673	MRPS35	28S ribosomal protein S35. mitochondrial	8	8	11	97.5	0.11595	7.02e-04	TEADMEEYIWENSSSER	25.11472	37.39477	17.13738	29.89975	25.79004	33.11929	29.06117	32.24875	15.93055	15.79155	23.42654	20.76341	17.78548	21.14095	29.34226	19.08582	20.21765	19.60104	15.98179	16.92954	25.16886	31.29584	33.15173	31.86488	20.09454	21.55527	20.34856	29.54383	25.7418	24.30072	19.61054	13.5136	22.82651	16.47216	31.34626	29.32504	26.11606	15.27232	24.55575	31.1884
P82673	MRPS35	28S ribosomal protein S35. mitochondrial	8	8	11	97.5	0.11595	7.02e-04	DFCTEWPAALDSDEK	20.94792	18.90837	33.03218	23.21264	33.21965	17.18258	19.4188	16.31385	20.51983	23.19038	30.17526	16.11966	22.90912	27.23124	30.98666	14.81726	15.69595	15.21725	30.80479	32.63157	14.5502	29.05239	72.30506	16.53177	25.88338	24.40708	25.85446	30.77524	20.43763	21.64961	18.67424	26.04737	29.40238	21.21746	29.23645	22.76646	20.14474	23.9788	19.06383	16.86849
P82909	MRPS36	28S ribosomal protein S36. mitochondrial	5	7	13	100	0.12772	3.55e-09	DNPKPNVSEALR	502.61786	665.59894	567.55121	577.24341	733.30457	613.32959	610.78162	565.65991	538.52679	581.40613	573.78192	667.55432	628.48657	508.07867	714.20313	650.25623	714.89148	543.77429	661.50018	664.60297	546.9007	670.17542	551.34741	657.05652	648.8844	459.71527	931.13055	652.80872	528.41986	539.89093	590.79028	463.9649	555.66907	589.15747	674.60217	571.01605	626.12592	853.88062	549.78137	576.27185
P82909	MRPS36	28S ribosomal protein S36. mitochondrial	5	7	13	100	0.12772	3.55e-09	VVQVVKPHTPLIR	236.58865	267.51083	194.99921	164.6368	334.33057	218.76401	324.35684	203.57935	211.84236	225.28966	204.21246	242.59335	275.82312	182.5416	276.03012	204.2515	315.61682	242.3741	230.09091	232.60759	241.35208	252.71758	216.39467	290.62561	264.83282	147.66559	361.85385	232.93979	214.71803	202.90057	220.90503	218.62062	196.69444	213.05038	276.70612	241.90625	257.96939	367.04407	189.40309	221.7045
P82909	MRPS36	28S ribosomal protein S36. mitochondrial	5	7	13	100	0.12772	3.55e-09	SAGLPSHSSVISQHSK	150.63094	153.2076	143.50616	150.95398	154.30061	107.16573	135.65298	106.8892	99.54216	186.66977	107.9033	163.9035	136.67683	96.54005	144.79036	139.45836	181.87497	118.74541	41.89801	119.51717	142.46851	158.54424	118.91604	153.39911	164.32976	101.59849	169.35358	177.4586	142.93211	149.77127	87.95644	117.30407	116.71714	147.49719	191.0936	147.15477	99.81104	187.46321	126.3802	107.2467
P82909	MRPS36	28S ribosomal protein S36. mitochondrial	5	7	13	100	0.12772	3.55e-09	LVSQEEMEFIQR	310.99057	342.78079	325.57196	306.77231	350.16302	310.63635	345.64029	265.37646	237.69012	329.4502	251.00601	366.99997	335.89221	268.65732	304.90567	311.70239	354.01163	257.24307	340.82739	346.57239	328.11383	332.53784	288.48297	296.56235	303.5752	343.42996	484.19012	315.09094	278.36124	297.86301	305.80219	265.98087	267.60345	304.67496	319.64209	350.18982	310.39276	319.03085	307.49551	310.74518
P82909	MRPS36	28S ribosomal protein S36. mitochondrial	5	7	13	100	0.12772	3.55e-09	SPDLLMYQGPPDTAEIIK	160.93906	208.42764	126.37631	169.84308	210.58432	151.17963	208.877	163.70412	122.12459	135.38707	184.64519	96.69587	177.79675	148.0634	204.60965	169.8418	215.91589	162.76784	177.27054	127.84129	204.93814	126.82285	201.00119	114.02626	161.42773	152.6373	205.54045	170.95004	164.53241	126.81806	159.6185	149.34004	134.30844	174.79874	109.88225	146.86107	162.24809	228.54315	169.39418	153.09726
P82675	MRPS5	28S ribosomal protein S5. mitochondrial	8	8	9	100	0.11413	2.24e-05	NGAVQTIAQR	27.03775	80.85906	93.46539	92.41157	92.99134	66.33582	90.47541	109.91876	61.93213	67.63618	84.16502	74.35246	104.06763	74.52856	85.71663	87.21277	98.17547	94.51379	81.05317	75.08939	23.37876	110.12206	108.43237	106.88725	116.5917	60.05674	137.76204	98.93737	74.10685	70.08405	85.48847	92.16045	108.58241	78.52294	103.88145	86.67982	154.26091	183.89073	93.49857	105.75876
P82675	MRPS5	28S ribosomal protein S5. mitochondrial	8	8	9	100	0.11413	2.24e-05	EECGPLPIVVASPR	97.08925	171.58501	161.14343	126.02719	27.21708	80.98392	150.58279	119.29388	94.28532	15.70338	95.08298	135.62135	155.72272	106.34489	126.78695	95.10028	129.66328	110.96497	127.2547	95.27235	105.59366	144.83984	177.41119	133.7215	155.23782	120.6839	169.55833	148.39995	152.12012	121.74517	118.9716	138.11095	170.66469	129.62146	123.55822	97.10535	148.13699	15.18705	173.79926	140.68433
P82675	MRPS5	28S ribosomal protein S5. mitochondrial	8	8	9	100	0.11413	2.24e-05	VEADMIQQR	20.69734	236.33855	169.53859	233.94275	182.87877	17.39061	159.2227	16.1187	205.34822	147.63812	30.5406	198.90002	23.18648	169.36102	217.80661	120.14348	15.50819	181.26474	153.62831	142.52531	171.72026	175.3868	208.58849	215.50278	223.09425	201.59029	249.5349	226.15929	181.45505	21.39064	155.26987	173.64957	200.52203	157.83127	183.99757	156.03288	203.27727	234.0576	143.23497	141.20975
P82675	MRPS5	28S ribosomal protein S5. mitochondrial	8	8	9	100	0.11413	2.24e-05	NVFTMTAK	19.4575	20.35673	30.68197	21.56109	14.405	18.49874	85.6657	18.0125	22.09163	28.27246	32.48665	76.89393	121.80215	29.31712	21.15908	13.76303	14.5792	14.13456	59.09319	30.30986	18.14959	22.56782	122.80222	17.79809	27.86602	29.89168	107.7095	21.30443	82.56731	13.57314	14.14141	24.19413	31.65457	92.05505	27.15631	21.14665	79.80289	27.34286	17.70746	17.42025
P82675	MRPS5	28S ribosomal protein S5. mitochondrial	8	8	9	100	0.11413	2.24e-05	KDPEPEDEVPDVK	21.81974	22.29242	13.83736	19.69092	31.50302	24.53144	31.2193	28.0178	20.54176	15.01664	13.96884	28.35533	12.45562	15.47904	20.06503	30.84768	14.89874	12.91318	14.8379	14.00724	23.39214	18.94417	17.75936	25.49717	16.2851	15.18151	16.0818	13.69651	19.8741	13.46633	22.57192	17.54796	14.33603	19.86635	24.20584	13.75012	25.69999	15.52718	23.9762	27.09657
P82675	MRPS5	28S ribosomal protein S5. mitochondrial	8	8	9	100	0.11413	2.24e-05	LDWEDVK	20.4161	29.62725	21.08143	14.81451	20.96508	26.92313	23.19881	26.21545	32.15222	19.42587	19.04375	70.40425	14.45806	17.18577	14.53829	28.86329	27.24747	24.11208	13.88339	126.66528	30.9613	43.81771	16.42578	27.25014	16.33513	17.52258	16.54163	14.63817	20.92586	19.75439	24.12377	16.41912	18.55598	33.24533	18.65896	14.52976	21.23011	18.78714	30.20707	25.35348
P82675	MRPS5	28S ribosomal protein S5. mitochondrial	8	8	9	100	0.11413	2.24e-05	SVWSNLK	18.20747	26.42215	24.77094	17.40723	18.69706	24.01056	27.25889	23.37944	18.28098	22.82563	26.88293	19.13411	20.40958	24.26012	27.03978	17.58816	18.63117	18.06295	23.10061	24.47051	25.85414	18.22002	19.3005	23.10115	25.29449	24.73557	23.35083	21.09214	18.66208	17.61735	18.0717	19.533	26.19437	18.90249	21.9245	27.0239	18.93342	22.07512	22.62886	22.61072
P82675	MRPS5	28S ribosomal protein S5. mitochondrial	8	8	9	100	0.11413	2.24e-05	DPEPEDEVPDVK	26.21948	15.10675	17.07281	35.21635	29.99257	19.88252	15.51455	20.41924	16.64892	18.52783	24.10837	14.09129	18.30313	31.14785	24.75663	18.54604	19.64585	14.92692	15.52979	16.45074	28.86168	23.21125	21.91185	32.79231	20.6794	30.54915	32.36076	24.58772	25.58077	27.09776	14.91969	32.60221	28.84782	16.95158	19.28935	24.77117	25.21417	19.15774	29.5823	21.11345
P82932	MRPS6	28S ribosomal protein S6. mitochondrial	3	3	4	100	0.3394	1.58e-09	ECEGIVPVPLAEK	91.50376	160.73564	155.05881	147.57509	172.20259	106.24483	171.42192	143.15091	138.65858	150.39835	108.37811	138.89742	142.29231	141.41689	157.00287	103.74652	163.66216	113.77416	170.04651	145.55299	127.16547	148.25728	185.70204	129.67151	166.04877	153.03447	219.22351	182.79745	218.09096	148.01552	122.52246	116.93314	151.32388	119.05149	122.44571	118.3879	154.84914	22.13858	117.40514	129.45111
P82932	MRPS6	28S ribosomal protein S6. mitochondrial	3	3	4	100	0.3394	1.58e-09	AMQRPETAATLK	42.24778	53.12977	52.7491	16.79016	65.00603	14.31094	11.9426	50.33587	18.88784	44.94321	27.77536	13.52644	59.45454	42.2052	62.95427	15.96128	60.80138	17.46161	25.9432	16.12477	40.15313	17.5713	64.14969	55.83716	51.95907	47.45393	83.28712	53.40867	74.98282	61.66573	35.35812	54.94405	90.67461	39.56254	27.95164	55.81236	56.39606	66.3485	74.81237	39.89395
P82932	MRPS6	28S ribosomal protein S6. mitochondrial	3	3	4	100	0.3394	1.58e-09	DLENLGER	176.01534	16.0716	15.65296	27.30986	28.2358	14.60473	241.96194	14.22084	17.4413	14.42371	25.64815	18.96491	19.47213	23.14581	26.80067	17.43263	18.46641	17.90322	155.73753	15.46312	22.98876	28.58502	30.28016	14.05156	22.00017	23.59942	22.27829	26.15812	28.18298	26.60524	15.8726	277.36691	291.42603	18.03427	417.5553	26.78493	28.59274	13.94945	22.42875	13.75325
Q9Y2R9	MRPS7	28S ribosomal protein S7. mitochondrial	8	8	10	100	0.18341	3.15e-04	SLMIQTLEAVK	28.15385	88.23643	91.21	60.83791	69.36201	65.03595	64.24676	62.78768	75.92744	62.87209	60.3095	65.78221	14.25984	71.31636	58.83009	67.34042	83.90285	68.81481	60.52445	61.43611	65.06873	81.9104	125.75877	90.80802	89.52643	62.85316	89.39893	68.21037	70.86508	69.85648	42.93849	73.69459	89.65358	60.0785	88.82359	54.45498	100.1421	101.83166	73.51649	68.66593
Q9Y2R9	MRPS7	28S ribosomal protein S7. mitochondrial	8	8	10	100	0.18341	3.15e-04	FYQVPVPLPDR	27.91188	181.79283	15.41998	26.90338	177.06233	14.82539	226.89493	173.46992	201.84947	166.15617	160.7415	147.35898	19.76634	23.49553	204.15762	131.3557	197.89326	17.63674	184.03575	191.3235	22.64659	146.79729	199.57561	188.74704	171.73325	23.95599	201.79971	162.64311	203.65919	152.51051	183.19774	155.79942	220.85767	169.43053	182.53903	161.83757	243.98169	208.01132	197.95995	229.13008
Q9Y2R9	MRPS7	28S ribosomal protein S7. mitochondrial	8	8	10	100	0.18341	3.15e-04	NCEPMIGLVPILK	14.92632	44.03911	46.58363	13.47004	59.12639	14.4439	43.38007	28.93663	47.33778	46.82069	20.42008	32.10118	61.55771	43.59129	19.88537	40.76001	30.55589	52.92466	55.83984	23.78983	17.05704	30.12961	56.33367	40.20652	58.22399	31.80631	51.2994	46.01553	43.66431	14.44253	32.99631	41.92825	59.29255	43.6231	49.3899	45.33692	50.51609	25.69691	45.05796	34.82253
Q9Y2R9	MRPS7	28S ribosomal protein S7. mitochondrial	8	8	10	100	0.18341	3.15e-04	TSSVFEDPVISK	76.14961	115.67296	98.95568	83.68508	16.69252	92.21336	88.20403	72.22137	74.18873	91.21111	74.82443	21.55407	97.48661	20.36336	15.25227	77.48979	102.98589	63.23558	79.09468	84.67453	17.78134	96.07388	110.74313	114.48592	21.42377	19.97195	123.47838	93.84777	89.96445	17.71555	68.64198	106.24068	18.85969	26.13505	83.85149	48.89369	118.75359	29.30373	65.30991	13.80323
Q9Y2R9	MRPS7	28S ribosomal protein S7. mitochondrial	8	8	10	100	0.18341	3.15e-04	LLEAFHNQGPVIK	26.15043	25.12365	18.10208	18.30692	25.46567	22.83058	29.34692	20.36547	27.2648	19.64482	25.56179	23.43486	19.40656	19.62617	39.15997	18.49719	31.44726	17.6877	24.65568	25.73526	30.01037	39.64289	41.36566	38.16854	33.84597	19.24892	37.15228	33.42121	29.71331	29.6082	32.26069	37.43509	37.20886	29.16379	31.5112	34.25111	37.22426	35.92582	23.8741	28.70993
Q9Y2R9	MRPS7	28S ribosomal protein S7. mitochondrial	8	8	10	100	0.18341	3.15e-04	YHAASAEEQATIER	17.23199	37.83866	27.13156	15.55076	25.75728	31.06256	25.12344	33.47296	26.01069	23.01536	17.68783	36.15236	23.29792	19.6001	27.39255	24.36174	36.29131	23.72139	29.09335	27.46465	18.47378	18.37147	37.65664	32.2854	29.54314	14.78974	26.87317	28.21042	26.03165	17.05154	18.28299	42.12133	67.1338	25.15545	31.91539	15.85553	17.91904	39.59075	18.93504	21.39933
Q9Y2R9	MRPS7	28S ribosomal protein S7. mitochondrial	8	8	10	100	0.18341	3.15e-04	NPYTIFHQALK	21.407	25.0432	28.66652	18.53581	21.98175	17.41039	23.24786	26.91597	23.07652	20.41908	29.66299	32.6755	27.56869	27.27501	23.22907	19.79483	26.01368	17.86293	21.90818	15.95436	22.01991	29.70259	27.08134	32.39107	39.20123	17.6287	33.43128	22.83811	27.07111	30.36652	25.35718	26.5853	34.47896	24.2266	28.1796	18.89907	25.18965	22.92591	22.56971	25.50703
Q9Y2R9	MRPS7	28S ribosomal protein S7. mitochondrial	8	8	10	100	0.18341	3.15e-04	FYQVPVPLPDRR	13.91581	67.2289	76.65641	36.23747	20.14149	25.86549	29.23174	26.90666	51.6837	14.06062	18.29564	26.58638	13.89009	16.51065	18.7876	24.43832	25.88755	25.09802	25.79601	21.67732	21.90289	17.61483	16.62872	24.88581	15.69342	16.21375	75.01454	18.65942	13.57682	14.38195	28.11094	17.3034	46.727	31.93933	53.95017	32.75838	33.22499	56.42405	31.44224	27.82143
P82933	MRPS9	28S ribosomal protein S9. mitochondrial	12	13	14	100	0.14221	2.53e-06	QAGLLTTDPR	118.18024	130.29596	128.31708	30.28317	125.42301	32.69995	111.64844	124.01462	76.13374	15.99406	138.50066	98.75591	136.40581	20.87327	126.92426	95.51963	140.71054	86.26365	16.18674	90.5332	109.53816	144.72552	157.48697	153.19455	113.59519	120.25555	148.16934	156.84058	114.09646	23.99304	124.93489	13.6869	22.53749	103.56116	125.44266	29.70109	154.39792	212.35909	24.87064	64.85351
P82933	MRPS9	28S ribosomal protein S9. mitochondrial	12	13	14	100	0.14221	2.53e-06	EQLMFPFHFVDR	17.29351	39.84654	59.52663	42.9542	38.24649	21.5202	35.93121	21.09414	24.59062	21.45016	15.9572	21.20402	24.88637	24.80676	41.17593	27.78632	62.07181	21.43326	43.84927	19.25937	16.20181	66.43018	58.43402	28.28647	50.59869	17.5067	51.61499	51.65842	52.0303	23.8084	43.92727	54.12965	52.53398	22.90676	66.28014	40.80025	39.39115	26.6301	17.8697	46.48661
P82933	MRPS9	28S ribosomal protein S9. mitochondrial	12	13	14	100	0.14221	2.53e-06	AIAYLFPSGLFEK	30.56334	21.54132	33.05219	20.37751	57.87687	23.70489	20.9751	36.38245	19.84964	50.01605	13.49818	23.09365	37.50162	40.01366	29.79942	48.98088	30.13617	39.77261	37.0747	47.9004	35.57129	38.89229	36.64656	29.08391	71.85063	46.57949	68.93163	38.48647	47.53382	41.17422	21.81139	18.15983	33.36382	24.33669	46.73992	38.19546	23.48086	57.82225	32.73215	28.04138
P82933	MRPS9	28S ribosomal protein S9. mitochondrial	12	13	14	100	0.14221	2.53e-06	RETYTEDFIK	22.80215	31.0406	18.87543	20.57748	17.79807	14.95601	31.06279	17.31034	20.83931	17.39312	33.18714	22.86922	17.60665	19.19428	28.05697	32.23657	30.43191	21.58896	15.50596	19.82608	26.54275	13.88364	29.49187	24.39864	36.67167	19.77165	28.20945	32.54014	21.59154	25.00264	23.17523	28.59717	24.32427	19.01042	23.8486	18.95356	24.88614	26.83043	28.91307	17.51746
P82933	MRPS9	28S ribosomal protein S9. mitochondrial	12	13	14	100	0.14221	2.53e-06	LSDLDYMQFIR	14.31853	27.66283	22.57848	15.86653	41.99988	25.13801	47.1667	27.68533	30.02039	13.66516	17.78107	49.89911	13.49943	16.04627	41.8232	25.14555	39.83588	32.11366	21.05599	22.30465	21.28686	17.1194	45.77859	24.18588	50.55215	16.68297	15.44485	51.52042	42.46711	18.44459	27.3203	27.28811	43.66454	41.90681	25.30852	22.2422	49.39911	18.06349	32.70626	32.99659
P82933	MRPS9	28S ribosomal protein S9. mitochondrial	12	13	14	100	0.14221	2.53e-06	LLTSQCGAAEEEFVQR	26.19731	56.31009	16.42919	56.5073	26.90173	13.91469	46.39787	13.54894	16.61724	15.13898	24.43635	19.90538	53.36939	22.05224	52.58532	14.91743	14.08232	18.79104	17.81473	16.81743	46.86266	30.00256	48.69318	21.2366	20.96073	22.48442	67.42284	57.76664	26.85141	25.34822	18.80015	50.71454	58.84129	60.84454	50.73397	28.1132	27.24181	14.64121	23.541	37.56185
P82933	MRPS9	28S ribosomal protein S9. mitochondrial	12	13	14	100	0.14221	2.53e-06	ETYTEDFIK	19.24322	32.92266	23.26223	33.10275	18.73933	14.59234	21.13906	14.98626	30.33718	25.24475	20.62994	19.19982	27.17319	22.86028	180.76698	20.88743	113.02581	20.3384	24.94425	23.54782	15.83916	31.62606	147.80861	15.1668	142.91336	22.42088	175.41766	13.49364	18.77445	19.88781	20.32854	29.50019	123.63957	29.33969	26.28234	13.59431	130.54984	26.10302	16.23464	15.49576
P82933	MRPS9	28S ribosomal protein S9. mitochondrial	12	13	14	100	0.14221	2.53e-06	EELEEMLVEK	24.18795	16.37556	18.50675	26.80296	54.54964	18.34199	85.33559	18.83712	106.67636	20.08397	87.58306	158.08612	80.79278	28.73445	26.83593	17.10906	104.006	109.18224	14.32652	142.58218	31.28575	25.16076	23.75221	14.31731	79.5594	123.54274	29.85339	26.65283	111.28799	24.99817	16.17279	30.07613	26.61264	14.85392	20.90945	80.35217	23.26053	20.76679	32.06691	19.47755
P82933	MRPS9	28S ribosomal protein S9. mitochondrial	12	13	14	100	0.14221	2.53e-06	HLANMMGEDPETFTQEDIDR	18.4487	44.60735	29.06957	47.7131	44.83006	23.32676	28.99497	36.5141	23.80953	28.51379	15.18355	36.08304	39.08113	43.61679	34.2824	29.28578	19.14485	19.31272	35.12428	29.06636	28.4155	41.52393	41.56562	24.55072	24.25742	20.0111	39.57555	15.1554	27.06558	26.98015	23.99468	18.94662	25.0575	23.79473	43.43125	18.5348	43.98553	29.4832	18.50564	18.82518
P82933	MRPS9	28S ribosomal protein S9. mitochondrial	12	13	14	100	0.14221	2.53e-06	VNGIDYQLYFPITQDR	14.97272	26.45419	88.39703	16.59144	18.71973	24.03968	27.16832	28.95022	28.70874	32.44503	17.00418	28.60561	32.05153	15.34518	41.73984	26.2944	27.8537	27.00421	22.018	23.3237	20.35679	16.37142	15.45492	23.12916	14.58565	17.44518	35.38496	17.34228	14.60798	15.47426	26.12663	18.61759	16.56865	29.68478	20.89702	16.27254	14.39863	13.51239	13.62605	29.93447
P82933	MRPS9	28S ribosomal protein S9. mitochondrial	12	13	14	100	0.14221	2.53e-06	AIQWGEDGRPFHYLFYTGK	32.72676	14.25365	11.93706	29.5338	21.00384	16.35572	18.85996	16.79724	13.6957	22.523	23.12292	17.1298	30.45687	25.62279	30.09492	18.63547	17.59222	18.14563	22.2549	21.00903	14.13148	12.46825	15.03902	16.99959	12.17801	25.13028	26.62055	22.67213	8.74061	22.2911	15.04926	26.31965	23.73074	32.88519	23.44873	30.1126	13.70713	23.28874	14.48432	16.36937
P82933	MRPS9	28S ribosomal protein S9. mitochondrial	12	13	14	100	0.14221	2.53e-06	ALCSFVTEDEVEWMR	31.58227	31.13776	20.05875	14.09585	22.03396	28.29578	22.07343	27.55202	13.61041	18.48351	20.01468	24.30291	15.19519	18.06196	13.83303	22.33934	23.6641	22.94238	18.70617	19.81548	29.45934	14.75402	15.62896	27.22405	15.0097	18.41594	17.38498	20.41263	21.99274	20.76155	30.75221	15.81724	19.50204	14.07314	17.7538	13.82491	22.3125	17.87576	28.74171	26.6461
O43598	DNPH1	2-deoxynucleoside 5-phosphate N-hydrolase 1	2	2	3	62.5	0.42307	2.56e-03	FGTVLTEHVAAAELGAR	78.99034	92.61002	63.60333	69.74403	19.3513	68.10099	30.02756	24.19753	51.20217	68.73206	89.38761	18.48721	76.57818	87.7148	49.25894	26.64155	25.15011	71.39935	56.82476	65.52978	22.40971	21.13536	25.57311	80.18334	23.86621	25.60111	22.69354	26.30507	40.01221	68.34425	27.38739	35.59921	17.12764	19.56392	23.50037	26.11026	19.59593	21.32879	21.86381	23.40191
O43598	DNPH1	2-deoxynucleoside 5-phosphate N-hydrolase 1	2	2	3	62.5	0.42307	2.56e-03	FQVWDYEEGEVEALLDR	14.82572	32.80886	23.34291	33.21756	18.67456	14.54191	21.21237	14.93446	30.23233	25.33231	55.065	165.46715	196.90729	22.78127	13.63346	20.95987	19.7865	20.40894	25.03076	23.62949	125.6142	164.6022	127.03539	230.27696	23.96759	22.34339	23.66838	20.15784	18.70956	19.81907	33.22021	29.6025	21.09905	29.23829	26.37349	13.64146	15.41683	26.19355	16.29095	18.41113
A1L0T0	ILVBL	2-hydroxyacyl-CoA lyase 2	13	13	19	100	0.18783	4.51e-05	CVEILSR	421.29846	475.71921	365.15887	445.29126	490.76126	432.26794	461.07355	365.3985	209.75343	341.26779	380.96494	341.07266	281.0462	384.06445	343.20615	326.98099	388.03296	271.68283	216.29912	351.36481	506.38272	431.85638	432.14169	424.81277	440.54126	396.51016	492.41867	390.78976	291.94614	364.07858	316.14313	334.35327	294.54541	320.04709	356.85919	245.31618	228.86214	625.44031	174.47917	32.24295
A1L0T0	ILVBL	2-hydroxyacyl-CoA lyase 2	13	13	19	100	0.18783	4.51e-05	GALQAVDQLSLFR	83.01753	90.21614	85.95538	74.94112	115.69635	124.31179	90.38239	114.20161	32.96647	121.67477	55.58096	88.64977	68.70262	80.4555	85.81015	74.22762	73.3556	73.85294	30.7505	95.27531	113.91399	81.5192	73.80851	93.97531	104.27171	30.12451	111.35223	139.28178	82.0326	112.28195	84.03877	79.13136	52.11696	66.34957	49.44246	36.79835	57.39029	24.02113	36.15466	51.48434
A1L0T0	ILVBL	2-hydroxyacyl-CoA lyase 2	13	13	19	100	0.18783	4.51e-05	HGGENVAAVLR	80.8343	81.26612	72.29846	63.36626	81.29766	87.09443	75.81003	101.8965	21.74767	86.00375	72.40241	57.17374	47.4176	50.97222	79.6828	73.84672	42.45228	53.66883	23.31487	72.4463	66.07539	70.71015	56.28476	75.70052	85.61952	87.41412	65.98065	86.86088	36.83078	33.17425	14.36507	27.57321	31.16171	22.48704	50.89209	31.14442	14.35998	58.09981	37.16195	45.82397
A1L0T0	ILVBL	2-hydroxyacyl-CoA lyase 2	13	13	19	100	0.18783	4.51e-05	LVEGLQGQTWAPDWVEELR	54.48103	42.44714	36.87765	39.50858	68.03864	44.22464	49.75079	58.28954	23.86664	20.76303	39.50939	32.34131	26.64563	27.76253	39.71672	35.76698	49.92506	36.11154	24.56726	23.19222	58.54304	36.21198	30.46398	59.40765	43.6067	35.4487	42.85417	42.49113	33.00057	42.93046	41.97888	28.45498	47.2982	24.67805	39.33633	22.95673	34.08282	39.50067	27.18687	23.80053
A1L0T0	ILVBL	2-hydroxyacyl-CoA lyase 2	13	13	19	100	0.18783	4.51e-05	IPVMALVGNDAGWTQISR	141.24532	90.29831	79.73058	70.89223	17.53123	54.85444	131.3754	164.54141	104.68173	189.59973	72.63229	16.17268	83.93958	27.88241	80.87175	146.31573	100.31357	65.69911	25.15191	118.26859	56.32558	48.24789	86.68832	60.62056	27.68734	73.91326	80.65025	76.96331	55.3497	14.51021	56.35078	56.01622	50.53452	57.62538	53.61417	73.48806	38.84425	33.64456	15.95623	90.22516
A1L0T0	ILVBL	2-hydroxyacyl-CoA lyase 2	13	13	19	100	0.18783	4.51e-05	DGHPVVVNILIGR	40.10036	43.83501	35.33839	19.08706	61.90619	35.88131	54.64005	41.78094	21.19164	18.75126	14.41077	27.48577	18.98147	15.96875	58.04055	36.14748	54.49724	29.11572	14.38287	13.57769	46.28938	44.88473	33.10571	26.30381	44.2728	28.01176	59.30869	77.89163	21.6787	20.46509	23.28602	36.32288	14.78958	20.49485	43.25058	19.46113	22.10602	55.92539	23.24093	26.26562
A1L0T0	ILVBL	2-hydroxyacyl-CoA lyase 2	13	13	19	100	0.18783	4.51e-05	RPLMVLGSQALLTPTSADK	78.03682	72.51744	67.28674	56.15784	65.94527	88.00935	108.18954	72.48289	52.40607	56.05017	71.26589	54.00926	49.45504	47.26387	63.11391	63.27269	55.79026	59.99036	58.41388	41.39464	61.65374	92.45454	59.84962	86.47388	81.41743	57.07134	65.97449	71.81207	46.147	64.35294	50.13307	43.29284	47.07639	18.68316	63.88592	39.03016	49.97346	73.25915	26.96038	19.24921
A1L0T0	ILVBL	2-hydroxyacyl-CoA lyase 2	13	13	19	100	0.18783	4.51e-05	ADVIVLAGTVCDFR	26.43356	59.46505	58.67341	29.29135	81.08564	13.61675	15.3889	70.19753	16.26144	18.37778	23.91312	61.30549	18.15489	79.00793	24.55613	18.69747	51.94309	50.59696	40.18477	16.58506	44.19828	68.98012	54.43316	32.52673	57.55216	30.79858	58.62222	54.83117	25.78964	52.84036	56.71744	32.8684	61.82573	16.8143	68.37549	28.72833	25.42005	19.00259	24.05609	21.28585
A1L0T0	ILVBL	2-hydroxyacyl-CoA lyase 2	13	13	19	100	0.18783	4.51e-05	EQVPSLGSNVACGLAYTDYHK	110.09737	100.65051	19.82662	13.93273	109.01638	97.74129	63.54002	94.11107	13.76976	65.99306	72.30873	24.02166	15.37309	18.27343	83.97635	30.69001	28.97193	76.77169	14.76205	13.93565	92.4082	98.3889	85.8687	79.78344	86.9171	54.18178	85.18514	13.76688	55.68213	21.00462	22.68788	83.38496	71.63494	64.79255	72.28068	13.66492	70.0566	17.6689	28.4091	26.95807
A1L0T0	ILVBL	2-hydroxyacyl-CoA lyase 2	13	13	19	100	0.18783	4.51e-05	NREEMLLNSDIFWKPQEAVQGDVGSFVLK	20.68348	25.11665	22.22428	13.70037	50.58875	8.81925	24.45645	23.89314	20.39188	20.47897	24.46222	16.85689	20.73038	142.05896	23.82167	10.25444	16.50777	14.6671	17.26059	20.63754	19.1211	24.79138	22.90203	17.98423	18.34826	15.72856	15.0648	23.98532	21.19992	20.01311	25.43155	25.85425	18.799	22.38321	19.67048	17.89637	21.50815	19.80561	19.93571	25.68553
A1L0T0	ILVBL	2-hydroxyacyl-CoA lyase 2	13	13	19	100	0.18783	4.51e-05	LSGTVGVAAVTAGPGLTNTVTAVK	24.60911	15.96134	17.50946	27.51779	25.22915	15.45586	17.46166	40.72705	15.98143	17.67744	25.14383	17.57496	16.17764	25.30946	27.50948	17.46694	20.6024	17.48767	17.64549	15.44035	27.80578	24.7601	22.70896	33.32484	25.226	23.76382	25.43907	21.36517	25.22527	25.14894	14.56608	27.78151	25.16063	16.02041	17.80355	18.33498	23.66555	31.47512	27.91418	19.81669
A1L0T0	ILVBL	2-hydroxyacyl-CoA lyase 2	13	13	19	100	0.18783	4.51e-05	AAVETLGVPCFLGGMAR	29.48533	125.45763	18.69863	26.60862	108.22566	18.15376	81.77927	76.41866	15.20132	20.29221	25.6649	15.43318	13.61591	28.43959	27.11417	16.78971	71.60567	16.34839	20.05066	53.71548	31.61013	79.97574	23.99848	18.86842	46.95483	27.89294	29.54704	59.89855	23.35656	24.74164	16.70367	23.71281	26.33955	14.7015	21.12625	27.1301	30.66093	20.9821	32.39938	14.74807
A1L0T0	ILVBL	2-hydroxyacyl-CoA lyase 2	13	13	19	100	0.18783	4.51e-05	GALQAVDQLSLFRPLCK	55.53115	16.4159	16.0898	26.77221	30.01031	18.06468	16.32765	17.5372	15.12673	25.89121	25.53897	15.98742	23.24481	19.93998	20.87408	17.45844	17.48615	15.95635	17.7381	17.58669	25.64467	30.87006	25.21406	18.77583	29.77374	22.03546	20.98758	25.61	27.75756	27.58994	15.95639	27.66999	27.51164	14.62936	25.66305	25.16937	27.81397	25.69888	25.77711	17.60252
P52758	RIDA	2-iminobutanoate/2-iminopropanoate deaminase	6	6	8	100	0.24748	1.7e-10	AAGCDFTNVVK	162.80983	204.4864	163.07892	276.86844	312.28531	230.10277	221.96797	147.22815	197.96365	177.11305	182.39442	131.79071	187.21461	192.38724	220.9581	334.32678	246.93274	152.26776	207.05177	177.54655	134.26343	126.4198	107.82352	200.56418	299.90283	369.15494	239.61102	196.21793	231.79134	184.39452	184.63719	128.01225	167.57628	191.01277	158.95111	199.29828	167.11832	24.03046	182.49831	174.28467
P52758	RIDA	2-iminobutanoate/2-iminopropanoate deaminase	6	6	8	100	0.24748	1.7e-10	APGAIGPYSQAVLVDR	129.17076	184.27473	146.94141	182.55714	228.60178	197.31992	158.68346	127.51715	178.71689	135.9814	105.83495	125.48945	142.14737	144.47511	192.37555	248.03363	222.46074	111.05238	184.7523	157.01227	101.32422	114.98263	64.80723	166.14883	235.48718	318.19086	214.52338	144.61441	163.4854	136.42534	127.6979	120.90131	125.96885	177.1245	164.50586	189.76843	150.01143	227.51437	159.16078	177.9355
P52758	RIDA	2-iminobutanoate/2-iminopropanoate deaminase	6	6	8	100	0.24748	1.7e-10	AAYQVAALPK	102.57829	122.6852	126.32084	191.45709	185.52371	137.8062	128.30632	92.53331	160.25856	102.9393	96.79684	188.54544	141.46017	127.75022	118.51515	227.27022	144.62785	83.63058	133.70486	132.69781	76.08789	68.97634	50.0615	127.53317	173.8064	225.18617	135.25601	115.22388	112.79209	99.53299	98.09102	83.34308	82.66357	101.82874	95.27726	101.39172	110.41191	127.03035	94.77439	109.88366
P52758	RIDA	2-iminobutanoate/2-iminopropanoate deaminase	6	6	8	100	0.24748	1.7e-10	NMGEILK	431.58026	227.91438	19.7106	13.8512	325.28262	318.18314	257.83047	28.03867	231.05362	217.27805	20.3682	23.88109	15.46358	18.381	13.59294	398.33722	307.24426	22.54419	83.31415	14.01768	28.94803	14.49794	15.35769	25.47819	277.46213	18.74123	17.69206	670.58099	189.07402	21.12826	22.55511	17.56103	19.8465	14.32172	168.98555	13.58496	22.70661	17.5655	218.74631	27.11676
P52758	RIDA	2-iminobutanoate/2-iminopropanoate deaminase	6	6	8	100	0.24748	1.7e-10	TTVLLADINDFNTVNEIYK	29.28816	32.27471	28.1822	26.1394	31.83929	15.5564	16.17136	28.87012	18.57781	13.54133	25.83769	17.80472	13.70757	24.65404	25.16112	42.35089	17.83049	16.80798	19.91658	34.44582	21.58241	26.83632	28.42775	38.27295	30.12199	52.35055	23.72998	25.33397	25.03783	28.33889	16.81613	23.55424	26.6197	61.49654	32.29267	25.14635	30.4559	32.51451	21.05666	14.64944
P52758	RIDA	2-iminobutanoate/2-iminopropanoate deaminase	6	6	8	100	0.24748	1.7e-10	IEIEAVAIQGPLTTASL	22.32923	21.78378	14.16046	20.1507	30.78421	162.93114	31.94827	24.61882	20.07306	15.36728	13.65011	29.01742	17.97955	15.12585	20.53355	31.56797	29.80074	30.7382	15.18436	14.33431	23.93834	14.17769	18.17404	24.9154	15.91352	14.83511	15.71486	33.22933	30.84191	32.67088	22.05689	17.9577	14.00893	19.41305	15.9989	20.54561	23.21951	15.88974	24.53604	102.07491
Q5HYK3	COQ5	2-methoxy-6-polyprenyl-1.4-benzoquinol methylase. mitochondrial	16	16	23	100	0.19796	1.08e-10	FLNYVQSQHQR	128.07922	138.94429	132.64063	133.86273	140.82391	95.05141	92.06665	146.36954	89.82895	94.50266	163.01306	143.85876	117.78654	101.08441	154.41226	105.59581	131.19159	143.46161	94.93767	81.15902	131.07596	152.63788	144.45114	123.82543	154.13046	63.40832	135.25394	174.61496	96.81152	84.28645	188.29567	139.75682	187.51375	134.97581	172.42479	110.00536	150.91983	272.89655	119.93614	129.31252
Q5HYK3	COQ5	2-methoxy-6-polyprenyl-1.4-benzoquinol methylase. mitochondrial	16	16	23	100	0.19796	1.08e-10	VYQVFESVAK	207.99377	275.03763	258.37286	216.63559	249.51436	156.69005	218.93867	326.95166	182.96748	172.9326	258.1962	261.26291	198.90456	202.62683	244.40446	149.08934	225.99187	301.92615	183.3869	185.39587	234.83875	255.85216	273.43832	220.30394	234.94301	139.31058	243.51877	317.08188	184.54796	150.17349	322.45819	254.71342	291.01114	286.75363	318.75055	158.00674	277.0177	368.07394	222.48355	222.11888
Q5HYK3	COQ5	2-methoxy-6-polyprenyl-1.4-benzoquinol methylase. mitochondrial	16	16	23	100	0.19796	1.08e-10	SYQYLVESIR	291.96509	265.58459	279.1636	18.71838	303.99588	157.26118	226.08762	303.80505	207.06393	176.56276	335.80762	237.50037	23.85325	221.76534	290.7081	206.76498	222.23427	300.09491	224.66643	210.75967	18.04369	257.98163	268.24088	216.72255	272.94983	160.89127	243.84705	329.78583	196.29654	195.4095	312.10129	241.10173	290.61685	248.33141	291.60593	185.11906	280.28406	390.71985	200.63815	195.48274
Q5HYK3	COQ5	2-methoxy-6-polyprenyl-1.4-benzoquinol methylase. mitochondrial	16	16	23	100	0.19796	1.08e-10	VVVCDINK	758.62799	855.24603	657.60077	25.36398	585.94604	407.87164	627.18805	729.85291	692.42914	449.06403	242.84187	833.53632	594.93903	460.44183	897.73615	451.4057	17.15065	767.1601	13.55737	576.80298	33.06068	658.28619	801.09155	535.88129	858.06628	26.66913	611.60181	850.93109	366.48694	455.13538	795.73029	984.09601	26.9085	869.15509	1008.8429	600.57697	515.19916	21.94495	686.80823	594.10785
Q5HYK3	COQ5	2-methoxy-6-polyprenyl-1.4-benzoquinol methylase. mitochondrial	16	16	23	100	0.19796	1.08e-10	NVTHIDQALQEAHR	72.1422	88.281	77.484	55.15301	83.63474	51.94522	94.60988	119.21098	65.53742	61.84442	123.01585	74.19669	67.45888	57.50621	86.46311	55.22448	81.33475	95.74402	53.57506	71.33855	84.94881	78.62538	111.50411	66.09453	130.22337	40.79542	79.49237	152.30046	54.46451	54.73808	155.14464	79.84579	87.57092	84.73163	154.73914	79.52554	116.13311	163.57922	58.64578	108.88083
Q5HYK3	COQ5	2-methoxy-6-polyprenyl-1.4-benzoquinol methylase. mitochondrial	16	16	23	100	0.19796	1.08e-10	DMIEDAGFHK	29.65051	33.16642	18.83184	32.85608	88.78668	30.13927	46.92808	96.73238	14.49715	52.73197	50.0065	67.10442	58.79347	19.23872	83.33949	20.97293	50.11802	21.53909	17.56199	53.39346	65.51395	67.9729	57.18634	28.99773	95.80324	19.61576	72.62612	69.34387	23.42559	54.91186	86.9623	14.84976	84.36082	69.57813	101.54523	57.80342	69.62966	59.28365	63.7093	73.10884
Q5HYK3	COQ5	2-methoxy-6-polyprenyl-1.4-benzoquinol methylase. mitochondrial	16	16	23	100	0.19796	1.08e-10	AQQNLSWEEIAK	17.62751	61.40998	61.68578	17.1581	66.32243	23.24575	30.62695	53.96176	27.76061	29.37642	16.44261	29.58259	30.99301	631.35809	45.76968	24.92091	24.79413	38.65341	29.63986	28.09504	58.00678	17.95926	19.02427	31.56099	48.25166	15.1292	31.44734	58.84259	22.55752	17.05618	61.88806	49.00063	54.26372	28.70442	58.88647	36.11209	40.03139	59.00746	38.66992	55.06477
Q5HYK3	COQ5	2-methoxy-6-polyprenyl-1.4-benzoquinol methylase. mitochondrial	16	16	23	100	0.19796	1.08e-10	YDVMNDMMSLGIHR	56.88975	78.87941	53.70749	51.92387	77.21275	33.23758	61.06455	83.83543	36.36119	45.54315	79.9169	79.86761	46.55501	41.3597	81.48934	43.50058	56.96989	91.95821	52.6811	43.24166	64.86137	60.50005	69.5135	41.25147	69.85635	33.14594	57.77058	102.94781	42.97262	41.82236	93.79428	68.78034	63.60422	62.90684	71.49445	52.75281	64.21486	82.17988	47.20558	60.20648
Q5HYK3	COQ5	2-methoxy-6-polyprenyl-1.4-benzoquinol methylase. mitochondrial	16	16	23	100	0.19796	1.08e-10	MHPLPGTQLLDVAGGTGDIAFR	83.49066	96.36662	83.51875	78.11918	131.06702	53.94955	73.85793	125.73105	26.00617	65.54757	107.47726	82.87811	69.10833	60.02499	127.84085	71.16882	94.33308	79.97182	58.89557	65.9957	81.25488	84.63248	157.08371	74.45705	99.81821	46.77719	106.91572	112.61505	88.04466	25.78445	112.74304	143.64243	106.12974	71.88513	89.33532	61.28727	87.05141	114.51375	86.92407	70.32189
Q5HYK3	COQ5	2-methoxy-6-polyprenyl-1.4-benzoquinol methylase. mitochondrial	16	16	23	100	0.19796	1.08e-10	AAETHFGFETVSEEEK	14.69897	45.9632	63.00368	54.47998	66.59173	48.01696	27.53244	25.23742	53.28832	39.25429	16.79844	58.66957	25.79278	38.32383	55.99928	25.81367	27.34447	40.72446	46.57094	44.76818	44.40897	55.36439	54.76288	23.58842	57.56946	15.96613	16.02517	42.6423	40.66939	22.44041	67.13223	63.17046	63.75074	42.77589	57.99358	17.48446	16.1521	80.14572	38.73002	25.32493
Q5HYK3	COQ5	2-methoxy-6-polyprenyl-1.4-benzoquinol methylase. mitochondrial	16	16	23	100	0.19796	1.08e-10	RFPSQEEFK	24.38966	46.39413	15.46712	38.69147	47.52596	21.94659	14.05541	43.13233	18.37729	16.7853	31.02702	31.695	16.46065	35.33249	51.61003	13.8881	32.5506	45.12807	16.58549	22.02939	56.21467	43.38469	40.08326	22.81055	14.56915	13.58185	59.12555	51.50365	36.70704	29.91086	64.59116	19.61475	31.84261	17.77305	59.8249	42.06927	27.83174	84.96967	26.8001	23.30531
Q5HYK3	COQ5	2-methoxy-6-polyprenyl-1.4-benzoquinol methylase. mitochondrial	16	16	23	100	0.19796	1.08e-10	AGLAWVLGDAEELPFDDDK	33.21012	82.2086	21.06077	96.73295	20.69814	16.11767	19.13852	16.55276	13.49637	22.85566	79.59237	17.3828	30.01358	25.24985	30.53942	18.91071	107.09492	18.41363	22.5836	65.18278	14.34019	103.77821	27.03013	16.75217	26.56472	24.76452	26.2331	94.70823	20.73693	21.96666	74.19962	62.85748	88.46978	89.50171	97.09195	71.05344	87.54683	23.63271	14.69825	17.11552
Q5HYK3	COQ5	2-methoxy-6-polyprenyl-1.4-benzoquinol methylase. mitochondrial	16	16	23	100	0.19796	1.08e-10	FLCLEFSQVNNPLISR	23.28789	20.88703	14.76841	21.01583	29.51695	22.9849	16.19291	12.92448	19.24674	16.02705	16.42712	30.26323	17.23941	14.50319	21.41512	32.92328	31.08018	13.27496	15.83627	14.94973	24.96609	20.07833	18.9543	23.50054	19.58333	14.22442	19.4491	19.84386	19.00268	31.32596	19.73207	18.72868	29.92514	18.6139	16.68578	21.4277	16.02712	16.57193	25.58945	24.4079
Q5HYK3	COQ5	2-methoxy-6-polyprenyl-1.4-benzoquinol methylase. mitochondrial	16	16	23	100	0.19796	1.08e-10	VTYESLTSGIVAIHSGFK	25.31616	17.88425	18.61021	25.75473	27.68027	27.77336	20.47939	26.63698	17.62646	17.14872	17.99368	25.40395	17.46551	17.11311	31.86401	25.80119	25.50993	17.96902	15.97504	16.04633	33.48932	23.48407	23.53686	27.64638	24.54279	19.87341	23.94499	23.26921	19.25041	21.51636	26.54012	16.06945	36.27467	13.22892	15.95625	25.65117	33.19608	39.03868	25.1487	25.26479
Q5HYK3	COQ5	2-methoxy-6-polyprenyl-1.4-benzoquinol methylase. mitochondrial	16	16	23	100	0.19796	1.08e-10	FDIYTIAFGIR	25.01593	15.33157	20.11981	12.40966	19.40076	16.87145	18.28345	17.32689	14.12756	21.83451	23.85204	16.60617	31.41724	26.43073	29.17497	18.06581	43.88612	17.59095	21.57461	20.36682	14.9212	27.35379	13.24118	17.53563	27.80709	25.9227	27.45995	28.97592	21.70675	22.99399	17.58242	25.5151	24.47902	13.66304	22.73194	29.19211	21.39567	22.57684	97.33431	17.91597
Q5HYK3	COQ5	2-methoxy-6-polyprenyl-1.4-benzoquinol methylase. mitochondrial	16	16	23	100	0.19796	1.08e-10	EYQNEEDSLGGSR	16.416	24.12836	25.88592	18.19076	17.07391	21.92613	28.48586	21.34979	26.18469	23.85305	15.50918	54.1102	29.23358	13.99605	17.85159	28.82903	30.53864	29.60726	24.14041	25.57198	15.31253	19.04013	20.16924	21.09566	33.02894	14.27034	13.47146	17.97423	17.04197	16.08792	29.62162	20.41222	15.11194	27.07491	22.91137	17.84111	17.28975	23.06876	14.93952	20.64781
Q02218	OGDH	2-oxoglutarate dehydrogenase. mitochondrial	48	56	83	100	0.11026	3.92e-16	VYYDLTR	2192.21753	3662.38159	2849.12891	3124.57373	3678.39453	3026.32666	3584.10962	2789.03931	2872.76343	2927.46509	2825.61084	2938.82666	2700.84961	2861.39551	3815.85645	2813.53931	3635.42261	2793.23071	3287.85522	3275.77075	2798.34155	3167.41528	3637.19434	3335.82471	3902.92407	2481.22314	4480.27441	3211.12891	3334.0354	3052.01807	3448.10669	3524.72607	3898.61011	3157.84766	4317.31494	3639.87915	3925.82056	3950.94482	3849.98242	3194.18262
Q02218	OGDH	2-oxoglutarate dehydrogenase. mitochondrial	48	56	83	100	0.11026	3.92e-16	FEEFLQR	2503.53833	3723.32886	3431.22998	3119.56909	3982.6604	2942.01416	4040.271	2914.43555	2850.23022	2864.68213	3182.62402	2676.04956	2973.87402	3121.83398	3507.24707	3008.80151	3448.69922	2699.60962	3610.41675	3470.01294	2190.69727	2494.09229	2474.93652	3061.68506	3372.77783	2975.99658	4258.80127	2942.57642	3206.97241	2754.57227	2984.32153	3207.5	3111.17065	2910.74927	3508.96362	3241.93848	4054.61768	4732.93945	4146.6626	3136.22314
Q02218	OGDH	2-oxoglutarate dehydrogenase. mitochondrial	48	56	83	100	0.11026	3.92e-16	ICEEAFAR	2324.03638	3158.48462	2011.71777	2695.37866	3312.51172	1878.65857	3139.7417	2542.34399	2389.23022	2623.3374	2716.85376	2982.49316	2240.89111	2044.28247	2595.06274	2369.89673	2589.61011	2508.33154	2578.93213	2761.15405	2397.90454	3027.56201	36.4653	1957.24243	3007.8623	2286.0957	3956.97632	2525.69653	2943.1604	2399.83521	2725.51855	3074.68701	3010.15747	2797.67676	2842.85645	3061.24023	3825.41553	196.54958	3153.95557	2725.03711
Q02218	OGDH	2-oxoglutarate dehydrogenase. mitochondrial	48	56	83	100	0.11026	3.92e-16	DMVGQVAITR	837.6814	1139.13599	1030.72449	1053.8783	1261.20776	1149.15686	1306.65466	833.79712	862.27563	1007.84906	984.36414	1111.38831	965.97968	977.90222	1069.75427	982.73322	1235.20605	925.81519	995.20959	1035.04895	956.1228	1160.05835	1216.48547	1206.67249	1146.03259	810.76367	1668.86243	1033.45068	959.14575	874.65082	1088.6084	1096.48779	1283.8114	1098.24097	1291.85107	1026.34363	1363.02551	1721.31152	1117.5636	985.07886
Q02218	OGDH	2-oxoglutarate dehydrogenase. mitochondrial	48	56	83	100	0.11026	3.92e-16	VFHLPTTTFIGGQESALPLR	342.70831	628.04846	373.509	347.83334	502.99255	425.01245	583.57782	338.64484	345.54782	434.79166	263.97452	392.9556	585.90503	350.96167	436.19647	338.8334	755.41461	380.75909	537.7915	467.70059	320.31335	578.32159	535.39478	561.88	745.73755	311.51038	784.72046	725.04449	679.39459	509.24146	656.2464	472.48788	540.08069	542.11554	815.69025	653.60236	792.5871	847.18219	566.29132	488.61243
Q02218	OGDH	2-oxoglutarate dehydrogenase. mitochondrial	48	56	83	100	0.11026	3.92e-16	VIPEDGPAAQNPENVK	651.84979	882.79834	700.48462	747.65247	765.22736	630.18201	899.67505	702.5639	574.25079	700.76526	717.15143	753.14868	692.82782	646.32538	734.61285	671.57458	962.09338	666.33636	702.26392	760.77521	684.09955	794.57031	825.95276	740.88837	794.0025	479.78223	1146.34644	783.88525	661.71313	738.40125	945.82654	963.6897	918.98865	812.69049	714.56573	746.32477	954.78796	935.11548	766.17542	888.75598
Q02218	OGDH	2-oxoglutarate dehydrogenase. mitochondrial	48	56	83	100	0.11026	3.92e-16	LGFYGLDESDLDK	977.19525	1632.58398	986.14166	1193.94763	1601.10449	1006.70135	1429.6781	1227.38232	1092.31763	1374.56433	1225.12085	1391.72021	949.66431	1090.63892	1335.53394	992.06573	1411.17249	945.71283	1306.62573	1016.85944	1078.4364	1221.90063	1204.55908	1009.25897	1309.64417	1157.06885	1617.48193	1028.07446	1347.59363	1063.99463	1240.91711	1184.15796	1220.34009	1135.13013	1256.92102	1474.1499	1449.79675	980.25146	1663.0321	1381.02612
Q02218	OGDH	2-oxoglutarate dehydrogenase. mitochondrial	48	56	83	100	0.11026	3.92e-16	LVEDHLAVQSLIR	486.84174	653.57324	524.05103	508.63547	663.17761	402.5202	566.33228	424.44556	554.57538	532.59216	568.60376	555.92932	494.06854	527.39191	558.47675	480.61206	580.90961	523.60217	556.74658	545.70648	488.25305	572.88324	479.19568	602.76501	563.58228	437.53497	660.69763	488.77664	433.88196	457.3092	582.7298	553.04272	600.68689	498.41248	609.57129	557.28174	751.47864	660.93781	518.44928	446.57974
Q02218	OGDH	2-oxoglutarate dehydrogenase. mitochondrial	48	56	83	100	0.11026	3.92e-16	NTNAGAPPGTAYQSPLPLSR	469.84933	702.50439	545.77802	538.39056	720.56238	585.59241	517.33093	433.02402	669.79651	741.43518	495.95844	542.95081	572.82581	574.38074	595.92084	519.86096	477.255	576.74176	532.06067	512.19519	451.06589	449.02692	440.05142	457.92676	498.29364	457.03638	513.17737	507.61401	445.54184	429.97495	556.39063	544.23505	509.3533	501.32996	642.50586	549.5719	608.2655	680.72278	495.73517	432.34512
Q02218	OGDH	2-oxoglutarate dehydrogenase. mitochondrial	48	56	83	100	0.11026	3.92e-16	NQGYYDYVKPR	383.85153	534.75958	435.83319	519.89319	594.34296	401.47949	514.09814	401.53009	452.59515	480.37933	526.47058	465.96664	444.64148	396.53323	519.37268	435.99051	518.72839	446.0444	546.79169	519.8233	439.75369	551.46082	475.75092	418.37079	526.70483	379.46585	660.64893	463.28461	492.19989	434.12457	623.8009	596.15637	663.56116	592.448	676.21576	584.71753	662.46466	551.09778	600.88245	616.8136
Q02218	OGDH	2-oxoglutarate dehydrogenase. mitochondrial	48	56	83	100	0.11026	3.92e-16	ELEQIFCQFDSK	497.17691	945.29889	686.9165	807.1875	893.56909	595.27332	847.45264	613.73584	827.99213	754.10797	755.97888	838.62195	702.64746	620.30035	805.09186	755.41156	802.34277	696.38336	823.1499	924.80511	666.79388	737.99146	813.98175	727.22778	824.16431	667.22882	1011.99146	686.48444	722.62305	901.2951	856.06879	792.22107	794.98145	824.12518	802.586	895.63843	890.46887	30.8571	968.55133	912.82751
Q02218	OGDH	2-oxoglutarate dehydrogenase. mitochondrial	48	56	83	100	0.11026	3.92e-16	IEQLSPFPFDLLLK	543.42291	440.02084	671.85327	905.25537	700.08502	659.35242	730.20221	639.20673	415.72141	422.31937	497.03146	529.34283	613.23724	696.79559	678.00092	786.08917	781.84924	810.00513	616.16107	387.0835	612.07281	585.09332	484.4873	615.09576	744.8678	532.86487	918.88611	618.59418	579.3031	321.46317	558.09967	535.69476	670.60217	604.9491	638.00317	533.50629	790.40247	1017.88159	606.76172	426.28387
Q02218	OGDH	2-oxoglutarate dehydrogenase. mitochondrial	48	56	83	100	0.11026	3.92e-16	PLIIFTPK	272.25235	513.72095	257.85977	314.45551	569.05078	432.47049	582.15149	436.43954	369.54337	610.97369	223.1201	504.3049	496.02472	463.65543	503.5871	220.93315	711.37378	317.11392	524.39923	568.38397	397.81161	400.86166	458.19879	502.61157	486.5473	464.08539	660.7934	407.0408	515.31921	590.8158	375.82455	416.99744	470.77448	631.69434	526.70306	394.98181	542.53632	417.01089	541.76215	568.29431
Q02218	OGDH	2-oxoglutarate dehydrogenase. mitochondrial	48	56	83	100	0.11026	3.92e-16	AEQFYCGDTEGK	273.16617	472.70963	324.40082	310.83176	465.25397	327.77832	386.81964	292.10898	308.33618	405.94611	288.45816	362.09995	468.06528	305.93918	367.65482	290.78253	539.04541	246.28255	523.59949	522.05054	461.14044	558.5979	480.96155	477.47333	518.35925	364.74826	734.29034	532.07959	581.15997	545.53741	583.65338	458.40112	667.82556	465.92145	754.60547	691.99976	801.81055	26.69361	623.57642	758.80457
Q02218	OGDH	2-oxoglutarate dehydrogenase. mitochondrial	48	56	83	100	0.11026	3.92e-16	KPLIIFTPK	420.49182	490.84619	385.04193	434.77606	490.84064	407.32449	450.02115	309.25702	399.81946	383.39136	408.03665	389.06488	392.71326	355.69269	452.39151	403.40323	535.70581	352.86285	410.82489	395.08551	367.24588	409.1958	431.71524	437.27341	491.95392	343.75961	609.33447	465.0491	385.03156	386.37994	385.91928	447.02924	523.62579	458.41293	522.85107	390.85297	565.83997	545.75739	440.01648	426.79697
Q02218	OGDH	2-oxoglutarate dehydrogenase. mitochondrial	48	56	83	100	0.11026	3.92e-16	YAELLVSQGVVNQPEYEEEISK	127.51476	152.97151	144.73126	113.33773	137.76817	125.22821	146.95148	143.39182	85.48489	87.86676	169.77742	192.17931	125.99824	162.28453	127.81381	143.13686	145.10799	145.15062	123.957	130.09404	157.81218	182.43301	200.30844	141.55325	141.67162	101.96206	165.22404	128.40317	79.93857	89.27084	180.50856	203.56709	179.10257	107.58635	191.68524	122.99944	175.55307	160.01662	125.94134	112.58897
Q02218	OGDH	2-oxoglutarate dehydrogenase. mitochondrial	48	56	83	100	0.11026	3.92e-16	QILLPFR	2666.72388	3537.66406	3084.69922	3189.66602	3268.03052	3300.34253	4146.73096	2717.12109	3144.82813	2790.4668	2754.94263	2908.41162	2854.05688	2925.48389	3038.80347	3251.58765	4059.43652	2949.54443	2691.37476	3192.74048	3055.70117	3515.82397	3355.43628	3625.07373	3427.79175	2408.18799	4510.30371	3503.12134	3077.78345	2968.76123	3156.34814	2867.70728	3678.13062	3258.76904	3502.08228	2906.2334	3934.49878	4660.48145	3203.72363	2896.90039
Q02218	OGDH	2-oxoglutarate dehydrogenase. mitochondrial	48	56	83	100	0.11026	3.92e-16	SSPYPTDVAR	24.36452	5705.68164	4113.26514	4262.90674	5447.15137	4634.99121	5083.07471	3683.271	4843.24658	4267.86523	4767.19482	4117.04248	4148.86865	3763.33691	5399.04932	4046.09424	5616.83398	3822.34839	5234.89404	4295.90381	3884.34888	4574.97168	4043.14331	4918.9458	4910.74121	3862.62646	7411.27441	4783.95215	4328.85107	4363.33545	5155.62451	4127.71729	5107.98389	3981.51343	5170.24512	4330.4165	5818.89648	7357.57227	4972.50977	4004.75635
Q02218	OGDH	2-oxoglutarate dehydrogenase. mitochondrial	48	56	83	100	0.11026	3.92e-16	FGLEGCEVLIPALK	697.00745	933.26697	854.80457	894.70392	846.90137	739.6142	1139.36951	717.85669	830.99548	852.81604	886.24774	809.66705	749.4917	703.38348	799.29034	981.4986	946.83392	904.16034	952.05011	1173.08459	729.02161	940.60114	715.95099	614.02136	1045.07861	653.51746	1216.68652	797.19232	903.8595	884.91779	962.95349	819.69708	747.35712	895.50641	954.17902	992.2655	1061.45886	21.62375	932.74969	1001.66357
Q02218	OGDH	2-oxoglutarate dehydrogenase. mitochondrial	48	56	83	100	0.11026	3.92e-16	DVVVDLVCYR	285.7543	374.05795	356.90323	293.61813	368.77896	310.89075	476.33682	310.39951	225.51952	237.62943	316.88535	361.03983	425.3367	278.68771	423.04816	255.32779	443.92032	308.99118	295.16483	300.50055	462.60086	478.77271	459.52493	386.48761	517.80786	284.50607	678.10101	415.88806	358.10864	355.35297	478.77905	543.052	434.1785	347.78351	487.7413	448.33563	470.50632	15.22027	358.02878	406.31219
Q02218	OGDH	2-oxoglutarate dehydrogenase. mitochondrial	48	56	83	100	0.11026	3.92e-16	LEAADEGSGDVK	143.64999	129.48795	118.43348	99.98643	168.65883	101.21481	179.3886	66.43141	122.86987	30.23843	83.66175	113.29144	101.38536	107.85223	119.66142	92.49631	148.46295	85.83042	164.72528	103.10142	130.15923	97.90103	122.00633	94.42799	128.1297	95.32278	185.62592	92.45893	104.03551	119.28602	100.91235	129.66591	127.62058	124.15999	157.75961	93.44204	91.85667	90.48326	115.43772	114.70921
Q02218	OGDH	2-oxoglutarate dehydrogenase. mitochondrial	48	56	83	100	0.11026	3.92e-16	GHHVAQLDPLGILDADLDSSVPADIISSTDK	265.3522	334.95514	290.64896	290.68936	265.04437	311.78333	294.51138	239.1181	276.14362	343.73505	280.98764	283.41241	98.20471	260.13364	303.93948	309.77808	251.62448	270.12769	265.46976	285.52014	247.05374	107.13604	253.50342	263.51651	280.14365	262.48242	272.17975	274.61407	285.1774	274.90247	248.5992	267.28491	243.37128	295.29886	242.75754	259.99326	231.75827	198.5	271.30362	136.18361
Q02218	OGDH	2-oxoglutarate dehydrogenase. mitochondrial	48	56	83	100	0.11026	3.92e-16	FLQMCNDDPDVLPDLK	426.51804	574.09155	422.2326	365.84338	479.73279	352.17288	474.11972	403.37476	380.93628	445.84869	517.53107	546.88721	435.24704	410.8472	454.83752	460.30026	397.13681	480.02692	457.89853	460.14465	409.94839	466.76425	527.37903	337.83878	468.27252	413.60736	654.39807	356.86899	353.1033	398.64972	540.61505	525.65613	421.76956	389.10037	468.20123	501.46338	491.50848	25.03447	518.69696	502.69727
Q02218	OGDH	2-oxoglutarate dehydrogenase. mitochondrial	48	56	83	100	0.11026	3.92e-16	YPNAELAWCQEEHK	146.26183	249.17999	303.76572	365.20581	390.14874	204.66434	251.99124	208.43808	290.90421	281.87296	193.18718	271.40875	176.25276	155.39485	364.6633	273.30774	154.49754	138.86557	332.62482	312.43646	267.61346	291.78592	285.79233	182.06421	331.16547	308.09198	448.07123	280.98907	296.23318	255.99818	422.67807	338.62991	373.32452	379.64429	387.39825	278.9621	305.25067	24.84988	346.83325	356.74911
Q02218	OGDH	2-oxoglutarate dehydrogenase. mitochondrial	48	56	83	100	0.11026	3.92e-16	GSLAAVAHAQSLVEAQPNVDK	129.99588	202.62839	152.94135	128.95097	173.3045	75.03201	121.50481	77.24762	184.71503	163.58716	155.29666	182.85693	136.83124	90.3501	147.96353	71.10329	114.87322	120.59912	151.52347	146.0843	123.83212	190.67841	128.35947	153.52176	183.27917	71.6922	157.40355	132.32043	169.89761	154.55774	102.23601	116.09524	174.30437	136.30853	205.64252	137.59442	165.62863	255.55403	138.01552	156.44315
Q02218	OGDH	2-oxoglutarate dehydrogenase. mitochondrial	48	56	83	100	0.11026	3.92e-16	SMSCPSTGLTEDILTHIGNVASSVPVENFTIHGGLSR	13.90466	114.59452	145.3681	15.40792	117.6864	111.13425	135.74265	95.11102	30.91394	20.20398	96.02184	119.06738	165.4269	111.33897	126.78282	93.28036	151.83502	98.72401	103.30688	74.77724	118.21894	170.82283	133.25882	136.60953	127.58813	111.39994	159.45419	114.82163	116.53157	107.5889	25.09006	111.5723	135.49315	134.01381	157.32207	131.13522	134.19023	19.53967	141.67874	79.8707
Q02218	OGDH	2-oxoglutarate dehydrogenase. mitochondrial	48	56	83	100	0.11026	3.92e-16	SWDIFFR	822.18237	1645.82874	742.35345	404.42029	1306.05847	575.81085	1519.80811	801.5144	1047.08228	567.86804	892.15204	1112.51563	744.67365	581.43933	1370.43689	668.73523	1226.21558	862.75812	833.73682	639.80304	1124.55396	1163.00354	1269.16077	939.1297	1443.54761	959.71405	1846.20679	1148.0708	876.74976	987.31793	1365.38721	1241.0199	1319.22266	1337.91992	1325.93176	1342.37524	1396.57227	1215.26428	1135.70129	1265.3761
Q02218	OGDH	2-oxoglutarate dehydrogenase. mitochondrial	48	56	83	100	0.11026	3.92e-16	LSGQDVER	21.12523	111.19772	117.10803	19.06416	96.24142	155.16327	223.60959	131.59857	54.44735	18.77378	198.68179	24.68458	79.24358	94.00174	107.67066	105.81583	203.4707	192.88651	77.07437	96.89388	208.03844	152.976	191.17981	26.33541	147.11539	121.2282	266.04633	14.1468	21.65269	60.7018	177.9415	16.98941	150.87756	142.76117	72.10966	133.44901	199.01222	280.52618	94.58837	71.89036
Q02218	OGDH	2-oxoglutarate dehydrogenase. mitochondrial	48	56	83	100	0.11026	3.92e-16	SSFDEMLPGTHFQR	938.7807	1327.34778	1044.84985	1192.87183	1350.36926	949.6095	1422.38843	1033.55688	1134.48181	1026.99268	1015.66211	1132.3335	909.65051	1020.61554	1289.20056	945.315	1325.02136	1042.53711	1201.85291	1184.32642	1068.66089	1124.10474	1105.40881	1020.25702	1172.62598	978.94708	1623.86975	1205.3501	1194.43481	1089.18555	965.43585	1040.4906	1104.75281	1077.18958	1158.55981	1040.68811	1350.22522	1171.22791	1264.17126	1024.52722
Q02218	OGDH	2-oxoglutarate dehydrogenase. mitochondrial	48	56	83	100	0.11026	3.92e-16	SSENGVDYVIMGMPHR	577.78143	817.44757	668.03497	686.95007	832.14838	634.21265	813.34137	632.04114	725.01917	725.3324	613.43622	736.78503	596.77539	572.59424	907.56891	635.1394	720.33502	691.27484	760.39276	679.36548	622.20648	644.01947	752.93665	349.90082	733.79242	646.11609	1014.17462	735.46997	792.61194	517.84442	794.47668	782.03369	777.83051	753.70941	742.69031	714.67035	990.01947	712.09393	866.18365	728.99951
Q02218	OGDH	2-oxoglutarate dehydrogenase. mitochondrial	48	56	83	100	0.11026	3.92e-16	LLDTAFDLDVFK	32.1835	108.38694	80.95467	97.69469	175.85347	24.4051	148.29019	182.68698	121.87841	139.88605	69.89368	28.50212	18.30461	120.55562	141.05336	22.76461	124.62992	184.83263	153.80022	20.19271	47.33478	126.27113	102.87405	114.33445	120.31297	15.10332	133.62035	178.60826	167.54443	112.63788	52.57621	89.64247	142.21133	91.88686	184.39757	124.2153	216.00728	210.4908	24.10032	25.91603
Q02218	OGDH	2-oxoglutarate dehydrogenase. mitochondrial	48	56	83	100	0.11026	3.92e-16	QNGIVLLLPHGMEGMGPEHSSARPER	44.59632	105.99583	75.78386	83.12217	77.8437	110.05955	109.08189	52.28352	43.13754	67.00377	88.93192	66.02038	82.64126	71.49181	109.38269	117.57986	115.60943	163.58859	79.41226	57.96609	94.47736	75.78938	92.24303	32.87045	106.88147	118.89153	116.49739	97.17183	62.14958	127.06308	91.71742	75.15427	86.81952	79.92728	102.78429	103.75452	107.6433	82.32212	70.68876	63.50964
Q02218	OGDH	2-oxoglutarate dehydrogenase. mitochondrial	48	56	83	100	0.11026	3.92e-16	FETPGIMQFTNEEK	252.37717	424.46228	260.54993	353.49829	370.70776	279.70001	372.84164	304.67459	305.47424	320.40985	249.4245	357.57513	221.33195	308.63339	353.76682	269.68643	335.69846	304.17801	319.28497	298.03122	242.41508	294.44305	297.49365	262.14722	327.83939	266.3468	402.08331	279.70718	314.3251	279.82166	332.76736	373.32413	328.18732	343.89005	342.56317	314.07498	406.18762	322.47052	340.88495	310.42728
Q02218	OGDH	2-oxoglutarate dehydrogenase. mitochondrial	48	56	83	100	0.11026	3.92e-16	VVNAPIFHVNSDDPEAVMYVCK	61.52111	121.06078	88.65089	103.95754	119.21902	66.79202	148.3568	104.76628	78.0766	115.40968	84.44492	96.4856	128.58897	82.14545	147.35083	80.97562	146.55444	96.62289	112.64262	97.06711	143.81097	125.93919	154.05428	98.51862	169.49174	88.27954	210.5004	151.78314	134.26497	109.65098	152.96829	146.09593	159.16672	116.59003	152.70233	165.25563	136.99432	20.81281	132.23204	95.20954
Q02218	OGDH	2-oxoglutarate dehydrogenase. mitochondrial	48	56	83	100	0.11026	3.92e-16	HWLDSPWPGFFTLDGQPR	236.39854	174.06586	89.42501	64.2966	116.3932	253.24442	215.32248	85.8706	107.9251	95.9903	126.4824	239.94476	95.72075	195.21626	103.93179	76.01914	106.41254	94.6462	104.73768	115.94463	250.14008	232.86836	266.36356	225.33081	140.62074	92.73351	275.06949	82.14813	128.11124	118.2639	235.59872	116.4319	236.01001	128.77286	110.9276	210.17743	232.97778	69.54329	140.63629	137.75406
Q02218	OGDH	2-oxoglutarate dehydrogenase. mitochondrial	48	56	83	100	0.11026	3.92e-16	NGHNEMDEPMFTQPLMYK	64.0831	144.01595	42.85035	112.81016	128.69751	105.23923	105.98837	55.43523	120.04257	132.57234	114.3252	99.50777	59.67214	90.86031	115.73408	64.59647	87.03761	19.03106	110.89419	131.39711	62.79979	89.61715	107.34964	50.06291	84.36088	151.42039	114.07373	112.33817	100.41521	118.72382	119.0778	71.30177	98.79496	66.85747	17.0728	109.66894	101.61172	43.97568	104.03649	87.73393
Q02218	OGDH	2-oxoglutarate dehydrogenase. mitochondrial	48	56	83	100	0.11026	3.92e-16	DPAAAPATGNK	23.28884	20.88618	28.03941	21.01668	24.33341	9.00313	7.76671	8.90864	19.24595	12.38352	32.4936	30.26446	17.23871	16.93724	31.64275	32.92462	11.13679	32.05919	43.60191	14.95033	27.14214	13.5935	13.45947	18.83605	25.89081	19.98816	11.81679	13.27416	23.87032	14.69041	8.70708	18.72944	9.63419	16.64672	20.81535	17.52397	16.4185	13.36313	25.59049	28.92095
Q02218	OGDH	2-oxoglutarate dehydrogenase. mitochondrial	48	56	83	100	0.11026	3.92e-16	LNVLANVIR	1105.63452	1861.43665	1125.42651	1476.58801	1389.80408	1569.17737	1237.98669	1138.8324	1194.76355	1651.63928	1151.92456	1400.85217	1207.28918	1210.09045	1563.67603	1072.94263	1718.60022	1537.56555	1394.578	1433.11353	1093.20264	1399.88916	1366.47021	1671.34216	1486.29346	1091.04431	1784.31519	1484.13257	1511.96289	1656.30566	1141.25293	1683.43396	1457.1842	1331.75073	1617.65747	1491.68311	1501.36938	2209.323	1445.67932	1351.47314
Q02218	OGDH	2-oxoglutarate dehydrogenase. mitochondrial	48	56	83	100	0.11026	3.92e-16	TVDWALAEYMAFGSLLK	18.54031	72.20309	29.23569	72.87022	73.36693	19.41388	21.94049	35.0178	23.1845	25.98536	13.73217	77.72433	119.2288	89.12742	14.10142	73.28997	83.46609	13.46828	71.83504	28.88112	86.28104	32.82507	94.69748	144.61714	29.24455	21.6019	100.91365	48.73342	33.86425	50.59128	76.82555	23.05366	33.22051	23.97272	111.17227	20.14985	17.82944	27.09264	16.87277	14.92974
Q02218	OGDH	2-oxoglutarate dehydrogenase. mitochondrial	48	56	83	100	0.11026	3.92e-16	NITLSLVANPSHLEAADPVVMGK	145.26691	130.99271	143.50874	147.99826	158.78009	172.74278	180.16493	125.06493	102.30093	165.47769	163.80046	149.44333	160.29674	153.89894	142.40898	125.17934	180.05173	154.33824	104.85109	122.71893	146.79991	130.05005	142.90379	141.32442	159.45677	116.34147	178.94019	160.70197	122.44362	168.32579	118.7861	99.3503	109.64049	102.42439	131.32397	124.30815	161.3342	158.4366	148.62984	126.01712
Q02218	OGDH	2-oxoglutarate dehydrogenase. mitochondrial	48	56	83	100	0.11026	3.92e-16	THLTELQR	33.32081	39.94569	23.35544	14.8718	24.50098	33.75056	43.02614	25.94962	32.02837	14.57918	28.84184	25.64073	14.40237	17.11957	40.39066	19.78043	32.59943	24.20532	19.73591	20.90628	31.08102	29.13408	17.24199	34.19786	35.71901	17.45508	48.8372	21.46615	22.72255	19.6783	35.80476	16.68794	18.4845	33.11727	18.73111	14.58594	52.08684	46.47453	30.32388	26.83186
Q02218	OGDH	2-oxoglutarate dehydrogenase. mitochondrial	48	56	83	100	0.11026	3.92e-16	KELEQIFCQFDSK	25.63377	17.53693	23.29525	25.25496	18.01142	17.45843	23.3729	15.95656	17.73134	31.06475	27.66808	15.95634	23.52674	27.5092	23.24882	16.01949	15.96405	15.53053	25.58796	25.90468	19.9421	27.57555	37.61706	30.01014	27.53784	27.23779	30.30491	29.52004	22.47694	30.70701	17.51764	25.14699	27.60048	17.84488	29.83835	25.30608	30.46163	30.04333	21.67009	15.96929
Q02218	OGDH	2-oxoglutarate dehydrogenase. mitochondrial	48	56	83	100	0.11026	3.92e-16	PVWYAGR	13.65765	251.1911	32.77579	18.78582	33.02083	215.54788	29.78429	26.40749	21.53146	14.3264	14.64186	27.05197	19.28585	16.22482	19.14273	23.98494	25.40729	28.65619	20.08414	21.27516	22.31691	17.94779	16.94304	25.35622	17.06971	15.91296	16.85662	19.01213	33.08272	14.11514	252.8761	16.98239	15.02674	20.82351	14.91523	19.15398	32.60861	14.81347	22.87412	27.3053
Q02218	OGDH	2-oxoglutarate dehydrogenase. mitochondrial	48	56	83	100	0.11026	3.92e-16	EVQKYPNAELAWCQEEHK	16.91521	28.75607	25.4446	15.26489	16.36774	31.64429	28.00021	21.7201	26.49781	23.44639	18.01908	21.98176	23.73424	14.2388	17.0978	23.91389	22.57515	29.10249	28.55852	26.95976	15.05147	18.71552	19.82538	32.89003	21.00694	14.51785	13.70511	17.66779	17.33755	9.47986	29.1166	13.60362	15.37405	25.62656	15.54513	15.56405	17.58963	22.67547	18.58695	21.00594
Q02218	OGDH	2-oxoglutarate dehydrogenase. mitochondrial	48	56	83	100	0.11026	3.92e-16	RFGLEGCEVLIPALK	25.26286	17.81161	11.70387	25.65015	27.62528	27.85368	13.80132	25.43248	17.58223	16.81571	27.99686	25.48022	17.45911	19.8774	31.24525	25.91982	25.59953	20.87226	15.96288	16.0161	21.0271	17.91692	14.21873	27.7057	17.57037	20.26696	19.13238	27.89982	24.20327	22.84833	17.85697	16.10989	17.96643	17.52241	45.74578	25.55635	25.18556	16.26281	25.14196	25.31848
Q02218	OGDH	2-oxoglutarate dehydrogenase. mitochondrial	48	56	83	100	0.11026	3.92e-16	AKPVWYAGR	16.99029	29.06819	26.34682	15.10098	16.54539	31.98776	51.06546	32.85126	64.12842	28.59222	18.21466	21.74573	23.99185	20.18388	15.38789	29.83758	31.60699	23.03529	24.98493	26.46658	17.93945	14.42734	13.61967	20.3826	21.23494	19.79592	20.96985	15.2829	16.5764	17.55941	23.02412	21.12631	18.69346	25.90471	29.7674	15.39693	16.33885	29.5643	18.38737	13.68157
Q02218	OGDH	2-oxoglutarate dehydrogenase. mitochondrial	48	56	83	100	0.11026	3.92e-16	FETPGIMQFTNEEKR	17.93044	22.09043	28.274	19.86894	15.63181	20.0742	31.1138	19.54655	23.97307	26.05359	14.19925	13.79767	26.76446	31.81393	19.49848	31.48862	33.35595	32.33865	26.36746	27.93109	16.72518	20.79666	22.02994	19.31388	30.23925	32.43742	30.62151	19.63243	15.60257	14.72911	32.35433	22.29533	13.83556	24.78811	25.02503	19.48703	15.82942	25.19695	51.68026	18.90385
Q02218	OGDH	2-oxoglutarate dehydrogenase. mitochondrial	48	56	83	100	0.11026	3.92e-16	EANFDINQLYDCNWVVVNCSTPGNFFHVLR	28.04964	14.12107	17.81508	31.08215	24.80896	31.8594	19.60441	31.02197	15.32454	16.41604	22.53537	21.58451	17.1089	20.33673	30.50261	19.84058	21.01716	20.37617	16.6138	17.59902	26.16418	32.53344	13.88078	30.6527	19.33012	20.73528	19.57448	22.98344	24.76255	23.3763	13.94622	42.04829	21.95816	15.84554	15.76795	30.48471	26.97416	15.87627	25.52681	22.58721
Q9ULD0	OGDHL	2-oxoglutarate dehydrogenase-like. mitochondrial	14	14	15	97.5	0.16344	2.16e-07	LIFCTGK	1216.64307	1899.75281	1448.49133	1383.09741	1744.15222	1045.67627	1795.4895	1178.16492	1308.83472	1351.5238	1501.46436	1525.13513	1559.96082	1279.12024	1532.9259	1388.01611	1560.17261	1311.62671	1513.36646	1448.53137	1517.99329	1767.96497	1590.63208	1564.13342	1940.38135	1278.75793	2293.00659	1713.53528	1780.4917	1470.50464	1525.34558	1731.86133	1576.04431	1656.20874	2186.09863	1791.89673	1893.07703	15.67142	1714.13611	1471.65417
Q9ULD0	OGDHL	2-oxoglutarate dehydrogenase-like. mitochondrial	14	14	15	97.5	0.16344	2.16e-07	FEDFLAR	192.16245	457.75967	341.73193	27.72615	308.77594	400.72147	121.15705	102.28365	17.17943	142.05499	258.2796	251.10484	234.78969	268.64569	237.30843	259.61011	212.59241	363.07761	153.3853	15.69883	23.33918	229.58113	201.64397	229.21014	208.94748	223.46069	152.87358	194.68813	27.75983	214.19345	18.18493	31.11207	24.616	17.7635	14.06546	27.19322	28.16344	14.16209	22.77064	13.54676
Q9ULD0	OGDHL	2-oxoglutarate dehydrogenase-like. mitochondrial	14	14	15	97.5	0.16344	2.16e-07	SSEMGIENVILGMPHR	206.57117	96.99488	119.57183	45.48913	87.09023	347.56714	219.36549	27.51071	41.35316	74.59766	373.79828	77.33644	99.13746	111.31329	39.45117	97.56358	214.1745	65.35281	322.07687	487.52725	60.24736	181.98044	88.22633	118.19039	179.80856	298.56717	99.99551	225.58664	66.91405	218.70184	135.51413	206.56732	79.45367	17.91691	16.07095	119.76035	70.21358	16.08445	142.8739	129.03812
Q9ULD0	OGDHL	2-oxoglutarate dehydrogenase-like. mitochondrial	14	14	15	97.5	0.16344	2.16e-07	LAFYDLQEADLDK	53.2237	61.35235	77.45389	22.92469	39.04403	64.4398	29.82123	19.68695	16.05184	19.21701	27.10087	56.94949	14.37772	38.31822	25.6775	76.05879	41.49029	15.48216	34.24409	32.98435	29.93524	54.42389	62.20974	73.57194	31.59463	62.72807	43.61422	25.5023	24.66337	26.12595	15.47466	31.433	27.81326	15.52405	20.00685	25.69258	24.30993	19.87035	30.68267	20.35627
Q9ULD0	OGDHL	2-oxoglutarate dehydrogenase-like. mitochondrial	14	14	15	97.5	0.16344	2.16e-07	FETPGVMQFSSEEK	23.83118	20.41086	56.34152	21.50612	40.82079	41.90331	19.87435	20.16115	18.80796	16.64208	45.26553	32.95028	44.74863	41.08776	27.89676	48.54659	31.80526	22.8056	16.20572	25.94145	26.52445	32.98141	14.07192	42.78556	14.91057	45.92407	19.30861	30.26422	29.31283	23.05879	20.66676	19.16561	21.65991	18.18955	15.98507	30.90447	24.78135	16.09488	25.87831	29.59446
Q9ULD0	OGDHL	2-oxoglutarate dehydrogenase-like. mitochondrial	14	14	15	97.5	0.16344	2.16e-07	FGLEGCEVMIPALK	15.54865	81.79932	97.86829	17.22965	18.02633	101.37624	26.16197	30.06381	27.64534	31.24323	56.42301	43.83706	30.86431	14.77678	16.81462	115.73322	28.92512	28.04295	22.86494	24.22087	45.99569	102.86547	119.0344	22.27243	63.84724	84.48962	19.19055	16.6999	64.119	16.06949	25.15887	19.33373	13.97929	28.58522	21.70084	16.89848	14.95249	32.30544	14.15018	31.08592
Q9ULD0	OGDHL	2-oxoglutarate dehydrogenase-like. mitochondrial	14	14	15	97.5	0.16344	2.16e-07	EFQLPTTTFIGGSENTLSLR	20.94333	23.22529	20.55073	18.90001	21.50648	52.80484	22.61481	26.89243	60.64169	18.93685	138.11543	24.89898	19.16933	17.62957	14.17231	29.60865	27.9511	23.50509	14.24191	33.37985	30.18188	15.11589	80.5449	26.56415	16.96658	17.97507	16.96879	16.40847	58.68858	44.56155	76.11774	115.40166	19.03517	20.69769	18.18924	14.16399	57.06676	18.3142	29.44665	26.00821
Q9ULD0	OGDHL	2-oxoglutarate dehydrogenase-like. mitochondrial	14	14	15	97.5	0.16344	2.16e-07	GGGGSSYMEEMYFAWLENPQSVHK	21.19303	18.68968	20.81126	23.48425	32.83544	16.98385	19.19421	16.50474	20.28251	22.92216	29.82627	11.3909	22.64416	6.57369	30.62827	14.99064	15.87961	4.33952	31.16523	33.01339	12.38454	20.56047	8.16927	16.34057	13.94051	24.69267	26.15699	2.68152	20.67677	21.90294	18.45826	26.35215	29.06232	20.97207	23.86429	23.03286	20.38045	23.70147	19.2869	17.06587
Q9ULD0	OGDHL	2-oxoglutarate dehydrogenase-like. mitochondrial	14	14	15	97.5	0.16344	2.16e-07	SSGPPATFPSSK	23.21622	17.06096	67.11552	25.72618	51.59611	17.60512	17.52151	18.08036	14.7419	44.33936	27.22704	59.15191	32.78344	27.58008	27.95916	16.42172	17.39556	16.85787	13.75097	14.56642	32.59523	26.21387	71.79915	14.91656	59.76904	91.36346	28.65406	27.76839	22.65067	23.9939	16.8497	28.86786	25.54351	14.25718	21.78462	27.97558	22.32607	21.63599	13.4564	18.69506
Q9ULD0	OGDHL	2-oxoglutarate dehydrogenase-like. mitochondrial	14	14	15	97.5	0.16344	2.16e-07	EASEEAFSGSAQPRPPSVVHESR	15.01058	11.88655	16.41952	13.54608	18.44458	14.36282	21.47687	14.75054	29.86001	8.52153	20.30545	19.50664	26.74578	22.50071	13.80345	16.27971	20.03321	20.66342	25.34287	23.92413	16.09228	32.13145	14.07609	14.92824	23.67242	9.69208	23.3769	7.28183	18.47915	19.57499	32.81109	29.97161	20.83921	28.87821	26.70234	13.81156	18.21432	26.52015	16.49408	15.25203
Q9ULD0	OGDHL	2-oxoglutarate dehydrogenase-like. mitochondrial	14	14	15	97.5	0.16344	2.16e-07	DLEQIFCQFDPK	29.63176	20.41921	12.62562	21.49732	28.85584	22.47009	13.72795	50.47259	18.81566	16.39424	31.76711	30.95658	16.85329	14.17835	21.90575	88.20254	31.79225	32.79236	16.19909	5.98795	25.53808	20.53834	19.38856	23.35466	71.26074	13.90582	14.73046	21.75629	82.20394	30.62434	32.77647	19.15777	32.60216	18.19699	17.06806	21.91862	28.49562	16.95161	26.17572	23.86122
Q9ULD0	OGDHL	2-oxoglutarate dehydrogenase-like. mitochondrial	14	14	15	97.5	0.16344	2.16e-07	FLQMSNDDSDAYPAFTK	18.54658	21.35656	29.24557	20.55169	15.11251	19.40732	32.18295	18.89719	23.17666	84.44672	13.72753	14.2718	25.87531	113.94704	20.1685	32.57066	13.89666	86.53317	27.27351	28.89088	17.2999	21.51129	22.78694	18.67225	29.23467	68.53234	29.60424	14.00048	15.08423	14.23979	13.47937	23.06145	33.20929	23.96462	25.88496	20.15665	15.30355	26.06278	16.87847	18.27585
Q9ULD0	OGDHL	2-oxoglutarate dehydrogenase-like. mitochondrial	14	14	15	97.5	0.16344	2.16e-07	NMGYYDYISPR	27.66511	14.31735	16.18068	30.65604	40.82911	32.30223	14.70385	21.54507	15.53754	17.55967	22.8486	21.28861	17.34671	32.8652	23.46299	19.56858	20.72903	14.14692	16.38604	17.35776	27.35353	56.82837	20.76685	31.07877	19.59881	32.23349	49.05481	23.3029	26.99118	28.5918	14.14007	13.85542	30.43836	16.06579	18.28139	30.06679	26.60437	18.15666	25.17686	22.27756
Q9ULD0	OGDHL	2-oxoglutarate dehydrogenase-like. mitochondrial	14	14	15	97.5	0.16344	2.16e-07	GHNEMDEPMFTQPLMYK	24.88703	69.94171	46.84022	22.45895	27.62031	21.50798	19.03117	31.95638	18.01002	15.93603	30.40693	32.34136	16.13167	13.57127	29.61071	14.17132	33.2144	13.79883	16.92372	15.9763	25.39913	31.58216	55.64206	22.35468	14.27798	21.35985	14.09974	29.81413	25.50842	29.31308	19.78996	20.01475	31.20622	17.41784	17.83156	22.8991	25.8793	15.41205	27.34664	30.90565
P12694	BCKDHA	2-oxoisovalerate dehydrogenase subunit alpha. mitochondrial	15	16	22	100	0.1681	4.42e-08	SMTLLNTMDR	293.79889	399.67224	255.48918	307.34528	275.58575	260.48862	324.36014	289.11121	278.15463	322.10294	296.82468	269.33392	302.71045	225.22174	343.09564	231.09914	366.87296	216.21631	288.3317	342.61798	350.27933	269.28293	243.61337	361.41113	228.13272	252.1917	336.36337	301.16873	254.75867	307.23746	447.0285	350.32254	356.80133	368.00122	296.4335	350.37045	428.68445	405.05496	303.27246	404.08923
P12694	BCKDHA	2-oxoisovalerate dehydrogenase subunit alpha. mitochondrial	15	16	22	100	0.1681	4.42e-08	GPGYGIMSIR	276.43158	287.12512	227.17259	299.50168	244.81456	172.03931	291.56076	225.48792	278.0864	245.69914	277.32657	253.34674	246.1823	182.74344	252.6342	231.97504	256.18347	182.4509	241.99875	232.3717	226.35681	220.05138	206.98926	327.35257	209.03157	148.55003	254.08601	300.69366	270.0213	254.92276	309.44473	287.40326	352.26456	317.30862	303.11417	336.92267	297.97083	464.49075	272.43491	379.93469
P12694	BCKDHA	2-oxoisovalerate dehydrogenase subunit alpha. mitochondrial	15	16	22	100	0.1681	4.42e-08	NNGYAISTPTSEQYR	94.18201	107.39352	67.93857	83.60134	78.02074	51.67463	82.70602	73.35694	82.27635	78.54597	84.43199	89.02564	68.59209	83.86492	80.79322	64.93623	72.75114	48.62704	75.41797	80.23121	78.46136	64.52592	66.16196	94.71568	56.34443	55.79048	84.75232	82.56804	60.3116	64.53026	108.51678	92.83214	117.91059	106.64038	77.6143	87.9977	104.63521	108.39741	79.1264	115.20666
P12694	BCKDHA	2-oxoisovalerate dehydrogenase subunit alpha. mitochondrial	15	16	22	100	0.1681	4.42e-08	QGQIINPSEDPHLPK	128.42871	130.35628	75.98945	92.34451	100.02689	69.3069	105.46735	90.62379	77.68326	94.23651	126.91336	82.84654	89.51214	79.92126	124.46999	59.66664	97.90607	58.27258	70.12496	72.65252	124.90038	81.61935	81.77398	109.47626	94.20032	84.08082	101.45802	104.55162	69.19711	83.00702	125.72858	55.04979	95.73486	81.72861	102.71655	80.03534	96.2356	81.25636	63.48147	85.69592
P12694	BCKDHA	2-oxoisovalerate dehydrogenase subunit alpha. mitochondrial	15	16	22	100	0.1681	4.42e-08	LEFIQPNVISGIPIYR	158.75723	81.17093	51.95636	64.53198	52.15662	42.00083	65.30989	44.77387	18.37993	39.71748	127.74479	59.32323	67.65665	52.14343	76.84406	74.99627	56.25172	29.20969	62.2468	22.47017	65.0682	84.6715	28.7338	129.47925	68.13269	64.12156	59.86857	90.87634	85.19105	66.38953	54.98838	100.24811	82.02341	108.11069	57.02591	73.81876	64.95979	98.32346	76.71797	91.03108
P12694	BCKDHA	2-oxoisovalerate dehydrogenase subunit alpha. mitochondrial	15	16	22	100	0.1681	4.42e-08	EAGVLMYR	382.22275	465.02847	251.31873	328.40436	354.85339	26.08839	286.80588	346.2952	359.94315	466.86887	390.10275	307.07773	14.00979	311.37024	361.58698	283.41522	305.80457	24.88358	244.07819	322.40204	275.98227	222.98952	221.72121	312.61996	218.00775	16.9793	234.373	258.61502	223.92148	261.48413	313.8381	351.4754	250.0107	300.29892	293.82538	233.51758	285.99631	312.92145	279.31427	326.54196
P12694	BCKDHA	2-oxoisovalerate dehydrogenase subunit alpha. mitochondrial	15	16	22	100	0.1681	4.42e-08	VDGNDVFAVYNATK	142.53993	136.8924	102.96585	140.53833	134.74884	102.04422	139.89383	107.8829	119.95123	121.79413	95.72535	49.41351	122.31696	105.36221	143.45488	87.97408	126.74262	38.65023	125.25281	125.36938	139.73581	134.68768	115.06825	186.2027	51.57554	40.72662	140.44131	109.53026	113.86111	130.66205	177.77002	90.93951	147.7028	143.19501	56.72302	154.47411	194.47397	188.72722	137.75977	198.42929
P12694	BCKDHA	2-oxoisovalerate dehydrogenase subunit alpha. mitochondrial	15	16	22	100	0.1681	4.42e-08	AVAENQPFLIEAMTYR	84.76004	59.69364	78.35855	74.0415	72.77613	75.6414	66.11506	51.21407	50.58262	72.86777	92.38995	49.55293	77.12214	68.90879	48.71793	60.88932	68.78873	41.80534	56.90146	29.2878	79.54013	67.60197	77.50092	91.69095	80.48318	28.75672	84.27402	64.67191	67.54125	48.76401	103.20181	57.11172	78.00496	66.34647	91.48188	70.15557	80.94875	100.47031	53.08172	88.05239
P12694	BCKDHA	2-oxoisovalerate dehydrogenase subunit alpha. mitochondrial	15	16	22	100	0.1681	4.42e-08	SVDEVNYWDK	53.77628	67.45515	28.37683	34.3376	15.57516	20.00146	39.96516	37.62558	45.7605	34.05408	14.14779	38.46942	40.93195	42.41093	37.45315	36.98079	20.24241	23.93559	35.11438	41.9495	54.81747	20.8723	34.60366	42.85831	30.12967	32.31987	30.51055	40.20953	15.54603	33.94474	83.58053	53.47194	68.39889	54.1155	70.48596	63.68177	57.53152	51.44999	41.55616	90.22103
P12694	BCKDHA	2-oxoisovalerate dehydrogenase subunit alpha. mitochondrial	15	16	22	100	0.1681	4.42e-08	HYLLSQGWWDEEQEK	88.16093	64.8616	40.2044	25.96143	43.93554	31.04467	82.47058	62.44544	25.26497	39.68305	46.28114	37.24199	72.7784	46.13249	61.25785	44.0927	40.37682	35.10992	42.89698	43.87389	76.30212	33.58155	47.92116	95.09612	44.29839	46.12063	35.41563	51.82748	22.8578	37.75701	74.6942	55.32265	85.09337	101.49377	59.85967	55.99838	64.13919	68.5183	57.54031	48.3679
P12694	BCKDHA	2-oxoisovalerate dehydrogenase subunit alpha. mitochondrial	15	16	22	100	0.1681	4.42e-08	VMEAFEQAER	100.73027	127.95943	78.55821	128.29289	150.23749	158.87439	121.41544	127.41933	110.98782	138.40428	138.65288	92.09489	91.80323	210.93076	148.85637	176.69559	114.04395	80.07035	99.89632	119.78912	117.91559	68.32492	82.42614	236.05023	95.90482	95.55683	104.02041	110.58833	112.51785	118.66396	135.30464	105.95545	115.02402	122.82876	107.9314	142.52544	297.54587	308.37189	112.98563	161.31908
P12694	BCKDHA	2-oxoisovalerate dehydrogenase subunit alpha. mitochondrial	15	16	22	100	0.1681	4.42e-08	HFVTISSPLATQIPQAVGAAYAAK	38.64434	47.37658	28.32939	32.09826	32.36802	24.41738	35.95993	33.57529	26.38836	40.67098	22.96125	30.57303	44.37667	30.65954	36.56832	20.81504	47.11286	20.55888	28.86619	30.88493	17.60651	29.23523	25.60599	41.91344	32.23249	20.39418	21.60358	32.29721	27.09464	28.49971	46.15731	37.99144	35.41121	38.09328	34.71169	35.58469	43.97387	49.23399	27.32601	37.28159
P12694	BCKDHA	2-oxoisovalerate dehydrogenase subunit alpha. mitochondrial	15	16	22	100	0.1681	4.42e-08	PNPNLLFSDVYQEMPAQLR	18.38335	26.45954	28.94436	22.33523	39.25481	29.1171	27.96532	29.90311	24.38163	33.20079	16.58003	22.72088	21.83876	33.43367	16.90499	25.98948	33.92374	25.30634	87.49762	29.29971	79.99657	21.70339	11.00485	35.56622	19.32927	65.27933	19.08797	62.30673	15.0888	61.98314	49.54539	14.78433	45.2695	27.63713	49.9547	33.83364	14.87256	35.18573	37.74529	30.91976
P12694	BCKDHA	2-oxoisovalerate dehydrogenase subunit alpha. mitochondrial	15	16	22	100	0.1681	4.42e-08	HLQTYGEHYPLDHFDK	46.88721	79.82764	49.85619	60.39861	25.95091	41.16232	54.13268	13.69929	40.22007	57.62906	55.53197	67.22881	15.15666	22.29694	27.82101	15.08295	14.23858	18.58482	18.01241	17.00404	23.86398	29.67329	31.43297	56.40712	33.30631	22.73391	21.46123	28.01213	27.14936	25.62949	76.46157	58.56423	86.56509	81.38061	51.47606	48.77518	63.77208	56.2673	41.51503	77.71586
P12694	BCKDHA	2-oxoisovalerate dehydrogenase subunit alpha. mitochondrial	15	16	22	100	0.1681	4.42e-08	ILYESQR	20.28519	23.97882	31.9388	18.30609	13.64856	26.38721	23.34853	26.04735	22.09572	19.55123	15.02557	26.36115	19.79126	16.65001	14.63212	28.67822	85.60486	27.9244	13.79437	32.33091	140.08937	15.60631	67.66518	64.80153	17.51704	17.41022	17.29837	14.73263	20.79168	14.48504	24.27945	16.31384	15.42054	21.36921	14.53434	18.66485	21.09398	18.90838	22.28999	25.19091
P21953	BCKDHB	2-oxoisovalerate dehydrogenase subunit beta. mitochondrial	8	8	9	97.5	0.12504	7.33e-08	LGVSCEVIDLR	242.02522	296.31949	191.41435	172.31857	234.32558	143.73289	299.41852	179.55717	192.92697	219.62746	232.76564	145.87422	229.49049	162.89871	179.21336	204.19922	198.38136	139.49556	170.98656	180.60567	230.60103	188.55264	152.0939	231.9205	162.76785	150.11258	175.66936	170.35838	193.57977	198.33185	241.37045	245.49176	264.13306	186.13367	188.12866	220.46617	217.96892	21.84195	239.85893	262.47015
P21953	BCKDHB	2-oxoisovalerate dehydrogenase subunit beta. mitochondrial	8	8	9	97.5	0.12504	7.33e-08	GLLLSCIEDK	253.29117	223.13828	179.22549	232.88635	203.9908	164.44995	230.7207	200.826	21.59311	200.62671	232.05054	141.07022	136.9437	138.47121	173.15955	153.08961	173.26036	141.63193	172.35149	229.37968	210.4136	108.66297	157.17377	161.33138	138.50908	208.73842	185.29733	126.82842	136.16386	171.90131	240.06711	176.33453	184.33372	212.68929	91.77621	175.10902	171.68907	18.47828	144.73764	260.45087
P21953	BCKDHB	2-oxoisovalerate dehydrogenase subunit beta. mitochondrial	8	8	9	97.5	0.12504	7.33e-08	SGDLFNCGSLTIR	152.8389	118.81045	109.49199	146.36172	127.35624	119.9679	110.8825	81.43231	31.60254	127.46845	127.32415	78.78897	102.84916	88.36147	95.43024	140.02782	96.76074	80.36597	103.78851	113.51325	113.26796	89.40861	83.73522	141.49068	81.14075	105.55208	104.63306	88.01727	95.86773	75.16126	122.85388	106.69142	96.79351	97.08566	91.28357	108.17892	117.342	25.05786	122.07442	119.89429
P21953	BCKDHB	2-oxoisovalerate dehydrogenase subunit beta. mitochondrial	8	8	9	97.5	0.12504	7.33e-08	TIIPWDVDTICK	319.45486	30.42297	228.40388	201.717	250.90981	234.48325	226.99901	241.44841	118.14976	214.98268	309.30176	269.20715	261.53134	235.42914	276.0387	248.69423	245.83659	249.4351	188.31357	269.05359	200.60188	190.36758	167.34427	196.55246	180.77017	228.48947	175.88333	214.36478	177.49138	123.8821	319.41147	210.62697	211.83598	342.92056	23.82621	339.80466	301.71631	23.98989	253.05103	298.75357
P21953	BCKDHB	2-oxoisovalerate dehydrogenase subunit beta. mitochondrial	8	8	9	97.5	0.12504	7.33e-08	GLLLSCIEDKNPCIFFEPK	26.21449	25.06225	26.35417	18.51982	17.73476	56.20193	25.7388	34.5595	38.40067	40.97174	25.26793	20.17234	19.18347	22.80269	25.94737	18.54251	118.99687	19.04306	24.57708	26.03455	19.28568	24.32767	22.96576	21.91217	30.04692	60.37711	69.70428	25.77034	25.5759	27.0926	24.75192	20.78146	44.53488	17.76692	23.32581	18.16384	25.20938	20.07919	23.85672	21.10944
P21953	BCKDHB	2-oxoisovalerate dehydrogenase subunit beta. mitochondrial	8	8	9	97.5	0.12504	7.33e-08	LLISHEAPLTGGFASEISSTVQEECFLNLEAPISR	110.8379	17.70179	20.00558	24.79486	21.78985	16.96779	18.17964	17.42583	14.20823	21.71054	91.26988	16.51189	31.59664	26.58165	29.00933	15.82723	16.76582	17.49107	32.9045	14.0391	69.91921	105.88019	25.67587	15.47684	24.2317	26.07071	27.61675	28.8114	21.83069	23.12529	67.6275	27.82281	24.6188	13.74106	22.60288	29.02637	21.51784	22.44866	13.96183	18.01828
P21953	BCKDHB	2-oxoisovalerate dehydrogenase subunit beta. mitochondrial	8	8	9	97.5	0.12504	7.33e-08	SPWGCVGHGALYHSQSPEAFFAHCPGIK	20.7968	30.1797	20.69552	14.54333	29.90501	27.42516	27.81237	9.72472	32.75175	19.07027	19.39886	25.07441	14.72765	17.50623	30.73787	23.04851	22.44834	23.6707	19.30001	33.14631	30.39454	15.22239	16.1251	26.38641	16.63972	17.84931	16.85007	14.37021	21.31606	20.12275	23.68217	16.31936	29.08566	13.64013	34.8165	30.7889	21.62598	18.44323	29.65412	25.82624
P21953	BCKDHB	2-oxoisovalerate dehydrogenase subunit beta. mitochondrial	8	8	9	97.5	0.12504	7.33e-08	VCGYDTPFPHIFEPFYIPDK	14.0281	24.00026	31.91026	18.28973	13.66077	26.41081	28.99776	27.12376	22.11548	13.94807	15.039	26.33759	77.30849	16.6649	18.63722	28.65259	27.04857	27.89945	13.78204	32.30202	21.72757	17.47384	16.49562	27.45052	17.53271	16.34458	17.31384	18.51006	83.48132	14.498	27.88593	16.29926	15.43433	21.38832	14.52136	18.64817	13.49023	14.42228	22.27007	28.04592
O95861	BPNT1	3(2).5-bisphosphate nucleotidase 1	9	9	10	100	0.15586	6.22e-06	VIAEGDLGIVEK	246.48552	294.28336	14.75486	240.5378	197.64886	186.36777	167.2737	195.30264	293.01813	208.33153	268.97064	265.28082	207.64963	233.81157	295.26099	164.69284	206.36105	171.42285	208.29861	223.07292	222.35956	224.99557	182.51601	193.71709	270.69791	25.03587	148.57726	179.01753	295.20123	193.10698	261.87515	281.2919	284.97934	241.38065	229.09596	226.90265	230.06528	197.70558	224.04131	279.17487
O95861	BPNT1	3(2).5-bisphosphate nucleotidase 1	9	9	10	100	0.15586	6.22e-06	LVTDCVAAMNPDAVLR	151.83191	123.01643	102.88931	154.22462	130.54048	81.01914	100.40216	136.94148	80.49423	124.02409	141.64424	94.41294	158.59526	130.60036	81.6474	20.1902	99.81776	110.87097	87.03653	67.87241	86.68996	77.8123	20.12749	90.93243	105.88168	33.25741	69.45273	98.76351	119.76559	93.21549	86.42265	94.9886	97.56422	120.1915	89.10744	95.60802	85.63382	41.44197	132.2551	82.30759
O95861	BPNT1	3(2).5-bisphosphate nucleotidase 1	9	9	10	100	0.15586	6.22e-06	QPCPSQYSAIK	63.25491	55.79223	47.78733	58.57801	53.98977	31.53061	35.06661	34.43348	44.53287	35.70205	49.16081	34.46499	53.32015	60.46919	62.93769	45.85191	15.63726	52.40538	52.09877	35.55404	20.17295	26.60503	27.52891	16.59382	37.30896	24.31583	31.17533	33.3507	37.8499	35.27824	47.72853	38.03498	40.15714	45.79916	44.21507	44.55055	39.9548	24.06879	34.38609	31.12757
O95861	BPNT1	3(2).5-bisphosphate nucleotidase 1	9	9	10	100	0.15586	6.22e-06	LVASAYSIAQK	90.71104	68.18297	84.80347	90.51826	70.10541	88.81172	43.27077	39.45001	23.05822	88.40511	62.73767	26.8266	126.7711	16.3628	49.93554	27.48113	25.94268	40.97889	59.95683	46.06239	32.51849	16.28612	28.11797	81.34679	41.85799	30.15684	21.62189	41.03856	43.40811	70.93771	25.33707	42.95326	68.19629	72.93438	61.41215	15.26053	47.62393	56.35041	71.84956	41.7999
O95861	BPNT1	3(2).5-bisphosphate nucleotidase 1	9	9	10	100	0.15586	6.22e-06	IIQLIEGK	72.3202	96.03034	72.65043	75.87633	77.15759	62.52813	66.6422	67.84655	72.1525	79.00365	58.94387	70.32265	123.53811	81.52676	15.74214	51.6575	85.20897	64.71291	88.88242	25.40356	58.09386	72.2206	72.35123	80.5379	80.29145	42.61823	17.5425	15.85029	88.55592	80.51186	90.04758	74.96594	17.46089	88.22433	93.22405	87.38268	80.45158	92.83175	91.1293	77.1111
O95861	BPNT1	3(2).5-bisphosphate nucleotidase 1	9	9	10	100	0.15586	6.22e-06	WDTCAPEVILHAVGGK	37.15078	52.12717	26.40362	57.23153	44.01758	28.43566	33.95295	31.63651	38.76736	34.74509	35.2334	37.60006	43.10656	47.32368	33.28675	26.51925	18.48775	41.40534	33.50552	28.79151	12.54517	19.31769	22.25769	23.751	34.41503	20.94728	28.34859	21.73669	20.22342	21.99648	37.65232	20.8272	34.05194	52.02748	33.17696	43.71116	21.98263	29.70332	31.87282	36.92358
O95861	BPNT1	3(2).5-bisphosphate nucleotidase 1	9	9	10	100	0.15586	6.22e-06	HMNSAGVLATLR	21.40097	14.74738	21.59267	32.30057	20.84058	16.22859	23.85349	23.04144	28.10188	22.69945	22.94319	17.264	36.78407	25.42362	26.34513	15.13772	30.05225	18.28778	21.44097	33.3373	14.24218	28.43736	20.67124	21.057	22.88353	24.93494	26.41363	8.63169	20.87964	25.95008	18.27892	20.71228	26.93252	32.62957	23.63242	30.3485	20.58041	13.51613	23.19439	19.57098
O95861	BPNT1	3(2).5-bisphosphate nucleotidase 1	9	9	10	100	0.15586	6.22e-06	LTDIHGNVLQYHK	20.2268	24.04804	31.84686	18.25339	13.68796	26.46339	23.41593	25.97238	22.1595	19.60767	15.06894	26.28526	19.84839	16.69807	14.67436	28.59567	26.99483	27.84402	13.75466	32.23784	31.25106	15.65136	16.57951	38.42118	17.56761	17.3601	17.3483	14.77516	20.73183	14.52686	24.34954	16.26688	15.46505	28.66399	14.49251	18.61112	21.03326	18.96297	22.22583	21.6467
O95861	BPNT1	3(2).5-bisphosphate nucleotidase 1	9	9	10	100	0.15586	6.22e-06	ASAYVFASPGCK	17.61557	30.13796	25.41162	14.56496	17.1543	33.16498	23.09227	13.71868	27.77118	27.57732	18.885	20.97385	24.8748	20.92669	14.84169	22.81739	21.54003	22.21763	27.24905	25.7236	17.30268	13.91523	32.61417	13.88394	22.01644	20.52446	21.74159	120.25942	17.18645	18.20564	22.20686	32.22595	19.38142	26.85806	28.71078	14.8504	16.94016	28.51489	17.7347	14.18509
Q9BYD6	MRPL1	39S ribosomal protein L1. mitochondrial	4	4	4	75	0.34057	1.31e-04	FQILDFTSPK	88.43765	30.37616	44.55316	14.45075	17.28988	13.46366	69.72742	91.50998	27.99067	27.36106	19.03426	20.80938	25.0714	45.28075	64.35496	46.80101	21.37112	22.04341	62.99831	73.54327	99.56339	62.31507	89.56873	58.30053	22.19044	69.16145	93.59334	83.85509	80.31206	68.13394	70.93885	86.16137	82.55377	80.34432	61.83586	68.36105	93.36583	93.81924	45.49774	63.57784
Q9BYD6	MRPL1	39S ribosomal protein L1. mitochondrial	4	4	4	75	0.34057	1.31e-04	SSTSEGLLLK	17.93982	30.69271	24.95233	14.30171	17.47006	13.60396	44.32604	13.97119	34.84682	27.07888	19.23261	20.59476	62.67588	39.5398	57.14584	22.40498	33.3734	21.81606	26.75655	32.85305	16.98994	13.66372	68.30128	54.69826	22.42169	38.87832	68.70233	14.474	17.5028	51.77166	50.13117	31.64349	76.45342	52.52582	71.05548	37.44229	59.47879	83.28667	55.07579	14.44619
Q9BYD6	MRPL1	39S ribosomal protein L1. mitochondrial	4	4	4	75	0.34057	1.31e-04	HRPLNLGPFVVR	23.87208	16.59223	18.75162	26.45294	23.24698	15.07784	17.04014	18.59113	18.0063	20.34972	26.47901	15.47692	20.10292	28.35921	27.19101	16.88563	17.88698	16.39473	14.13943	14.97792	31.69972	96.35594	65.45979	116.3936	22.71285	27.81411	29.46353	27.0055	23.29055	24.67172	16.38678	83.19662	116.16474	18.61847	21.18612	27.20699	171.49908	21.04157	32.49121	19.22319
Q9BYD6	MRPL1	39S ribosomal protein L1. mitochondrial	4	4	4	75	0.34057	1.31e-04	IAEENGAAFAGGTSLIQK	32.86362	14.80101	32.5157	29.65731	13.59263	16.28761	14.41197	16.99668	13.63867	29.96219	23.02662	15.86762	30.33003	27.66378	22.42366	18.7134	17.66579	14.97932	22.34797	21.09689	19.23431	23.9166	25.3349	16.9288	26.8448	28.20593	26.62691	23.9542	13.5672	31.79847	14.98658	26.42972	29.8694	32.74823	28.77932	22.4105	13.76446	28.97703	18.76576	16.43783
Q9Y3B7	MRPL11	39S ribosomal protein L11. mitochondrial	5	5	6	85	0.32078	2.1e-04	EVAGLVTLK	13.85657	59.26913	32.30526	51.45393	58.72444	61.37593	45.69551	26.79212	21.84507	14.12073	18.37386	26.66361	78.71886	43.84059	52.423	48.24875	59.36629	28.2448	51.75716	21.58504	21.99653	43.38436	52.42388	48.35302	15.76052	46.86053	72.44744	58.47969	13.51903	14.32073	60.20087	81.07384	89.03084	21.1268	14.70111	53.32376	85.94113	64.47072	53.9579	27.703
Q9Y3B7	MRPL11	39S ribosomal protein L11. mitochondrial	5	5	6	85	0.32078	2.1e-04	EADLAAQEEAAK	24.67889	14.42475	53.28078	30.42778	25.34249	32.54455	39.54131	31.68911	15.6541	16.07043	23.02	21.1301	17.47683	20.77408	29.86045	19.42288	46.18175	19.9472	57.05108	42.32331	43.01139	31.84852	66.11636	62.98471	58.07549	40.04799	71.5624	59.35917	68.82896	49.78638	57.06388	54.00937	94.01729	16.18631	68.39577	53.86591	85.37375	86.23903	67.536	73.21002
Q9Y3B7	MRPL11	39S ribosomal protein L11. mitochondrial	5	5	6	85	0.32078	2.1e-04	AGLAMPGPPLGPVLGQR	28.48486	19.62888	98.70205	22.36287	27.73898	21.60038	14.28069	22.18348	18.08739	101.57758	30.53756	32.20301	105.67226	101.90052	92.1152	133.59589	33.07232	13.7398	16.85132	15.90795	116.95904	21.36528	20.16921	22.45072	116.67818	86.85207	134.56024	124.3221	27.79097	125.15631	13.73314	19.92913	191.02737	17.49268	17.75528	129.16267	27.39269	242.09401	27.22965	22.93767
Q9Y3B7	MRPL11	39S ribosomal protein L11. mitochondrial	5	5	6	85	0.32078	2.1e-04	AQDEAFALQDVPLSSVVR	17.50141	25.5184	22.35524	28.06962	17.62406	23.54467	25.41109	18.42879	28.53167	25.15406	16.16119	20.43952	25.55598	21.49976	21.49633	27.9488	17.87673	21.65162	24.15415	26.37415	12.26256	27.92068	30.05658	16.13002	19.93896	24.36159	25.24172	19.5995	27.95155	17.55132	25.5748	23.46317	33.78748	27.59355	25.88308	17.9162	28.09556	32.97963	17.28289	19.89907
Q9Y3B7	MRPL11	39S ribosomal protein L11. mitochondrial	5	5	6	85	0.32078	2.1e-04	DLSSEELAAFQK	20.32825	19.48476	22.0206	22.52598	19.79595	15.41513	452.34036	15.83126	32.04776	23.89729	31.0951	18.17501	23.60746	24.14927	31.93123	14.37895	15.23164	19.25282	29.89354	31.66628	14.99374	29.93799	28.26201	17.03572	26.67239	23.68509	519.88452	31.71337	19.83305	21.00919	19.24349	25.27685	465.87234	30.99402	24.8795	31.94999	19.54883	24.70975	15.36811	16.36949
P52815	MRPL12	39S ribosomal protein L12. mitochondrial	2	2	2	100	0.19939	1.83e-10	LVESLPQEIK	332.55759	392.0061	399.53781	527.12604	377.32092	362.58316	356.71988	390.58957	406.29434	451.0936	373.27563	361.03873	514.0434	379.49121	437.90958	392.72757	394.67566	368.15094	318.08362	331.57166	370.2655	365.52936	561.95544	532.9295	397.19247	437.47485	621.36749	426.2059	479.1348	458.86429	460.26691	428.60751	629.0578	483.11551	457.95889	348.6738	632.61859	672.323	471.74915	496.41025
P52815	MRPL12	39S ribosomal protein L12. mitochondrial	2	2	2	100	0.19939	1.83e-10	NYIQGINLVQAK	134.67438	159.15758	157.27437	225.01683	160.9651	115.37516	157.49794	136.81306	158.30922	169.93478	153.14244	97.03715	165.99617	125.23646	170.05075	117.83746	165.58868	125.88569	127.72373	162.86053	138.90575	120.11126	190.90105	168.60374	179.73198	137.22578	254.48636	150.68295	157.70103	179.24374	168.96904	141.31598	243.36127	206.17664	163.67871	146.13565	203.01898	222.90114	178.00867	202.80667
Q9BYD1	MRPL13	39S ribosomal protein L13. mitochondrial	7	7	8	72.5	0.17903	7.34e-03	NLVEELPQPR	20.48109	29.72156	207.80203	265.68454	21.03182	27.00883	139.50385	138.3607	32.25457	127.56706	19.10438	25.46092	208.6521	268.12036	182.14145	168.22749	27.33421	24.03557	13.92759	32.64314	30.86305	221.55464	261.03204	272.95428	16.38713	17.57835	169.64563	136.7057	182.39679	189.9695	196.45683	195.56184	228.29927	228.29988	193.92924	187.63516	195.34555	239.93527	205.70894	25.43419
Q9BYD1	MRPL13	39S ribosomal protein L13. mitochondrial	7	7	8	72.5	0.17903	7.34e-03	VYSSHTGYPGGFR	27.40919	14.45103	17.40832	30.37245	25.38866	32.60384	35.21484	21.34576	15.68262	17.72363	23.06194	21.09167	17.50867	20.81192	23.68206	19.38756	47.19249	19.91092	16.23446	17.19719	30.68232	22.20376	47.08793	64.18838	40.89592	31.93531	32.37626	23.52048	42.30747	49.9046	14.2721	13.72725	22.47125	16.21579	15.40792	29.85599	31.72522	40.2325	42.54945	22.07148
Q9BYD1	MRPL13	39S ribosomal protein L13. mitochondrial	7	7	8	72.5	0.17903	7.34e-03	IWYLLDGK	21.41671	18.49449	20.90145	23.72222	20.8559	16.80647	18.99375	16.67893	20.07067	22.68277	29.51476	17.25131	31.23606	25.44231	30.3084	15.14885	16.0472	18.27434	31.49416	33.36181	14.23172	12.04925	34.44723	61.17292	25.31683	24.95328	36.11037	30.10161	35.56152	22.34378	16.61077	26.63027	43.51918	21.53189	30.21063	30.3262	20.59555	32.2098	14.58706	17.24598
Q9BYD1	MRPL13	39S ribosomal protein L13. mitochondrial	7	7	8	72.5	0.17903	7.34e-03	RLDEYTQEEIDAFPR	17.43109	22.72326	25.68057	19.31559	16.97465	20.64928	66.78523	13.575	24.65984	27.86919	14.60602	21.19583	27.53119	20.70753	14.99877	30.61168	32.427	22.45278	25.63313	27.15322	17.4858	14.0625	76.05974	19.86717	31.10553	20.30951	54.33889	14.89643	68.96275	18.01497	74.71844	21.67441	121.2023	25.49823	92.57648	15.00758	64.30486	114.69035	17.92239	14.03653
Q9BYD1	MRPL13	39S ribosomal protein L13. mitochondrial	7	7	8	72.5	0.17903	7.34e-03	LHLFPDEYIPEDILK	21.7993	23.59621	21.68377	19.67247	21.06638	25.96618	19.70466	26.66714	21.74316	25.87972	23.19177	17.89701	19.47547	25.69907	20.04624	19.47011	18.38013	18.95833	23.25165	21.94998	23.37023	18.7949	33.33071	26.98839	34.9476	25.2051	28.09263	19.8906	22.7811	22.35748	18.94914	27.49844	23.8014	21.02824	24.49894	20.05801	20.80339	24.33179	23.95374	17.42002
Q9BYD1	MRPL13	39S ribosomal protein L13. mitochondrial	7	7	8	72.5	0.17903	7.34e-03	LDEYTQEEIDAFPR	29.6924	33.11963	72.19416	32.9025	23.43639	30.09675	13.69992	23.12389	14.47669	16.36076	57.84308	22.84863	16.16233	19.21158	21.86102	21.00256	22.24805	21.56952	17.5868	18.62973	25.48592	20.49639	34.59856	28.95681	18.26067	13.93428	14.76061	21.71186	28.96909	30.687	32.70953	14.87074	20.74331	14.96887	16.69142	32.27007	28.55394	16.91699	27.02182	23.91005
Q9BYD1	MRPL13	39S ribosomal protein L13. mitochondrial	7	7	8	72.5	0.17903	7.34e-03	APQQWATFAR	25.10626	15.77659	17.82983	27.82055	24.44884	14.33664	16.20247	19.55228	17.12114	19.34936	25.17735	14.7161	19.11469	29.82537	25.85435	17.75861	18.81173	15.58879	14.87043	15.75227	30.14142	24.24045	22.88343	13.79362	21.59633	29.25209	30.98679	25.67795	30.71862	25.94724	15.58124	31.21799	27.623	17.70322	20.14465	25.86954	24.14363	51.23957	30.894	20.21702
Q9P015	MRPL15	39S ribosomal protein L15. mitochondrial	7	7	7	82.5	0.25535	2.99e-04	YGYILPDITK	15.21165	41.14575	28.29414	34.46797	18.20077	30.92049	36.61123	29.65511	29.46531	26.07215	20.03704	19.76794	44.88396	38.77778	33.13803	31.53119	38.15657	32.36169	29.23995	16.94322	37.39217	20.81148	43.44574	44.97092	29.37412	27.21258	43.31897	35.44854	34.49794	30.99703	34.82943	31.71267	46.23875	41.08088	36.89262	32.77695	53.40582	25.2149	36.26024	30.23017
Q9P015	MRPL15	39S ribosomal protein L15. mitochondrial	7	7	7	82.5	0.25535	2.99e-04	VSLANLKPNPGSK	81.62318	23.64654	32.38759	18.56332	13.45943	26.02157	23.02499	42.18964	50.79481	19.28031	14.81736	26.73156	60.61419	16.41929	58.11074	38.0057	60.93061	28.31679	44.64419	40.63968	22.05259	15.39005	76.88222	55.68335	17.27431	45.57991	59.69573	42.55865	13.48466	60.83358	23.94301	53.22733	75.17961	61.8876	55.6326	18.92712	64.40071	14.63802	53.90524	59.64293
Q9P015	MRPL15	39S ribosomal protein L15. mitochondrial	7	7	7	82.5	0.25535	2.99e-04	MLPPEELVPYYTDAK	20.25586	19.5544	31.94088	22.44576	13.83725	17.76964	20.08227	38.12923	21.22091	23.9827	31.20624	15.5871	23.69184	28.16163	22.02725	48.33297	15.1774	14.71451	29.78708	31.5535	18.89428	30.045	66.85268	17.0966	26.76772	28.71354	68.17505	31.82671	13.81136	32.37073	19.31227	25.18683	30.40694	21.94238	28.27055	60.93545	75.98701	28.46476	18.43401	16.3112
Q9P015	MRPL15	39S ribosomal protein L15. mitochondrial	7	7	7	82.5	0.25535	2.99e-04	ILKPTDENLLK	19.37271	20.44583	23.10674	21.46713	18.86543	18.57971	55.53313	15.0871	22.18832	25.07601	32.62884	19.07148	24.77188	58.71545	13.49552	13.70305	14.51567	20.20245	28.48837	30.17778	15.73329	31.41466	57.56236	17.87599	45.96685	62.28421	97.14378	40.61046	18.90079	20.02163	20.19266	24.0887	83.63833	22.94267	26.10666	35.54971	81.47964	63.64644	16.12613	35.87996
Q9P015	MRPL15	39S ribosomal protein L15. mitochondrial	7	7	7	82.5	0.25535	2.99e-04	YGFNEGHSFR	22.39524	17.6864	14.22382	24.81643	31.07279	16.07214	18.16384	17.44099	19.19371	21.69167	28.22515	17.23338	21.4286	25.47139	28.98411	15.841	16.7804	16.26863	32.93313	14.05131	13.60988	27.17484	49.16684	15.46339	24.21064	26.0934	27.64078	28.78636	21.84969	23.14541	17.4674	27.84701	63.9871	19.84626	31.25643	24.33942	21.53656	22.42915	20.38097	18.03395
Q9P015	MRPL15	39S ribosomal protein L15. mitochondrial	7	7	7	82.5	0.25535	2.99e-04	LQYLIDLGR	22.58714	17.53613	19.81836	28.20203	21.99569	17.12808	18.00951	17.59045	14.34245	21.50737	24.21484	16.35737	31.89512	26.83276	28.73785	15.97675	16.92419	17.32739	33.21533	14.17172	13.49425	26.94396	25.43558	15.33201	28.23005	26.31699	40.83198	28.54178	22.03692	23.34375	17.31899	28.08564	55.18576	13.87086	22.39135	28.75473	21.72111	22.23858	13.83118	18.18849
Q9P015	MRPL15	39S ribosomal protein L15. mitochondrial	7	7	7	82.5	0.25535	2.99e-04	DYGVQLVEEGADTFTAK	18.29625	26.58549	28.80724	16.5112	15.13226	29.2557	26.17796	30.04545	24.49769	31.26232	16.65896	23.77646	21.94272	18.45999	16.8249	25.86635	24.4183	25.18645	30.89019	29.1609	19.61473	15.77464	14.89155	30.40741	19.42128	18.10517	10.11914	16.33418	15.16062	16.05967	26.91881	14.71429	17.09686	23.6922	32.54724	16.83478	19.02574	32.32518	20.10448	22.72097
Q9NRX2	MRPL17	39S ribosomal protein L17. mitochondrial	3	3	3	87.5	0.38608	3.43e-03	NLLTGLVR	21.73042	74.12386	85.2639	82.38602	73.83921	16.56384	18.71954	75.6803	78.61228	74.45027	29.08867	16.7218	112.9997	106.09145	76.44234	84.52135	83.13563	63.36249	31.95548	76.70612	78.38621	91.70691	133.29819	140.81358	85.53178	26.76512	138.32321	71.62691	87.83844	90.02715	75.69055	27.02035	126.10934	104.38536	97.05906	23.61689	20.89723	175.27739	94.81455	105.02325
Q9NRX2	MRPL17	39S ribosomal protein L17. mitochondrial	3	3	3	87.5	0.38608	3.43e-03	GNCLPPLPLPR	22.2262	92.58172	126.29517	126.37907	71.11954	16.85437	69.11641	73.32285	14.11325	21.85664	101.41297	16.623	133.62613	110.56537	29.20455	102.19962	88.8905	62.37471	83.25513	13.94526	13.71339	27.38152	128.79362	136.1044	24.39477	25.89645	175.00032	90.34636	82.95886	75.48689	17.60024	27.63682	24.45424	13.64921	112.33803	29.2217	122.71277	22.59973	99.7412	17.89783
Q9NRX2	MRPL17	39S ribosomal protein L17. mitochondrial	3	3	3	87.5	0.38608	3.43e-03	MADFWLTEK	26.00304	18.70608	16.49027	23.46608	104.12567	20.58489	94.35378	87.70929	17.23706	17.89565	29.10192	13.61048	15.43933	32.24818	23.91191	14.80681	13.97789	96.2229	17.68263	101.9062	97.45349	131.77333	108.89849	21.39525	13.6652	85.74643	131.13766	28.53456	94.85508	97.23465	18.94061	20.91227	151.37915	121.0037	18.63118	23.92596	154.6123	18.50406	98.28854	124.96963
Q9H0U6	MRPL18	39S ribosomal protein L18. mitochondrial	2	2	2	92.5	0.52233	2.56e-03	NLELLSVAR	25.10398	74.01611	99.64603	109.26962	69.87733	67.0077	85.84211	66.58784	79.63053	54.69956	57.17921	43.47179	105.84826	81.74026	75.93356	69.90134	84.96389	52.0443	14.86909	56.93138	72.2326	80.54266	136.54648	92.08511	73.39537	86.24654	123.0577	77.37605	76.35731	88.7627	18.24519	68.49086	138.03719	86.37676	14.11207	77.78128	105.98639	133.83635	71.22897	81.89526
Q9H0U6	MRPL18	39S ribosomal protein L18. mitochondrial	2	2	2	92.5	0.52233	2.56e-03	LQSAMTEGGVVLR	15.81275	75.08688	82.8729	19.12726	16.23795	20.8526	74.90209	77.20948	24.90265	25.08105	73.42013	53.82549	130.33223	82.39002	61.52411	62.15482	78.99012	62.63378	95.00932	85.83356	67.84695	77.1605	76.49081	101.02137	50.72017	73.98747	86.6207	64.57626	66.26286	72.63556	31.14659	166.37053	197.20972	25.74929	24.09089	18.75961	186.98831	24.25638	116.18036	138.0891
P49406	MRPL19	39S ribosomal protein L19. mitochondrial	4	4	4	90	0.21729	5.78e-05	FLSPEFIPR	96.64511	117.76655	139.21758	174.41293	139.02698	134.92056	130.1362	23.90632	138.4641	104.13123	111.85804	29.88225	152.98999	129.86922	138.9702	101.45435	102.35243	31.65431	112.54614	128.58418	102.61292	102.9834	168.79419	217.04166	127.63136	137.26224	167.89169	149.94646	148.86806	137.15607	123.95914	15.37391	183.72864	14.47895	160.3259	109.9071	180.9469	16.36331	151.00775	136.08577
P49406	MRPL19	39S ribosomal protein L19. mitochondrial	4	4	4	90	0.21729	5.78e-05	LDDSLLYLR	13.68461	24.68677	32.71122	18.74881	25.80342	25.76413	27.5389	22.19671	30.86318	14.29818	14.67076	26.99867	35.33606	28.41264	31.96589	29.11956	24.93143	28.59974	25.33451	21.31716	26.39783	25.90174	52.17798	25.30626	32.34232	22.60926	39.43316	24.3514	20.62076	32.83207	34.78756	17.01591	52.60769	20.86461	30.76192	19.11625	61.48136	14.78429	38.27843	34.74737
P49406	MRPL19	39S ribosomal protein L19. mitochondrial	4	4	4	90	0.21729	5.78e-05	VLHIPEFYVGSILR	11.07524	9.46398	26.90499	15.4209	16.53316	31.32414	24.44934	32.16973	26.22973	29.19796	17.83678	22.20642	23.49412	19.76515	15.71389	29.21857	15.90738	23.5233	14.01903	25.9175	9.69502	14.73299	14.60992	12.48166	16.09243	23.29048	10.70122	14.98772	16.23251	17.19513	7.477	20.68803	26.78077	25.36729	24.01406	12.23739	15.99989	20.38739	18.77691	21.94857
P49406	MRPL19	39S ribosomal protein L19. mitochondrial	4	4	4	90	0.21729	5.78e-05	WNQPWLEFDMMR	26.54377	18.32501	42.87059	23.95405	25.89638	20.16555	17.84333	13.72813	16.88591	14.94138	28.50907	13.89351	15.12481	31.59124	27.76255	15.11471	14.26856	14.71742	18.05034	17.03985	23.81383	29.61095	31.36692	20.9594	33.23632	22.78178	21.50642	27.95327	27.20653	25.68346	18.55476	21.34714	29.25847	16.3307	19.01862	24.4235	27.60209	14.4501	29.16711	32.96305
Q5T653	MRPL2	39S ribosomal protein L2. mitochondrial	4	4	4	85	0.24452	1.59e-04	YTITPVK	13.73752	14.26142	71.03036	60.2643	75.54424	94.75141	67.8869	66.86145	66.22833	68.06696	65.84276	17.85227	79.13822	66.59745	77.80168	88.45023	99.83321	18.91094	69.68821	69.02564	59.58796	81.06952	107.24295	92.67063	69.74318	80.10529	112.82053	65.86446	86.13152	88.1566	66.85488	76.21983	133.79381	92.60476	24.4377	72.70658	122.01182	230.4559	15.09521	99.70583
Q5T653	MRPL2	39S ribosomal protein L2. mitochondrial	4	4	4	85	0.24452	1.59e-04	EGDAHPLGALPVGTLINNVESEPGR	19.02555	27.60931	22.62225	15.89729	19.53713	25.08937	39.95103	24.42989	29.96231	20.84568	17.74667	27.4088	40.84109	16.01523	15.60088	19.76235	35.43637	25.8744	32.12148	30.32326	33.22422	28.86885	45.51658	64.09148	41.90424	56.92757	35.04274	15.70806	32.75823	18.4089	25.88695	15.3008	61.79903	30.98096	20.02272	31.52874	57.45903	85.90074	32.41488	27.30907
Q5T653	MRPL2	39S ribosomal protein L2. mitochondrial	4	4	4	85	0.24452	1.59e-04	QMQVLETCVATVGR	15.46231	31.45809	27.83545	13.95375	15.87809	13.9432	30.63121	19.8545	28.98763	25.64949	19.71222	13.58366	25.96439	32.31516	19.19605	21.85987	20.63611	31.83706	26.10555	24.64412	24.69402	20.4741	31.39379	14.4921	22.98082	32.94847	31.10395	19.32792	15.84838	14.96116	17.81796	30.8736	25.06483	28.03452	24.63688	19.18478	32.36382	24.80613	16.06465	19.20168
Q5T653	MRPL2	39S ribosomal protein L2. mitochondrial	4	4	4	85	0.24452	1.59e-04	AAGTCGVLLR	30.77787	17.98959	13.98409	24.39818	31.60546	16.34766	15.38864	15.91796	19.52275	31.99267	28.70901	16.94294	21.79594	25.90804	23.94327	15.57402	16.54459	15.99444	32.37808	19.75793	20.53778	25.53738	27.05179	15.72848	24.62568	26.41579	24.93698	24.10775	31.54634	29.78032	16.00219	27.37768	27.97368	115.98257	30.72964	23.92921	32.005	30.94074	20.03748	15.39457
Q7Z2W9	MRPL21	39S ribosomal protein L21. mitochondrial	4	4	4	62.5	0.13854	3.36e-03	IVTTPQTVLR	14.54729	24.88854	130.70772	93.08817	14.16637	109.5718	109.10076	104.05595	22.934	131.20317	86.83038	25.39759	20.54211	125.2243	17.97206	88.38433	26.08319	26.90371	83.88645	84.08369	20.95211	16.85019	15.90689	186.06784	18.18162	16.94951	144.68106	117.50605	113.73683	129.4574	26.89068	15.71754	177.92154	22.17992	119.62742	17.98261	13.98952	194.11777	21.47525	101.52649
Q7Z2W9	MRPL21	39S ribosomal protein L21. mitochondrial	4	4	4	62.5	0.13854	3.36e-03	VLLVGADNFTLLGK	14.9125	32.61793	23.47956	13.45758	18.56588	17.51471	15.0466	14.84755	30.05639	25.48059	20.43899	19.37919	18.76044	22.64869	13.71326	21.08257	16.92124	20.52841	15.57231	23.76781	15.98714	31.92152	30.13449	20.76727	16.68785	22.21335	23.53064	24.22852	18.60068	18.52261	20.51846	29.77579	18.73253	19.87957	26.52788	13.72132	18.33411	26.34688	16.38631	15.35233
Q7Z2W9	MRPL21	39S ribosomal protein L21. mitochondrial	4	4	4	62.5	0.13854	3.36e-03	TSLSSPPWPEVVLPDPVEETR	14.83504	32.78825	29.01244	33.23844	15.23394	19.56326	31.92641	55.39878	23.3629	26.73404	20.54572	14.15803	26.08323	31.00419	20.00772	20.97305	19.79894	33.18325	57.73156	23.64435	17.16199	21.33982	22.6053	15.10488	29.46958	31.61181	29.84212	51.13259	15.20544	14.35421	33.19934	29.62111	13.48341	24.15719	25.67862	19.99598	15.42652	25.85502	16.74392	18.4227
Q7Z2W9	MRPL21	39S ribosomal protein L21. mitochondrial	4	4	4	62.5	0.13854	3.36e-03	VNEMIVTGQYGR	19.64206	24.76394	30.92619	17.7257	14.09545	27.2512	24.11302	25.22154	22.81919	20.19139	15.51754	25.52538	20.43928	17.19517	15.11121	27.76899	26.21443	27.03908	33.16236	31.30587	32.1814	16.11729	26.967	28.32399	18.0906	16.85823	30.63602	15.21502	20.13249	19.00544	25.07442	15.79662	15.92544	22.06889	14.07354	18.07309	20.4252	19.52749	21.5833	24.39225
Q9NWU5	MRPL22	39S ribosomal protein L22. mitochondrial	4	4	4	100	0.20536	1.78e-04	SNLYIAESTSGR	15.08146	46.77887	60.06052	80.05003	52.87949	53.88493	52.42699	52.17146	47.88648	87.1217	16.88158	48.25202	59.07072	72.75083	63.54967	26.48537	75.38164	42.92831	46.80405	53.7546	51.12566	57.3378	71.22945	86.95068	68.93321	65.09084	74.93789	47.35296	60.23709	55.15969	61.12469	61.56949	90.04656	78.13936	76.79564	67.60735	85.88694	89.47617	66.87174	64.99546
Q9NWU5	MRPL22	39S ribosomal protein L22. mitochondrial	4	4	4	100	0.20536	1.78e-04	LVEGPPPPPEPPK	38.54556	21.88936	67.23201	80.95992	54.18862	24.08789	60.38498	28.53372	20.17035	46.70023	66.02897	55.91945	44.52431	53.93685	61.88276	52.42575	63.85918	39.96311	52.46087	48.32785	58.99886	14.24641	59.88495	92.19778	53.69225	76.05095	54.92624	33.39038	54.65215	63.70948	71.02568	17.87109	75.25827	73.53419	65.4796	50.84217	66.92381	80.44485	46.42638	59.45403
Q9NWU5	MRPL22	39S ribosomal protein L22. mitochondrial	4	4	4	100	0.20536	1.78e-04	GMSIDQALAQLEFNDK	29.60428	16.43056	14.53846	25.36538	30.40032	15.72431	18.32428	10.98952	18.77833	8.18272	27.61431	17.6146	20.96484	24.92015	24.89244	16.85744	15.91373	16.6285	20.13155	19.00455	21.35195	26.54975	28.12419	18.79261	23.68668	25.40853	23.98611	25.06345	30.34345	28.64477	16.63656	23.80848	26.90702	19.41675	16.68394	24.87783	30.78463	32.16731	14.23039	14.80756
Q9NWU5	MRPL22	39S ribosomal protein L22. mitochondrial	4	4	4	100	0.20536	1.78e-04	EVLLEAQDMAVR	16.03384	24.70344	25.2833	17.76729	17.48085	22.44873	975.86926	31.00193	26.80878	23.29776	15.87884	30.6329	29.93035	14.32963	17.43602	28.1579	29.82771	28.91801	23.57843	24.97667	14.95606	15.28796	19.69971	21.59846	13.62036	14.61047	839.29443	16.19456	17.44815	16.47137	24.39756	19.93703	1777.42468	27.72023	22.378	17.42578	15.41907	22.53173	14.59173	32.05594
Q16540	MRPL23	39S ribosomal protein L23. mitochondrial	3	3	3	92.5	0.4978	8.94e-06	NYLEGIYNVPVAAVR	40.44259	54.12421	58.32225	58.16572	50.74905	14.77065	54.45476	45.52279	37.80993	36.12877	39.91824	40.56862	54.6224	50.02563	43.23724	17.2368	49.41278	31.56016	14.43349	47.41615	48.03268	41.5801	67.6246	78.25161	42.56409	45.99051	61.52604	62.27097	47.01513	60.32243	40.2425	56.65454	76.0289	48.65345	48.78453	37.10658	82.53305	72.89585	40.88379	64.48213
Q16540	MRPL23	39S ribosomal protein L23. mitochondrial	3	3	3	92.5	0.4978	8.94e-06	PGVAQPEDTVQFR	29.39238	13.47598	18.66789	32.57005	23.67561	30.40396	68.84856	29.60479	14.62446	17.20187	21.50588	22.61776	16.32731	19.40768	31.96277	20.79035	22.02325	21.35158	17.4091	18.44149	46.04119	13.73099	71.78981	29.25239	18.44706	74.51402	18.68026	32.18235	52.47641	64.32747	65.05695	14.72048	79.06529	69.19435	52.96315	47.68681	78.34825	16.63627	26.74878	43.91909
Q16540	MRPL23	39S ribosomal protein L23. mitochondrial	3	3	3	92.5	0.4978	8.94e-06	NVVYPLYR	32.26269	30.48107	13.87486	14.39954	31.41788	24.46515	31.3039	25.12558	20.48625	15.05733	19.59257	28.43216	14.87472	15.43721	74.91708	22.82063	24.17393	66.63513	19.10919	20.24239	23.45552	18.86349	119.72884	26.64989	16.80589	15.14049	16.03834	92.11787	113.53126	33.3434	30.10364	16.15801	180.99751	13.77634	87.18333	20.13122	146.39742	15.56925	24.04117	97.0825
Q9P0M9	MRPL27	39S ribosomal protein L27. mitochondrial	4	4	5	72.5	0.09512	4.57e-03	NTEAVDLITR	25.94236	56.2142	16.45179	68.03198	26.49673	68.17354	18.25699	33.31149	52.39695	55.91275	29.16998	13.57872	15.47544	56.17939	60.22321	57.37714	49.75974	14.38396	17.64137	47.12556	65.36731	63.69751	67.66773	89.90979	62.37267	56.14396	93.15254	52.65754	59.85745	52.90523	18.98491	41.7341	81.77927	59.82607	64.62153	58.3764	81.34243	14.78509	53.38971	59.38034
Q9P0M9	MRPL27	39S ribosomal protein L27. mitochondrial	4	4	5	72.5	0.09512	4.57e-03	TFVHVVPAKPEGTFK	21.12161	18.75289	33.30606	23.40511	32.94648	17.04128	29.86593	16.59335	20.35109	18.80136	29.92712	16.25331	22.72074	27.00731	22.96872	14.94012	36.96095	15.34342	31.0602	32.90212	28.55494	24.49794	57.00728	16.39583	34.66978	27.5366	49.40808	37.51384	43.77464	31.04389	15.35086	26.26334	42.08899	44.57909	32.55571	21.87824	53.67545	29.68137	19.2219	36.48849
Q9P0M9	MRPL27	39S ribosomal protein L27. mitochondrial	4	4	5	72.5	0.09512	4.57e-03	CLYALEEGIVR	22.83026	17.34939	19.60732	284.55865	30.48071	15.76589	17.81773	17.77978	18.82798	21.27834	27.68733	17.56814	21.02028	24.98604	28.43183	16.14871	17.10636	16.58464	13.52236	14.32426	33.14628	26.65703	25.16472	15.16874	23.74932	26.60026	28.1777	28.23784	22.27411	23.59501	17.13456	28.38794	26.97817	19.4681	31.86358	24.81222	21.9549	22.00176	20.77687	18.38426
Q9P0M9	MRPL27	39S ribosomal protein L27. mitochondrial	4	4	5	72.5	0.09512	4.57e-03	MEGHYVHAGNIIATQR	14.58819	25.16471	27.79723	17.47439	16.13977	25.17709	27.54185	25.22153	25.33688	17.91511	15.98068	27.53961	25.83709	15.97394	17.49154	27.52769	27.13837	27.51035	17.96452	22.72471	17.86351	27.23801	17.49036	25.24734	16.0328	15.96232	16.01439	13.98483	49.05357	16.02385	26.84776	20.27448	15.96309	25.45599	17.76771	17.49218	14.02885	17.79072	17.96224	29.1657
Q13084	MRPL28	39S ribosomal protein L28. mitochondrial	3	3	4	27.5	0.26557	2.4e-03	EFYSEILDK	31.4642	18.39075	13.67906	23.86598	32.31025	16.7122	55.97177	16.27292	19.9581	31.29481	29.34921	16.57335	22.28198	123.13132	23.42099	17.91653	16.91353	15.64555	21.39634	20.19853	20.08978	36.51925	110.06783	17.68173	25.17482	27.00485	89.90465	23.58189	69.25421	30.44441	15.65313	25.30427	90.32352	20.63663	30.05933	23.40724	32.7187	30.26583	19.60039	15.73786
Q13084	MRPL28	39S ribosomal protein L28. mitochondrial	3	3	4	27.5	0.26557	2.4e-03	YPVWLWK	18.80153	21.06697	15.79723	14.9495	18.3092	14.2574	21.63566	14.64228	29.64085	25.8378	13.54139	19.65087	26.54948	22.33557	13.90551	33.01838	14.08769	20.8162	27.64842	29.28802	21.72616	32.36903	30.55695	18.41905	28.83825	21.90625	23.20533	13.81063	18.34352	19.43132	20.80611	23.37847	20.68626	9.10191	26.89977	13.91368	18.08064	26.71624	16.61603	15.14009
Q13084	MRPL28	39S ribosomal protein L28. mitochondrial	3	3	4	27.5	0.26557	2.4e-03	LLEEKDPVPLFK	17.80213	25.44987	27.54965	12.87222	15.97419	25.94496	27.81955	26.12481	25.21178	27.51916	16.12109	17.8386	25.15766	25.68955	17.62377	31.2633	22.88413	28.00041	26.17878	27.73122	17.46063	17.81574	18.04995	19.47664	25.45467	25.79681	55.56892	14.60361	36.98767	16.04762	28.00294	22.13579	16.18621	25.16309	27.5718	17.62235	15.96591	27.5597	17.47279	16.11847
P09001	MRPL3	39S ribosomal protein L3. mitochondrial	4	4	4	65	0.16256	2.87e-03	LGMMPLWTK	28.37567	17.14197	19.54832	27.60721	20.30393	18.86368	23.14347	19.3729	15.79578	19.52853	26.66856	14.85236	14.14837	29.55174	29.40878	18.20703	21.10883	15.73313	16.9547	18.21584	25.02948	14.21259	28.86125	21.23475	26.72849	28.98372	26.52838	16.23202	23.59815	25.70919	28.77138	24.48654	27.36958	23.2947	20.33118	25.05914	34.34299	17.24644	21.86778	19.3198
P09001	MRPL3	39S ribosomal protein L3. mitochondrial	4	4	4	65	0.16256	2.87e-03	DEPWPIHPWEPGSFR	15.94147	30.98916	28.08023	57.72905	15.52404	30.01314	25.51731	30.82334	25.13194	30.47336	17.09026	23.17642	22.51082	18.93792	39.20608	25.21356	23.80206	24.55082	30.11061	28.42497	19.11972	15.37654	14.51573	31.19466	19.9241	18.57391	19.67537	20.46157	15.55314	34.73774	34.24191	14.34294	17.53951	28.50865	31.72585	30.09619	30.85661	31.50939	19.59711	31.87127
P09001	MRPL3	39S ribosomal protein L3. mitochondrial	4	4	4	65	0.16256	2.87e-03	IFNITDNAAIK	19.64098	20.16657	116.56601	21.7644	19.12667	18.32594	20.71096	15.29603	21.88525	24.7335	32.18317	18.81099	24.43353	23.33281	33.04856	13.89281	14.71668	19.92652	28.88287	30.59567	15.5184	30.98558	72.54323	17.63183	27.60571	22.88432	41.86992	32.82308	19.16252	20.29889	19.91686	24.42227	21.60986	22.62931	25.75008	33.06798	18.8879	25.57439	15.90587	15.81606
P09001	MRPL3	39S ribosomal protein L3. mitochondrial	4	4	4	65	0.16256	2.87e-03	ATSILEFYR	26.11372	15.16793	17.14195	28.93693	26.64816	13.78353	15.57738	20.33688	16.46061	18.60287	24.20601	20.0948	18.37725	31.02221	24.8569	18.47123	19.5666	14.98738	15.46715	16.38438	28.97857	23.30526	22.00059	32.92512	20.76315	30.42592	32.23023	24.6873	25.47759	141.51559	14.98012	32.4707	28.73146	17.02024	19.36747	28.38072	25.11247	19.23533	23.76501	21.02829
O75394	MRPL33	39S ribosomal protein L33. mitochondrial	1	1	1	50	0.31516	4.14e-03	LTLLHYDPVVK	33.82079	25.52415	28.84598	24.70792	18.06161	23.19452	14.31918	11.77282	14.4776	14.73425	16.40637	29.64793	28.82929	20.83742	16.84753	27.25251	17.92939	25.22032	21.50831	18.51142	19.64112	15.79586	25.02956	26.61126	14.07286	18.08085	18.45189	16.73258	27.84229	16.99347	25.2081	14.99904	17.0739	20.75192	32.59101	16.86547	36.25402	32.36865	14.12255	29.08772
Q9BZE1	MRPL37	39S ribosomal protein L37. mitochondrial	6	6	7	87.5	0.13926	9.41e-03	VYEIPGLEPITFAGK	24.12299	16.41965	44.10347	63.08048	28.84727	54.80476	16.86289	39.82095	46.75739	20.13806	26.20359	15.31594	19.89382	28.65729	56.72908	48.19168	50.26603	29.9143	14.28804	51.39882	41.59262	47.17957	69.25391	65.22692	55.07321	40.19648	29.77322	40.83419	23.53535	37.2042	16.21634	29.99536	88.71892	18.42482	48.62788	42.038	23.19807	53.91516	32.15326	72.75668
Q9BZE1	MRPL37	39S ribosomal protein L37. mitochondrial	6	6	7	87.5	0.13926	9.41e-03	VLEQPVVVQSVGTDGR	34.92982	17.53418	38.64084	38.57729	18.01888	27.73381	26.45942	24.64026	17.72616	37.34555	35.22543	15.95623	43.87433	32.78285	40.43805	30.12921	15.96323	15.98561	25.59599	25.91518	28.36179	28.03788	44.86783	54.54826	27.54	27.1921	25.66984	27.72594	42.01071	42.92165	29.12562	35.90744	39.56561	40.71275	37.68225	33.71055	43.33064	48.55067	16.17281	29.20071
Q9BZE1	MRPL37	39S ribosomal protein L37. mitochondrial	6	6	7	87.5	0.13926	9.41e-03	VVVEPVGPVGFKPETFR	29.05311	13.63335	43.62337	47.53148	23.95209	29.2785	35.95904	29.9505	14.79524	43.97467	26.37534	22.35669	43.99009	40.39968	33.25514	38.64687	39.53611	21.10512	17.20815	40.60942	26.86856	32.98365	48.44225	49.05205	38.90793	56.74548	18.8984	42.88023	47.83548	39.33308	32.62005	14.55056	62.93579	49.48412	43.13586	31.57529	49.65365	16.44424	35.86267	28.96573
Q9BZE1	MRPL37	39S ribosomal protein L37. mitochondrial	6	6	7	87.5	0.13926	9.41e-03	MHFVPWLAR	28.28724	16.53382	15.21536	26.54638	29.04786	15.02476	43.57302	14.62983	17.94291	14.02047	40.3764	18.43472	20.03216	23.81149	26.05142	16.10749	15.20576	53.11752	19.23593	18.15907	22.34608	27.78589	29.43364	19.66758	22.6329	24.27815	22.91901	26.23039	28.99352	27.37041	17.41115	22.74928	25.70997	18.55294	78.10527	26.03613	29.41507	13.55948	21.80173	115.41009
[truncated: 30,613 more rows]
