# Supplementary material for: Proteomic profile of human sinoatrial and atrioventricular nodes in comparison to working myocardium
Source: Sci Rep. 2025 Feb 28;15:7238. doi: 10.1038/s41598-025-89255-y (PMC11871314; doi:10.1038/s41598-025-89255-y)
Supplement: Supplementary file 7 — Supplementary Material 7 [file 41598_2025_89255_MOESM7_ESM.xlsx]

## Sheet: SAN vs. RAM
Protein Groups	Genes	Protein Descriptions	Protein Names	# Unique Total Peptides	Ratio	Fold change	Q-value
O60240	PLIN1	Perilipin-1	PLIN1_HUMAN	25	14.16632	14.17	1.31e-05
P15090	FABP4	Fatty acid-binding protein, adipocyte	FABP4_HUMAN	8	11.75015	11.75	4.89e-05
P49327	FASN	Fatty acid synthase	FAS_HUMAN	94	11.43564	11.44	5.97e-05
P25874	UCP1	Mitochondrial brown fat uncoupling protein 1	UCP1_HUMAN	9	10.98912	10.99	0.000158
P25189	MPZ	Myelin protein P0	MYP0_HUMAN	4	8.67874	8.68	0.002579
P21695	GPD1	Glycerol-3-phosphate dehydrogenase [NAD(+)], cytoplasmic	GPDA_HUMAN	19	7.89491	7.89	0.00027
Q9NUQ2	AGPAT5	1-acyl-sn-glycerol-3-phosphate acyltransferase epsilon	PLCE_HUMAN	3	7.42392	7.42	1.87e-05
P10620	MGST1	Microsomal glutathione S-transferase 1	MGST1_HUMAN	3	5.79504	5.80	1.18e-05
P15088	CPA3	Mast cell carboxypeptidase A	CBPA3_HUMAN	9	5.17172	5.17	1.45e-07
Q14376	GALE	UDP-glucose 4-epimerase	GALE_HUMAN	3	4.88502	4.89	3.25e-10
Q05469	LIPE	Hormone-sensitive lipase	LIPS_HUMAN	19	4.78142	4.78	2.32e-05
P12532	CKMT1A	Creatine kinase U-type, mitochondrial	KCRU_HUMAN	7	4.51847	4.52	0.003999
P02763	ORM1	Alpha-1-acid glycoprotein 1	A1AG1_HUMAN	5	4.33409	4.33	2.13e-05
P50135	HNMT	Histamine N-methyltransferase	HNMT_HUMAN	3	4.01637	4.02	0.000133
Q99424	ACOX2	Peroxisomal acyl-coenzyme A oxidase 2	ACOX2_HUMAN	5	3.93178	3.93	0.008313
P19652	ORM2	Alpha-1-acid glycoprotein 2	A1AG2_HUMAN	7	3.75422	3.75	3.73e-06
P01009	SERPINA1	Alpha-1-antitrypsin	A1AT_HUMAN	29	3.50621	3.51	8.76e-06
P02461	COL3A1	Collagen alpha-1(III) chain	CO3A1_HUMAN	4	3.43991	3.44	0.04259
P02768;P02768-1	ALB;	Albumin;	ALBU_HUMAN;	80	3.40193	3.40	1.01e-09
P11498	PC	Pyruvate carboxylase, mitochondrial	PYC_HUMAN	27	3.36387	3.36	0.001121
P29401	TKT	Transketolase	TKT_HUMAN	19	3.33572	3.34	0.000135
P23946	CMA1	Chymase	CMA1_HUMAN	7	3.32691	3.33	1.17e-07
P00167	CYB5A	Cytochrome b5	CYB5_HUMAN	5	3.31425	3.31	0.0001
P54868	HMGCS2	Hydroxymethylglutaryl-CoA synthase, mitochondrial	HMCS2_HUMAN	7	3.30012	3.30	8.58e-06
P16930	FAH	Fumarylacetoacetase	FAAA_HUMAN	8	3.28512	3.29	0.00087
P53007	SLC25A1	Tricarboxylate transport protein, mitochondrial	TXTP_HUMAN	8	3.27321	3.27	0.003652
Q16822	PCK2	Phosphoenolpyruvate carboxykinase [GTP], mitochondrial	PCKGM_HUMAN	15	3.23419	3.23	0.000669
P02647	APOA1	Apolipoprotein A-I	APOA1_HUMAN	30	3.22838	3.23	4.11e-06
Q16853	AOC3	Membrane primary amine oxidase	AOC3_HUMAN	18	3.20047	3.20	0.000403
P02787	TF	Serotransferrin	TRFE_HUMAN	52	3.13675	3.14	3.e-06
O15120	AGPAT2	1-acyl-sn-glycerol-3-phosphate acyltransferase beta	PLCB_HUMAN	3	3.03946	3.04	0.0262
P02774	GC	Vitamin D-binding protein	VTDB_HUMAN	27	2.95888	2.96	8.94e-07
P25311	AZGP1	Zinc-alpha-2-glycoprotein	ZA2G_HUMAN	14	2.87373	2.87	5.86e-09
Q8N0U8	VKORC1L1	Vitamin K epoxide reductase complex subunit 1-like protein 1	VKORL_HUMAN	2	2.85631	2.86	0.001686
P53396	ACLY	ATP-citrate synthase	ACLY_HUMAN	34	2.83926	2.84	0.000696
Q9NR19	ACSS2	Acetyl-coenzyme A synthetase, cytoplasmic	ACSA_HUMAN	11	2.73465	2.73	0.000348
P04217	A1BG	Alpha-1B-glycoprotein	A1BG_HUMAN	15	2.6516	2.65	8.24e-05
P02750	LRG1	Leucine-rich alpha-2-glycoprotein	A2GL_HUMAN	10	2.61424	2.61	0.0002
Q96Q06	PLIN4	Perilipin-4	PLIN4_HUMAN	48	2.5762	2.58	9.e-05
P51911	CNN1	Calponin-1	CNN1_HUMAN	11	2.57055	2.57	0.044387
O00767	SCD	Acyl-CoA desaturase	ACOD_HUMAN	3	2.55432	2.55	0.026764
P04040	CAT	Catalase	CATA_HUMAN	22	2.5272	2.53	2.40e-05
P33121	ACSL1	Long-chain-fatty-acid--CoA ligase 1	ACSL1_HUMAN	39	2.52081	2.52	1.38e-05
P02765	AHSG	Alpha-2-HS-glycoprotein	FETUA_HUMAN	10	2.49421	2.49	1.56e-06
Q13228	SELENBP1	Methanethiol oxidase	SBP1_HUMAN	28	2.45126	2.45	1.05e-05
P00915	CA1	Carbonic anhydrase 1	CAH1_HUMAN	16	2.4511	2.45	0.000161
P31323	PRKAR2B	cAMP-dependent protein kinase type II-beta regulatory subunit	KAP3_HUMAN	10	2.44357	2.44	0.000478
P05090	APOD	Apolipoprotein D	APOD_HUMAN	6	2.44197	2.44	1.63e-06
P02792	FTL	Ferritin light chain	FRIL_HUMAN	5	2.42794	2.43	0.001165
Q9NTX5	ECHDC1	Ethylmalonyl-CoA decarboxylase	ECHD1_HUMAN	14	2.42499	2.42	0.000145
P05413	FABP3	Fatty acid-binding protein, heart	FABPH_HUMAN	15	2.4211	2.42	5.90e-15
P00450	CP	Ceruloplasmin	CERU_HUMAN	37	2.39331	2.39	4.63e-05
P02686	MBP	Myelin basic protein	MBP_HUMAN	2	2.37487	2.37	0.005782
P43652	AFM	Afamin	AFAM_HUMAN	18	2.35663	2.36	5.88e-06
P01019	AGT	Angiotensinogen	ANGT_HUMAN	8	2.2706	2.27	1.44e-07
P23141	CES1	Liver carboxylesterase 1	EST1_HUMAN	19	2.26428	2.26	0.000139
O75339	CILP	Cartilage intermediate layer protein 1	CILP1_HUMAN	11	2.25588	2.26	0.003695
P02753	RBP4	Retinol-binding protein 4	RET4_HUMAN	10	2.24709	2.25	3.54e-09
P08294	SOD3	Extracellular superoxide dismutase [Cu-Zn]	SODE_HUMAN	9	2.24148	2.24	1.53e-07
O00763	ACACB	Acetyl-CoA carboxylase 2	ACACB_HUMAN	33	2.23984	2.24	0.003752
Q6NUM9	RETSAT	All-trans-retinol 13,14-reductase	RETST_HUMAN	6	2.21362	2.21	0.013907
P02790	HPX	Hemopexin	HEMO_HUMAN	21	2.20576	2.21	0.00024
P48163	ME1	NADP-dependent malic enzyme	MAOX_HUMAN	15	2.19457	2.19	0.000944
P00738	HP	Haptoglobin	HPT_HUMAN	24	2.19171	2.19	0.00202
P05783	KRT18	Keratin, type I cytoskeletal 18	K1C18_HUMAN	19	2.183	2.18	0.006667
Q99972	MYOC	Myocilin	MYOC_HUMAN	5	2.17599	2.18	7.96e-06
P40925	MDH1	Malate dehydrogenase, cytoplasmic	MDHC_HUMAN	17	2.17412	2.17	5.70e-13
Q01469	FABP5	Fatty acid-binding protein 5	FABP5_HUMAN	8	2.16741	2.17	1.32e-10
P02730	SLC4A1	Band 3 anion transport protein	B3AT_HUMAN	22	2.1671	2.17	0.000538
P47914	RPL29	60S ribosomal protein L29	RL29_HUMAN	2	2.14494	2.14	6.36e-05
P52209	PGD	6-phosphogluconate dehydrogenase, decarboxylating	6PGD_HUMAN	15	2.13543	2.14	0.000903
O95336	PGLS	6-phosphogluconolactonase	6PGL_HUMAN	7	2.13184	2.13	6.72e-06
P02652	APOA2	Apolipoprotein A-II	APOA2_HUMAN	6	2.12837	2.13	1.35e-05
Q14019	COTL1	Coactosin-like protein	COTL1_HUMAN	4	2.11693	2.12	0.000381
P30046	DDT	D-dopachrome decarboxylase	DOPD_HUMAN	5	2.11286	2.11	0.000165
P07099	EPHX1	Epoxide hydrolase 1	HYEP_HUMAN	22	2.11121	2.11	0.000931
Q96BW5	PTER	Phosphotriesterase-related protein	PTER_HUMAN	11	2.10517	2.11	4.57e-06
P11413	G6PD	Glucose-6-phosphate 1-dehydrogenase	G6PD_HUMAN	11	2.10456	2.10	0.000281
P35542	SAA4	Serum amyloid A-4 protein	SAA4_HUMAN	3	2.07768	2.08	9.83e-05
P30041	PRDX6	Peroxiredoxin-6	PRDX6_HUMAN	20	2.07427	2.07	1.94e-09
P09936	UCHL1	Ubiquitin carboxyl-terminal hydrolase isozyme L1	UCHL1_HUMAN	9	2.0712	2.07	0.007021
P06737	PYGL	Glycogen phosphorylase, liver form	PYGL_HUMAN	16	2.04833	2.05	0.012263
P52895	AKR1C2	Aldo-keto reductase family 1 member C2	AK1C2_HUMAN	3	2.04465	2.04	0.000126
O75874	IDH1	Isocitrate dehydrogenase [NADP] cytoplasmic	IDHC_HUMAN	14	2.04296	2.04	0.000145
P00918	CA2	Carbonic anhydrase 2	CAH2_HUMAN	11	2.03426	2.03	2.87e-05
Q9NZN4	EHD2	EH domain-containing protein 2	EHD2_HUMAN	27	2.03268	2.03	2.92e-05
P02766	TTR	Transthyretin	TTHY_HUMAN	7	2.0145	2.01	2.43e-11
P07195	LDHB	L-lactate dehydrogenase B chain	LDHB_HUMAN	17	2.01196	2.01	2.31e-15
P20231;Q15661	TPSB2;TPSAB1	Tryptase beta-2;Tryptase alpha/beta-1	TRYB2_HUMAN;TRYB1_HUMAN	7	1.99761	2.00	1.64e-05
P17174	GOT1	Aspartate aminotransferase, cytoplasmic	AATC_HUMAN	24	1.99661	2.00	7.34e-14
P24298	GPT	Alanine aminotransferase 1	ALAT1_HUMAN	16	1.97552	1.98	2.43e-11
P15104	GLUL	Glutamine synthetase	GLNA_HUMAN	8	1.96352	1.96	0.033639
P37837	TALDO1	Transaldolase	TALDO_HUMAN	12	1.94125	1.94	3.73e-06
P61457	PCBD1	Pterin-4-alpha-carbinolamine dehydratase	PHS_HUMAN	5	1.92518	1.93	1.57e-05
P01023	A2M	Alpha-2-macroglobulin	A2MG_HUMAN	59	1.89997	1.90	0.000264
P30711	GSTT1	Glutathione S-transferase theta-1	GSTT1_HUMAN	8	1.89366	1.89	0.000272
P00325	ADH1B	All-trans-retinol dehydrogenase [NAD(+)] ADH1B	ADH1B_HUMAN	21	1.88223	1.88	0.001948
P16083	NQO2	Ribosyldihydronicotinamide dehydrogenase [quinone]	NQO2_HUMAN	6	1.87871	1.88	0.001887
Q9BRX8	PRXL2A	Peroxiredoxin-like 2A	PXL2A_HUMAN	8	1.86738	1.87	0.007076
Q9HDC9	APMAP	Adipocyte plasma membrane-associated protein	APMAP_HUMAN	14	1.8525	1.85	0.000314
P01042	KNG1	Kininogen-1	KNG1_HUMAN	16	1.84273	1.84	2.04e-05
P21399	ACO1	Cytoplasmic aconitate hydratase	ACOC_HUMAN	28	1.83635	1.84	6.72e-06
P00338	LDHA	L-lactate dehydrogenase A chain	LDHA_HUMAN	13	1.82263	1.82	3.e-08
P36871	PGM1	Phosphoglucomutase-1	PGM1_HUMAN	31	1.81521	1.82	4.65e-09
P01876	IGHA1	Immunoglobulin heavy constant alpha 1	IGHA1_HUMAN	9	1.80933	1.81	0.000517
P11166	SLC2A1	Solute carrier family 2, facilitated glucose transporter member 1	GTR1_HUMAN	4	1.80673	1.81	0.000379
P22792	CPN2	Carboxypeptidase N subunit 2	CPN2_HUMAN	7	1.79088	1.79	0.014781
P01011	SERPINA3	Alpha-1-antichymotrypsin	AACT_HUMAN	17	1.78949	1.79	0.003649
P21333	FLNA	Filamin-A	FLNA_HUMAN	93	1.78099	1.78	0.017216
O00748	CES2	Cocaine esterase	EST2_HUMAN	11	1.7725	1.77	1.68e-08
P60174	TPI1	Triosephosphate isomerase	TPIS_HUMAN	18	1.75914	1.76	7.05e-12
Q9HCL2	GPAM	Glycerol-3-phosphate acyltransferase 1, mitochondrial	GPAT1_HUMAN	10	1.75225	1.75	0.016821
O75891	ALDH1L1	Cytosolic 10-formyltetrahydrofolate dehydrogenase	AL1L1_HUMAN	29	1.74887	1.75	0.011228
Q04828	AKR1C1	Aldo-keto reductase family 1 member C1	AK1C1_HUMAN	13	1.72251	1.72	0.000667
P61960	UFM1	Ubiquitin-fold modifier 1	UFM1_HUMAN	3	1.71964	1.72	0.038106
P07741	APRT	Adenine phosphoribosyltransferase	APT_HUMAN	5	1.70568	1.71	0.005301
P29218	IMPA1	Inositol monophosphatase 1	IMPA1_HUMAN	11	1.70483	1.70	6.02e-12
P14324	FDPS	Farnesyl pyrophosphate synthase	FPPS_HUMAN	8	1.70311	1.70	1.74e-05
P11766	ADH5	Alcohol dehydrogenase class-3	ADHX_HUMAN	14	1.70182	1.70	8.52e-10
P08311	CTSG	Cathepsin G	CATG_HUMAN	5	1.69606	1.70	0.000329
Q9HC38	GLOD4	Glyoxalase domain-containing protein 4	GLOD4_HUMAN	10	1.69127	1.69	4.59e-07
P21266	GSTM3	Glutathione S-transferase Mu 3	GSTM3_HUMAN	13	1.68911	1.69	1.45e-05
P00491	PNP	Purine nucleoside phosphorylase	PNPH_HUMAN	10	1.68808	1.69	0.003254
P02452	COL1A1	Collagen alpha-1(I) chain	CO1A1_HUMAN	14	1.68689	1.69	0.027168
P30084	ECHS1	Enoyl-CoA hydratase, mitochondrial	ECHM_HUMAN	16	1.68393	1.68	2.14e-05
Q99685	MGLL	Monoglyceride lipase	MGLL_HUMAN	9	1.68118	1.68	0.006199
Q6UX53	METTL7B	Methyltransferase-like protein 7B	MET7B_HUMAN	7	1.67759	1.68	0.007586
P16219	ACADS	Short-chain specific acyl-CoA dehydrogenase, mitochondrial	ACADS_HUMAN	16	1.67746	1.68	2.20e-08
P68871	HBB	Hemoglobin subunit beta	HBB_HUMAN	19	1.67736	1.68	0.00394
P78417	GSTO1	Glutathione S-transferase omega-1	GSTO1_HUMAN	13	1.67647	1.68	6.08e-07
Q96FV2	SCRN2	Secernin-2	SCRN2_HUMAN	9	1.67357	1.67	0.021953
Q6P1A2	LPCAT3	Lysophospholipid acyltransferase 5	MBOA5_HUMAN	2	1.67339	1.67	0.003227
P04271	S100B	Protein S100-B	S100B_HUMAN	3	1.67143	1.67	0.002985
P13716	ALAD	Delta-aminolevulinic acid dehydratase	HEM2_HUMAN	15	1.66431	1.66	1.33e-06
Q14894	CRYM	Ketimine reductase mu-crystallin	CRYM_HUMAN	11	1.66385	1.66	1.17e-07
P02144	MB	Myoglobin	MYG_HUMAN	17	1.65628	1.66	3.57e-10
Q86WA6	BPHL	Valacyclovir hydrolase	BPHL_HUMAN	7	1.65386	1.65	0.012348
P23526	AHCY	Adenosylhomocysteinase	SAHH_HUMAN	15	1.65272	1.65	1.14e-09
O75608	LYPLA1	Acyl-protein thioesterase 1	LYPA1_HUMAN	3	1.65054	1.65	0.000368
Q8NG11	TSPAN14	Tetraspanin-14	TSN14_HUMAN	2	1.6472	1.65	0.001125
O43301	HSPA12A	Heat shock 70 kDa protein 12A	HS12A_HUMAN	14	1.64707	1.65	1.09e-05
O43708	GSTZ1	Maleylacetoacetate isomerase	MAAI_HUMAN	4	1.64069	1.64	2.39e-05
P69905	HBA1	Hemoglobin subunit alpha	HBA_HUMAN	16	1.64003	1.64	0.002156
P12074	COX6A1	Cytochrome c oxidase subunit 6A1, mitochondrial	CX6A1_HUMAN	2	1.63715	1.64	0.000272
P02100	HBE1	Hemoglobin subunit epsilon	HBE_HUMAN	2	1.63698	1.64	0.012465
Q13085	ACACA	Acetyl-CoA carboxylase 1	ACACA_HUMAN	19	1.63225	1.63	0.029107
P51648	ALDH3A2	Aldehyde dehydrogenase family 3 member A2	AL3A2_HUMAN	12	1.61732	1.62	0.000452
Q01995	TAGLN	Transgelin	TAGL_HUMAN	19	1.61702	1.62	0.016694
P02042	HBD	Hemoglobin subunit delta	HBD_HUMAN	6	1.61267	1.61	0.002988
P04083	ANXA1	Annexin A1	ANXA1_HUMAN	19	1.61031	1.61	9.50e-05
P18669	PGAM1	Phosphoglycerate mutase 1	PGAM1_HUMAN	15	1.6067	1.61	1.28e-10
P15259	PGAM2	Phosphoglycerate mutase 2	PGAM2_HUMAN	13	1.602	1.60	6.99e-07
P19971	TYMP	Thymidine phosphorylase	TYPH_HUMAN	9	1.60059	1.60	0.000968
Q08426	EHHADH	Peroxisomal bifunctional enzyme	ECHP_HUMAN	17	1.5954	1.60	0.011574
Q9UBI6	GNG12	Guanine nucleotide-binding protein G(I)/G(S)/G(O) subunit gamma-12	GBG12_HUMAN	3	1.59204	1.59	0.006737
Q15181	PPA1	Inorganic pyrophosphatase	IPYR_HUMAN	11	1.5822	1.58	9.53e-07
Q15746	MYLK	Myosin light chain kinase, smooth muscle	MYLK_HUMAN	14	1.57556	1.58	0.02723
Q9Y5Z4	HEBP2	Heme-binding protein 2	HEBP2_HUMAN	7	1.57459	1.57	1.33e-07
P04080	CSTB	Cystatin-B	CYTB_HUMAN	5	1.57324	1.57	3.69e-05
P35754	GLRX	Glutaredoxin-1	GLRX1_HUMAN	5	1.57143	1.57	1.52e-08
P15121	AKR1B1	Aldo-keto reductase family 1 member B1	ALDR_HUMAN	18	1.56734	1.57	4.87e-08
P16671	CD36	Platelet glycoprotein 4	CD36_HUMAN	12	1.56702	1.57	0.001154
Q969G5	CAVIN3	Caveolae-associated protein 3	CAVN3_HUMAN	9	1.56351	1.56	0.00123
P02794	FTH1	Ferritin heavy chain	FRIH_HUMAN	9	1.56116	1.56	3.11e-05
O95445	APOM	Apolipoprotein M	APOM_HUMAN	4	1.56035	1.56	0.005131
P42765	ACAA2	3-ketoacyl-CoA thiolase, mitochondrial	THIM_HUMAN	26	1.55643	1.56	8.25e-08
P41219	PRPH	Peripherin	PERI_HUMAN	16	1.55604	1.56	0.01623
O14791	APOL1	Apolipoprotein L1	APOL1_HUMAN	6	1.55489	1.55	0.002673
P10768	ESD	S-formylglutathione hydrolase	ESTD_HUMAN	11	1.55435	1.55	6.02e-09
Q14624	ITIH4	Inter-alpha-trypsin inhibitor heavy chain H4	ITIH4_HUMAN	26	1.55338	1.55	0.001686
P27169	PON1	Serum paraoxonase/arylesterase 1	PON1_HUMAN	7	1.55006	1.55	0.002248
P05543	SERPINA7	Thyroxine-binding globulin	THBG_HUMAN	9	1.5482	1.55	0.002653
P05155	SERPING1	Plasma protease C1 inhibitor	IC1_HUMAN	14	1.54381	1.54	0.003377
P30086	PEBP1	Phosphatidylethanolamine-binding protein 1	PEBP1_HUMAN	13	1.54282	1.54	5.10e-09
P69891	HBG1	Hemoglobin subunit gamma-1	HBG1_HUMAN	8	1.54191	1.54	0.017198
P35749	MYH11	Myosin-11	MYH11_HUMAN	88	1.54105	1.54	0.035376
O75781	PALM	Paralemmin-1	PALM_HUMAN	7	1.53988	1.54	0.014318
Q7Z5L7	PODN	Podocan	PODN_HUMAN	10	1.5396	1.54	0.002877
Q8N335	GPD1L	Glycerol-3-phosphate dehydrogenase 1-like protein	GPD1L_HUMAN	17	1.53816	1.54	4.73e-08
Q15599	SLC9A3R2	Na(+)/H(+) exchange regulatory cofactor NHE-RF2	NHRF2_HUMAN	7	1.53615	1.54	0.000932
P19823	ITIH2	Inter-alpha-trypsin inhibitor heavy chain H2	ITIH2_HUMAN	24	1.5319	1.53	0.002417
P01008	SERPINC1	Antithrombin-III	ANT3_HUMAN	21	1.52708	1.53	0.002925
Q99497	PARK7	Parkinson disease protein 7	PARK7_HUMAN	15	1.52428	1.52	2.43e-11
P00492	HPRT1	Hypoxanthine-guanine phosphoribosyltransferase	HPRT_HUMAN	10	1.52332	1.52	0.000308
P0C0L5	C4B	Complement C4-B	CO4B_HUMAN	2	1.51571	1.52	0.028076
Q10589	BST2	Bone marrow stromal antigen 2	BST2_HUMAN	2	1.5089	1.51	4.73e-05
O00159	MYO1C	Unconventional myosin-Ic	MYO1C_HUMAN	42	1.50783	1.51	0.000656
Q7Z4H3	HDDC2	5'-deoxynucleotidase HDDC2	HDDC2_HUMAN	7	1.50757	1.51	0.001049
P09211	GSTP1	Glutathione S-transferase P	GSTP1_HUMAN	13	1.50596	1.51	2.38e-07
P35237	SERPINB6	Serpin B6	SPB6_HUMAN	17	1.50445	1.50	2.21e-08
P06865	HEXA	Beta-hexosaminidase subunit alpha	HEXA_HUMAN	5	1.5001	1.50	0.001814
P49189	ALDH9A1	4-trimethylaminobutyraldehyde dehydrogenase	AL9A1_HUMAN	20	1.49864	1.50	0.000217
Q04760	GLO1	Lactoylglutathione lyase	LGUL_HUMAN	9	1.4957	1.50	3.26e-07
P52565	ARHGDIA	Rho GDP-dissociation inhibitor 1	GDIR1_HUMAN	8	1.49529	1.50	7.29e-07
P09417	QDPR	Dihydropteridine reductase	DHPR_HUMAN	11	1.49491	1.49	4.25e-06
Q9NVS9	PNPO	Pyridoxine-5'-phosphate oxidase	PNPO_HUMAN	7	1.49181	1.49	4.94e-10
P09488	GSTM1	Glutathione S-transferase Mu 1	GSTM1_HUMAN	9	1.49092	1.49	0.000872
P09543	CNP	2',3'-cyclic-nucleotide 3'-phosphodiesterase	CN37_HUMAN	11	1.49025	1.49	0.009526
P28161	GSTM2	Glutathione S-transferase Mu 2	GSTM2_HUMAN	11	1.4865	1.49	4.71e-07
P32119	PRDX2	Peroxiredoxin-2	PRDX2_HUMAN	13	1.48457	1.48	6.43e-09
P43121	MCAM	Cell surface glycoprotein MUC18	MUC18_HUMAN	16	1.48428	1.48	0.007021
Q96CN7	ISOC1	Isochorismatase domain-containing protein 1	ISOC1_HUMAN	9	1.48344	1.48	1.73e-08
P06744	GPI	Glucose-6-phosphate isomerase	G6PI_HUMAN	22	1.47836	1.48	1.30e-09
P0DOX2	NaN	Immunoglobulin alpha-2 heavy chain	IGA2_HUMAN	13	1.47812	1.48	0.009484
P06727	APOA4	Apolipoprotein A-IV	APOA4_HUMAN	22	1.47467	1.47	0.003065
A0A0U1RRL7	MMP24OS	Protein MMP24OS	MMPOS_HUMAN	2	1.46783	1.47	0.024712
P61086	UBE2K	Ubiquitin-conjugating enzyme E2 K	UBE2K_HUMAN	5	1.46525	1.47	4.60e-06
P68036	UBE2L3	Ubiquitin-conjugating enzyme E2 L3	UB2L3_HUMAN	6	1.46342	1.46	4.20e-06
Q9UBX3	SLC25A10	Mitochondrial dicarboxylate carrier	DIC_HUMAN	8	1.46304	1.46	0.008253
P55795	HNRNPH2	Heterogeneous nuclear ribonucleoprotein H2	HNRH2_HUMAN	7	1.46291	1.46	0.020516
O00764	PDXK	Pyridoxal kinase	PDXK_HUMAN	9	1.46279	1.46	0.025706
Q2M2W7	C17orf58	UPF0450 protein C17orf58	CQ058_HUMAN	2	1.4612	1.46	0.025358
O95197	RTN3	Reticulon-3	RTN3_HUMAN	2	1.45558	1.46	0.000129
Q8TDB4	MGARP	Protein MGARP	HUMMR_HUMAN	3	1.45445	1.45	0.010129
P46926	GNPDA1	Glucosamine-6-phosphate isomerase 1	GNPI1_HUMAN	12	1.45423	1.45	1.44e-07
P61970	NUTF2	Nuclear transport factor 2	NTF2_HUMAN	4	1.45131	1.45	0.000256
P07203	GPX1	Glutathione peroxidase 1	GPX1_HUMAN	12	1.44723	1.45	0.000568
P05156	CFI	Complement factor I	CFAI_HUMAN	15	1.44398	1.44	0.03176
Q9BX66	SORBS1	Sorbin and SH3 domain-containing protein 1	SRBS1_HUMAN	40	1.44178	1.44	1.26e-08
P08754	GNAI3	Guanine nucleotide-binding protein G(i) subunit alpha	GNAI3_HUMAN	5	1.44112	1.44	2.87e-05
P49407	ARRB1	Beta-arrestin-1	ARRB1_HUMAN	3	1.44044	1.44	0.003038
Q2TAA2	IAH1	Isoamyl acetate-hydrolyzing esterase 1 homolog	IAH1_HUMAN	6	1.43852	1.44	1.18e-07
P07738	BPGM	Bisphosphoglycerate mutase	PMGE_HUMAN	7	1.43814	1.44	0.005598
O43175	PHGDH	D-3-phosphoglycerate dehydrogenase	SERA_HUMAN	15	1.43765	1.44	0.009846
P07737	PFN1	Profilin-1	PROF1_HUMAN	9	1.43752	1.44	8.94e-07
P13798	APEH	Acylamino-acid-releasing enzyme	ACPH_HUMAN	12	1.43325	1.43	1.13e-06
Q12797	ASPH	Aspartyl/asparaginyl beta-hydroxylase	ASPH_HUMAN	19	1.43271	1.43	0.00178
P08571	CD14	Monocyte differentiation antigen CD14	CD14_HUMAN	4	1.43073	1.43	0.009526
P01780	IGHV3-7	Immunoglobulin heavy variable 3-7	HV307_HUMAN	2	1.4292	1.43	0.018879
Q53TN4	CYBRD1	Cytochrome b reductase 1	CYBR1_HUMAN	3	1.42699	1.43	0.007695
Q6XQN6	NAPRT	Nicotinate phosphoribosyltransferase	PNCB_HUMAN	8	1.42658	1.43	4.99e-06
O43772	SLC25A20	Mitochondrial carnitine/acylcarnitine carrier protein	MCAT_HUMAN	14	1.42519	1.43	2.25e-05
Q16363	LAMA4	Laminin subunit alpha-4	LAMA4_HUMAN	47	1.4235	1.42	0.001421
O75223	GGCT	Gamma-glutamylcyclotransferase	GGCT_HUMAN	5	1.42123	1.42	4.35e-10
Q96PD5	PGLYRP2	N-acetylmuramoyl-L-alanine amidase	PGRP2_HUMAN	11	1.41581	1.42	0.009409
P62979	RPS27A	Ubiquitin-40S ribosomal protein S27a	RS27A_HUMAN	7	1.41228	1.41	4.89e-06
P09960	LTA4H	Leukotriene A-4 hydrolase	LKHA4_HUMAN	25	1.40981	1.41	1.28e-10
P31949	S100A11	Protein S100-A11	S10AB_HUMAN	3	1.40857	1.41	0.008985
P28838	LAP3	Cytosol aminopeptidase	AMPL_HUMAN	26	1.4076	1.41	3.50e-08
P23381	WARS1	Tryptophan--tRNA ligase, cytoplasmic	SYWC_HUMAN	13	1.40593	1.41	3.22e-05
Q15274	QPRT	Nicotinate-nucleotide pyrophosphorylase [carboxylating]	NADC_HUMAN	3	1.40379	1.40	0.016747
P07108	DBI	Acyl-CoA-binding protein	ACBP_HUMAN	5	1.40375	1.40	2.55e-11
Q96CM8	ACSF2	Medium-chain acyl-CoA ligase ACSF2, mitochondrial	ACSF2_HUMAN	20	1.40275	1.40	0.005038
P17655	CAPN2	Calpain-2 catalytic subunit	CAN2_HUMAN	19	1.39795	1.40	8.18e-06
Q92530	PSMF1	Proteasome inhibitor PI31 subunit	PSMF1_HUMAN	3	1.39704	1.40	0.000785
P52566	ARHGDIB	Rho GDP-dissociation inhibitor 2	GDIR2_HUMAN	8	1.39562	1.40	0.000511
P50452	SERPINB8	Serpin B8	SPB8_HUMAN	4	1.39335	1.39	1.63e-06
P13797	PLS3	Plastin-3	PLST_HUMAN	23	1.39087	1.39	2.57e-05
P24844	MYL9	Myosin regulatory light polypeptide 9	MYL9_HUMAN	3	1.3896	1.39	0.014213
Q96DG6	CMBL	Carboxymethylenebutenolidase homolog	CMBL_HUMAN	10	1.38858	1.39	1.33e-05
P16157	ANK1	Ankyrin-1	ANK1_HUMAN	30	1.38849	1.39	0.029799
Q86WU2	LDHD	Probable D-lactate dehydrogenase, mitochondrial	LDHD_HUMAN	17	1.38625	1.39	2.44e-07
P60903	S100A10	Protein S100-A10	S10AA_HUMAN	3	1.38541	1.39	0.000178
Q6UWP2	DHRS11	Dehydrogenase/reductase SDR family member 11	DHR11_HUMAN	6	1.38519	1.39	0.03913
Q15582	TGFBI	Transforming growth factor-beta-induced protein ig-h3	BGH3_HUMAN	24	1.38204	1.38	0.001352
P53814	SMTN	Smoothelin	SMTN_HUMAN	9	1.37805	1.38	0.002416
P36969	GPX4	Phospholipid hydroperoxide glutathione peroxidase	GPX4_HUMAN	7	1.37769	1.38	4.89e-06
P35443	THBS4	Thrombospondin-4	TSP4_HUMAN	20	1.37655	1.38	9.02e-06
A6NDG6	PGP	Glycerol-3-phosphate phosphatase	PGP_HUMAN	9	1.37569	1.38	3.85e-06
P10916	MYL2	Myosin regulatory light chain 2, ventricular/cardiac muscle isoform	MLRV_HUMAN	16	1.37404	1.37	8.15e-10
P26447	S100A4	Protein S100-A4	S10A4_HUMAN	3	1.37098	1.37	0.000803
P16401	H1-5	Histone H1.5	H15_HUMAN	3	1.37025	1.37	0.004143
O95865	DDAH2	N(G),N(G)-dimethylarginine dimethylaminohydrolase 2	DDAH2_HUMAN	8	1.36969	1.37	0.001159
P00488	F13A1	Coagulation factor XIII A chain	F13A_HUMAN	20	1.36915	1.37	0.000121
Q96IU4	ABHD14B	Protein ABHD14B	ABHEB_HUMAN	7	1.36702	1.37	0.002626
Q96MM6	HSPA12B	Heat shock 70 kDa protein 12B	HS12B_HUMAN	11	1.36617	1.37	0.000123
Q9NZ01	TECR	Very-long-chain enoyl-CoA reductase	TECR_HUMAN	6	1.36493	1.36	0.003578
P12277	CKB	Creatine kinase B-type	KCRB_HUMAN	18	1.36413	1.36	0.000247
P30740	SERPINB1	Leukocyte elastase inhibitor	ILEU_HUMAN	13	1.36053	1.36	1.60e-05
P51649	ALDH5A1	Succinate-semialdehyde dehydrogenase, mitochondrial	SSDH_HUMAN	12	1.35959	1.36	4.18e-05
P43487	RANBP1	Ran-specific GTPase-activating protein	RANG_HUMAN	3	1.35831	1.36	0.025617
Q8TDQ7	GNPDA2	Glucosamine-6-phosphate isomerase 2	GNPI2_HUMAN	4	1.35809	1.36	1.63e-06
Q96KP4	CNDP2	Cytosolic non-specific dipeptidase	CNDP2_HUMAN	20	1.35688	1.36	1.71e-09
P02549	SPTA1	Spectrin alpha chain, erythrocytic 1	SPTA1_HUMAN	55	1.3537	1.35	0.005695
Q9Y3B8	REXO2	Oligoribonuclease, mitochondrial	ORN_HUMAN	8	1.35324	1.35	1.11e-05
Q9Y490	TLN1	Talin-1	TLN1_HUMAN	85	1.35251	1.35	2.99e-05
Q9BSJ8	ESYT1	Extended synaptotagmin-1	ESYT1_HUMAN	22	1.35214	1.35	0.007159
Q6NZI2	CAVIN1	Caveolae-associated protein 1	CAVN1_HUMAN	19	1.35063	1.35	3.52e-05
P55786	NPEPPS	Puromycin-sensitive aminopeptidase	PSA_HUMAN	38	1.34832	1.35	1.03e-08
O43707	ACTN4	Alpha-actinin-4	ACTN4_HUMAN	33	1.34741	1.35	0.00059
Q9UMS0	NFU1	NFU1 iron-sulfur cluster scaffold homolog, mitochondrial	NFU1_HUMAN	5	1.34725	1.35	0.000818
P16435	POR	NADPH--cytochrome P450 reductase	NCPR_HUMAN	11	1.34725	1.35	0.014966
Q02338	BDH1	D-beta-hydroxybutyrate dehydrogenase, mitochondrial	BDH_HUMAN	14	1.34594	1.35	5.25e-07
Q13361	MFAP5	Microfibrillar-associated protein 5	MFAP5_HUMAN	4	1.34198	1.34	0.000555
Q8N8N7	PTGR2	Prostaglandin reductase 2	PTGR2_HUMAN	8	1.34131	1.34	0.001896
Q8WTS1	ABHD5	1-acylglycerol-3-phosphate O-acyltransferase ABHD5	ABHD5_HUMAN	2	1.33884	1.34	0.02669
A5YKK6	CNOT1	CCR4-NOT transcription complex subunit 1	CNOT1_HUMAN	5	1.33877	1.34	0.00011
P28070	PSMB4	Proteasome subunit beta type-4	PSB4_HUMAN	5	1.33808	1.34	1.78e-06
P07585	DCN	Decorin	PGS2_HUMAN	17	1.33531	1.34	0.002383
P35914	HMGCL	Hydroxymethylglutaryl-CoA lyase, mitochondrial	HMGCL_HUMAN	8	1.33446	1.33	0.001014
P06703	S100A6	Protein S100-A6	S10A6_HUMAN	3	1.3343	1.33	0.00437
Q08495	DMTN	Dematin	DEMA_HUMAN	5	1.33407	1.33	0.024482
O94875	SORBS2	Sorbin and SH3 domain-containing protein 2	SRBS2_HUMAN	29	1.33199	1.33	0.000968
P63104	YWHAZ	14-3-3 protein zeta/delta	1433Z_HUMAN	13	1.33071	1.33	3.e-05
Q14314	FGL2	Fibroleukin	FGL2_HUMAN	6	1.33069	1.33	0.049274
Q03154	ACY1	Aminoacylase-1	ACY1_HUMAN	13	1.3228	1.32	1.13e-08
Q96EY8	MMAB	Corrinoid adenosyltransferase	MMAB_HUMAN	8	1.32253	1.32	0.002368
P60201	PLP1	Myelin proteolipid protein	MYPR_HUMAN	3	1.32143	1.32	0.046268
Q9HBL0	TNS1	Tensin-1	TENS1_HUMAN	53	1.32138	1.32	4.15e-05
O00264	PGRMC1	Membrane-associated progesterone receptor component 1	PGRC1_HUMAN	8	1.32134	1.32	0.000725
P30043	BLVRB	Flavin reductase (NADPH)	BLVRB_HUMAN	9	1.31983	1.32	0.017533
P07451	CA3	Carbonic anhydrase 3	CAH3_HUMAN	9	1.31886	1.32	0.001318
P49591	SARS1	Serine--tRNA ligase, cytoplasmic	SYSC_HUMAN	12	1.31584	1.32	1.70e-05
P43304	GPD2	Glycerol-3-phosphate dehydrogenase, mitochondrial	GPDM_HUMAN	23	1.31379	1.31	0.01397
P62942	FKBP1A	Peptidyl-prolyl cis-trans isomerase FKBP1A	FKB1A_HUMAN	5	1.31057	1.31	0.007586
Q9NWV4	CZIB	CXXC motif containing zinc binding protein	CZIB_HUMAN	3	1.30678	1.31	0.002626
Q9H8M1	COQ10B	Coenzyme Q-binding protein COQ10 homolog B, mitochondrial	CQ10B_HUMAN	5	1.30541	1.31	0.011917
Q04446	GBE1	1,4-alpha-glucan-branching enzyme	GLGB_HUMAN	21	1.30529	1.31	6.83e-05
P22105	TNXB	Tenascin-X	TENX_HUMAN	97	1.30506	1.31	0.005967
Q9H7C9	AAMDC	Mth938 domain-containing protein	AAMDC_HUMAN	5	1.30094	1.30	0.004324
O75844	ZMPSTE24	CAAX prenyl protease 1 homolog	FACE1_HUMAN	5	1.30073	1.30	0.00021
P06732	CKM	Creatine kinase M-type	KCRM_HUMAN	33	1.30022	1.30	1.70e-06
P12109	COL6A1	Collagen alpha-1(VI) chain	CO6A1_HUMAN	41	1.29771	1.30	0.020758
Q8TCA0	LRRC20	Leucine-rich repeat-containing protein 20	LRC20_HUMAN	5	1.29709	1.30	3.95e-07
Q9H987	SYNPO2L	Synaptopodin 2-like protein	SYP2L_HUMAN	29	1.29526	1.30	0.002165
Q00169	PITPNA	Phosphatidylinositol transfer protein alpha isoform	PIPNA_HUMAN	5	1.29478	1.29	0.012476
P51884	LUM	Lumican	LUM_HUMAN	14	1.29348	1.29	0.020679
P12111	COL6A3	Collagen alpha-3(VI) chain	CO6A3_HUMAN	140	1.2932	1.29	0.016212
Q96C19	EFHD2	EF-hand domain-containing protein D2	EFHD2_HUMAN	6	1.29089	1.29	0.023993
P11586	MTHFD1	C-1-tetrahydrofolate synthase, cytoplasmic	C1TC_HUMAN	30	1.29088	1.29	0.000744
Q9NQR4	NIT2	Omega-amidase NIT2	NIT2_HUMAN	14	1.28807	1.29	1.39e-06
P20338	RAB4A	Ras-related protein Rab-4A	RAB4A_HUMAN	6	1.28709	1.29	0.000808
P62826	RAN	GTP-binding nuclear protein Ran	RAN_HUMAN	7	1.28613	1.29	2.38e-07
Q9H0W9	C11orf54	Ester hydrolase C11orf54	CK054_HUMAN	7	1.28601	1.29	0.02357
Q9BRF8	CPPED1	Serine/threonine-protein phosphatase CPPED1	CPPED_HUMAN	8	1.28516	1.29	2.58e-06
P00441	SOD1	Superoxide dismutase [Cu-Zn]	SODC_HUMAN	7	1.28481	1.28	4.30e-07
Q9UGI8	TES	Testin	TES_HUMAN	8	1.28264	1.28	3.20e-05
P24666	ACP1	Low molecular weight phosphotyrosine protein phosphatase	PPAC_HUMAN	5	1.28226	1.28	0.015699
P19827	ITIH1	Inter-alpha-trypsin inhibitor heavy chain H1	ITIH1_HUMAN	20	1.28202	1.28	0.037756
Q9UNH7	SNX6	Sorting nexin-6	SNX6_HUMAN	11	1.28115	1.28	4.13e-06
Q8TCD5	NT5C	5'(3')-deoxyribonucleotidase, cytosolic type	NT5C_HUMAN	4	1.28103	1.28	0.00866
P27105	STOM	Stomatin	STOM_HUMAN	10	1.28098	1.28	0.001113
P12110	COL6A2	Collagen alpha-2(VI) chain	CO6A2_HUMAN	29	1.2805	1.28	0.01394
Q8NI60	COQ8A	Atypical kinase COQ8A, mitochondrial	COQ8A_HUMAN	17	1.2799	1.28	0.000113
P00352	ALDH1A1	Retinal dehydrogenase 1	AL1A1_HUMAN	23	1.27979	1.28	0.00018
O95861	BPNT1	3'(2'),5'-bisphosphate nucleotidase 1	BPNT1_HUMAN	10	1.27844	1.28	3.87e-05
P35270	SPR	Sepiapterin reductase	SPRE_HUMAN	10	1.27789	1.28	1.77e-05
P07942	LAMB1	Laminin subunit beta-1	LAMB1_HUMAN	53	1.27789	1.28	1.05e-06
P01911	HLA-DRB1	HLA class II histocompatibility antigen, DRB1 beta chain	DRB_HUMAN	5	1.2775	1.28	0.005129
Q16647	PTGIS	Prostacyclin synthase	PTGIS_HUMAN	13	1.27631	1.28	0.021414
P48637	GSS	Glutathione synthetase	GSHB_HUMAN	14	1.27247	1.27	0.001246
P31327	CPS1	Carbamoyl-phosphate synthase [ammonia], mitochondrial	CPSM_HUMAN	7	1.26779	1.27	1.50e-05
Q2UY09	COL28A1	Collagen alpha-1(XXVIII) chain	COSA1_HUMAN	14	1.26759	1.27	0.015651
P01034	CST3	Cystatin-C	CYTC_HUMAN	3	1.26664	1.27	0.041894
Q9BXN1	ASPN	Asporin	ASPN_HUMAN	12	1.26611	1.27	0.001094
A0A0J9YX35	IGHV3-64D	Immunoglobulin heavy variable 3-64D	HV64D_HUMAN	2	1.26595	1.27	0.027717
Q9H4A4	RNPEP	Aminopeptidase B	AMPB_HUMAN	13	1.26112	1.26	0.005933
P50395	GDI2	Rab GDP dissociation inhibitor beta	GDIB_HUMAN	31	1.261	1.26	8.76e-06
P31946	YWHAB	14-3-3 protein beta/alpha	1433B_HUMAN	10	1.25914	1.26	3.22e-05
P08590	MYL3	Myosin light chain 3	MYL3_HUMAN	19	1.25745	1.26	5.90e-15
P06733	ENO1	Alpha-enolase	ENOA_HUMAN	19	1.25735	1.26	2.30e-06
Q702N8	XIRP1	Xin actin-binding repeat-containing protein 1	XIRP1_HUMAN	64	1.25674	1.26	0.001732
P13796	LCP1	Plastin-2	PLSL_HUMAN	13	1.25659	1.26	0.024841
P46952	HAAO	3-hydroxyanthranilate 3,4-dioxygenase	3HAO_HUMAN	4	1.25528	1.26	0.001536
P00746	CFD	Complement factor D	CFAD_HUMAN	7	1.25515	1.26	0.010737
Q969Z3	MTARC2	Mitochondrial amidoxime reducing component 2	MARC2_HUMAN	10	1.25485	1.25	6.22e-07
Q6P1Q0	LETMD1	LETM1 domain-containing protein 1	LTMD1_HUMAN	2	1.25433	1.25	0.039769
Q01518	CAP1	Adenylyl cyclase-associated protein 1	CAP1_HUMAN	16	1.25144	1.25	0.000108
P07355	ANXA2	Annexin A2	ANXA2_HUMAN	29	1.25103	1.25	0.000457
P09497	CLTB	Clathrin light chain B	CLCB_HUMAN	7	0.7999	-1.25	5.91e-05
P49755	TMED10	Transmembrane emp24 domain-containing protein 10	TMEDA_HUMAN	5	0.79929	-1.25	1.61e-05
Q9P121	NTM	Neurotrimin	NTRI_HUMAN	3	0.79901	-1.25	0.006206
P22570	FDXR	NADPH:adrenodoxin oxidoreductase, mitochondrial	ADRO_HUMAN	13	0.79782	-1.25	0.000247
P09429	HMGB1	High mobility group protein B1	HMGB1_HUMAN	7	0.79736	-1.25	0.001975
P17152	TMEM11	Transmembrane protein 11, mitochondrial	TMM11_HUMAN	5	0.79733	-1.25	0.017121
Q8N6M3	FITM2	Fat storage-inducing transmembrane protein 2	FITM2_HUMAN	3	0.79718	-1.25	0.045706
Q9HBH5	RDH14	Retinol dehydrogenase 14	RDH14_HUMAN	10	0.79715	-1.25	2.56e-05
Q9Y6M9	NDUFB9	NADH dehydrogenase [ubiquinone] 1 beta subcomplex subunit 9	NDUB9_HUMAN	10	0.7967	-1.26	2.82e-06
Q9BVL4	SELENOO	Protein adenylyltransferase SelO, mitochondrial	SELO_HUMAN	5	0.79587	-1.26	0.041005
P07602	PSAP	Prosaposin	SAP_HUMAN	8	0.79578	-1.26	0.049516
Q9NRV9	HEBP1	Heme-binding protein 1	HEBP1_HUMAN	4	0.79546	-1.26	0.037756
Q5T653	MRPL2	39S ribosomal protein L2, mitochondrial	RM02_HUMAN	4	0.79513	-1.26	2.92e-05
Q96MV1	TLCD4	TLC domain-containing protein 4	TLCD4_HUMAN	3	0.79499	-1.26	0.021911
O43390	HNRNPR	Heterogeneous nuclear ribonucleoprotein R	HNRPR_HUMAN	11	0.7949	-1.26	0.003269
Q9UM00	TMCO1	Calcium load-activated calcium channel	TMCO1_HUMAN	3	0.79358	-1.26	0.026629
P49840	GSK3A	Glycogen synthase kinase-3 alpha	GSK3A_HUMAN	4	0.79341	-1.26	0.044252
O95168	NDUFB4	NADH dehydrogenase [ubiquinone] 1 beta subcomplex subunit 4	NDUB4_HUMAN	8	0.79337	-1.26	6.75e-07
O15145	ARPC3	Actin-related protein 2/3 complex subunit 3	ARPC3_HUMAN	6	0.79285	-1.26	0.019891
Q7Z3D6	DGLUCY	D-glutamate cyclase, mitochondrial	GLUCM_HUMAN	24	0.79233	-1.26	0.022919
Q9P0M6	MACROH2A2	Core histone macro-H2A.2	H2AW_HUMAN	10	0.79163	-1.26	0.010138
P09467	FBP1	Fructose-1,6-bisphosphatase 1	F16P1_HUMAN	3	0.79132	-1.26	0.024721
Q9BR39	JPH2	Junctophilin-2	JPH2_HUMAN	13	0.79105	-1.26	9.57e-06
P10915	HAPLN1	Hyaluronan and proteoglycan link protein 1	HPLN1_HUMAN	7	0.78961	-1.27	1.32e-10
P33316	DUT	Deoxyuridine 5'-triphosphate nucleotidohydrolase, mitochondrial	DUT_HUMAN	7	0.78947	-1.27	0.000535
Q9NZN3	EHD3	EH domain-containing protein 3	EHD3_HUMAN	24	0.78907	-1.27	5.77e-07
Q8N142	ADSS1	Adenylosuccinate synthetase isozyme 1	PURA1_HUMAN	15	0.78896	-1.27	9.53e-07
P38919	EIF4A3	Eukaryotic initiation factor 4A-III	IF4A3_HUMAN	10	0.78889	-1.27	9.81e-05
Q93100	PHKB	Phosphorylase b kinase regulatory subunit beta	KPBB_HUMAN	13	0.78861	-1.27	5.08e-06
Q86TD4	SRL	Sarcalumenin	SRCA_HUMAN	24	0.7884	-1.27	5.95e-05
Q9BYD1	MRPL13	39S ribosomal protein L13, mitochondrial	RM13_HUMAN	7	0.78818	-1.27	0.002489
P50579	METAP2	Methionine aminopeptidase 2	MAP2_HUMAN	11	0.78809	-1.27	0.005131
Q03252	LMNB2	Lamin-B2	LMNB2_HUMAN	25	0.78774	-1.27	0.004157
P82912	MRPS11	28S ribosomal protein S11, mitochondrial	RT11_HUMAN	3	0.78673	-1.27	0.000452
P68431	H3C1	Histone H3.1	H31_HUMAN	6	0.78621	-1.27	9.50e-05
O60783	MRPS14	28S ribosomal protein S14, mitochondrial	RT14_HUMAN	3	0.78522	-1.27	0.000444
Q14118	DAG1	Dystroglycan	DAG1_HUMAN	16	0.78505	-1.27	3.09e-06
Q9Y6E2	BZW2	Basic leucine zipper and W2 domain-containing protein 2	BZW2_HUMAN	14	0.78446	-1.27	5.14e-05
Q9Y6H1	CHCHD2	Coiled-coil-helix-coiled-coil-helix domain-containing protein 2	CHCH2_HUMAN	4	0.78374	-1.28	0.006315
O00203	AP3B1	AP-3 complex subunit beta-1	AP3B1_HUMAN	10	0.78366	-1.28	0.001299
P17813	ENG	Endoglin	EGLN_HUMAN	7	0.78058	-1.28	0.007682
Q16585	SGCB	Beta-sarcoglycan	SGCB_HUMAN	12	0.78012	-1.28	5.07e-06
Q9Y623	MYH4	Myosin-4	MYH4_HUMAN	7	0.77988	-1.28	0.025265
P08174	CD55	Complement decay-accelerating factor	DAF_HUMAN	5	0.77922	-1.28	0.012154
O15254	ACOX3	Peroxisomal acyl-coenzyme A oxidase 3	ACOX3_HUMAN	14	0.77913	-1.28	0.003527
O75746	SLC25A12	Calcium-binding mitochondrial carrier protein Aralar1	CMC1_HUMAN	35	0.7788	-1.28	1.03e-08
Q3SXM5	HSDL1	Inactive hydroxysteroid dehydrogenase-like protein 1	HSDL1_HUMAN	7	0.77856	-1.28	0.000324
P62314	SNRPD1	Small nuclear ribonucleoprotein Sm D1	SMD1_HUMAN	4	0.77847	-1.28	0.014469
Q96E52	OMA1	Metalloendopeptidase OMA1, mitochondrial	OMA1_HUMAN	8	0.77843	-1.28	0.000331
Q00059	TFAM	Transcription factor A, mitochondrial	TFAM_HUMAN	8	0.77744	-1.29	0.000329
P62273	RPS29	40S ribosomal protein S29	RS29_HUMAN	2	0.77739	-1.29	0.010209
O75323	NIPSNAP2	Protein NipSnap homolog 2	NIPS2_HUMAN	12	0.77736	-1.29	6.43e-09
Q6PI78	TMEM65	Transmembrane protein 65	TMM65_HUMAN	7	0.77547	-1.29	0.001044
Q8N4Q1	CHCHD4	Mitochondrial intermembrane space import and assembly protein 40	MIA40_HUMAN	5	0.77498	-1.29	9.29e-06
P13637	ATP1A3	Sodium/potassium-transporting ATPase subunit alpha-3	AT1A3_HUMAN	23	0.77463	-1.29	7.03e-09
Q9HBU9	POPDC2	Popeye domain-containing protein 2	POPD2_HUMAN	10	0.77454	-1.29	5.91e-05
P53985	SLC16A1	Monocarboxylate transporter 1	MOT1_HUMAN	3	0.77238	-1.29	0.000628
P49903	SEPHS1	Selenide, water dikinase 1	SPS1_HUMAN	6	0.7721	-1.30	1.02e-05
Q8NCN5	PDPR	Pyruvate dehydrogenase phosphatase regulatory subunit, mitochondrial	PDPR_HUMAN	19	0.77209	-1.30	6.83e-05
P28906	CD34	Hematopoietic progenitor cell antigen CD34	CD34_HUMAN	2	0.77162	-1.30	0.00312
Q9BTV4	TMEM43	Transmembrane protein 43	TMM43_HUMAN	14	0.77077	-1.30	0.000886
P19367	HK1	Hexokinase-1	HXK1_HUMAN	44	0.76973	-1.30	1.12e-05
P50895	BCAM	Basal cell adhesion molecule	BCAM_HUMAN	20	0.76918	-1.30	0.006646
P06899;P23527;P33778;Q16778	H2BC11;H2BC17;H2BC3;H2BC21	Histone H2B type 1-J;Histone H2B type 1-O;Histone H2B type 1-B;Histone H2B type 2-E	H2B1J_HUMAN;H2B1O_HUMAN;H2B1B_HUMAN;H2B2E_HUMAN	9	0.76856	-1.30	0.000449
Q9BYV7	BCO2	Beta,beta-carotene 9',10'-oxygenase	BCDO2_HUMAN	10	0.76765	-1.30	0.001656
O14773	TPP1	Tripeptidyl-peptidase 1	TPP1_HUMAN	5	0.76649	-1.30	0.003269
Q8IWA5	SLC44A2	Choline transporter-like protein 2	CTL2_HUMAN	10	0.76634	-1.30	1.56e-05
P13473	LAMP2	Lysosome-associated membrane glycoprotein 2	LAMP2_HUMAN	2	0.765	-1.31	0.012443
Q9Y6I9	TEX264	Testis-expressed protein 264	TX264_HUMAN	5	0.76497	-1.31	0.001968
P21810	BGN	Biglycan	PGS1_HUMAN	16	0.76453	-1.31	0.026208
O00468	AGRN	Agrin	AGRIN_HUMAN	36	0.76327	-1.31	4.71e-05
Q15363	TMED2	Transmembrane emp24 domain-containing protein 2	TMED2_HUMAN	2	0.76314	-1.31	0.001208
Q96PE7	MCEE	Methylmalonyl-CoA epimerase, mitochondrial	MCEE_HUMAN	6	0.76294	-1.31	2.92e-05
Q9Y241	HIGD1A	HIG1 domain family member 1A, mitochondrial	HIG1A_HUMAN	2	0.76267	-1.31	0.00454
P39059	COL15A1	Collagen alpha-1(XV) chain	COFA1_HUMAN	17	0.76192	-1.31	8.57e-05
Q14BN4	SLMAP	Sarcolemmal membrane-associated protein	SLMAP_HUMAN	22	0.76179	-1.31	0.000381
O43676	NDUFB3	NADH dehydrogenase [ubiquinone] 1 beta subcomplex subunit 3	NDUB3_HUMAN	3	0.761	-1.31	6.72e-06
P30049	ATP5F1D	ATP synthase subunit delta, mitochondrial	ATPD_HUMAN	4	0.75902	-1.32	9.52e-05
P62266	RPS23	40S ribosomal protein S23	RS23_HUMAN	4	0.75875	-1.32	0.033536
P53999	SUB1	Activated RNA polymerase II transcriptional coactivator p15	TCP4_HUMAN	5	0.75829	-1.32	0.030386
P00748	F12	Coagulation factor XII	FA12_HUMAN	9	0.75819	-1.32	0.017205
P50993	ATP1A2	Sodium/potassium-transporting ATPase subunit alpha-2	AT1A2_HUMAN	34	0.75419	-1.33	1.35e-06
Q9Y383	LUC7L2	Putative RNA-binding protein Luc7-like 2	LC7L2_HUMAN	2	0.75416	-1.33	0.015358
P14854	COX6B1	Cytochrome c oxidase subunit 6B1	CX6B1_HUMAN	8	0.75274	-1.33	9.58e-05
P55268	LAMB2	Laminin subunit beta-2	LAMB2_HUMAN	75	0.75249	-1.33	6.72e-06
Q9BVK6	TMED9	Transmembrane emp24 domain-containing protein 9	TMED9_HUMAN	4	0.75151	-1.33	0.004975
Q8NBN7	RDH13	Retinol dehydrogenase 13	RDH13_HUMAN	11	0.74975	-1.33	0.000445
P07919	UQCRH	Cytochrome b-c1 complex subunit 6, mitochondrial	QCR6_HUMAN	5	0.74916	-1.33	0.00017
Q8IXM3	MRPL41	39S ribosomal protein L41, mitochondrial	RM41_HUMAN	5	0.74908	-1.33	0.012231
Q9H223	EHD4	EH domain-containing protein 4	EHD4_HUMAN	23	0.74844	-1.34	6.28e-06
P06312	IGKV4-1	Immunoglobulin kappa variable 4-1	KV401_HUMAN	3	0.74776	-1.34	0.019329
Q53GG5	PDLIM3	PDZ and LIM domain protein 3	PDLI3_HUMAN	12	0.74693	-1.34	0.000872
P37108	SRP14	Signal recognition particle 14 kDa protein	SRP14_HUMAN	3	0.74635	-1.34	0.001768
Q92544	TM9SF4	Transmembrane 9 superfamily member 4	TM9S4_HUMAN	3	0.74609	-1.34	0.01543
O15230	LAMA5	Laminin subunit alpha-5	LAMA5_HUMAN	91	0.74558	-1.34	0.000125
P50402	EMD	Emerin	EMD_HUMAN	11	0.74365	-1.34	0.000245
P48728	AMT	Aminomethyltransferase, mitochondrial	GCST_HUMAN	10	0.74363	-1.34	9.16e-08
Q9H330	TMEM245	Transmembrane protein 245	TM245_HUMAN	5	0.74139	-1.35	0.006921
Q01955	COL4A3	Collagen alpha-3(IV) chain	CO4A3_HUMAN	4	0.74021	-1.35	0.007159
P05026	ATP1B1	Sodium/potassium-transporting ATPase subunit beta-1	AT1B1_HUMAN	14	0.74002	-1.35	2.53e-10
P08572	COL4A2	Collagen alpha-2(IV) chain	CO4A2_HUMAN	17	0.73876	-1.35	0.00124
Q71UM5	RPS27L	40S ribosomal protein S27-like	RS27L_HUMAN	4	0.73814	-1.35	0.00761
P51608	MECP2	Methyl-CpG-binding protein 2	MECP2_HUMAN	13	0.73812	-1.35	2.84e-06
P04156	PRNP	Major prion protein	PRIO_HUMAN	2	0.73599	-1.36	0.010741
P98160	HSPG2	Basement membrane-specific heparan sulfate proteoglycan core protein	PGBM_HUMAN	158	0.73594	-1.36	2.47e-06
Q16629	SRSF7	Serine/arginine-rich splicing factor 7	SRSF7_HUMAN	4	0.73587	-1.36	8.33e-05
Q13508	ART3	Ecto-ADP-ribosyltransferase 3	NAR3_HUMAN	8	0.7354	-1.36	2.80e-05
Q04837	SSBP1	Single-stranded DNA-binding protein, mitochondrial	SSBP_HUMAN	6	0.73509	-1.36	9.34e-05
Q13326	SGCG	Gamma-sarcoglycan	SGCG_HUMAN	11	0.7342	-1.36	9.14e-09
P26583	HMGB2	High mobility group protein B2	HMGB2_HUMAN	3	0.73296	-1.36	3.25e-05
P41567	EIF1	Eukaryotic translation initiation factor 1	EIF1_HUMAN	3	0.73133	-1.37	0.020668
Q01813	PFKP	ATP-dependent 6-phosphofructokinase, platelet type	PFKAP_HUMAN	22	0.7298	-1.37	1.80e-05
Q9Y6C2	EMILIN1	EMILIN-1	EMIL1_HUMAN	32	0.72794	-1.37	0.001148
Q00796	SORD	Sorbitol dehydrogenase	DHSO_HUMAN	9	0.72746	-1.37	0.023993
P0DJ07	PET100	Protein PET100 homolog, mitochondrial	PT100_HUMAN	2	0.72414	-1.38	0.037361
Q9BQ69	MACROD1	ADP-ribose glycohydrolase MACROD1	MACD1_HUMAN	5	0.72209	-1.38	4.25e-08
O14967	CLGN	Calmegin	CLGN_HUMAN	23	0.72155	-1.39	9.14e-09
A2RUH7	MYBPHL	Myosin-binding protein H-like	MBPHL_HUMAN	14	0.71886	-1.39	0.011517
O43414	ERI3	ERI1 exoribonuclease 3	ERI3_HUMAN	6	0.7154	-1.40	0.016575
Q6ZP80	TMEM182	Transmembrane protein 182	TM182_HUMAN	2	0.71516	-1.40	0.031406
P61513	RPL37A	60S ribosomal protein L37a	RL37A_HUMAN	2	0.71456	-1.40	0.008718
O94925	GLS	Glutaminase kidney isoform, mitochondrial	GLSK_HUMAN	13	0.71382	-1.40	0.000434
P11021	HSPA5	Endoplasmic reticulum chaperone BiP	BIP_HUMAN	27	0.7131	-1.40	4.22e-07
P18859	ATP5PF	ATP synthase-coupling factor 6, mitochondrial	ATP5J_HUMAN	5	0.71174	-1.41	5.94e-07
P56377	AP1S2	AP-1 complex subunit sigma-2	AP1S2_HUMAN	2	0.71101	-1.41	0.035663
Q16540	MRPL23	39S ribosomal protein L23, mitochondrial	RM23_HUMAN	4	0.7097	-1.41	2.28e-06
P20645	M6PR	Cation-dependent mannose-6-phosphate receptor	MPRD_HUMAN	4	0.7095	-1.41	0.000705
Q92523	CPT1B	Carnitine O-palmitoyltransferase 1, muscle isoform	CPT1B_HUMAN	28	0.70692	-1.41	2.53e-10
Q9UMX5	NENF	Neudesin	NENF_HUMAN	5	0.70556	-1.42	0.006206
Q14919	DRAP1	Dr1-associated corepressor	NC2A_HUMAN	2	0.70314	-1.42	0.0013
Q9HCP6	HHATL	Protein-cysteine N-palmitoyltransferase HHAT-like protein	HHATL_HUMAN	14	0.70239	-1.42	3.57e-06
Q9NY47	CACNA2D2	Voltage-dependent calcium channel subunit alpha-2/delta-2	CA2D2_HUMAN	25	0.70157	-1.43	0.001011
Q9NVS2	MRPS18A	39S ribosomal protein S18a, mitochondrial	RT18A_HUMAN	3	0.70083	-1.43	0.03288
P20674	COX5A	Cytochrome c oxidase subunit 5A, mitochondrial	COX5A_HUMAN	12	0.69848	-1.43	1.48e-07
P57105	SYNJ2BP	Synaptojanin-2-binding protein	SYJ2B_HUMAN	5	0.69591	-1.44	0.00059
Q6YHK3	CD109	CD109 antigen	CD109_HUMAN	10	0.69273	-1.44	0.000289
Q96D96	HVCN1	Voltage-gated hydrogen channel 1	HVCN1_HUMAN	3	0.69016	-1.45	0.032846
P13591	NCAM1	Neural cell adhesion molecule 1	NCAM1_HUMAN	20	0.68781	-1.45	1.23e-06
Q16586	SGCA	Alpha-sarcoglycan	SGCA_HUMAN	9	0.68727	-1.46	1.41e-08
Q9BSF4	TIMM29	Mitochondrial import inner membrane translocase subunit Tim29	TIM29_HUMAN	2	0.6826	-1.46	0.003652
Q04323	UBXN1	UBX domain-containing protein 1	UBXN1_HUMAN	4	0.67655	-1.48	0.000803
Q13061	TRDN	Triadin	TRDN_HUMAN	8	0.67535	-1.48	1.33e-05
Q96BQ5	CCDC127	Coiled-coil domain-containing protein 127	CC127_HUMAN	4	0.67188	-1.49	0.007748
Q8NFW8	CMAS	N-acylneuraminate cytidylyltransferase	NEUA_HUMAN	5	0.6709	-1.49	0.016245
P12829	MYL4	Myosin light chain 4	MYL4_HUMAN	19	0.66917	-1.49	3.22e-07
Q9BYD2	MRPL9	39S ribosomal protein L9, mitochondrial	RM09_HUMAN	5	0.66907	-1.49	6.89e-06
P56539	CAV3	Caveolin-3	CAV3_HUMAN	3	0.66764	-1.50	0.00761
Q12988	HSPB3	Heat shock protein beta-3	HSPB3_HUMAN	6	0.66552	-1.50	0.000281
P0C0S5;Q71UI9	H2AZ1;H2AZ2	Histone H2A.Z;Histone H2A.V	H2AZ_HUMAN;H2AV_HUMAN	2	0.66289	-1.51	1.02e-05
Q9P2B2	PTGFRN	Prostaglandin F2 receptor negative regulator	FPRP_HUMAN	21	0.66079	-1.51	6.14e-05
P82921	MRPS21	28S ribosomal protein S21, mitochondrial	RT21_HUMAN	3	0.66065	-1.51	6.90e-05
Q9BVC6	TMEM109	Transmembrane protein 109	TM109_HUMAN	3	0.6578	-1.52	0.000524
Q7Z7H5	TMED4	Transmembrane emp24 domain-containing protein 4	TMED4_HUMAN	3	0.65701	-1.52	0.006982
Q01449	MYL7	Myosin regulatory light chain 2, atrial isoform	MLRA_HUMAN	14	0.65505	-1.53	6.70e-07
P13611	VCAN	Versican core protein	CSPG2_HUMAN	24	0.6546	-1.53	0.003269
P55290	CDH13	Cadherin-13	CAD13_HUMAN	19	0.65193	-1.53	3.03e-07
Q93088	BHMT	Betaine--homocysteine S-methyltransferase 1	BHMT1_HUMAN	2	0.64866	-1.54	0.033664
Q9H6K4	OPA3	Optic atrophy 3 protein	OPA3_HUMAN	4	0.64736	-1.54	0.000296
P20851	C4BPB	C4b-binding protein beta chain	C4BPB_HUMAN	2	0.6465	-1.55	0.016747
Q96HS1	PGAM5	Serine/threonine-protein phosphatase PGAM5, mitochondrial	PGAM5_HUMAN	4	0.64537	-1.55	0.000811
P02462	COL4A1	Collagen alpha-1(IV) chain	CO4A1_HUMAN	8	0.64309	-1.55	4.89e-06
P18077	RPL35A	60S ribosomal protein L35a	RL35A_HUMAN	2	0.64272	-1.56	0.000225
P09471	GNAO1	Guanine nucleotide-binding protein G(o) subunit alpha	GNAO_HUMAN	11	0.64261	-1.56	1.38e-05
Q9UBS4	DNAJB11	DnaJ homolog subfamily B member 11	DJB11_HUMAN	5	0.63492	-1.58	0.034135
Q9NRX2	MRPL17	39S ribosomal protein L17, mitochondrial	RM17_HUMAN	5	0.63468	-1.58	0.005687
Q14249	ENDOG	Endonuclease G, mitochondrial	NUCG_HUMAN	5	0.63277	-1.58	0.000288
O60220	TIMM8A	Mitochondrial import inner membrane translocase subunit Tim8 A	TIM8A_HUMAN	3	0.63184	-1.58	0.020091
Q9BYD6	MRPL1	39S ribosomal protein L1, mitochondrial	RM01_HUMAN	7	0.6297	-1.59	4.89e-05
Q9H0U6	MRPL18	39S ribosomal protein L18, mitochondrial	RM18_HUMAN	2	0.62916	-1.59	3.73e-06
Q86VU5	COMTD1	Catechol O-methyltransferase domain-containing protein 1	CMTD1_HUMAN	5	0.62804	-1.59	0.001647
P14555	PLA2G2A	Phospholipase A2, membrane associated	PA2GA_HUMAN	4	0.62754	-1.59	0.018983
Q04941	PLP2	Proteolipid protein 2	PLP2_HUMAN	2	0.62518	-1.60	0.000221
Q6UXN9	WDR82	WD repeat-containing protein 82	WDR82_HUMAN	5	0.6223	-1.61	0.002355
Q9HCB6	SPON1	Spondin-1	SPON1_HUMAN	16	0.61726	-1.62	0.015542
Q16186	ADRM1	Proteasomal ubiquitin receptor ADRM1	ADRM1_HUMAN	4	0.61545	-1.62	0.000744
P02746	C1QB	Complement C1q subcomponent subunit B	C1QB_HUMAN	6	0.61434	-1.63	0.028076
Q96C01	FAM136A	Protein FAM136A	F136A_HUMAN	3	0.61425	-1.63	0.007064
Q8NE62	CHDH	Choline dehydrogenase, mitochondrial	CHDH_HUMAN	9	0.61132	-1.64	1.92e-06
A5D6W6	FITM1	Fat storage-inducing transmembrane protein 1	FITM1_HUMAN	3	0.61057	-1.64	0.000815
O14958	CASQ2	Calsequestrin-2	CASQ2_HUMAN	12	0.60996	-1.64	1.45e-09
Q9NUQ6	SPATS2L	SPATS2-like protein	SPS2L_HUMAN	3	0.60214	-1.66	0.015422
Q8NE79	BVES	Blood vessel epicardial substance	POPD1_HUMAN	5	0.60115	-1.66	1.63e-06
Q14192	FHL2	Four and a half LIM domains protein 2	FHL2_HUMAN	23	0.59765	-1.67	2.01e-08
P51636	CAV2	Caveolin-2	CAV2_HUMAN	5	0.5954	-1.68	8.23e-09
Q9H7C4	SYNC	Syncoilin	SYNCI_HUMAN	2	0.58788	-1.70	3.57e-05
O95057	DIRAS1	GTP-binding protein Di-Ras1	DIRA1_HUMAN	2	0.58684	-1.70	0.010755
P13533	MYH6	Myosin-6	MYH6_HUMAN	77	0.58372	-1.71	3.74e-06
O60262	GNG7	Guanine nucleotide-binding protein G(I)/G(S)/G(O) subunit gamma-7	GBG7_HUMAN	4	0.58241	-1.72	8.78e-05
O75935	DCTN3	Dynactin subunit 3	DCTN3_HUMAN	5	0.57621	-1.74	0.000325
P05089	ARG1	Arginase-1	ARGI1_HUMAN	4	0.57441	-1.74	0.015718
P27918	CFP	Properdin	PROP_HUMAN	3	0.57277	-1.75	0.006637
P01160	NPPA	Natriuretic peptides A	ANF_HUMAN	6	0.57092	-1.75	0.04336
Q7Z7F7	MRPL55	39S ribosomal protein L55, mitochondrial	RM55_HUMAN	3	0.56763	-1.76	0.003305
O75380	NDUFS6	NADH dehydrogenase [ubiquinone] iron-sulfur protein 6, mitochondrial	NDUS6_HUMAN	6	0.56714	-1.76	4.94e-10
B2RUZ4	SMIM1	Small integral membrane protein 1	SMIM1_HUMAN	2	0.56681	-1.76	0.005301
O15372	EIF3H	Eukaryotic translation initiation factor 3 subunit H	EIF3H_HUMAN	6	0.56672	-1.76	0.009319
Q9NT22	EMILIN3	EMILIN-3	EMIL3_HUMAN	12	0.56426	-1.77	4.10e-05
P00740	F9	Coagulation factor IX	FA9_HUMAN	13	0.55749	-1.79	1.61e-10
P36382	GJA5	Gap junction alpha-5 protein	CXA5_HUMAN	2	0.53857	-1.86	0.009769
P43307	SSR1	Translocon-associated protein subunit alpha	SSRA_HUMAN	5	0.53833	-1.86	0.001463
Q8WWA0	ITLN1	Intelectin-1	ITLN1_HUMAN	4	0.53767	-1.86	0.042272
P02747	C1QC	Complement C1q subcomponent subunit C	C1QC_HUMAN	4	0.53445	-1.87	0.013398
O00339	MATN2	Matrilin-2	MATN2_HUMAN	18	0.53396	-1.87	2.92e-05
Q16082	HSPB2	Heat shock protein beta-2	HSPB2_HUMAN	7	0.51748	-1.93	7.05e-12
Q5TEU4	NDUFAF5	Arginine-hydroxylase NDUFAF5, mitochondrial	NDUF5_HUMAN	7	0.51341	-1.95	0.009846
P50479	PDLIM4	PDZ and LIM domain protein 4	PDLI4_HUMAN	5	0.50699	-1.97	0.009983
Q13547;Q92769	HDAC1;HDAC2	Histone deacetylase 1;Histone deacetylase 2	HDAC1_HUMAN;HDAC2_HUMAN	2	0.48952	-2.04	0.024482
B7ZBB8	PPP1R3G	Protein phosphatase 1 regulatory subunit 3G	PP13G_HUMAN	2	0.46573	-2.15	3.25e-05
P19237	TNNI1	Troponin I, slow skeletal muscle	TNNI1_HUMAN	8	0.45209	-2.21	6.e-05
P07996	THBS1	Thrombospondin-1	TSP1_HUMAN	18	0.44983	-2.22	0.01085
P02775	PPBP	Platelet basic protein	CXCL7_HUMAN	2	0.44896	-2.23	0.044997
P19021	PAM	Peptidyl-glycine alpha-amidating monooxygenase	AMD_HUMAN	29	0.41099	-2.43	4.17e-07
Q15063	POSTN	Periostin	POSTN_HUMAN	31	0.40816	-2.45	1.01e-07
P08319	ADH4	All-trans-retinol dehydrogenase [NAD(+)] ADH4	ADH4_HUMAN	14	0.33405	-2.99	0.035353
P02776	PF4	Platelet factor 4	PLF4_HUMAN	3	0.2515	-3.98	0.022682
O95393	BMP10	Bone morphogenetic protein 10	BMP10_HUMAN	14	0.22855	-4.38	1.28e-10

## Sheet: SAN vs. RVM
Protein Groups	Genes	Protein Descriptions	Protein Names	# Unique Total Peptides	Ratio	Fold change	Q-value
Q01449	MYL7	Myosin regulatory light chain 2, atrial isoform	MLRA_HUMAN	14	40.1613	40.16	3.37e-21
P12829	MYL4	Myosin light chain 4	MYL4_HUMAN	19	22.515	22.52	6.54e-22
O60240	PLIN1	Perilipin-1	PLIN1_HUMAN	25	12.4759	12.48	5.72e-06
P25189	MPZ	Myelin protein P0	MYP0_HUMAN	4	11.826	11.83	2.05e-05
P49327	FASN	Fatty acid synthase	FAS_HUMAN	94	10.6262	10.63	1.49e-05
P25874	UCP1	Mitochondrial brown fat uncoupling protein 1	UCP1_HUMAN	9	10.2571	10.26	5.05e-05
P01160	NPPA	Natriuretic peptides A	ANF_HUMAN	6	9.42372	9.42	1.98e-08
Q6UX53	METTL7B	Methyltransferase-like protein 7B	MET7B_HUMAN	7	8.35999	8.36	5.71e-13
P19237	TNNI1	Troponin I, slow skeletal muscle	TNNI1_HUMAN	8	8.32293	8.32	5.05e-13
P02649	APOE	Apolipoprotein E	APOE_HUMAN	20	8.14836	8.15	0.001769
P15090	FABP4	Fatty acid-binding protein, adipocyte	FABP4_HUMAN	8	7.84855	7.85	6.31e-05
Q13103	SPP2	Secreted phosphoprotein 24	SPP24_HUMAN	4	7.78543	7.79	0.001054
Q9NUQ2	AGPAT5	1-acyl-sn-glycerol-3-phosphate acyltransferase epsilon	PLCE_HUMAN	3	7.56063	7.56	3.20e-06
P13533	MYH6	Myosin-6	MYH6_HUMAN	77	7.4743	7.47	2.64e-17
P00325	ADH1B	All-trans-retinol dehydrogenase [NAD(+)] ADH1B	ADH1B_HUMAN	21	7.09812	7.10	5.93e-08
P10620	MGST1	Microsomal glutathione S-transferase 1	MGST1_HUMAN	3	7.01681	7.02	2.61e-07
P21810	BGN	Biglycan	PGS1_HUMAN	16	6.73507	6.74	1.26e-13
P08263;P09210	GSTA1;GSTA2	Glutathione S-transferase A1;Glutathione S-transferase A2	GSTA1_HUMAN;GSTA2_HUMAN	6	6.54802	6.55	2.51e-08
Q01995	TAGLN	Transgelin	TAGL_HUMAN	19	6.38865	6.39	1.20e-07
P20774	OGN	Mimecan	MIME_HUMAN	15	6.33744	6.34	1.72e-12
P21695	GPD1	Glycerol-3-phosphate dehydrogenase [NAD(+)], cytoplasmic	GPDA_HUMAN	19	6.0585	6.06	0.000239
P04004	VTN	Vitronectin	VTNC_HUMAN	19	5.92215	5.92	0.000118
P51888	PRELP	Prolargin	PRELP_HUMAN	17	5.74025	5.74	1.22e-13
P51911	CNN1	Calponin-1	CNN1_HUMAN	11	5.54022	5.54	0.000157
P02743	APCS	Serum amyloid P-component	SAMP_HUMAN	10	5.1907	5.19	2.71e-06
P02656	APOC3	Apolipoprotein C-III	APOC3_HUMAN	3	5.00653	5.01	1.91e-08
P29401	TKT	Transketolase	TKT_HUMAN	19	4.96959	4.97	1.13e-06
O15120	AGPAT2	1-acyl-sn-glycerol-3-phosphate acyltransferase beta	PLCB_HUMAN	3	4.96008	4.96	0.000857
O75368	SH3BGRL	SH3 domain-binding glutamic acid-rich-like protein	SH3L1_HUMAN	4	4.93574	4.94	3.76e-17
P21926	CD9	CD9 antigen	CD9_HUMAN	2	4.89827	4.90	4.96e-16
Q16853	AOC3	Membrane primary amine oxidase	AOC3_HUMAN	18	4.89395	4.89	6.29e-06
Q05469	LIPE	Hormone-sensitive lipase	LIPS_HUMAN	19	4.74465	4.74	6.16e-06
P59665;P59666	DEFA1;DEFA3	Neutrophil defensin 1;Neutrophil defensin 3	DEF1_HUMAN;DEF3_HUMAN	2	4.69357	4.69	1.78e-05
P10909	CLU	Clusterin	CLUS_HUMAN	10	4.54877	4.55	1.65e-08
P35625	TIMP3	Metalloproteinase inhibitor 3	TIMP3_HUMAN	7	4.53715	4.54	1.48e-06
Q05707	COL14A1	Collagen alpha-1(XIV) chain	COEA1_HUMAN	50	4.50325	4.50	1.38e-10
P51884	LUM	Lumican	LUM_HUMAN	14	4.43728	4.44	4.26e-11
P09936	UCHL1	Ubiquitin carboxyl-terminal hydrolase isozyme L1	UCHL1_HUMAN	9	4.28868	4.29	2.45e-06
P24593	IGFBP5	Insulin-like growth factor-binding protein 5	IBP5_HUMAN	3	4.28419	4.28	3.82e-09
Q8N0U8	VKORC1L1	Vitamin K epoxide reductase complex subunit 1-like protein 1	VKORL_HUMAN	2	4.2637	4.26	4.e-07
Q14019	COTL1	Coactosin-like protein	COTL1_HUMAN	4	4.2434	4.24	1.31e-09
P01876	IGHA1	Immunoglobulin heavy constant alpha 1	IGHA1_HUMAN	9	4.23664	4.24	2.82e-10
P98095	FBLN2	Fibulin-2	FBLN2_HUMAN	27	4.23477	4.23	1.70e-09
P08294	SOD3	Extracellular superoxide dismutase [Cu-Zn]	SODE_HUMAN	9	4.19152	4.19	1.71e-10
P55083	MFAP4	Microfibril-associated glycoprotein 4	MFAP4_HUMAN	7	4.03444	4.03	9.70e-11
P41219	PRPH	Peripherin	PERI_HUMAN	16	4.00438	4.00	1.36e-07
P12532	CKMT1A	Creatine kinase U-type, mitochondrial	KCRU_HUMAN	7	3.96107	3.96	0.001902
Q9UBX5	FBLN5	Fibulin-5	FBLN5_HUMAN	13	3.91153	3.91	1.88e-09
O00142	TK2	Thymidine kinase 2, mitochondrial	KITM_HUMAN	3	3.89268	3.89	4.49e-07
P02790	HPX	Hemopexin	HEMO_HUMAN	21	3.84288	3.84	1.59e-07
P23141	CES1	Liver carboxylesterase 1	EST1_HUMAN	19	3.81527	3.82	4.47e-08
P08123	COL1A2	Collagen alpha-2(I) chain	CO1A2_HUMAN	12	3.80576	3.81	0.000483
Q14376	GALE	UDP-glucose 4-epimerase	GALE_HUMAN	3	3.79755	3.80	3.50e-10
P02647	APOA1	Apolipoprotein A-I	APOA1_HUMAN	30	3.79366	3.79	2.18e-07
A6NCE7;Q9GZQ8	MAP1LC3B2;MAP1LC3B	Microtubule-associated proteins 1A/1B light chain 3 beta 2;Microtubule-associated proteins 1A/1B light chain 3B	MP3B2_HUMAN;MLP3B_HUMAN	2	3.68698	3.69	1.86e-09
P08603	CFH	Complement factor H	CFAH_HUMAN	49	3.68041	3.68	3.58e-11
Q99424	ACOX2	Peroxisomal acyl-coenzyme A oxidase 2	ACOX2_HUMAN	5	3.66759	3.67	0.000583
P01780	IGHV3-7	Immunoglobulin heavy variable 3-7	HV307_HUMAN	2	3.60332	3.60	7.88e-11
A2RUH7	MYBPHL	Myosin-binding protein H-like	MBPHL_HUMAN	14	3.58978	3.59	1.30e-13
P04196	HRG	Histidine-rich glycoprotein	HRG_HUMAN	13	3.579	3.58	5.84e-08
P0C0L4	C4A	Complement C4-A	CO4A_HUMAN	62	3.57591	3.58	2.29e-08
P01024	C3	Complement C3	CO3_HUMAN	94	3.56606	3.57	2.02e-08
P0C0L5	C4B	Complement C4-B	CO4B_HUMAN	2	3.55211	3.55	1.85e-09
P07585	DCN	Decorin	PGS2_HUMAN	17	3.53522	3.54	1.75e-12
P00738	HP	Haptoglobin	HPT_HUMAN	24	3.52328	3.52	9.10e-06
Q96CM8	ACSF2	Medium-chain acyl-CoA ligase ACSF2, mitochondrial	ACSF2_HUMAN	20	3.48841	3.49	1.23e-10
P27169	PON1	Serum paraoxonase/arylesterase 1	PON1_HUMAN	7	3.47553	3.48	1.42e-09
P02749	APOH	Beta-2-glycoprotein 1	APOH_HUMAN	14	3.47175	3.47	6.66e-13
P49908	SELENOP	Selenoprotein P	SEPP1_HUMAN	6	3.46252	3.46	3.85e-07
P21333	FLNA	Filamin-A	FLNA_HUMAN	93	3.45597	3.46	2.76e-05
P02787	TF	Serotransferrin	TRFE_HUMAN	52	3.45434	3.45	2.83e-07
P00751	CFB	Complement factor B	CFAB_HUMAN	27	3.44697	3.45	4.23e-07
P01859	IGHG2	Immunoglobulin heavy constant gamma 2	IGHG2_HUMAN	13	3.44672	3.45	1.25e-09
P0DOX5	NaN	Immunoglobulin gamma-1 heavy chain	IGG1_HUMAN	25	3.43905	3.44	1.82e-10
P01011	SERPINA3	Alpha-1-antichymotrypsin	AACT_HUMAN	17	3.4384	3.44	2.30e-07
P02763	ORM1	Alpha-1-acid glycoprotein 1	A1AG1_HUMAN	5	3.43382	3.43	3.50e-05
P11498	PC	Pyruvate carboxylase, mitochondrial	PYC_HUMAN	27	3.43086	3.43	0.000273
P04083	ANXA1	Annexin A1	ANXA1_HUMAN	19	3.42677	3.43	7.41e-10
P02774	GC	Vitamin D-binding protein	VTDB_HUMAN	27	3.4196	3.42	5.60e-08
P35542	SAA4	Serum amyloid A-4 protein	SAA4_HUMAN	3	3.39884	3.40	3.14e-09
P02461	COL3A1	Collagen alpha-1(III) chain	CO3A1_HUMAN	4	3.38383	3.38	0.014602
P01008	SERPINC1	Antithrombin-III	ANT3_HUMAN	21	3.37984	3.38	1.43e-08
Q16822	PCK2	Phosphoenolpyruvate carboxykinase [GTP], mitochondrial	PCKGM_HUMAN	15	3.37751	3.38	0.000149
P53007	SLC25A1	Tricarboxylate transport protein, mitochondrial	TXTP_HUMAN	8	3.37747	3.38	0.001029
A0A0B4J1U7	IGHV6-1	Immunoglobulin heavy variable 6-1	HV601_HUMAN	2	3.36542	3.37	0.000406
Q96RW7	HMCN1	Hemicentin-1	HMCN1_HUMAN	2	3.35041	3.35	0.017374
P08670	VIM	Vimentin	VIME_HUMAN	47	3.32997	3.33	1.05e-11
P0DOX7	NaN	Immunoglobulin kappa light chain	IGK_HUMAN	11	3.31044	3.31	5.63e-11
P05155	SERPING1	Plasma protease C1 inhibitor	IC1_HUMAN	14	3.30141	3.30	9.07e-08
Q9UBI6	GNG12	Guanine nucleotide-binding protein G(I)/G(S)/G(O) subunit gamma-12	GBG12_HUMAN	3	3.2953	3.30	2.49e-08
P01009	SERPINA1	Alpha-1-antitrypsin	A1AT_HUMAN	29	3.29497	3.29	3.42e-06
P12074	COX6A1	Cytochrome c oxidase subunit 6A1, mitochondrial	CX6A1_HUMAN	2	3.28959	3.29	1.30e-06
Q15113	PCOLCE	Procollagen C-endopeptidase enhancer 1	PCOC1_HUMAN	9	3.28433	3.28	1.44e-10
Q53TN4	CYBRD1	Cytochrome b reductase 1	CYBR1_HUMAN	3	3.27973	3.28	9.46e-08
P02768;P02768-1	ALB;	Albumin;	ALBU_HUMAN;	80	3.2749	3.27	8.16e-10
Q07507	DPT	Dermatopontin	DERM_HUMAN	8	3.26318	3.26	3.39e-11
P53396	ACLY	ATP-citrate synthase	ACLY_HUMAN	34	3.2603	3.26	5.67e-05
Q9NR12	PDLIM7	PDZ and LIM domain protein 7	PDLI7_HUMAN	8	3.2575	3.26	0.000218
P35556	FBN2	Fibrillin-2	FBN2_HUMAN	2	3.24102	3.24	4.36e-12
Q9UBS3	DNAJB9	DnaJ homolog subfamily B member 9	DNJB9_HUMAN	4	3.23394	3.23	0.000259
P07360	C8G	Complement component C8 gamma chain	CO8G_HUMAN	9	3.20515	3.21	3.50e-09
P36955	SERPINF1	Pigment epithelium-derived factor	PEDF_HUMAN	11	3.18146	3.18	6.04e-12
P01042	KNG1	Kininogen-1	KNG1_HUMAN	16	3.17616	3.18	2.22e-08
P31323	PRKAR2B	cAMP-dependent protein kinase type II-beta regulatory subunit	KAP3_HUMAN	10	3.17505	3.18	1.88e-06
B9A064;P0DOX8	IGLL5;	Immunoglobulin lambda-like polypeptide 5;Immunoglobulin lambda-1 light chain	IGLL5_HUMAN;IGL1_HUMAN	4	3.15955	3.16	6.86e-09
P19652	ORM2	Alpha-1-acid glycoprotein 2	A1AG2_HUMAN	7	3.14786	3.15	4.72e-06
P02748	C9	Complement component C9	CO9_HUMAN	17	3.14065	3.14	5.18e-07
P04217	A1BG	Alpha-1B-glycoprotein	A1BG_HUMAN	15	3.1357	3.14	5.20e-06
O43175	PHGDH	D-3-phosphoglycerate dehydrogenase	SERA_HUMAN	15	3.1354	3.14	1.71e-10
P07148	FABP1	Fatty acid-binding protein, liver	FABPL_HUMAN	6	3.12668	3.13	3.81e-06
P43121	MCAM	Cell surface glycoprotein MUC18	MUC18_HUMAN	16	3.11745	3.12	4.90e-10
P02792	FTL	Ferritin light chain	FRIL_HUMAN	5	3.07491	3.07	3.36e-05
P0DOX2	NaN	Immunoglobulin alpha-2 heavy chain	IGA2_HUMAN	13	3.06507	3.07	1.65e-08
P01019	AGT	Angiotensinogen	ANGT_HUMAN	8	3.05143	3.05	2.81e-10
P00734	F2	Prothrombin	THRB_HUMAN	29	3.04513	3.05	6.73e-10
P02679	FGG	Fibrinogen gamma chain	FIBG_HUMAN	30	3.03623	3.04	2.27e-08
P01700	IGLV1-47	Immunoglobulin lambda variable 1-47	LV147_HUMAN	3	3.03001	3.03	4.88e-09
P01717	IGLV3-25	Immunoglobulin lambda variable 3-25	LV325_HUMAN	3	3.02185	3.02	5.33e-09
P00450	CP	Ceruloplasmin	CERU_HUMAN	37	2.9963	3.00	6.05e-07
P60201	PLP1	Myelin proteolipid protein	MYPR_HUMAN	3	2.99367	2.99	3.76e-08
P05783	KRT18	Keratin, type I cytoskeletal 18	K1C18_HUMAN	19	2.98319	2.98	2.48e-05
A0A075B6R9;A0A0C4DH68	IGKV2D-24;IGKV2-24	Probable non-functional immunoglobulin kappa variable 2D-24;Immunoglobulin kappa variable 2-24	KVD24_HUMAN;KV224_HUMAN	3	2.98049	2.98	1.91e-13
P21291	CSRP1	Cysteine and glycine-rich protein 1	CSRP1_HUMAN	8	2.96	2.96	3.09e-06
A0A0J9YX35	IGHV3-64D	Immunoglobulin heavy variable 3-64D	HV64D_HUMAN	2	2.95496	2.95	3.92e-05
P16930	FAH	Fumarylacetoacetase	FAAA_HUMAN	8	2.9373	2.94	0.000701
P01593;P01594	IGKV1D-33;IGKV1-33	Immunoglobulin kappa variable 1D-33;Immunoglobulin kappa variable 1-33	KVD33_HUMAN;KV133_HUMAN	2	2.93629	2.94	1.90e-06
P22792	CPN2	Carboxypeptidase N subunit 2	CPN2_HUMAN	7	2.92837	2.93	3.73e-06
Q04828	AKR1C1	Aldo-keto reductase family 1 member C1	AK1C1_HUMAN	13	2.89491	2.89	1.93e-07
P07357	C8A	Complement component C8 alpha chain	CO8A_HUMAN	9	2.88856	2.89	1.51e-07
P0DP01	IGHV1-8	Immunoglobulin heavy variable 1-8	HV108_HUMAN	2	2.8818	2.88	4.34e-07
P01860	IGHG3	Immunoglobulin heavy constant gamma 3	IGHG3_HUMAN	7	2.87998	2.88	4.81e-07
P15502	ELN	Elastin	ELN_HUMAN	6	2.85802	2.86	0.012689
Q06830	PRDX1	Peroxiredoxin-1	PRDX1_HUMAN	16	2.85519	2.86	2.80e-17
P05090	APOD	Apolipoprotein D	APOD_HUMAN	6	2.84539	2.85	1.04e-08
P80748	IGLV3-21	Immunoglobulin lambda variable 3-21	LV321_HUMAN	3	2.82959	2.83	5.47e-09
O00767	SCD	Acyl-CoA desaturase	ACOD_HUMAN	3	2.82178	2.82	0.007963
P60903	S100A10	Protein S100-A10	S10AA_HUMAN	3	2.80002	2.80	1.38e-11
P0DOY2;P0DOY3	IGLC2;IGLC3	Immunoglobulin lambda constant 2;Immunoglobulin lambda constant 3	IGLC2_HUMAN;IGLC3_HUMAN	7	2.79487	2.79	2.16e-09
P02675	FGB	Fibrinogen beta chain	FIBB_HUMAN	36	2.76536	2.77	5.60e-08
P02747	C1QC	Complement C1q subcomponent subunit C	C1QC_HUMAN	4	2.75548	2.76	4.60e-14
Q13361	MFAP5	Microfibrillar-associated protein 5	MFAP5_HUMAN	4	2.75242	2.75	7.85e-11
P0DOX6	NaN	Immunoglobulin mu heavy chain	IGM_HUMAN	13	2.74773	2.75	2.64e-07
Q8WWM9	CYGB	Cytoglobin	CYGB_HUMAN	7	2.74344	2.74	1.94e-07
P12109	COL6A1	Collagen alpha-1(VI) chain	CO6A1_HUMAN	41	2.7402	2.74	1.74e-08
P35749	MYH11	Myosin-11	MYH11_HUMAN	88	2.74004	2.74	8.49e-05
P16401	H1-5	Histone H1.5	H15_HUMAN	3	2.73934	2.74	1.78e-13
Q9HDC9	APMAP	Adipocyte plasma membrane-associated protein	APMAP_HUMAN	14	2.73125	2.73	1.87e-06
P78539	SRPX	Sushi repeat-containing protein SRPX	SRPX_HUMAN	8	2.7243	2.72	0.001642
P01619	IGKV3-20	Immunoglobulin kappa variable 3-20	KV320_HUMAN	4	2.72241	2.72	5.10e-09
P50135	HNMT	Histamine N-methyltransferase	HNMT_HUMAN	3	2.7031	2.70	0.003916
P01834	IGKC	Immunoglobulin kappa constant	IGKC_HUMAN	2	2.69276	2.69	9.07e-09
A0A075B6I0	IGLV8-61	Immunoglobulin lambda variable 8-61	LV861_HUMAN	2	2.68468	2.68	1.02e-05
P22352	GPX3	Glutathione peroxidase 3	GPX3_HUMAN	8	2.67441	2.67	6.62e-14
P00352	ALDH1A1	Retinal dehydrogenase 1	AL1A1_HUMAN	23	2.66422	2.66	2.99e-17
P02750	LRG1	Leucine-rich alpha-2-glycoprotein	A2GL_HUMAN	10	2.65647	2.66	4.03e-05
P35555	FBN1	Fibrillin-1	FBN1_HUMAN	113	2.6437	2.64	6.70e-12
P02753	RBP4	Retinol-binding protein 4	RET4_HUMAN	10	2.63197	2.63	3.91e-12
A0A0B4J1V2	IGHV2-26	Immunoglobulin heavy variable 2-26	HV226_HUMAN	2	2.62547	2.63	0.016397
O95197	RTN3	Reticulon-3	RTN3_HUMAN	2	2.6199	2.62	3.02e-08
P02686	MBP	Myelin basic protein	MBP_HUMAN	2	2.61006	2.61	0.001103
P23142	FBLN1	Fibulin-1	FBLN1_HUMAN	22	2.60209	2.60	3.37e-06
P07099	EPHX1	Epoxide hydrolase 1	HYEP_HUMAN	22	2.60043	2.60	3.17e-05
P00747	PLG	Plasminogen	PLMN_HUMAN	45	2.58519	2.59	1.36e-09
P52209	PGD	6-phosphogluconate dehydrogenase, decarboxylating	6PGD_HUMAN	15	2.56423	2.56	2.43e-05
P09471	GNAO1	Guanine nucleotide-binding protein G(o) subunit alpha	GNAO_HUMAN	11	2.56287	2.56	9.09e-16
P07355	ANXA2	Annexin A2	ANXA2_HUMAN	29	2.54752	2.55	1.11e-12
P01624	IGKV3-15	Immunoglobulin kappa variable 3-15	KV315_HUMAN	3	2.54716	2.55	0.000128
P12110	COL6A2	Collagen alpha-2(VI) chain	CO6A2_HUMAN	29	2.5465	2.55	3.65e-08
Q96PD5	PGLYRP2	N-acetylmuramoyl-L-alanine amidase	PGRP2_HUMAN	11	2.53166	2.53	6.54e-10
P25311	AZGP1	Zinc-alpha-2-glycoprotein	ZA2G_HUMAN	14	2.5311	2.53	3.01e-08
P01782;P0DP04	IGHV3-9;IGHV3-43D	Immunoglobulin heavy variable 3-9;Immunoglobulin heavy variable 3-43D	HV309_HUMAN;HV43D_HUMAN	3	2.52094	2.52	5.08e-13
P60468	SEC61B	Protein transport protein Sec61 subunit beta	SC61B_HUMAN	2	2.51867	2.52	4.97e-08
P43652	AFM	Afamin	AFAM_HUMAN	18	2.516	2.52	1.11e-06
P63267	ACTG2	Actin, gamma-enteric smooth muscle	ACTH_HUMAN	2	2.51568	2.52	0.016068
Q9Y6C2	EMILIN1	EMILIN-1	EMIL1_HUMAN	32	2.50647	2.51	1.48e-09
A0A0C4DH38	IGHV5-51	Immunoglobulin heavy variable 5-51	HV551_HUMAN	4	2.49585	2.50	7.50e-09
P02652	APOA2	Apolipoprotein A-II	APOA2_HUMAN	6	2.49325	2.49	5.34e-07
P12111	COL6A3	Collagen alpha-3(VI) chain	CO6A3_HUMAN	140	2.48874	2.49	2.41e-07
P02765	AHSG	Alpha-2-HS-glycoprotein	FETUA_HUMAN	10	2.48654	2.49	6.75e-07
P05156	CFI	Complement factor I	CFAI_HUMAN	15	2.48426	2.48	4.71e-09
P31949	S100A11	Protein S100-A11	S10AB_HUMAN	3	2.47457	2.47	9.53e-13
P21980	TGM2	Protein-glutamine gamma-glutamyltransferase 2	TGM2_HUMAN	34	2.47129	2.47	1.57e-14
A0A0B4J1V6	IGHV3-73	Immunoglobulin heavy variable 3-73	HV373_HUMAN	3	2.46875	2.47	3.17e-09
P48163	ME1	NADP-dependent malic enzyme	MAOX_HUMAN	15	2.46769	2.47	8.10e-05
P01023	A2M	Alpha-2-macroglobulin	A2MG_HUMAN	59	2.46749	2.47	7.41e-07
Q6NUM9	RETSAT	All-trans-retinol 13,14-reductase	RETST_HUMAN	6	2.44463	2.44	0.003605
A6NMZ7	COL6A6	Collagen alpha-6(VI) chain	CO6A6_HUMAN	53	2.42334	2.42	5.96e-07
P02760	AMBP	Protein AMBP	AMBP_HUMAN	13	2.41861	2.42	7.42e-07
P05452	CLEC3B	Tetranectin	TETN_HUMAN	7	2.40187	2.40	2.26e-10
P26447	S100A4	Protein S100-A4	S10A4_HUMAN	3	2.38964	2.39	6.50e-09
Q9NR19	ACSS2	Acetyl-coenzyme A synthetase, cytoplasmic	ACSA_HUMAN	11	2.38765	2.39	0.000278
Q14624	ITIH4	Inter-alpha-trypsin inhibitor heavy chain H4	ITIH4_HUMAN	26	2.37418	2.37	1.47e-07
Q9H8H3	METTL7A	Methyltransferase-like protein 7A	MET7A_HUMAN	6	2.3674	2.37	4.19e-10
O95336	PGLS	6-phosphogluconolactonase	6PGL_HUMAN	7	2.33838	2.34	1.12e-07
P17813	ENG	Endoglin	EGLN_HUMAN	7	2.32415	2.32	5.10e-14
P24844	MYL9	Myosin regulatory light polypeptide 9	MYL9_HUMAN	3	2.28667	2.29	5.57e-06
P0C870	JMJD7	Bifunctional peptidase and (3S)-lysyl hydroxylase JMJD7	JMJD7_HUMAN	4	2.28642	2.29	0.000159
Q9NTX5	ECHDC1	Ethylmalonyl-CoA decarboxylase	ECHD1_HUMAN	14	2.28074	2.28	3.13e-05
P52895	AKR1C2	Aldo-keto reductase family 1 member C2	AK1C2_HUMAN	3	2.27656	2.28	2.18e-07
P06727	APOA4	Apolipoprotein A-IV	APOA4_HUMAN	22	2.27129	2.27	2.95e-07
P02751	FN1	Fibronectin	FINC_HUMAN	66	2.26908	2.27	9.74e-11
P19823	ITIH2	Inter-alpha-trypsin inhibitor heavy chain H2	ITIH2_HUMAN	24	2.26792	2.27	4.85e-07
P01861	IGHG4	Immunoglobulin heavy constant gamma 4	IGHG4_HUMAN	9	2.26605	2.27	0.001876
Q9BUT1	BDH2	3-hydroxybutyrate dehydrogenase type 2	BDH2_HUMAN	6	2.25819	2.26	1.71e-10
P19827	ITIH1	Inter-alpha-trypsin inhibitor heavy chain H1	ITIH1_HUMAN	20	2.2446	2.24	1.27e-07
Q03591	CFHR1	Complement factor H-related protein 1	FHR1_HUMAN	12	2.24123	2.24	1.78e-06
P11413	G6PD	Glucose-6-phosphate 1-dehydrogenase	G6PD_HUMAN	11	2.23118	2.23	1.23e-05
P09525	ANXA4	Annexin A4	ANXA4_HUMAN	17	2.22168	2.22	2.02e-08
P02671	FGA	Fibrinogen alpha chain	FIBA_HUMAN	34	2.21944	2.22	1.61e-08
P02452	COL1A1	Collagen alpha-1(I) chain	CO1A1_HUMAN	14	2.20222	2.20	0.000303
P07327	ADH1A	Alcohol dehydrogenase 1A	ADH1A_HUMAN	4	2.18176	2.18	1.13e-07
Q08722	CD47	Leukocyte surface antigen CD47	CD47_HUMAN	3	2.16657	2.17	7.44e-07
Q13885	TUBB2A	Tubulin beta-2A chain	TBB2A_HUMAN	7	2.15363	2.15	2.41e-11
O00763	ACACB	Acetyl-CoA carboxylase 2	ACACB_HUMAN	33	2.14574	2.15	0.001776
Q9NY47	CACNA2D2	Voltage-dependent calcium channel subunit alpha-2/delta-2	CA2D2_HUMAN	25	2.13934	2.14	1.43e-11
P09543	CNP	2',3'-cyclic-nucleotide 3'-phosphodiesterase	CN37_HUMAN	11	2.13286	2.13	6.89e-09
P01591	JCHAIN	Immunoglobulin J chain	IGJ_HUMAN	5	2.12859	2.13	5.72e-06
P05154	SERPINA5	Plasma serine protease inhibitor	IPSP_HUMAN	8	2.12527	2.13	6.77e-09
P20645	M6PR	Cation-dependent mannose-6-phosphate receptor	MPRD_HUMAN	4	2.12108	2.12	5.49e-14
Q14195	DPYSL3	Dihydropyrimidinase-related protein 3	DPYL3_HUMAN	22	2.12	2.12	2.28e-11
Q99536	VAT1	Synaptic vesicle membrane protein VAT-1 homolog	VAT1_HUMAN	17	2.11828	2.12	1.26e-13
P23284	PPIB	Peptidyl-prolyl cis-trans isomerase B	PPIB_HUMAN	11	2.11384	2.11	2.63e-14
P25940	COL5A3	Collagen alpha-3(V) chain	CO5A3_HUMAN	2	2.10718	2.11	1.91e-05
Q05682	CALD1	Caldesmon	CALD1_HUMAN	15	2.08825	2.09	0.003913
P02766	TTR	Transthyretin	TTHY_HUMAN	7	2.0876	2.09	9.93e-13
Q53GQ0	HSD17B12	Very-long-chain 3-oxoacyl-CoA reductase	DHB12_HUMAN	12	2.08091	2.08	1.13e-12
P59768	GNG2	Guanine nucleotide-binding protein G(I)/G(S)/G(O) subunit gamma-2	GBG2_HUMAN	2	2.06213	2.06	4.69e-08
P21397	MAOA	Amine oxidase [flavin-containing] A	AOFA_HUMAN	18	2.04925	2.05	3.53e-10
P05546	SERPIND1	Heparin cofactor 2	HEP2_HUMAN	17	2.04492	2.04	5.05e-07
Q9BXN1	ASPN	Asporin	ASPN_HUMAN	12	2.04124	2.04	3.80e-11
P06703	S100A6	Protein S100-A6	S10A6_HUMAN	3	2.03442	2.03	9.33e-11
P60033	CD81	CD81 antigen	CD81_HUMAN	3	2.024	2.02	3.94e-12
P06737	PYGL	Glycogen phosphorylase, liver form	PYGL_HUMAN	16	2.01835	2.02	0.004174
Q9NQC3	RTN4	Reticulon-4	RTN4_HUMAN	31	2.00721	2.01	2.18e-12
O75891	ALDH1L1	Cytosolic 10-formyltetrahydrofolate dehydrogenase	AL1L1_HUMAN	29	2.00597	2.01	0.000515
O00264	PGRMC1	Membrane-associated progesterone receptor component 1	PGRC1_HUMAN	8	2.00499	2.00	1.96e-09
P08174	CD55	Complement decay-accelerating factor	DAF_HUMAN	5	2.00269	2.00	3.01e-08
O75339	CILP	Cartilage intermediate layer protein 1	CILP1_HUMAN	11	2.00244	2.00	0.009362
O75874	IDH1	Isocitrate dehydrogenase [NADP] cytoplasmic	IDHC_HUMAN	14	1.9983	2.00	4.88e-05
P01031	C5	Complement C5	CO5_HUMAN	39	1.99396	1.99	1.57e-09
Q9HAV0	GNB4	Guanine nucleotide-binding protein subunit beta-4	GBB4_HUMAN	3	1.98203	1.98	0.004112
Q9BW30	TPPP3	Tubulin polymerization-promoting protein family member 3	TPPP3_HUMAN	7	1.97509	1.98	3.e-08
P07358	C8B	Complement component C8 beta chain	CO8B_HUMAN	16	1.96584	1.97	7.01e-08
O95445	APOM	Apolipoprotein M	APOM_HUMAN	4	1.96466	1.96	4.60e-05
P02776	PF4	Platelet factor 4	PLF4_HUMAN	3	1.96224	1.96	2.13e-05
P00167	CYB5A	Cytochrome b5	CYB5_HUMAN	5	1.9622	1.96	0.001804
O60814;P57053;P58876;P62807;Q5QNW6;Q93079;Q99877;Q99879;Q99880	H2BC12;H2BS1;H2BC5;H2BC4;H2BC18;H2BC9;H2BC15;H2BC14;H2BC13	Histone H2B type 1-K;Histone H2B type F-S;Histone H2B type 1-D;Histone H2B type 1-C/E/F/G/I;Histone H2B type 2-F;Histone H2B type 1-H;Histone H2B type 1-N;Histone H2B type 1-M;Histone H2B type 1-L	H2B1K_HUMAN;H2BFS_HUMAN;H2B1D_HUMAN;H2B1C_HUMAN;H2B2F_HUMAN;H2B1H_HUMAN;H2B1N_HUMAN;H2B1M_HUMAN;H2B1L_HUMAN	2	1.96204	1.96	1.45e-08
P07741	APRT	Adenine phosphoribosyltransferase	APT_HUMAN	5	1.95895	1.96	0.000241
P19021	PAM	Peptidyl-glycine alpha-amidating monooxygenase	AMD_HUMAN	29	1.95337	1.95	9.11e-09
P39060	COL18A1	Collagen alpha-1(XVIII) chain	COIA1_HUMAN	16	1.95282	1.95	2.71e-07
P61604	HSPE1	10 kDa heat shock protein, mitochondrial	CH10_HUMAN	7	1.94691	1.95	4.99e-12
Q99584	S100A13	Protein S100-A13	S10AD_HUMAN	5	1.94451	1.94	2.19e-07
P54652	HSPA2	Heat shock-related 70 kDa protein 2	HSP72_HUMAN	21	1.94106	1.94	2.19e-10
Q12805	EFEMP1	EGF-containing fibulin-like extracellular matrix protein 1	FBLN3_HUMAN	16	1.93674	1.94	3.41e-10
P02775	PPBP	Platelet basic protein	CXCL7_HUMAN	2	1.93313	1.93	1.09e-09
O95865	DDAH2	N(G),N(G)-dimethylarginine dimethylaminohydrolase 2	DDAH2_HUMAN	8	1.9253	1.93	1.03e-07
O60831	PRAF2	PRA1 family protein 2	PRAF2_HUMAN	2	1.92141	1.92	0.000395
Q15746	MYLK	Myosin light chain kinase, smooth muscle	MYLK_HUMAN	14	1.90948	1.91	0.00315
P22105	TNXB	Tenascin-X	TENX_HUMAN	97	1.90787	1.91	6.93e-08
Q96S97	MYADM	Myeloid-associated differentiation marker	MYADM_HUMAN	2	1.9026	1.90	3.41e-10
P05062	ALDOB	Fructose-bisphosphate aldolase B	ALDOB_HUMAN	9	1.90079	1.90	6.36e-05
Q99972	MYOC	Myocilin	MYOC_HUMAN	5	1.90009	1.90	5.94e-06
P15104	GLUL	Glutamine synthetase	GLNA_HUMAN	8	1.89993	1.90	0.012413
Q16555	DPYSL2	Dihydropyrimidinase-related protein 2	DPYL2_HUMAN	22	1.89637	1.90	8.36e-19
Q9Y639	NPTN	Neuroplastin	NPTN_HUMAN	4	1.89195	1.89	6.12e-05
P16152	CBR1	Carbonyl reductase [NADPH] 1	CBR1_HUMAN	13	1.89026	1.89	3.72e-12
P30837	ALDH1B1	Aldehyde dehydrogenase X, mitochondrial	AL1B1_HUMAN	16	1.88564	1.89	6.53e-16
P35558	PCK1	Phosphoenolpyruvate carboxykinase, cytosolic [GTP]	PCKGC_HUMAN	2	1.88077	1.88	0.000391
Q15582	TGFBI	Transforming growth factor-beta-induced protein ig-h3	BGH3_HUMAN	24	1.87751	1.88	2.44e-06
P02042	HBD	Hemoglobin subunit delta	HBD_HUMAN	6	1.87484	1.87	8.97e-05
O75781	PALM	Paralemmin-1	PALM_HUMAN	7	1.86169	1.86	0.000488
Q15120	PDK3	[Pyruvate dehydrogenase (acetyl-transferring)] kinase isozyme 3, mitochondrial	PDK3_HUMAN	10	1.86091	1.86	7.43e-08
P12814	ACTN1	Alpha-actinin-1	ACTN1_HUMAN	28	1.85805	1.86	9.76e-08
P02746	C1QB	Complement C1q subcomponent subunit B	C1QB_HUMAN	6	1.84983	1.85	3.97e-11
P51572	BCAP31	B-cell receptor-associated protein 31	BAP31_HUMAN	8	1.84717	1.85	2.95e-13
Q96Q06	PLIN4	Perilipin-4	PLIN4_HUMAN	48	1.84582	1.85	0.001009
Q13162	PRDX4	Peroxiredoxin-4	PRDX4_HUMAN	11	1.84531	1.85	1.92e-14
P04216	THY1	Thy-1 membrane glycoprotein	THY1_HUMAN	3	1.84271	1.84	3.48e-06
Q9BRX8	PRXL2A	Peroxiredoxin-like 2A	PXL2A_HUMAN	8	1.83913	1.84	0.001304
Q07960	ARHGAP1	Rho GTPase-activating protein 1	RHG01_HUMAN	13	1.83588	1.84	1.34e-16
P04271	S100B	Protein S100-B	S100B_HUMAN	3	1.83299	1.83	0.000386
P04040	CAT	Catalase	CATA_HUMAN	22	1.8271	1.83	0.00015
Q9NRN5	OLFML3	Olfactomedin-like protein 3	OLFL3_HUMAN	8	1.82445	1.82	7.73e-07
P55209	NAP1L1	Nucleosome assembly protein 1-like 1	NP1L1_HUMAN	8	1.82104	1.82	7.90e-15
P08758	ANXA5	Annexin A5	ANXA5_HUMAN	19	1.81664	1.82	1.24e-10
P02100	HBE1	Hemoglobin subunit epsilon	HBE_HUMAN	2	1.79845	1.80	0.001894
P01034	CST3	Cystatin-C	CYTC_HUMAN	3	1.79758	1.80	1.09e-06
P12236	SLC25A6	ADP/ATP translocase 3	ADT3_HUMAN	3	1.79553	1.80	1.77e-05
P62760	VSNL1	Visinin-like protein 1	VISL1_HUMAN	9	1.79493	1.79	9.91e-07
P06312	IGKV4-1	Immunoglobulin kappa variable 4-1	KV401_HUMAN	3	1.79467	1.79	1.67e-05
Q8N335	GPD1L	Glycerol-3-phosphate dehydrogenase 1-like protein	GPD1L_HUMAN	17	1.79466	1.79	1.79e-11
P68871	HBB	Hemoglobin subunit beta	HBB_HUMAN	19	1.79365	1.79	0.000669
Q08495	DMTN	Dematin	DEMA_HUMAN	5	1.79088	1.79	0.000228
O14950;P19105	MYL12B;MYL12A	Myosin regulatory light chain 12B;Myosin regulatory light chain 12A	ML12B_HUMAN;ML12A_HUMAN	10	1.78903	1.79	1.18e-09
Q99523	SORT1	Sortilin	SORT_HUMAN	6	1.78693	1.79	1.25e-06
P19971	TYMP	Thymidine phosphorylase	TYPH_HUMAN	9	1.78585	1.79	6.48e-06
O43707	ACTN4	Alpha-actinin-4	ACTN4_HUMAN	33	1.78445	1.78	1.35e-07
P13611	VCAN	Versican core protein	CSPG2_HUMAN	24	1.77107	1.77	9.74e-11
A0A0A0MS15	IGHV3-49	Immunoglobulin heavy variable 3-49	HV349_HUMAN	2	1.77014	1.77	6.66e-06
P30711	GSTT1	Glutathione S-transferase theta-1	GSTT1_HUMAN	8	1.76783	1.77	0.000309
P30041	PRDX6	Peroxiredoxin-6	PRDX6_HUMAN	20	1.7644	1.76	6.48e-08
P14550	AKR1A1	Aldo-keto reductase family 1 member A1	AK1A1_HUMAN	18	1.76265	1.76	4.95e-12
Q9NZ01	TECR	Very-long-chain enoyl-CoA reductase	TECR_HUMAN	6	1.7607	1.76	3.74e-07
Q96AB3	ISOC2	Isochorismatase domain-containing protein 2	ISOC2_HUMAN	8	1.75999	1.76	1.48e-09
P61626	LYZ	Lysozyme C	LYSC_HUMAN	4	1.75771	1.76	1.85e-06
Q6UWY5	OLFML1	Olfactomedin-like protein 1	OLFL1_HUMAN	14	1.75597	1.76	1.51e-08
O14791	APOL1	Apolipoprotein L1	APOL1_HUMAN	6	1.75251	1.75	9.11e-05
Q15274	QPRT	Nicotinate-nucleotide pyrophosphorylase [carboxylating]	NADC_HUMAN	3	1.7519	1.75	0.001222
Q86Y82	STX12	Syntaxin-12	STX12_HUMAN	4	1.74689	1.75	0.000271
Q7Z7G0	ABI3BP	Target of Nesh-SH3	TARSH_HUMAN	18	1.74187	1.74	2.21e-10
Q96TC7	RMDN3	Regulator of microtubule dynamics protein 3	RMD3_HUMAN	5	1.73684	1.74	0.014088
P67936	TPM4	Tropomyosin alpha-4 chain	TPM4_HUMAN	7	1.73391	1.73	3.97e-11
Q12797	ASPH	Aspartyl/asparaginyl beta-hydroxylase	ASPH_HUMAN	19	1.73365	1.73	6.36e-07
P08319	ADH4	All-trans-retinol dehydrogenase [NAD(+)] ADH4	ADH4_HUMAN	14	1.72952	1.73	5.99e-06
P57088	TMEM33	Transmembrane protein 33	TMM33_HUMAN	4	1.7292	1.73	7.85e-10
P06396	GSN	Gelsolin	GELS_HUMAN	35	1.7279	1.73	1.09e-08
Q9H4G4	GLIPR2	Golgi-associated plant pathogenesis-related protein 1	GAPR1_HUMAN	4	1.7264	1.73	6.52e-09
Q01518	CAP1	Adenylyl cyclase-associated protein 1	CAP1_HUMAN	16	1.72552	1.73	3.75e-11
P55899	FCGRT	IgG receptor FcRn large subunit p51	FCGRN_HUMAN	6	1.72289	1.72	1.39e-05
P00492	HPRT1	Hypoxanthine-guanine phosphoribosyltransferase	HPRT_HUMAN	10	1.71962	1.72	1.57e-14
Q9BSJ8	ESYT1	Extended synaptotagmin-1	ESYT1_HUMAN	22	1.71446	1.71	3.56e-06
P23083	IGHV1-2	Immunoglobulin heavy variable 1-2	HV102_HUMAN	3	1.71118	1.71	2.83e-06
Q6P1Q0	LETMD1	LETM1 domain-containing protein 1	LTMD1_HUMAN	2	1.71047	1.71	1.75e-06
P36404	ARL2	ADP-ribosylation factor-like protein 2	ARL2_HUMAN	6	1.70745	1.71	0.00016
Q9UBX3	SLC25A10	Mitochondrial dicarboxylate carrier	DIC_HUMAN	8	1.70724	1.71	0.000292
P06681	C2	Complement C2	CO2_HUMAN	14	1.70718	1.71	7.95e-08
O76062	TM7SF2	Delta(14)-sterol reductase TM7SF2	ERG24_HUMAN	3	1.70179	1.70	6.83e-06
P14649	MYL6B	Myosin light chain 6B	MYL6B_HUMAN	3	1.70153	1.70	6.73e-05
P18669	PGAM1	Phosphoglycerate mutase 1	PGAM1_HUMAN	15	1.69944	1.70	1.51e-14
Q96BW5	PTER	Phosphotriesterase-related protein	PTER_HUMAN	11	1.69331	1.69	0.000103
Q9UBP4	DKK3	Dickkopf-related protein 3	DKK3_HUMAN	9	1.69169	1.69	4.03e-07
P61160	ACTR2	Actin-related protein 2	ARP2_HUMAN	12	1.69041	1.69	1.85e-12
P00748	F12	Coagulation factor XII	FA12_HUMAN	9	1.68939	1.69	7.11e-08
P35580	MYH10	Myosin-10	MYH10_HUMAN	70	1.68884	1.69	1.41e-07
Q15063	POSTN	Periostin	POSTN_HUMAN	31	1.68882	1.69	6.81e-10
P20231;Q15661	TPSB2;TPSAB1	Tryptase beta-2;Tryptase alpha/beta-1	TRYB2_HUMAN;TRYB1_HUMAN	7	1.68821	1.69	0.000184
P22392	NME2	Nucleoside diphosphate kinase B	NDKB_HUMAN	9	1.68727	1.69	3.98e-12
P18085	ARF4	ADP-ribosylation factor 4	ARF4_HUMAN	5	1.68685	1.69	1.65e-06
P69905	HBA1	Hemoglobin subunit alpha	HBA_HUMAN	16	1.68581	1.69	0.000515
P69891	HBG1	Hemoglobin subunit gamma-1	HBG1_HUMAN	8	1.68013	1.68	0.004356
O95479	H6PD	GDH/6PGL endoplasmic bifunctional protein	G6PE_HUMAN	17	1.6794	1.68	1.03e-06
Q9Y5U9	IER3IP1	Immediate early response 3-interacting protein 1	IR3IP_HUMAN	2	1.67726	1.68	4.02e-05
O43301	HSPA12A	Heat shock 70 kDa protein 12A	HS12A_HUMAN	14	1.67539	1.68	7.09e-07
Q6IB77	GLYAT	Glycine N-acyltransferase	GLYAT_HUMAN	3	1.67438	1.67	0.032335
P10643	C7	Complement component C7	CO7_HUMAN	21	1.67338	1.67	1.87e-06
P84085	ARF5	ADP-ribosylation factor 5	ARF5_HUMAN	4	1.67152	1.67	0.001554
Q15942	ZYX	Zyxin	ZYX_HUMAN	5	1.67118	1.67	0.002231
P61586	RHOA	Transforming protein RhoA	RHOA_HUMAN	6	1.66681	1.67	5.85e-06
P54289	CACNA2D1	Voltage-dependent calcium channel subunit alpha-2/delta-1	CA2D1_HUMAN	25	1.66596	1.67	1.59e-11
A0A0A0MRZ8;P04433	IGKV3D-11;IGKV3-11	Immunoglobulin kappa variable 3D-11;Immunoglobulin kappa variable 3-11	KVD11_HUMAN;KV311_HUMAN	2	1.66198	1.66	8.e-05
P20908	COL5A1	Collagen alpha-1(V) chain	CO5A1_HUMAN	2	1.66067	1.66	0.001551
P03952	KLKB1	Plasma kallikrein	KLKB1_HUMAN	15	1.65982	1.66	1.27e-07
P62979	RPS27A	Ubiquitin-40S ribosomal protein S27a	RS27A_HUMAN	7	1.65954	1.66	5.10e-09
P08311	CTSG	Cathepsin G	CATG_HUMAN	5	1.65843	1.66	0.000367
P00915	CA1	Carbonic anhydrase 1	CAH1_HUMAN	16	1.65734	1.66	0.002579
A0A075B6S6	IGKV2D-30	Immunoglobulin kappa variable 2D-30	KVD30_HUMAN	3	1.65692	1.66	0.029756
Q2UY09	COL28A1	Collagen alpha-1(XXVIII) chain	COSA1_HUMAN	14	1.65651	1.66	8.83e-06
Q14894	CRYM	Ketimine reductase mu-crystallin	CRYM_HUMAN	11	1.65572	1.66	3.30e-08
P13489	RNH1	Ribonuclease inhibitor	RINI_HUMAN	22	1.65529	1.66	3.39e-11
Q9HCL2	GPAM	Glycerol-3-phosphate acyltransferase 1, mitochondrial	GPAT1_HUMAN	10	1.65478	1.65	0.00993
P61254;Q9UNX3	RPL26;RPL26L1	60S ribosomal protein L26;60S ribosomal protein L26-like 1	RL26_HUMAN;RL26L_HUMAN	5	1.64971	1.65	0.000482
P19367	HK1	Hexokinase-1	HXK1_HUMAN	44	1.64562	1.65	2.01e-15
Q96GD0	PDXP	Pyridoxal phosphate phosphatase	PLPP_HUMAN	7	1.64552	1.65	0.000346
P31946	YWHAB	14-3-3 protein beta/alpha	1433B_HUMAN	10	1.64431	1.64	3.39e-11
Q99685	MGLL	Monoglyceride lipase	MGLL_HUMAN	9	1.6429	1.64	0.00391
P27348	YWHAQ	14-3-3 protein theta	1433T_HUMAN	8	1.64225	1.64	4.35e-11
P07203	GPX1	Glutathione peroxidase 1	GPX1_HUMAN	12	1.6411	1.64	2.73e-05
Q15125	EBP	3-beta-hydroxysteroid-Delta(8),Delta(7)-isomerase	EBP_HUMAN	4	1.64042	1.64	6.48e-05
Q9BS40	LXN	Latexin	LXN_HUMAN	2	1.63956	1.64	0.020611
P46940	IQGAP1	Ras GTPase-activating-like protein IQGAP1	IQGA1_HUMAN	57	1.63835	1.64	1.09e-12
Q13085	ACACA	Acetyl-CoA carboxylase 1	ACACA_HUMAN	19	1.63624	1.64	0.011476
P31146	CORO1A	Coronin-1A	COR1A_HUMAN	5	1.63447	1.63	3.11e-06
O00159	MYO1C	Unconventional myosin-Ic	MYO1C_HUMAN	42	1.6342	1.63	4.76e-05
P55001	MFAP2	Microfibrillar-associated protein 2	MFAP2_HUMAN	4	1.62857	1.63	8.29e-08
P00387	CYB5R3	NADH-cytochrome b5 reductase 3	NB5R3_HUMAN	22	1.62603	1.63	4.60e-14
P08697	SERPINF2	Alpha-2-antiplasmin	A2AP_HUMAN	9	1.6252	1.63	1.97e-06
Q96IU4	ABHD14B	Protein ABHD14B	ABHEB_HUMAN	7	1.62453	1.62	6.89e-05
P61803	DAD1	Dolichyl-diphosphooligosaccharide--protein glycosyltransferase subunit DAD1	DAD1_HUMAN	3	1.62266	1.62	0.000241
O43491	EPB41L2	Band 4.1-like protein 2	E41L2_HUMAN	26	1.62222	1.62	1.28e-07
Q8N2G8	GHDC	GH3 domain-containing protein	GHDC_HUMAN	3	1.62172	1.62	0.002251
P59998	ARPC4	Actin-related protein 2/3 complex subunit 4	ARPC4_HUMAN	5	1.62077	1.62	2.24e-08
P14174	MIF	Macrophage migration inhibitory factor	MIF_HUMAN	2	1.62018	1.62	1.47e-06
P37837	TALDO1	Transaldolase	TALDO_HUMAN	12	1.6201	1.62	1.63e-05
P15559	NQO1	NAD(P)H dehydrogenase [quinone] 1	NQO1_HUMAN	4	1.6191	1.62	0.023091
Q86U10	ASPG	60 kDa lysophospholipase	LPP60_HUMAN	8	1.6175	1.62	0.001181
P14625	HSP90B1	Endoplasmin	ENPL_HUMAN	32	1.61595	1.62	5.30e-17
P62873	GNB1	Guanine nucleotide-binding protein G(I)/G(S)/G(T) subunit beta-1	GBB1_HUMAN	9	1.61592	1.62	3.43e-08
P16435	POR	NADPH--cytochrome P450 reductase	NCPR_HUMAN	11	1.61571	1.62	2.12e-06
P00746	CFD	Complement factor D	CFAD_HUMAN	7	1.61431	1.61	8.40e-06
Q969G5	CAVIN3	Caveolae-associated protein 3	CAVN3_HUMAN	9	1.61397	1.61	6.50e-05
Q9HCB6	SPON1	Spondin-1	SPON1_HUMAN	16	1.61242	1.61	9.76e-06
Q86VP6	CAND1	Cullin-associated NEDD8-dissociated protein 1	CAND1_HUMAN	33	1.60937	1.61	1.71e-12
P08754	GNAI3	Guanine nucleotide-binding protein G(i) subunit alpha	GNAI3_HUMAN	5	1.6059	1.61	7.58e-08
Q14012	CAMK1	Calcium/calmodulin-dependent protein kinase type 1	KCC1A_HUMAN	4	1.60146	1.60	0.000411
Q9UEY8	ADD3	Gamma-adducin	ADDG_HUMAN	16	1.59521	1.60	7.11e-07
P07225	PROS1	Vitamin K-dependent protein S	PROS_HUMAN	9	1.5945	1.59	3.47e-08
Q9NZN4	EHD2	EH domain-containing protein 2	EHD2_HUMAN	27	1.58939	1.59	0.000354
P00966	ASS1	Argininosuccinate synthase	ASSY_HUMAN	12	1.5892	1.59	2.83e-06
P08571	CD14	Monocyte differentiation antigen CD14	CD14_HUMAN	4	1.5862	1.59	6.75e-05
P63000	RAC1	Ras-related C3 botulinum toxin substrate 1	RAC1_HUMAN	7	1.58544	1.59	2.98e-09
Q9Y490	TLN1	Talin-1	TLN1_HUMAN	85	1.58424	1.58	5.28e-08
Q13976	PRKG1	cGMP-dependent protein kinase 1	KGP1_HUMAN	16	1.583	1.58	1.51e-07
Q9NVA2	SEPTIN11	Septin-11	SEP11_HUMAN	16	1.58266	1.58	2.27e-10
P07437	TUBB	Tubulin beta chain	TBB5_HUMAN	4	1.58214	1.58	1.85e-09
Q14764	MVP	Major vault protein	MVP_HUMAN	26	1.57784	1.58	2.30e-14
P00488	F13A1	Coagulation factor XIII A chain	F13A_HUMAN	20	1.5738	1.57	3.46e-07
Q9HAB8	PPCS	Phosphopantothenate--cysteine ligase	PPCS_HUMAN	6	1.57125	1.57	0.001636
P18428	LBP	Lipopolysaccharide-binding protein	LBP_HUMAN	8	1.56801	1.57	8.88e-07
P04003	C4BPA	C4b-binding protein alpha chain	C4BPA_HUMAN	16	1.56774	1.57	1.76e-10
P13797	PLS3	Plastin-3	PLST_HUMAN	23	1.56225	1.56	8.73e-08
P02730	SLC4A1	Band 3 anion transport protein	B3AT_HUMAN	22	1.56157	1.56	0.005433
Q8TDB4	MGARP	Protein MGARP	HUMMR_HUMAN	3	1.56129	1.56	0.00197
P14324	FDPS	Farnesyl pyrophosphate synthase	FPPS_HUMAN	8	1.56047	1.56	3.23e-05
Q16363	LAMA4	Laminin subunit alpha-4	LAMA4_HUMAN	47	1.5548	1.55	1.80e-05
P63104	YWHAZ	14-3-3 protein zeta/delta	1433Z_HUMAN	13	1.55472	1.55	1.12e-09
Q99735	MGST2	Microsomal glutathione S-transferase 2	MGST2_HUMAN	2	1.55308	1.55	1.22e-08
O94760	DDAH1	N(G),N(G)-dimethylarginine dimethylaminohydrolase 1	DDAH1_HUMAN	6	1.55281	1.55	0.002265
Q16181	SEPTIN7	Septin-7	SEPT7_HUMAN	15	1.54971	1.55	3.09e-09
Q9Y3Z3	SAMHD1	Deoxynucleoside triphosphate triphosphohydrolase SAMHD1	SAMH1_HUMAN	23	1.54908	1.55	1.23e-14
Q9GZT6	CCDC90B	Coiled-coil domain-containing protein 90B, mitochondrial	CC90B_HUMAN	4	1.54409	1.54	2.57e-06
P26885	FKBP2	Peptidyl-prolyl cis-trans isomerase FKBP2	FKBP2_HUMAN	4	1.54122	1.54	3.38e-06
P02654	APOC1	Apolipoprotein C-I	APOC1_HUMAN	4	1.54091	1.54	0.000837
Q7Z7H5	TMED4	Transmembrane emp24 domain-containing protein 4	TMED4_HUMAN	3	1.54027	1.54	3.24e-06
P61960	UFM1	Ubiquitin-fold modifier 1	UFM1_HUMAN	3	1.53996	1.54	0.035246
P52565	ARHGDIA	Rho GDP-dissociation inhibitor 1	GDIR1_HUMAN	8	1.53898	1.54	5.74e-07
P21266	GSTM3	Glutathione S-transferase Mu 3	GSTM3_HUMAN	13	1.53845	1.54	7.71e-05
Q08257	CRYZ	Quinone oxidoreductase	QOR_HUMAN	15	1.53651	1.54	1.94e-08
Q9UFN0	NIPSNAP3A	Protein NipSnap homolog 3A	NPS3A_HUMAN	9	1.53635	1.54	8.55e-09
P49407	ARRB1	Beta-arrestin-1	ARRB1_HUMAN	3	1.53558	1.54	0.000189
Q96AQ6	PBXIP1	Pre-B-cell leukemia transcription factor-interacting protein 1	PBIP1_HUMAN	18	1.53488	1.53	1.26e-13
Q15327	ANKRD1	Ankyrin repeat domain-containing protein 1	ANKR1_HUMAN	17	1.5336	1.53	4.96e-16
P50225	SULT1A1	Sulfotransferase 1A1	ST1A1_HUMAN	3	1.53279	1.53	2.90e-05
O75348	ATP6V1G1	V-type proton ATPase subunit G 1	VATG1_HUMAN	3	1.53168	1.53	0.004779
Q9NR31	SAR1A	GTP-binding protein SAR1a	SAR1A_HUMAN	5	1.5307	1.53	1.07e-05
P56381;Q5VTU8	ATP5F1E;ATP5F1EP2	ATP synthase subunit epsilon, mitochondrial;ATP synthase subunit epsilon-like protein, mitochondrial	ATP5E_HUMAN;AT5EL_HUMAN	2	1.53008	1.53	0.008301
Q12907	LMAN2	Vesicular integral-membrane protein VIP36	LMAN2_HUMAN	9	1.52989	1.53	1.32e-08
P00491	PNP	Purine nucleoside phosphorylase	PNPH_HUMAN	10	1.52915	1.53	0.002317
Q9Y3D3	MRPS16	28S ribosomal protein S16, mitochondrial	RT16_HUMAN	4	1.5279	1.53	1.52e-05
P26038	MSN	Moesin	MOES_HUMAN	19	1.52658	1.53	5.47e-09
Q96CX2	KCTD12	BTB/POZ domain-containing protein KCTD12	KCD12_HUMAN	12	1.52604	1.53	5.95e-08
P60709	ACTB	Actin, cytoplasmic 1	ACTB_HUMAN	8	1.52604	1.53	4.33e-11
O15400	STX7	Syntaxin-7	STX7_HUMAN	7	1.52587	1.53	2.10e-06
O94919	ENDOD1	Endonuclease domain-containing 1 protein	ENDD1_HUMAN	7	1.52567	1.53	4.18e-07
Q8NG11	TSPAN14	Tetraspanin-14	TSN14_HUMAN	2	1.52501	1.53	0.000916
Q8NBS9	TXNDC5	Thioredoxin domain-containing protein 5	TXND5_HUMAN	11	1.5241	1.52	2.06e-11
P46977	STT3A	Dolichyl-diphosphooligosaccharide--protein glycosyltransferase subunit STT3A	STT3A_HUMAN	9	1.52389	1.52	1.94e-08
Q9BUF5	TUBB6	Tubulin beta-6 chain	TBB6_HUMAN	15	1.52238	1.52	7.30e-12
Q96FV2	SCRN2	Secernin-2	SCRN2_HUMAN	9	1.52184	1.52	0.014602
P29966	MARCKS	Myristoylated alanine-rich C-kinase substrate	MARCS_HUMAN	8	1.52121	1.52	9.25e-07
P35611	ADD1	Alpha-adducin	ADDA_HUMAN	16	1.52088	1.52	3.78e-09
Q04917	YWHAH	14-3-3 protein eta	1433F_HUMAN	7	1.51813	1.52	2.06e-08
P30101	PDIA3	Protein disulfide-isomerase A3	PDIA3_HUMAN	32	1.51798	1.52	1.99e-14
P07900	HSP90AA1	Heat shock protein HSP 90-alpha	HS90A_HUMAN	37	1.51792	1.52	1.85e-15
P14314	PRKCSH	Glucosidase 2 subunit beta	GLU2B_HUMAN	16	1.51581	1.52	2.44e-13
Q5HYI8	RABL3	Rab-like protein 3	RABL3_HUMAN	2	1.51452	1.51	0.000695
Q7Z5L7	PODN	Podocan	PODN_HUMAN	10	1.51391	1.51	0.000876
P37802	TAGLN2	Transgelin-2	TAGL2_HUMAN	11	1.51303	1.51	1.07e-08
Q10567	AP1B1	AP-1 complex subunit beta-1	AP1B1_HUMAN	9	1.51283	1.51	1.31e-12
P00918	CA2	Carbonic anhydrase 2	CAH2_HUMAN	11	1.51226	1.51	0.001066
Q96D96	HVCN1	Voltage-gated hydrogen channel 1	HVCN1_HUMAN	3	1.50894	1.51	0.003455
Q9Y3U8	RPL36	60S ribosomal protein L36	RL36_HUMAN	4	1.50891	1.51	7.43e-08
Q00610	CLTC	Clathrin heavy chain 1	CLH1_HUMAN	68	1.50753	1.51	4.79e-16
P68363	TUBA1B	Tubulin alpha-1B chain	TBA1B_HUMAN	21	1.50652	1.51	1.e-10
P50914	RPL14	60S ribosomal protein L14	RL14_HUMAN	4	1.50295	1.50	1.67e-06
P43304	GPD2	Glycerol-3-phosphate dehydrogenase, mitochondrial	GPDM_HUMAN	23	1.49859	1.50	0.000229
P60660	MYL6	Myosin light polypeptide 6	MYL6_HUMAN	9	1.49779	1.50	7.20e-05
P00338	LDHA	L-lactate dehydrogenase A chain	LDHA_HUMAN	13	1.49677	1.50	1.31e-06
O00299	CLIC1	Chloride intracellular channel protein 1	CLIC1_HUMAN	13	1.4956	1.50	4.16e-11
P51648	ALDH3A2	Aldehyde dehydrogenase family 3 member A2	AL3A2_HUMAN	12	1.49542	1.50	0.000951
O75396	SEC22B	Vesicle-trafficking protein SEC22b	SC22B_HUMAN	8	1.49539	1.50	1.60e-13
Q08426	EHHADH	Peroxisomal bifunctional enzyme	ECHP_HUMAN	17	1.49429	1.49	0.006983
P63208	SKP1	S-phase kinase-associated protein 1	SKP1_HUMAN	5	1.49178	1.49	5.05e-06
P13796	LCP1	Plastin-2	PLSL_HUMAN	13	1.49053	1.49	0.000999
P51692	STAT5B	Signal transducer and activator of transcription 5B	STA5B_HUMAN	5	1.48944	1.49	0.00623
Q7Z3B1	NEGR1	Neuronal growth regulator 1	NEGR1_HUMAN	6	1.48785	1.49	3.29e-05
Q9ULV4	CORO1C	Coronin-1C	COR1C_HUMAN	12	1.48779	1.49	0.000326
P05543	SERPINA7	Thyroxine-binding globulin	THBG_HUMAN	9	1.48597	1.49	0.00165
O15173	PGRMC2	Membrane-associated progesterone receptor component 2	PGRC2_HUMAN	9	1.4854	1.49	1.17e-08
Q9H2U2	PPA2	Inorganic pyrophosphatase 2, mitochondrial	IPYR2_HUMAN	14	1.48385	1.48	1.76e-09
P46459	NSF	Vesicle-fusing ATPase	NSF_HUMAN	18	1.48363	1.48	3.03e-13
Q9P2B2	PTGFRN	Prostaglandin F2 receptor negative regulator	FPRP_HUMAN	21	1.48287	1.48	3.18e-10
Q07020	RPL18	60S ribosomal protein L18	RL18_HUMAN	6	1.48253	1.48	4.66e-12
Q14697	GANAB	Neutral alpha-glucosidase AB	GANAB_HUMAN	34	1.48098	1.48	7.39e-12
P50454	SERPINH1	Serpin H1	SERPH_HUMAN	13	1.48012	1.48	5.96e-07
P98160	HSPG2	Basement membrane-specific heparan sulfate proteoglycan core protein	PGBM_HUMAN	158	1.47952	1.48	1.76e-10
O76070	SNCG	Gamma-synuclein	SYUG_HUMAN	2	1.47903	1.48	0.006497
Q16647	PTGIS	Prostacyclin synthase	PTGIS_HUMAN	13	1.47845	1.48	0.000467
P48681	NES	Nestin	NEST_HUMAN	58	1.47738	1.48	1.80e-07
P11166	SLC2A1	Solute carrier family 2, facilitated glucose transporter member 1	GTR1_HUMAN	4	1.47706	1.48	0.002418
P61009	SPCS3	Signal peptidase complex subunit 3	SPCS3_HUMAN	3	1.47485	1.47	2.14e-05
Q96GC9	VMP1	Vacuole membrane protein 1	VMP1_HUMAN	2	1.47411	1.47	0.000122
Q9HC38	GLOD4	Glyoxalase domain-containing protein 4	GLOD4_HUMAN	10	1.47208	1.47	6.29e-07
P27361	MAPK3	Mitogen-activated protein kinase 3	MK03_HUMAN	8	1.47033	1.47	4.53e-07
Q9H0U4	RAB1B	Ras-related protein Rab-1B	RAB1B_HUMAN	9	1.46859	1.47	5.47e-08
A0A075B6R2	IGHV4-4	Immunoglobulin heavy variable 4-4	HV404_HUMAN	2	1.46846	1.47	2.48e-06
Q9BV57	ADI1	1,2-dihydroxy-3-keto-5-methylthiopentene dioxygenase	MTND_HUMAN	2	1.46527	1.47	0.001447
P13667	PDIA4	Protein disulfide-isomerase A4	PDIA4_HUMAN	21	1.46428	1.46	1.57e-14
P35270	SPR	Sepiapterin reductase	SPRE_HUMAN	10	1.46351	1.46	4.11e-09
P56199	ITGA1	Integrin alpha-1	ITA1_HUMAN	15	1.46323	1.46	9.26e-05
Q15907	RAB11B	Ras-related protein Rab-11B	RB11B_HUMAN	10	1.4588	1.46	1.04e-08
Q9UBQ0	VPS29	Vacuolar protein sorting-associated protein 29	VPS29_HUMAN	6	1.45863	1.46	4.94e-06
Q13642	FHL1	Four and a half LIM domains protein 1	FHL1_HUMAN	10	1.45796	1.46	2.74e-06
P01768;P0DP03	IGHV3-30;IGHV3-30-5	Immunoglobulin heavy variable 3-30;Immunoglobulin heavy variable 3-30-5	HV330_HUMAN;HVC05_HUMAN	4	1.45547	1.46	3.25e-09
A0A0B4J1X5	IGHV3-74	Immunoglobulin heavy variable 3-74	HV374_HUMAN	2	1.45306	1.45	0.012102
P29622	SERPINA4	Kallistatin	KAIN_HUMAN	16	1.45125	1.45	3.e-08
O15144	ARPC2	Actin-related protein 2/3 complex subunit 2	ARPC2_HUMAN	12	1.44936	1.45	5.43e-06
Q01130	SRSF2	Serine/arginine-rich splicing factor 2	SRSF2_HUMAN	4	1.44836	1.45	2.84e-05
P61981	YWHAG	14-3-3 protein gamma	1433G_HUMAN	9	1.44804	1.45	1.86e-09
Q15124	PGM5	Phosphoglucomutase-like protein 5	PGM5_HUMAN	29	1.44757	1.45	1.67e-18
Q96AG3	SLC25A46	Solute carrier family 25 member 46	S2546_HUMAN	4	1.44641	1.45	0.001568
P10412	H1-4	Histone H1.4	H14_HUMAN	3	1.44349	1.44	3.02e-08
P01871	IGHM	Immunoglobulin heavy constant mu	IGHM_HUMAN	2	1.44336	1.44	2.04e-05
Q15008	PSMD6	26S proteasome non-ATPase regulatory subunit 6	PSMD6_HUMAN	15	1.44027	1.44	7.28e-11
Q9NZC3	GDE1	Glycerophosphodiester phosphodiesterase 1	GDE1_HUMAN	5	1.43971	1.44	0.00023
P52943	CRIP2	Cysteine-rich protein 2	CRIP2_HUMAN	12	1.43939	1.44	6.53e-10
Q96P44	COL21A1	Collagen alpha-1(XXI) chain	COLA1_HUMAN	3	1.43936	1.44	2.41e-06
P13473	LAMP2	Lysosome-associated membrane glycoprotein 2	LAMP2_HUMAN	2	1.439	1.44	6.82e-10
P11279	LAMP1	Lysosome-associated membrane glycoprotein 1	LAMP1_HUMAN	5	1.43841	1.44	1.30e-06
O43556	SGCE	Epsilon-sarcoglycan	SGCE_HUMAN	9	1.4371	1.44	1.78e-06
O60762	DPM1	Dolichol-phosphate mannosyltransferase subunit 1	DPM1_HUMAN	4	1.43474	1.43	3.18e-05
P07738	BPGM	Bisphosphoglycerate mutase	PMGE_HUMAN	7	1.43131	1.43	0.003116
P15259	PGAM2	Phosphoglycerate mutase 2	PGAM2_HUMAN	13	1.43119	1.43	9.48e-07
Q9NYL9	TMOD3	Tropomodulin-3	TMOD3_HUMAN	6	1.42917	1.43	0.000224
P23946	CMA1	Chymase	CMA1_HUMAN	7	1.42782	1.43	0.01609
P63096	GNAI1	Guanine nucleotide-binding protein G(i) subunit alpha-1	GNAI1_HUMAN	4	1.42709	1.43	0.005932
Q16881	TXNRD1	Thioredoxin reductase 1, cytoplasmic	TRXR1_HUMAN	14	1.42703	1.43	9.11e-09
Q86WV6	STING1	Stimulator of interferon genes protein	STING_HUMAN	6	1.4268	1.43	9.60e-06
P23634	ATP2B4	Plasma membrane calcium-transporting ATPase 4	AT2B4_HUMAN	25	1.42661	1.43	1.25e-09
P27797	CALR	Calreticulin	CALR_HUMAN	16	1.42601	1.43	1.60e-16
P48643	CCT5	T-complex protein 1 subunit epsilon	TCPE_HUMAN	22	1.42469	1.42	1.09e-12
O94905	ERLIN2	Erlin-2	ERLN2_HUMAN	12	1.42441	1.42	3.14e-09
P07093	SERPINE2	Glia-derived nexin	GDN_HUMAN	6	1.42395	1.42	8.10e-05
P60953	CDC42	Cell division control protein 42 homolog	CDC42_HUMAN	7	1.42394	1.42	7.66e-06
P04844	RPN2	Dolichyl-diphosphooligosaccharide--protein glycosyltransferase subunit 2	RPN2_HUMAN	13	1.4236	1.42	1.87e-08
Q14847	LASP1	LIM and SH3 domain protein 1	LASP1_HUMAN	7	1.42357	1.42	0.003246
P13671	C6	Complement component C6	CO6_HUMAN	18	1.42235	1.42	2.02e-14
Q14165	MLEC	Malectin	MLEC_HUMAN	11	1.4207	1.42	5.61e-10
P20340	RAB6A	Ras-related protein Rab-6A	RAB6A_HUMAN	6	1.41992	1.42	4.04e-06
Q15019	SEPTIN2	Septin-2	SEPT2_HUMAN	13	1.41949	1.42	1.18e-10
Q08431	MFGE8	Lactadherin	MFGM_HUMAN	12	1.41775	1.42	1.73e-05
O43294	TGFB1I1	Transforming growth factor beta-1-induced transcript 1 protein	TGFI1_HUMAN	7	1.41773	1.42	0.001849
P16403	H1-2	Histone H1.2	H12_HUMAN	10	1.41754	1.42	3.44e-09
P39023	RPL3	60S ribosomal protein L3	RL3_HUMAN	10	1.41452	1.41	2.68e-10
O95302	FKBP9	Peptidyl-prolyl cis-trans isomerase FKBP9	FKBP9_HUMAN	5	1.41347	1.41	1.14e-06
P23368	ME2	NAD-dependent malic enzyme, mitochondrial	MAOM_HUMAN	23	1.41321	1.41	1.44e-08
Q02543	RPL18A	60S ribosomal protein L18a	RL18A_HUMAN	6	1.41295	1.41	1.48e-05
P05091	ALDH2	Aldehyde dehydrogenase, mitochondrial	ALDH2_HUMAN	27	1.41287	1.41	1.54e-06
P05109	S100A8	Protein S100-A8	S10A8_HUMAN	4	1.41206	1.41	0.00633
P07451	CA3	Carbonic anhydrase 3	CAH3_HUMAN	9	1.41182	1.41	4.74e-05
O00764	PDXK	Pyridoxal kinase	PDXK_HUMAN	9	1.41177	1.41	0.022284
Q9UBM7	DHCR7	7-dehydrocholesterol reductase	DHCR7_HUMAN	5	1.41018	1.41	3.59e-06
P42167	TMPO	Lamina-associated polypeptide 2, isoforms beta/gamma	LAP2B_HUMAN	8	1.41004	1.41	3.17e-08
L0R6Q1	SLC35A4	SLC35A4 upstream open reading frame protein	S35U4_HUMAN	5	1.40641	1.41	1.37e-06
O43866	CD5L	CD5 antigen-like	CD5L_HUMAN	7	1.40618	1.41	7.11e-06
P07384	CAPN1	Calpain-1 catalytic subunit	CAN1_HUMAN	29	1.40613	1.41	2.06e-11
Q03135	CAV1	Caveolin-1	CAV1_HUMAN	11	1.40525	1.41	2.73e-07
O15260	SURF4	Surfeit locus protein 4	SURF4_HUMAN	4	1.40357	1.40	5.86e-06
P37840	SNCA	Alpha-synuclein	SYUA_HUMAN	4	1.40273	1.40	0.02539
P84098	RPL19	60S ribosomal protein L19	RL19_HUMAN	4	1.40244	1.40	0.005932
O15230	LAMA5	Laminin subunit alpha-5	LAMA5_HUMAN	91	1.40172	1.40	9.60e-06
Q6NVY1	HIBCH	3-hydroxyisobutyryl-CoA hydrolase, mitochondrial	HIBCH_HUMAN	17	1.40084	1.40	0.000758
Q9P291	ARMCX1	Armadillo repeat-containing X-linked protein 1	ARMX1_HUMAN	9	1.40017	1.40	2.98e-05
P48449	LSS	Lanosterol synthase	LSS_HUMAN	15	1.39915	1.40	0.000165
P15531	NME1	Nucleoside diphosphate kinase A	NDKA_HUMAN	3	1.39902	1.40	3.92e-05
Q969Z3	MTARC2	Mitochondrial amidoxime reducing component 2	MARC2_HUMAN	10	1.39818	1.40	1.11e-09
Q86VB7	CD163	Scavenger receptor cysteine-rich type 1 protein M130	C163A_HUMAN	12	1.39815	1.40	0.00114
P46776	RPL27A	60S ribosomal protein L27a	RL27A_HUMAN	3	1.39768	1.40	2.28e-06
P13591	NCAM1	Neural cell adhesion molecule 1	NCAM1_HUMAN	20	1.39696	1.40	9.10e-09
P10809	HSPD1	60 kDa heat shock protein, mitochondrial	CH60_HUMAN	38	1.39647	1.40	1.48e-12
P02745	C1QA	Complement C1q subcomponent subunit A	C1QA_HUMAN	2	1.39577	1.40	0.002375
P49591	SARS1	Serine--tRNA ligase, cytoplasmic	SYSC_HUMAN	12	1.39522	1.40	3.19e-06
Q8NFU3	TSTD1	Thiosulfate:glutathione sulfurtransferase	TSTD1_HUMAN	3	1.39518	1.40	1.17e-07
Q9NRW1	RAB6B	Ras-related protein Rab-6B	RAB6B_HUMAN	3	1.39479	1.39	0.000191
P30046	DDT	D-dopachrome decarboxylase	DOPD_HUMAN	5	1.39431	1.39	0.003269
Q9BTV4	TMEM43	Transmembrane protein 43	TMM43_HUMAN	14	1.39257	1.39	1.08e-10
O14735	CDIPT	CDP-diacylglycerol--inositol 3-phosphatidyltransferase	CDIPT_HUMAN	4	1.392	1.39	0.006584
Q8N474	SFRP1	Secreted frizzled-related protein 1	SFRP1_HUMAN	7	1.38996	1.39	6.02e-11
P49189	ALDH9A1	4-trimethylaminobutyraldehyde dehydrogenase	AL9A1_HUMAN	20	1.38874	1.39	0.000134
P04899	GNAI2	Guanine nucleotide-binding protein G(i) subunit alpha-2	GNAI2_HUMAN	14	1.3884	1.39	1.82e-07
P19338	NCL	Nucleolin	NUCL_HUMAN	16	1.38785	1.39	1.71e-10
P84095	RHOG	Rho-related GTP-binding protein RhoG	RHOG_HUMAN	7	1.386	1.39	2.69e-07
Q16658	RHOG	Fascin	FSCN1_HUMAN	14	1.38593	1.39	5.28e-08
P36980	CFHR2	Complement factor H-related protein 2	FHR2_HUMAN	4	1.38543	1.39	6.88e-05
Q15181	PPA1	Inorganic pyrophosphatase	IPYR_HUMAN	11	1.38528	1.39	1.23e-05
P17655	CAPN2	Calpain-2 catalytic subunit	CAN2_HUMAN	19	1.37976	1.38	1.51e-07
Q6YP21	KYAT3	Kynurenine--oxoglutarate transaminase 3	KAT3_HUMAN	11	1.37958	1.38	1.28e-05
P28906	CD34	Hematopoietic progenitor cell antigen CD34	CD34_HUMAN	2	1.37858	1.38	1.54e-07
P04275	VWF	von Willebrand factor	VWF_HUMAN	52	1.37846	1.38	2.00e-13
P52566	ARHGDIB	Rho GDP-dissociation inhibitor 2	GDIR2_HUMAN	8	1.37437	1.37	0.000132
P45954	ACADSB	Short/branched chain specific acyl-CoA dehydrogenase, mitochondrial	ACDSB_HUMAN	15	1.37325	1.37	1.10e-10
P62280	RPS11	40S ribosomal protein S11	RS11_HUMAN	8	1.37305	1.37	1.59e-07
Q15185	PTGES3	Prostaglandin E synthase 3	TEBP_HUMAN	6	1.37273	1.37	1.06e-05
P05997	COL5A2	Collagen alpha-2(V) chain	CO5A2_HUMAN	3	1.37252	1.37	8.57e-05
O15145	ARPC3	Actin-related protein 2/3 complex subunit 3	ARPC3_HUMAN	6	1.37196	1.37	0.000976
P30536	TSPO	Translocator protein	TSPO_HUMAN	3	1.37158	1.37	0.001556
P27105	STOM	Stomatin	STOM_HUMAN	10	1.36808	1.37	0.000137
P61019	RAB2A	Ras-related protein Rab-2A	RAB2A_HUMAN	10	1.368	1.37	4.16e-08
P48444	ARCN1	Coatomer subunit delta	COPD_HUMAN	13	1.36747	1.37	2.71e-09
P36578	RPL4	60S ribosomal protein L4	RL4_HUMAN	16	1.36738	1.37	1.03e-06
Q9BVC6	TMEM109	Transmembrane protein 109	TM109_HUMAN	3	1.36699	1.37	0.000271
P49368	CCT3	T-complex protein 1 subunit gamma	TCPG_HUMAN	29	1.36667	1.37	6.39e-10
Q00796	SORD	Sorbitol dehydrogenase	DHSO_HUMAN	9	1.36641	1.37	2.46e-05
P61224	RAP1B	Ras-related protein Rap-1b	RAP1B_HUMAN	9	1.36576	1.37	3.24e-05
Q15417	CNN3	Calponin-3	CNN3_HUMAN	6	1.3647	1.36	0.009097
Q9Y2S2	CRYL1	Lambda-crystallin homolog	CRYL1_HUMAN	10	1.36414	1.36	3.86e-08
P55795	HNRNPH2	Heterogeneous nuclear ribonucleoprotein H2	HNRH2_HUMAN	7	1.36388	1.36	0.016886
O43598	DNPH1	2'-deoxynucleoside 5'-phosphate N-hydrolase 1	DNPH1_HUMAN	3	1.36286	1.36	1.04e-05
Q99829	CPNE1	Copine-1	CPNE1_HUMAN	5	1.36256	1.36	0.008866
P14618	PKM	Pyruvate kinase PKM	KPYM_HUMAN	39	1.36213	1.36	1.62e-11
P30040	ERP29	Endoplasmic reticulum resident protein 29	ERP29_HUMAN	7	1.36098	1.36	5.33e-05
Q9ULC3	RAB23	Ras-related protein Rab-23	RAB23_HUMAN	8	1.36081	1.36	9.97e-09
O15511	ARPC5	Actin-related protein 2/3 complex subunit 5	ARPC5_HUMAN	5	1.36047	1.36	0.000383
P54577	YARS1	Tyrosine--tRNA ligase, cytoplasmic	SYYC_HUMAN	15	1.36032	1.36	3.77e-08
Q5TGZ0	MICOS10	MICOS complex subunit MIC10	MIC10_HUMAN	2	1.36011	1.36	0.00034
P61158	ACTR3	Actin-related protein 3	ARP3_HUMAN	16	1.35965	1.36	1.17e-09
P14209	CD99	CD99 antigen	CD99_HUMAN	3	1.35843	1.36	1.30e-06
P51571	SSR4	Translocon-associated protein subunit delta	SSRD_HUMAN	4	1.35817	1.36	3.54e-05
P11021	HSPA5	Endoplasmic reticulum chaperone BiP	BIP_HUMAN	27	1.35656	1.36	2.50e-11
P62424	RPL7A	60S ribosomal protein L7a	RL7A_HUMAN	10	1.35656	1.36	1.42e-06
B0YJ81	HACD1	Very-long-chain (3R)-3-hydroxyacyl-CoA dehydratase 1	HACD1_HUMAN	2	1.3558	1.36	0.021283
Q5R372	RABGAP1L	Rab GTPase-activating protein 1-like	RBG1L_HUMAN	19	1.35506	1.36	4.06e-14
P62937	PPIA	Peptidyl-prolyl cis-trans isomerase A	PPIA_HUMAN	11	1.35489	1.35	8.83e-08
Q6UWP2	DHRS11	Dehydrogenase/reductase SDR family member 11	DHR11_HUMAN	6	1.35377	1.35	0.018054
P04156	PRNP	Major prion protein	PRIO_HUMAN	2	1.35316	1.35	0.006247
P51178	PLCD1	1-phosphatidylinositol 4,5-bisphosphate phosphodiesterase delta-1	PLCD1_HUMAN	10	1.35274	1.35	9.88e-05
P62857	RPS28	40S ribosomal protein S28	RS28_HUMAN	2	1.35248	1.35	9.08e-05
P32189	GK	Glycerol kinase	GLPK_HUMAN	14	1.35242	1.35	3.90e-05
Q9H4A4	RNPEP	Aminopeptidase B	AMPB_HUMAN	13	1.35074	1.35	0.0004
P48739	PITPNB	Phosphatidylinositol transfer protein beta isoform	PIPNB_HUMAN	4	1.34995	1.35	0.02147
Q02952	AKAP12	A-kinase anchor protein 12	AKA12_HUMAN	50	1.34926	1.35	4.00e-09
P35268	RPL22	60S ribosomal protein L22	RL22_HUMAN	3	1.34918	1.35	9.56e-05
P46779	RPL28	60S ribosomal protein L28	RL28_HUMAN	3	1.34743	1.35	1.61e-08
P40227	CCT6A	T-complex protein 1 subunit zeta	TCPZ_HUMAN	16	1.34714	1.35	3.36e-07
Q4G0N4	NADK2	NAD kinase 2, mitochondrial	NAKD2_HUMAN	7	1.34679	1.35	0.000999
Q99442	SEC62	Translocation protein SEC62	SEC62_HUMAN	3	1.34535	1.35	6.77e-05
P46781	RPS9	40S ribosomal protein S9	RS9_HUMAN	9	1.34465	1.34	1.12e-05
Q14314	FGL2	Fibroleukin	FGL2_HUMAN	6	1.34367	1.34	0.019721
P27824	CANX	Calnexin	CALX_HUMAN	24	1.34258	1.34	8.88e-15
P36269	GGT5	Glutathione hydrolase 5 proenzyme	GGT5_HUMAN	9	1.3418	1.34	3.52e-08
P07737	PFN1	Profilin-1	PROF1_HUMAN	9	1.34146	1.34	4.93e-06
P08572	COL4A2	Collagen alpha-2(IV) chain	CO4A2_HUMAN	17	1.34089	1.34	0.000371
P62805	H4C1	Histone H4	H4_HUMAN	12	1.34087	1.34	1.84e-11
Q9BS26	ERP44	Endoplasmic reticulum resident protein 44	ERP44_HUMAN	12	1.3401	1.34	3.96e-10
P43487	RANBP1	Ran-specific GTPase-activating protein	RANG_HUMAN	3	1.33986	1.34	0.04549
P35579	MYH9	Myosin-9	MYH9_HUMAN	73	1.33922	1.34	7.94e-08
P62910	RPL32	60S ribosomal protein L32	RL32_HUMAN	4	1.33703	1.34	5.06e-05
P32119	PRDX2	Peroxiredoxin-2	PRDX2_HUMAN	13	1.33567	1.34	2.34e-07
P00742	F10	Coagulation factor X	FA10_HUMAN	8	1.33499	1.33	1.81e-05
P51149	RAB7A	Ras-related protein Rab-7a	RAB7A_HUMAN	12	1.33413	1.33	1.91e-06
P35858	IGFALS	Insulin-like growth factor-binding protein complex acid labile subunit	ALS_HUMAN	18	1.33405	1.33	3.12e-09
P67812	SEC11A	Signal peptidase complex catalytic subunit SEC11A	SC11A_HUMAN	3	1.33373	1.33	0.006077
Q562R1	ACTBL2	Beta-actin-like protein 2	ACTBL_HUMAN	4	1.33348	1.33	2.34e-05
P62826	RAN	GTP-binding nuclear protein Ran	RAN_HUMAN	7	1.33302	1.33	5.07e-08
Q9NVD7	PARVA	Alpha-parvin	PARVA_HUMAN	9	1.33191	1.33	2.57e-05
O94925	GLS	Glutaminase kidney isoform, mitochondrial	GLSK_HUMAN	13	1.33174	1.33	4.20e-06
P23396	RPS3	40S ribosomal protein S3	RS3_HUMAN	14	1.33086	1.33	8.31e-08
Q99832	CCT7	T-complex protein 1 subunit eta	TCPH_HUMAN	20	1.33071	1.33	1.00e-07
P01714	IGLV3-19	Immunoglobulin lambda variable 3-19	LV319_HUMAN	2	1.33054	1.33	3.63e-05
P04114	APOB	Apolipoprotein B-100	APOB_HUMAN	101	1.33032	1.33	2.52e-08
Q01628	IFITM3	Interferon-induced transmembrane protein 3	IFM3_HUMAN	2	1.33027	1.33	0.003056
P62750	RPL23A	60S ribosomal protein L23a	RL23A_HUMAN	6	1.33012	1.33	1.31e-12
P63010	AP2B1	AP-2 complex subunit beta	AP2B1_HUMAN	26	1.32897	1.33	3.48e-08
Q9NPH2	ISYNA1	Inositol-3-phosphate synthase 1	INO1_HUMAN	11	1.32851	1.33	1.40e-05
P62851	RPS25	40S ribosomal protein S25	RS25_HUMAN	3	1.32784	1.33	5.82e-07
P31948	STIP1	Stress-induced-phosphoprotein 1	STIP1_HUMAN	24	1.32764	1.33	6.50e-09
P09871	C1S	Complement C1s subcomponent	C1S_HUMAN	15	1.32704	1.33	1.27e-07
Q16563	SYPL1	Synaptophysin-like protein 1	SYPL1_HUMAN	2	1.32703	1.33	0.006753
Q9UGM5	FETUB	Fetuin-B	FETUB_HUMAN	2	1.32674	1.33	0.023438
Q15293	RCN1	Reticulocalbin-1	RCN1_HUMAN	9	1.32649	1.33	2.95e-07
P50991	CCT4	T-complex protein 1 subunit delta	TCPD_HUMAN	19	1.3264	1.33	5.20e-06
Q8IUX7	AEBP1	Adipocyte enhancer-binding protein 1	AEBP1_HUMAN	19	1.32552	1.33	3.44e-10
Q2M2W7	C17orf58	UPF0450 protein C17orf58	CQ058_HUMAN	2	1.32531	1.33	0.026677
Q14BN4	SLMAP	Sarcolemmal membrane-associated protein	SLMAP_HUMAN	22	1.32445	1.32	6.34e-09
P62249	RPS16	40S ribosomal protein S16	RS16_HUMAN	7	1.32276	1.32	4.01e-10
Q8TCD5	NT5C	5'(3')-deoxyribonucleotidase, cytosolic type	NT5C_HUMAN	4	1.32222	1.32	0.012737
Q13232	NME3	Nucleoside diphosphate kinase 3	NDK3_HUMAN	6	1.32204	1.32	5.82e-07
P13987	CD59	CD59 glycoprotein	CD59_HUMAN	4	1.32143	1.32	4.35e-06
P06865	HEXA	Beta-hexosaminidase subunit alpha	HEXA_HUMAN	5	1.32124	1.32	0.006085
Q96CN7	ISOC1	Isochorismatase domain-containing protein 1	ISOC1_HUMAN	9	1.32124	1.32	5.36e-07
Q93052	LPP	Lipoma-preferred partner	LPP_HUMAN	18	1.32091	1.32	0.002405
Q9UMY4	SNX12	Sorting nexin-12	SNX12_HUMAN	6	1.32028	1.32	1.55e-05
Q06828	FMOD	Fibromodulin	FMOD_HUMAN	10	1.31914	1.32	2.86e-17
Q14767	LTBP2	Latent-transforming growth factor beta-binding protein 2	LTBP2_HUMAN	17	1.31856	1.32	2.72e-07
P20339	RAB5A	Ras-related protein Rab-5A	RAB5A_HUMAN	8	1.31856	1.32	2.84e-10
P62879	GNB2	Guanine nucleotide-binding protein G(I)/G(S)/G(T) subunit beta-2	GBB2_HUMAN	14	1.31833	1.32	5.37e-11
Q92597	NDRG1	Protein NDRG1	NDRG1_HUMAN	9	1.31547	1.32	1.17e-09
P00326	ADH1C	Alcohol dehydrogenase 1C	ADH1G_HUMAN	4	1.31517	1.32	7.51e-05
P60866	RPS20	40S ribosomal protein S20	RS20_HUMAN	3	1.31446	1.31	8.74e-05
P46782	RPS5	40S ribosomal protein S5	RS5_HUMAN	9	1.31434	1.31	2.12e-09
O94911	ABCA8	ATP-binding cassette sub-family A member 8	ABCA8_HUMAN	24	1.31406	1.31	2.96e-06
Q09028	RBBP4	Histone-binding protein RBBP4	RBBP4_HUMAN	8	1.31358	1.31	2.30e-06
Q03013	GSTM4	Glutathione S-transferase Mu 4	GSTM4_HUMAN	2	1.31305	1.31	0.041661
Q5TEU4	NDUFAF5	Arginine-hydroxylase NDUFAF5, mitochondrial	NDUF5_HUMAN	7	1.31288	1.31	5.53e-08
P49755	TMED10	Transmembrane emp24 domain-containing protein 10	TMEDA_HUMAN	5	1.31257	1.31	7.28e-07
Q6NZI2	CAVIN1	Caveolae-associated protein 1	CAVN1_HUMAN	19	1.31257	1.31	5.30e-05
P62306	SNRPF	Small nuclear ribonucleoprotein F	RUXF_HUMAN	3	1.31197	1.31	0.000361
Q16851	UGP2	UTP--glucose-1-phosphate uridylyltransferase	UGPA_HUMAN	24	1.3119	1.31	1.85e-08
P16157	ANK1	Ankyrin-1	ANK1_HUMAN	30	1.31071	1.31	0.018684
P56181	NDUFV3	NADH dehydrogenase [ubiquinone] flavoprotein 3, mitochondrial	NDUV3_HUMAN	2	1.31035	1.31	7.01e-05
P61421	ATP6V0D1	V-type proton ATPase subunit d 1	VA0D1_HUMAN	7	1.30992	1.31	4.88e-06
P78371	CCT2	T-complex protein 1 subunit beta	TCPB_HUMAN	21	1.30989	1.31	4.75e-13
P17987	TCP1	T-complex protein 1 subunit alpha	TCPA_HUMAN	24	1.30853	1.31	1.82e-10
P62829	RPL23	60S ribosomal protein L23	RL23_HUMAN	6	1.30836	1.31	3.01e-06
P20338	RAB4A	Ras-related protein Rab-4A	RAB4A_HUMAN	6	1.30743	1.31	0.000176
P21964	COMT	Catechol O-methyltransferase	COMT_HUMAN	11	1.30715	1.31	8.74e-12
P26641	EEF1G	Elongation factor 1-gamma	EF1G_HUMAN	18	1.30611	1.31	1.12e-13
P54764	EPHA4	Ephrin type-A receptor 4	EPHA4_HUMAN	2	1.30608	1.31	0.021981
Q12988	HSPB3	Heat shock protein beta-3	HSPB3_HUMAN	6	1.30583	1.31	4.42e-06
P50990	CCT8	T-complex protein 1 subunit theta	TCPQ_HUMAN	27	1.30314	1.3	1.20e-10
P83731	RPL24	60S ribosomal protein L24	RL24_HUMAN	5	1.30298	1.3	6.06e-07
P61457	PCBD1	Pterin-4-alpha-carbinolamine dehydratase	PHS_HUMAN	5	1.30271	1.3	0.001816
P21281	ATP6V1B2	V-type proton ATPase subunit B, brain isoform	VATB2_HUMAN	11	1.30253	1.3	2.27e-08
Q06033	ITIH3	Inter-alpha-trypsin inhibitor heavy chain H3	ITIH3_HUMAN	9	1.30224	1.3	0.00059
P08133	ANXA6	Annexin A6	ANXA6_HUMAN	45	1.30217	1.3	3.44e-09
Q7KZF4	SND1	Staphylococcal nuclease domain-containing protein 1	SND1_HUMAN	28	1.30127	1.3	1.93e-10
P39656	DDOST	Dolichyl-diphosphooligosaccharide--protein glycosyltransferase 48 kDa subunit	OST48_HUMAN	11	1.30046	1.3	6.66e-06
Q07065	CKAP4	Cytoskeleton-associated protein 4	CKAP4_HUMAN	23	1.30043	1.3	2.33e-12
P48556	PSMD8	26S proteasome non-ATPase regulatory subunit 8	PSMD8_HUMAN	7	1.29923	1.3	0.009848
Q09666	AHNAK	Neuroblast differentiation-associated protein AHNAK	AHNK_HUMAN	193	1.29903	1.3	4.28e-05
Q9UBG0	MRC2	C-type mannose receptor 2	MRC2_HUMAN	13	1.2983	1.3	2.67e-08
Q9NVH6	TMLHE	Trimethyllysine dioxygenase, mitochondrial	TMLH_HUMAN	14	1.29796	1.3	2.39e-08
Q16527	CSRP2	Cysteine and glycine-rich protein 2	CSRP2_HUMAN	3	1.29792	1.3	0.025374
P04080	CSTB	Cystatin-B	CYTB_HUMAN	5	1.29698	1.3	0.020674
O95816	BAG2	BAG family molecular chaperone regulator 2	BAG2_HUMAN	7	1.2969	1.3	0.000395
Q86X76	NIT1	Deaminated glutathione amidase	NIT1_HUMAN	6	1.29681	1.3	0.00295
P10301	RRAS	Ras-related protein R-Ras	RRAS_HUMAN	10	1.29674	1.3	0.003353
P39019	RPS19	40S ribosomal protein S19	RS19_HUMAN	8	1.29648	1.3	8.55e-09
P08185	SERPINA6	Corticosteroid-binding globulin	CBG_HUMAN	5	1.29613	1.3	0.000413
P50479	PDLIM4	PDZ and LIM domain protein 4	PDLI4_HUMAN	5	1.29528	1.3	0.001175
O43464	HTRA2	Serine protease HTRA2, mitochondrial	HTRA2_HUMAN	5	1.2949	1.29	0.003693
P46926	GNPDA1	Glucosamine-6-phosphate isomerase 1	GNPI1_HUMAN	12	1.29281	1.29	5.33e-06
Q9Y646	CPQ	Carboxypeptidase Q	CBPQ_HUMAN	6	1.29207	1.29	0.001463
Q13425	SNTB2	Beta-2-syntrophin	SNTB2_HUMAN	13	1.29175	1.29	1.02e-05
Q9Y3B3	TMED7	Transmembrane emp24 domain-containing protein 7	TMED7_HUMAN	4	1.2915	1.29	0.00093
Q96DC8	ECHDC3	Enoyl-CoA hydratase domain-containing protein 3, mitochondrial	ECHD3_HUMAN	9	1.29133	1.29	0.002947
P04908;P0C0S8;P20671;Q16777;Q6FI13;Q7L7L0;Q93077;Q96KK5;Q99878;Q9BTM1	H2AC4;H2AC11;H2AC7;H2AC20;H2AC18;H2AW;H2AC6;H2AC12;H2AC14;H2AJ	Histone H2A type 1-B/E;Histone H2A type 1;Histone H2A type 1-D;Histone H2A type 2-C;Histone H2A type 2-A;Histone H2A type 3;Histone H2A type 1-C;Histone H2A type 1-H;Histone H2A type 1-J;Histone H2A.J	H2A1B_HUMAN;H2A1_HUMAN;H2A1D_HUMAN;H2A2C_HUMAN;H2A2A_HUMAN;H2A3_HUMAN;H2A1C_HUMAN;H2A1H_HUMAN;H2A1J_HUMAN;H2AJ_HUMAN	3	1.29027	1.29	3.77e-06
P22314	UBA1	Ubiquitin-like modifier-activating enzyme 1	UBA1_HUMAN	33	1.28971	1.29	7.70e-08
Q92743	HTRA1	Serine protease HTRA1	HTRA1_HUMAN	3	1.28945	1.29	0.045071
P40121	CAPG	Macrophage-capping protein	CAPG_HUMAN	7	1.28821	1.29	2.72e-08
Q6PCB0	VWA1	von Willebrand factor A domain-containing protein 1	VWA1_HUMAN	7	1.28801	1.29	5.24e-08
P06733	ENO1	Alpha-enolase	ENOA_HUMAN	19	1.28796	1.29	4.06e-08
P30050	RPL12	60S ribosomal protein L12	RL12_HUMAN	6	1.28692	1.29	0.006409
P49593	PPM1F	Protein phosphatase 1F	PPM1F_HUMAN	7	1.28619	1.29	0.001456
Q99460	PSMD1	26S proteasome non-ATPase regulatory subunit 1	PSMD1_HUMAN	27	1.28617	1.29	9.97e-09
P68431	H3C1	Histone H3.1	H31_HUMAN	6	1.28595	1.29	6.28e-09
P11234	RALB	Ras-related protein Ral-B	RALB_HUMAN	4	1.28538	1.29	4.31e-07
P01112	HRAS	GTPase HRas	RASH_HUMAN	4	1.2846	1.28	0.001043
P02549	SPTA1	Spectrin alpha chain, erythrocytic 1	SPTA1_HUMAN	55	1.28405	1.28	0.00836
P55268	LAMB2	Laminin subunit beta-2	LAMB2_HUMAN	75	1.28395	1.28	1.48e-09
P01911	HLA-DRB1	HLA class II histocompatibility antigen, DRB1 beta chain	DRB_HUMAN	5	1.28314	1.28	0.000108
P51991	HNRNPA3	Heterogeneous nuclear ribonucleoprotein A3	ROA3_HUMAN	12	1.28282	1.28	3.47e-07
P36543	ATP6V1E1	V-type proton ATPase subunit E 1	VATE1_HUMAN	6	1.28243	1.28	1.37e-09
P26440	IVD	Isovaleryl-CoA dehydrogenase, mitochondrial	IVD_HUMAN	17	1.28237	1.28	1.22e-09
P40429	RPL13A	60S ribosomal protein L13a	RL13A_HUMAN	5	1.28176	1.28	0.00128
P50453	SERPINB9	Serpin B9	SPB9_HUMAN	10	1.28087	1.28	0.000125
O14548	COX7A2L	Cytochrome c oxidase subunit 7A-related protein, mitochondrial	COX7R_HUMAN	4	1.28037	1.28	0.008017
Q9NZ45	CISD1	CDGSH iron-sulfur domain-containing protein 1	CISD1_HUMAN	6	1.27963	1.28	0.000145
Q92973	TNPO1	Transportin-1	TNPO1_HUMAN	18	1.27814	1.28	8.22e-12
P56385	ATP5ME	ATP synthase subunit e, mitochondrial	ATP5I_HUMAN	5	1.27489	1.27	4.57e-05
P61026	RAB10	Ras-related protein Rab-10	RAB10_HUMAN	8	1.2743	1.27	3.01e-07
P02794	FTH1	Ferritin heavy chain	FRIH_HUMAN	9	1.27408	1.27	0.001442
Q13596	SNX1	Sorting nexin-1	SNX1_HUMAN	14	1.27402	1.27	4.44e-06
Q9UKM9	RALY	RNA-binding protein Raly	RALY_HUMAN	5	1.27361	1.27	0.017946
O76024	WFS1	Wolframin	WFS1_HUMAN	15	1.27231	1.27	3.34e-05
P50402	EMD	Emerin	EMD_HUMAN	11	1.27188	1.27	0.000247
Q9UGJ0	PRKAG2	5'-AMP-activated protein kinase subunit gamma-2	AAKG2_HUMAN	15	1.27111	1.27	1.03e-06
Q9BUN8	DERL1	Derlin-1	DERL1_HUMAN	3	1.27092	1.27	0.018814
Q96G03	PGM2	Phosphoglucomutase-2	PGM2_HUMAN	13	1.27064	1.27	1.01e-05
Q02878	RPL6	60S ribosomal protein L6	RL6_HUMAN	12	1.27023	1.27	5.87e-06
P0DP23;P0DP24;P0DP25	CALM1;CALM2;CALM3	Calmodulin-1;Calmodulin-2;Calmodulin-3	CALM1_HUMAN;CALM2_HUMAN;CALM3_HUMAN	10	1.26993	1.27	1.99e-05
Q6IAN0	DHRS7B	Dehydrogenase/reductase SDR family member 7B	DRS7B_HUMAN	9	1.26958	1.27	5.82e-06
Q07955	SRSF1	Serine/arginine-rich splicing factor 1	SRSF1_HUMAN	9	1.268	1.27	1.10e-08
Q10588	BST1	ADP-ribosyl cyclase/cyclic ADP-ribose hydrolase 2	BST1_HUMAN	6	1.26719	1.27	7.14e-08
P61020	RAB5B	Ras-related protein Rab-5B	RAB5B_HUMAN	5	1.26648	1.27	0.000467
P00558	PGK1	Phosphoglycerate kinase 1	PGK1_HUMAN	28	1.26646	1.27	4.52e-07
P46821	MAP1B	Microtubule-associated protein 1B	MAP1B_HUMAN	59	1.26587	1.27	5.71e-13
P61313	RPL15	60S ribosomal protein L15	RL15_HUMAN	12	1.26543	1.27	8.34e-08
O95810	CAVIN2	Caveolae-associated protein 2	CAVN2_HUMAN	19	1.26332	1.26	1.27e-06
P12956	XRCC6	X-ray repair cross-complementing protein 6	XRCC6_HUMAN	18	1.26238	1.26	2.15e-06
Q8N2S1	LTBP4	Latent-transforming growth factor beta-binding protein 4	LTBP4_HUMAN	23	1.26223	1.26	1.39e-05
Q8TDQ7	GNPDA2	Glucosamine-6-phosphate isomerase 2	GNPI2_HUMAN	4	1.26154	1.26	1.60e-05
Q15126	PMVK	Phosphomevalonate kinase	PMVK_HUMAN	8	1.26145	1.26	0.000211
Q9BVK6	TMED9	Transmembrane emp24 domain-containing protein 9	TMED9_HUMAN	4	1.26138	1.26	0.008393
Q9NZJ7	MTCH1	Mitochondrial carrier homolog 1	MTCH1_HUMAN	10	1.26105	1.26	0.000512
A0FGR8	ESYT2	Extended synaptotagmin-2	ESYT2_HUMAN	16	1.26047	1.26	8.51e-05
Q16610	ECM1	Extracellular matrix protein 1	ECM1_HUMAN	10	1.25955	1.26	1.53e-06
Q9BWM7	SFXN3	Sideroflexin-3	SFXN3_HUMAN	9	1.25901	1.26	7.14e-07
Q9Y4L1	HYOU1	Hypoxia up-regulated protein 1	HYOU1_HUMAN	30	1.25801	1.26	4.90e-10
P09429	HMGB1	High mobility group protein B1	HMGB1_HUMAN	7	1.25753	1.26	8.33e-07
Q5SSJ5	HP1BP3	Heterochromatin protein 1-binding protein 3	HP1B3_HUMAN	18	1.25751	1.26	5.27e-08
P27658	COL8A1	Collagen alpha-1(VIII) chain	CO8A1_HUMAN	4	1.25748	1.26	0.017086
A1L0T0	ILVBL	2-hydroxyacyl-CoA lyase 2	HACL2_HUMAN	18	1.25716	1.26	0.001003
P54709	ATP1B3	Sodium/potassium-transporting ATPase subunit beta-3	AT1B3_HUMAN	8	1.25694	1.26	4.95e-08
Q9BUB7	TMEM70	Transmembrane protein 70, mitochondrial	TMM70_HUMAN	8	1.25682	1.26	0.000594
Q8IWA5	SLC44A2	Choline transporter-like protein 2	CTL2_HUMAN	10	1.25661	1.26	0.000686
Q8TCJ2	STT3B	Dolichyl-diphosphooligosaccharide--protein glycosyltransferase subunit STT3B	STT3B_HUMAN	10	1.25644	1.26	2.99e-08
P23526	AHCY	Adenosylhomocysteinase	SAHH_HUMAN	15	1.25613	1.26	4.32e-05
P23528	CFL1	Cofilin-1	COF1_HUMAN	15	1.25559	1.26	1.14e-07
P62847	RPS24	40S ribosomal protein S24	RS24_HUMAN	4	1.25534	1.26	0.005399
Q9Y2J2	EPB41L3	Band 4.1-like protein 3	E41L3_HUMAN	15	1.2551	1.26	0.000129
Q8N183	NDUFAF2	NADH dehydrogenase [ubiquinone] 1 alpha subcomplex assembly factor 2	NDUF2_HUMAN	8	1.25496	1.25	1.47e-06
Q8WTS1	ABHD5	1-acylglycerol-3-phosphate O-acyltransferase ABHD5	ABHD5_HUMAN	2	1.25491	1.25	0.01396
Q9Y5X1	SNX9	Sorting nexin-9	SNX9_HUMAN	6	1.25458	1.25	2.72e-05
Q9UKZ9	PCOLCE2	Procollagen C-endopeptidase enhancer 2	PCOC2_HUMAN	7	1.25361	1.25	0.001608
Q01469	FABP5	Fatty acid-binding protein 5	FABP5_HUMAN	8	1.25344	1.25	0.00131
Q8WW22	DNAJA4	DnaJ homolog subfamily A member 4	DNJA4_HUMAN	10	1.25317	1.25	1.06e-05
P54727	RAD23B	UV excision repair protein RAD23 homolog B	RD23B_HUMAN	9	1.25299	1.25	7.01e-07
O15143	ARPC1B	Actin-related protein 2/3 complex subunit 1B	ARC1B_HUMAN	8	1.25291	1.25	1.12e-09
Q03252	LMNB2	Lamin-B2	LMNB2_HUMAN	25	1.25226	1.25	4.95e-08
P61970	NUTF2	Nuclear transport factor 2	NTF2_HUMAN	4	1.25206	1.25	0.002185
Q9NPJ3	ACOT13	Acyl-coenzyme A thioesterase 13	ACO13_HUMAN	6	1.25194	1.25	3.36e-05
P09211	GSTP1	Glutathione S-transferase P	GSTP1_HUMAN	13	1.25053	1.25	7.16e-05
P50238	CRIP1	Cysteine-rich protein 1	CRIP1_HUMAN	2	1.25009	1.25	0.000468
O95571	ETHE1	Persulfide dioxygenase ETHE1, mitochondrial	ETHE1_HUMAN	6	0.79965	-1.25	1.03e-05
Q9P032	NDUFAF4	NADH dehydrogenase [ubiquinone] 1 alpha subcomplex assembly factor 4	NDUF4_HUMAN	6	0.79897	-1.25	0.000561
Q9BXK5	BCL2L13	Bcl-2-like protein 13	B2L13_HUMAN	15	0.79839	-1.25	6.83e-05
Q6ZP82	CCDC141	Coiled-coil domain-containing protein 141	CC141_HUMAN	38	0.79759	-1.25	0.00066
Q9NT22	EMILIN3	EMILIN-3	EMIL3_HUMAN	12	0.79682	-1.25	0.004594
P09874	PARP1	Poly [ADP-ribose] polymerase 1	PARP1_HUMAN	26	0.79529	-1.26	1.05e-05
Q8WWC4	MAIP1	m-AAA protease-interacting protein 1, mitochondrial	MAIP1_HUMAN	3	0.79382	-1.26	0.000174
P21912	SDHB	Succinate dehydrogenase [ubiquinone] iron-sulfur subunit, mitochondrial	SDHB_HUMAN	15	0.79277	-1.26	1.83e-07
P03905	MT-ND4	NADH-ubiquinone oxidoreductase chain 4	NU4M_HUMAN	5	0.79248	-1.26	0.003539
O43920	NDUFS5	NADH dehydrogenase [ubiquinone] iron-sulfur protein 5	NDUS5_HUMAN	7	0.79247	-1.26	0.001797
Q14432	PDE3A	cGMP-inhibited 3',5'-cyclic phosphodiesterase A	PDE3A_HUMAN	13	0.79186	-1.26	7.73e-07
Q16134	ETFDH	Electron transfer flavoprotein-ubiquinone oxidoreductase, mitochondrial	ETFD_HUMAN	27	0.79173	-1.26	7.03e-07
Q9NPL8	TIMMDC1	Complex I assembly factor TIMMDC1, mitochondrial	TIDC1_HUMAN	7	0.79092	-1.26	4.70e-05
P06576	ATP5F1B	ATP synthase subunit beta, mitochondrial	ATPB_HUMAN	32	0.78982	-1.27	5.43e-07
O43772	SLC25A20	Mitochondrial carnitine/acylcarnitine carrier protein	MCAT_HUMAN	14	0.78889	-1.27	0.005043
P36542	ATP5F1C	ATP synthase subunit gamma, mitochondrial	ATPG_HUMAN	14	0.78648	-1.27	9.07e-08
O95831	AIFM1	Apoptosis-inducing factor 1, mitochondrial	AIFM1_HUMAN	25	0.78604	-1.27	5.47e-08
P00568	AK1	Adenylate kinase isoenzyme 1	KAD1_HUMAN	14	0.78522	-1.27	1.66e-05
Q32MK0	MYLK3	Myosin light chain kinase 3	MYLK3_HUMAN	25	0.78441	-1.27	6.73e-09
P05026	ATP1B1	Sodium/potassium-transporting ATPase subunit beta-1	AT1B1_HUMAN	14	0.7838	-1.28	1.02e-07
Q13510	ASAH1	Acid ceramidase	ASAH1_HUMAN	18	0.78378	-1.28	0.00086
P00441	SOD1	Superoxide dismutase [Cu-Zn]	SODC_HUMAN	7	0.7835	-1.28	0.00041
O95139	NDUFB6	NADH dehydrogenase [ubiquinone] 1 beta subcomplex subunit 6	NDUB6_HUMAN	8	0.78346	-1.28	0.000224
Q9BU61	NDUFAF3	NADH dehydrogenase [ubiquinone] 1 alpha subcomplex assembly factor 3	NDUF3_HUMAN	4	0.78337	-1.28	0.009718
Q86VU5	COMTD1	Catechol O-methyltransferase domain-containing protein 1	CMTD1_HUMAN	5	0.78272	-1.28	0.005191
Q9BRA2	TXNDC17	Thioredoxin domain-containing protein 17	TXD17_HUMAN	5	0.78266	-1.28	1.25e-06
Q14123	PDE1C	Calcium/calmodulin-dependent 3',5'-cyclic nucleotide phosphodiesterase 1C	PDE1C_HUMAN	10	0.78231	-1.28	0.000102
Q9NRX2	MRPL17	39S ribosomal protein L17, mitochondrial	RM17_HUMAN	5	0.78229	-1.28	0.046308
Q9P015	MRPL15	39S ribosomal protein L15, mitochondrial	RM15_HUMAN	9	0.78086	-1.28	9.94e-05
Q9NZJ6	COQ3	Ubiquinone biosynthesis O-methyltransferase, mitochondrial	COQ3_HUMAN	8	0.78076	-1.28	1.34e-06
Q9BV79	MECR	Enoyl-[acyl-carrier-protein] reductase, mitochondrial	MECR_HUMAN	7	0.78021	-1.28	0.002345
P10606	COX5B	Cytochrome c oxidase subunit 5B, mitochondrial	COX5B_HUMAN	10	0.77921	-1.28	0.000216
P53597	SUCLG1	Succinate--CoA ligase [ADP/GDP-forming] subunit alpha, mitochondrial	SUCA_HUMAN	12	0.77897	-1.28	4.00e-09
Q8IWW8	ADHFE1	Hydroxyacid-oxoacid transhydrogenase, mitochondrial	HOT_HUMAN	12	0.77752	-1.29	0.000809
P13716	ALAD	Delta-aminolevulinic acid dehydratase	HEM2_HUMAN	15	0.77686	-1.29	0.007487
Q9Y4G6	TLN2	Talin-2	TLN2_HUMAN	66	0.77537	-1.29	7.03e-07
Q9HCP6	HHATL	Protein-cysteine N-palmitoyltransferase HHAT-like protein	HHATL_HUMAN	14	0.77537	-1.29	1.55e-05
P42765	ACAA2	3-ketoacyl-CoA thiolase, mitochondrial	THIM_HUMAN	26	0.77439	-1.29	5.76e-05
P47985	UQCRFS1	Cytochrome b-c1 complex subunit Rieske, mitochondrial	UCRI_HUMAN	15	0.77437	-1.29	7.05e-05
P61328	FGF12	Fibroblast growth factor 12	FGF12_HUMAN	4	0.77421	-1.29	0.007967
P27338	MAOB	Amine oxidase [flavin-containing] B	AOFB_HUMAN	21	0.77272	-1.29	1.93e-06
P50897	PPT1	Palmitoyl-protein thioesterase 1	PPT1_HUMAN	5	0.77237	-1.29	0.003203
Q8N8N7	PTGR2	Prostaglandin reductase 2	PTGR2_HUMAN	8	0.77226	-1.29	0.02287
Q00325	SLC25A3	Phosphate carrier protein, mitochondrial	MPCP_HUMAN	14	0.77191	-1.3	1.68e-09
Q9Y6I9	TEX264	Testis-expressed protein 264	TX264_HUMAN	5	0.77128	-1.3	0.00192
Q13825	AUH	Methylglutaconyl-CoA hydratase, mitochondrial	AUHM_HUMAN	9	0.77005	-1.3	0.000181
P11055	MYH3	Myosin-3	MYH3_HUMAN	9	0.76955	-1.3	4.06e-14
P24666	ACP1	Low molecular weight phosphotyrosine protein phosphatase	PPAC_HUMAN	5	0.76911	-1.3	0.000229
Q9HAV7	GRPEL1	GrpE protein homolog 1, mitochondrial	GRPE1_HUMAN	7	0.76905	-1.3	0.000104
Q86UT6	NLRX1	NLR family member X1	NLRX1_HUMAN	23	0.7678	-1.3	2.68e-08
O14561	NDUFAB1	Acyl carrier protein, mitochondrial	ACPM_HUMAN	3	0.76728	-1.3	0.000331
O60825	PFKFB2	6-phosphofructo-2-kinase/fructose-2,6-bisphosphatase 2	F262_HUMAN	14	0.76623	-1.31	0.001773
Q9NWU5	MRPL22	39S ribosomal protein L22, mitochondrial	RM22_HUMAN	5	0.76613	-1.31	0.046308
Q9HBU9	POPDC2	Popeye domain-containing protein 2	POPD2_HUMAN	10	0.76523	-1.31	1.49e-09
O96000	NDUFB10	NADH dehydrogenase [ubiquinone] 1 beta subcomplex subunit 10	NDUBA_HUMAN	15	0.76507	-1.31	1.51e-10
Q92736	RYR2	Ryanodine receptor 2	RYR2_HUMAN	171	0.76477	-1.31	2.21e-09
Q9HAT2	SIAE	Sialate O-acetylesterase	SIAE_HUMAN	11	0.7645	-1.31	4.24e-06
O75608	LYPLA1	Acyl-protein thioesterase 1	LYPA1_HUMAN	3	0.76431	-1.31	0.001113
Q9HCC0	MCCC2	Methylcrotonoyl-CoA carboxylase beta chain, mitochondrial	MCCB_HUMAN	19	0.76402	-1.31	2.22e-06
P14927	UQCRB	Cytochrome b-c1 complex subunit 7	QCR7_HUMAN	10	0.76297	-1.31	1.80e-09
Q96MF6	COQ10A	Coenzyme Q-binding protein COQ10 homolog A, mitochondrial	CQ10A_HUMAN	5	0.76063	-1.31	0.045656
O95167	NDUFA3	NADH dehydrogenase [ubiquinone] 1 alpha subcomplex subunit 3	NDUA3_HUMAN	4	0.76048	-1.31	4.32e-07
Q53S58	TMEM177	Transmembrane protein 177	TM177_HUMAN	3	0.76004	-1.32	0.006157
O60237	PPP1R12B	Protein phosphatase 1 regulatory subunit 12B	MYPT2_HUMAN	21	0.75974	-1.32	4.38e-07
O75380	NDUFS6	NADH dehydrogenase [ubiquinone] iron-sulfur protein 6, mitochondrial	NDUS6_HUMAN	6	0.75913	-1.32	0.002452
Q9HD33	MRPL47	39S ribosomal protein L47, mitochondrial	RM47_HUMAN	6	0.7591	-1.32	0.000233
Q5JR59	MTUS2	Microtubule-associated tumor suppressor candidate 2	MTUS2_HUMAN	6	0.75798	-1.32	0.000127
O75190	DNAJB6	DnaJ homolog subfamily B member 6	DNJB6_HUMAN	6	0.75741	-1.32	9.48e-06
Q05639	EEF1A2	Elongation factor 1-alpha 2	EF1A2_HUMAN	13	0.75715	-1.32	1.96e-10
P10636	MAPT	Microtubule-associated protein tau	TAU_HUMAN	9	0.75682	-1.32	0.010871
Q99426	TBCB	Tubulin-folding cofactor B	TBCB_HUMAN	4	0.75551	-1.32	0.004561
P08574	CYC1	Cytochrome c1, heme protein, mitochondrial	CY1_HUMAN	15	0.75428	-1.33	2.95e-13
Q8N4Q1	CHCHD4	Mitochondrial intermembrane space import and assembly protein 40	MIA40_HUMAN	5	0.75275	-1.33	0.000216
P07942	LAMB1	Laminin subunit beta-1	LAMB1_HUMAN	53	0.75253	-1.33	5.28e-06
O75208	COQ9	Ubiquinone biosynthesis protein COQ9, mitochondrial	COQ9_HUMAN	9	0.74865	-1.34	4.11e-09
P82921	MRPS21	28S ribosomal protein S21, mitochondrial	RT21_HUMAN	3	0.74679	-1.34	0.011653
O95182	NDUFA7	NADH dehydrogenase [ubiquinone] 1 alpha subcomplex subunit 7	NDUA7_HUMAN	11	0.74632	-1.34	1.86e-09
Q9UQ90	SPG7	Paraplegin	SPG7_HUMAN	14	0.74568	-1.34	8.85e-07
O43678	NDUFA2	NADH dehydrogenase [ubiquinone] 1 alpha subcomplex subunit 2	NDUA2_HUMAN	6	0.74566	-1.34	3.62e-06
P12882	MYH1	Myosin-1	MYH1_HUMAN	60	0.74549	-1.34	1.99e-13
P00505	GOT2	Aspartate aminotransferase, mitochondrial	AATM_HUMAN	38	0.74477	-1.34	9.40e-12
Q93088	BHMT	Betaine--homocysteine S-methyltransferase 1	BHMT1_HUMAN	2	0.74247	-1.35	0.019348
O00217	NDUFS8	NADH dehydrogenase [ubiquinone] iron-sulfur protein 8, mitochondrial	NDUS8_HUMAN	8	0.74228	-1.35	2.92e-10
P35613	BSG	Basigin	BASI_HUMAN	9	0.74174	-1.35	2.18e-06
Q00688	FKBP3	Peptidyl-prolyl cis-trans isomerase FKBP3	FKBP3_HUMAN	7	0.73918	-1.35	7.26e-07
O75438	NDUFB1	NADH dehydrogenase [ubiquinone] 1 beta subcomplex subunit 1	NDUB1_HUMAN	3	0.73847	-1.35	1.51e-05
O95169	NDUFB8	NADH dehydrogenase [ubiquinone] 1 beta subcomplex subunit 8, mitochondrial	NDUB8_HUMAN	6	0.73842	-1.35	1.76e-10
O15273	TCAP	Telethonin	TELT_HUMAN	10	0.73724	-1.36	8.42e-05
Q5T653	MRPL2	39S ribosomal protein L2, mitochondrial	RM02_HUMAN	4	0.73634	-1.36	0.0003
Q9H6K4	OPA3	Optic atrophy 3 protein	OPA3_HUMAN	4	0.73487	-1.36	0.000247
P55290	CDH13	Cadherin-13	CAD13_HUMAN	19	0.73482	-1.36	1.18e-08
Q9BVL4	SELENOO	Protein adenylyltransferase SelO, mitochondrial	SELO_HUMAN	5	0.73472	-1.36	0.012377
P02144	MB	Myoglobin	MYG_HUMAN	17	0.73467	-1.36	2.13e-06
O14949	UQCRQ	Cytochrome b-c1 complex subunit 8	QCR8_HUMAN	5	0.73419	-1.36	1.30e-07
Q9Y276	BCS1L	Mitochondrial chaperone BCS1	BCS1_HUMAN	16	0.73416	-1.36	2.26e-10
A0A0B4J2D5;P0DPI2	GATD3B;GATD3A	Glutamine amidotransferase-like class 1 domain-containing protein 3B, mitochondrial;Glutamine amidotransferase-like class 1 domain-containing protein 3A, mitochondrial	GAL3B_HUMAN;GAL3A_HUMAN	13	0.7322	-1.37	7.71e-10
O00151	PDLIM1	PDZ and LIM domain protein 1	PDLI1_HUMAN	17	0.73219	-1.37	5.26e-07
Q9UPQ0	LIMCH1	LIM and calponin homology domains-containing protein 1	LIMC1_HUMAN	9	0.73198	-1.37	0.000142
O60832	DKC1	H/ACA ribonucleoprotein complex subunit DKC1	DKC1_HUMAN	7	0.73157	-1.37	4.60e-05
P31327	CPS1	Carbamoyl-phosphate synthase [ammonia], mitochondrial	CPSM_HUMAN	7	0.7312	-1.37	0.033732
P24043	LAMA2	Laminin subunit alpha-2	LAMA2_HUMAN	110	0.7307	-1.37	2.24e-14
O75521	ECI2	Enoyl-CoA delta isomerase 2	ECI2_HUMAN	16	0.72991	-1.37	2.49e-09
Q13011	ECH1	Delta(3,5)-Delta(2,4)-dienoyl-CoA isomerase, mitochondrial	ECH1_HUMAN	18	0.72857	-1.37	6.96e-10
Q0ZGT2	NEXN	Nexilin	NEXN_HUMAN	22	0.72821	-1.37	1.93e-06
Q8N3U4	STAG2	Cohesin subunit SA-2	STAG2_HUMAN	2	0.72722	-1.38	0.004829
Q9BR39	JPH2	Junctophilin-2	JPH2_HUMAN	13	0.7264	-1.38	1.23e-08
Q9Y241	HIGD1A	HIG1 domain family member 1A, mitochondrial	HIG1A_HUMAN	2	0.72577	-1.38	0.001683
Q96DB5	RMDN1	Regulator of microtubule dynamics protein 1	RMD1_HUMAN	11	0.72447	-1.38	5.33e-05
P42126	ECI1	Enoyl-CoA delta isomerase 1, mitochondrial	ECI1_HUMAN	8	0.72442	-1.38	7.09e-09
P83111	LACTB	Serine beta-lactamase-like protein LACTB, mitochondrial	LACTB_HUMAN	11	0.72388	-1.38	1.88e-05
O95178	NDUFB2	NADH dehydrogenase [ubiquinone] 1 beta subcomplex subunit 2, mitochondrial	NDUB2_HUMAN	2	0.72355	-1.38	2.90e-05
Q8WUF5	PPP1R13L	RelA-associated inhibitor	IASPP_HUMAN	17	0.72339	-1.38	0.001379
P63316	TNNC1	Troponin C, slow skeletal and cardiac muscles	TNNC1_HUMAN	12	0.72259	-1.38	4.12e-14
P07195	LDHB	L-lactate dehydrogenase B chain	LDHB_HUMAN	17	0.72149	-1.39	2.74e-06
Q9UMS0	NFU1	NFU1 iron-sulfur cluster scaffold homolog, mitochondrial	NFU1_HUMAN	5	0.72125	-1.39	0.000187
P19404	NDUFV2	NADH dehydrogenase [ubiquinone] flavoprotein 2, mitochondrial	NDUV2_HUMAN	13	0.71961	-1.39	5.79e-11
Q9Y3B7	MRPL11	39S ribosomal protein L11, mitochondrial	RM11_HUMAN	6	0.71927	-1.39	0.001789
Q9P0M6	MACROH2A2	Core histone macro-H2A.2	H2AW_HUMAN	10	0.71874	-1.39	6.81e-05
P31930	UQCRC1	Cytochrome b-c1 complex subunit 1, mitochondrial	QCR1_HUMAN	24	0.71551	-1.4	9.75e-14
O43414	ERI3	ERI1 exoribonuclease 3	ERI3_HUMAN	6	0.71476	-1.4	0.001054
Q86VF7	NRAP	Nebulin-related-anchoring protein	NRAP_HUMAN	43	0.7142	-1.4	2.42e-05
P13807	GYS1	Glycogen [starch] synthase, muscle	GYS1_HUMAN	33	0.71403	-1.4	5.63e-11
P12429	ANXA3	Annexin A3	ANXA3_HUMAN	15	0.71369	-1.4	9.97e-05
A6NDG6	PGP	Glycerol-3-phosphate phosphatase	PGP_HUMAN	9	0.71231	-1.4	0.000129
P28289	TMOD1	Tropomodulin-1	TMOD1_HUMAN	21	0.71219	-1.4	1.13e-14
Q9UBR2	CTSZ	Cathepsin Z	CATZ_HUMAN	5	0.71127	-1.41	0.003584
P22695	UQCRC2	Cytochrome b-c1 complex subunit 2, mitochondrial	QCR2_HUMAN	22	0.71076	-1.41	1.91e-13
Q8IXM3	MRPL41	39S ribosomal protein L41, mitochondrial	RM41_HUMAN	5	0.71062	-1.41	3.70e-05
O75251	NDUFS7	NADH dehydrogenase [ubiquinone] iron-sulfur protein 7, mitochondrial	NDUS7_HUMAN	4	0.71015	-1.41	4.47e-08
O95299	NDUFA10	NADH dehydrogenase [ubiquinone] 1 alpha subcomplex subunit 10, mitochondrial	NDUAA_HUMAN	17	0.70938	-1.41	4.70e-13
Q14126	DSG2	Desmoglein-2	DSG2_HUMAN	25	0.70883	-1.41	5.00e-06
Q7Z4W1	DCXR	L-xylulose reductase	DCXR_HUMAN	10	0.70851	-1.41	1.32e-08
Q9UDR5	AASS	Alpha-aminoadipic semialdehyde synthase, mitochondrial	AASS_HUMAN	19	0.70807	-1.41	3.95e-05
P51970	NDUFA8	NADH dehydrogenase [ubiquinone] 1 alpha subcomplex subunit 8	NDUA8_HUMAN	10	0.70514	-1.42	4.75e-14
P27144	AK4	Adenylate kinase 4, mitochondrial	KAD4_HUMAN	13	0.70494	-1.42	1.24e-10
Q9Y6M9	NDUFB9	NADH dehydrogenase [ubiquinone] 1 beta subcomplex subunit 9	NDUB9_HUMAN	10	0.70421	-1.42	1.71e-10
P30049	ATP5F1D	ATP synthase subunit delta, mitochondrial	ATPD_HUMAN	4	0.70406	-1.42	1.80e-09
P23434	GCSH	Glycine cleavage system H protein, mitochondrial	GCSH_HUMAN	2	0.70306	-1.42	5.99e-07
Q8WZ42	TTN	Titin	TITIN_HUMAN	1852	0.70298	-1.42	4.68e-13
Q8N3V7	SYNPO	Synaptopodin	SYNPO_HUMAN	19	0.70163	-1.43	6.31e-05
P23786	CPT2	Carnitine O-palmitoyltransferase 2, mitochondrial	CPT2_HUMAN	23	0.70145	-1.43	2.60e-09
P06732	CKM	Creatine kinase M-type	KCRM_HUMAN	33	0.70002	-1.43	2.94e-10
Q8WWI1	LMO7	LIM domain only protein 7	LMO7_HUMAN	26	0.69968	-1.43	1.53e-05
O43674	NDUFB5	NADH dehydrogenase [ubiquinone] 1 beta subcomplex subunit 5, mitochondrial	NDUB5_HUMAN	6	0.6966	-1.44	2.09e-09
O75489	NDUFS3	NADH dehydrogenase [ubiquinone] iron-sulfur protein 3, mitochondrial	NDUS3_HUMAN	15	0.69638	-1.44	6.53e-09
P24752	ACAT1	Acetyl-CoA acetyltransferase, mitochondrial	THIL_HUMAN	24	0.69583	-1.44	1.22e-13
Q5VTT5	MYOM3	Myomesin-3	MYOM3_HUMAN	63	0.69075	-1.45	3.54e-13
P12235	SLC25A4	ADP/ATP translocase 1	ADT1_HUMAN	15	0.68952	-1.45	4.75e-13
Q02338	BDH1	D-beta-hydroxybutyrate dehydrogenase, mitochondrial	BDH_HUMAN	14	0.68942	-1.45	2.65e-07
P49821	NDUFV1	NADH dehydrogenase [ubiquinone] flavoprotein 1, mitochondrial	NDUV1_HUMAN	26	0.68652	-1.46	4.75e-13
Q9H479	FN3K	Fructosamine-3-kinase	FN3K_HUMAN	7	0.68497	-1.46	1.27e-06
Q9UKX3	MYH13	Myosin-13	MYH13_HUMAN	6	0.68338	-1.46	6.40e-10
O95298	NDUFC2	NADH dehydrogenase [ubiquinone] 1 subunit C2	NDUC2_HUMAN	8	0.6818	-1.47	1.76e-09
O43181	NDUFS4	NADH dehydrogenase [ubiquinone] iron-sulfur protein 4, mitochondrial	NDUS4_HUMAN	5	0.68177	-1.47	2.04e-07
Q96PE7	MCEE	Methylmalonyl-CoA epimerase, mitochondrial	MCEE_HUMAN	6	0.68144	-1.47	2.97e-05
P56556	NDUFA6	NADH dehydrogenase [ubiquinone] 1 alpha subcomplex subunit 6	NDUA6_HUMAN	8	0.67989	-1.47	3.68e-09
P56539	CAV3	Caveolin-3	CAV3_HUMAN	3	0.67935	-1.47	0.003217
Q7Z7F7	MRPL55	39S ribosomal protein L55, mitochondrial	RM55_HUMAN	3	0.67754	-1.48	0.000501
P28331	NDUFS1	NADH-ubiquinone oxidoreductase 75 kDa subunit, mitochondrial	NDUS1_HUMAN	46	0.67753	-1.48	1.91e-13
Q9NX14	NDUFB11	NADH dehydrogenase [ubiquinone] 1 beta subcomplex subunit 11, mitochondrial	NDUBB_HUMAN	6	0.67692	-1.48	8.55e-09
P54296	MYOM2	Myomesin-2	MYOM2_HUMAN	94	0.6756	-1.48	9.33e-15
Q9UI09	NDUFA12	NADH dehydrogenase [ubiquinone] 1 alpha subcomplex subunit 12	NDUAC_HUMAN	12	0.67533	-1.48	1.71e-12
P49748	ACADVL	Very long-chain specific acyl-CoA dehydrogenase, mitochondrial	ACADV_HUMAN	42	0.67429	-1.48	6.11e-09
Q86TD4	SRL	Sarcalumenin	SRCA_HUMAN	24	0.6736	-1.48	4.66e-11
P20674	COX5A	Cytochrome c oxidase subunit 5A, mitochondrial	COX5A_HUMAN	12	0.67244	-1.49	0.000211
P68366	TUBA4A	Tubulin alpha-4A chain	TBA4A_HUMAN	4	0.67143	-1.49	1.30e-06
Q9BWH2	FUNDC2	FUN14 domain-containing protein 2	FUND2_HUMAN	3	0.66433	-1.51	1.50e-10
E9PAV3	NACA	Nascent polypeptide-associated complex subunit alpha, muscle-specific form	NACAM_HUMAN	55	0.66309	-1.51	1.76e-05
O75306	NDUFS2	NADH dehydrogenase [ubiquinone] iron-sulfur protein 2, mitochondrial	NDUS2_HUMAN	24	0.66276	-1.51	4.99e-12
Q86YB7	ECHDC2	Enoyl-CoA hydratase domain-containing protein 2, mitochondrial	ECHD2_HUMAN	6	0.66234	-1.51	6.48e-06
P07951	TPM2	Tropomyosin beta chain	TPM2_HUMAN	20	0.66097	-1.51	9.97e-09
Q8NDY3	ADPRHL1	[Protein ADP-ribosylarginine] hydrolase-like protein 1	ARHL1_HUMAN	16	0.65991	-1.52	5.34e-07
Q13424	SNTA1	Alpha-1-syntrophin	SNTA1_HUMAN	18	0.65935	-1.52	1.08e-09
P13535	MYH8	Myosin-8	MYH8_HUMAN	3	0.65899	-1.52	0.017946
Q01813	PFKP	ATP-dependent 6-phosphofructokinase, platelet type	PFKAP_HUMAN	22	0.65719	-1.52	5.99e-07
Q9P0J0	NDUFA13	NADH dehydrogenase [ubiquinone] 1 alpha subcomplex subunit 13	NDUAD_HUMAN	8	0.65716	-1.52	9.90e-13
Q9H7C9	AAMDC	Mth938 domain-containing protein	AAMDC_HUMAN	5	0.65522	-1.53	0.002773
O43766	LIAS	Lipoyl synthase, mitochondrial	LIAS_HUMAN	6	0.65409	-1.53	0.020309
O43676	NDUFB3	NADH dehydrogenase [ubiquinone] 1 beta subcomplex subunit 3	NDUB3_HUMAN	3	0.65175	-1.53	1.70e-11
P52179	MYOM1	Myomesin-1	MYOM1_HUMAN	107	0.64836	-1.54	3.44e-17
Q9NUQ8	ABCF3	ATP-binding cassette sub-family F member 3	ABCF3_HUMAN	3	0.64687	-1.55	0.000133
O15382	BCAT2	Branched-chain-amino-acid aminotransferase, mitochondrial	BCAT2_HUMAN	22	0.64652	-1.55	1.59e-12
P12883	MYH7	Myosin-7	MYH7_HUMAN	186	0.64506	-1.55	7.71e-12
P09493	TPM1	Tropomyosin alpha-1 chain	TPM1_HUMAN	18	0.6429	-1.56	5.37e-16
Q08380	LGALS3BP	Galectin-3-binding protein	LG3BP_HUMAN	14	0.64254	-1.56	0.0002
Q92835	INPP5D	Phosphatidylinositol 3,4,5-trisphosphate 5-phosphatase 1	SHIP1_HUMAN	2	0.64154	-1.56	1.08e-09
Q5VWP3	MLIP	Muscular LMNA-interacting protein	MLIP_HUMAN	19	0.64096	-1.56	2.31e-08
P18859	ATP5PF	ATP synthase-coupling factor 6, mitochondrial	ATP5J_HUMAN	5	0.63775	-1.57	0.000387
Q9BXW7	HDHD5	Haloacid dehalogenase-like hydrolase domain-containing 5	HDHD5_HUMAN	9	0.63725	-1.57	3.24e-12
P23297	S100A1	Protein S100-A1	S10A1_HUMAN	3	0.63643	-1.57	0.000367
Q9GZV1	ANKRD2	Ankyrin repeat domain-containing protein 2	ANKR2_HUMAN	9	0.63619	-1.57	0.005318
Q5SV97	PERM1	PGC-1 and ERR-induced regulator in muscle protein 1	PERM1_HUMAN	6	0.63406	-1.58	6.75e-05
Q15149	PLEC	Plectin	PLEC_HUMAN	208	0.63108	-1.58	1.03e-09
Q9H0U6	MRPL18	39S ribosomal protein L18, mitochondrial	RM18_HUMAN	2	0.62636	-1.6	0.002746
A0PJW6	TMEM223	Transmembrane protein 223	TM223_HUMAN	3	0.62603	-1.6	0.004237
Q9H7C4	SYNC	Syncoilin	SYNCI_HUMAN	2	0.62403	-1.6	0.000499
Q9BXX0	EMILIN2	EMILIN-2	EMIL2_HUMAN	9	0.62213	-1.61	0.002235
P05413	FABP3	Fatty acid-binding protein, heart	FABPH_HUMAN	15	0.62203	-1.61	1.83e-07
P45379	TNNT2	Troponin T, cardiac muscle	TNNT2_HUMAN	25	0.62101	-1.61	1.02e-14
Q16795	NDUFA9	NADH dehydrogenase [ubiquinone] 1 alpha subcomplex subunit 9, mitochondrial	NDUA9_HUMAN	20	0.62006	-1.61	7.73e-11
O95057	DIRAS1	GTP-binding protein Di-Ras1	DIRA1_HUMAN	2	0.61927	-1.61	0.007795
O60220	TIMM8A	Mitochondrial import inner membrane translocase subunit Tim8 A	TIM8A_HUMAN	3	0.6179	-1.62	0.001033
P19429	TNNI3	Troponin I, cardiac muscle	TNNI3_HUMAN	15	0.61713	-1.62	1.99e-13
P13637	ATP1A3	Sodium/potassium-transporting ATPase subunit alpha-3	AT1A3_HUMAN	23	0.61709	-1.62	3.13e-12
O00748	CES2	Cocaine esterase	EST2_HUMAN	11	0.6143	-1.63	9.62e-06
Q16540	MRPL23	39S ribosomal protein L23, mitochondrial	RM23_HUMAN	4	0.61195	-1.63	0.001017
Q92523	CPT1B	Carnitine O-palmitoyltransferase 1, muscle isoform	CPT1B_HUMAN	28	0.61194	-1.63	1.12e-13
Q6YN16	HSDL2	Hydroxysteroid dehydrogenase-like protein 2	HSDL2_HUMAN	27	0.6098	-1.64	1.76e-15
Q16698	DECR1	2,4-dienoyl-CoA reductase, mitochondrial	DECR_HUMAN	19	0.60895	-1.64	1.02e-16
P08237	PFKM	ATP-dependent 6-phosphofructokinase, muscle type	PFKAM_HUMAN	28	0.60541	-1.65	6.07e-15
Q9H987	SYNPO2L	Synaptopodin 2-like protein	SYP2L_HUMAN	29	0.60329	-1.66	3.44e-05
Q6PIU2	NCEH1	Neutral cholesterol ester hydrolase 1	NCEH1_HUMAN	12	0.60273	-1.66	8.73e-07
P26678	PLN	Cardiac phospholamban	PPLA_HUMAN	3	0.59569	-1.68	7.75e-08
P35221	CTNNA1	Catenin alpha-1	CTNA1_HUMAN	31	0.59563	-1.68	3.37e-09
Q9Y2K3	MYH15	Myosin-15	MYH15_HUMAN	4	0.5948	-1.68	4.31e-05
Q8NE62	CHDH	Choline dehydrogenase, mitochondrial	CHDH_HUMAN	9	0.59438	-1.68	0.000208
P53985	SLC16A1	Monocarboxylate transporter 1	MOT1_HUMAN	3	0.59281	-1.69	0.000425
P07339	CTSD	Cathepsin D	CATD_HUMAN	17	0.59225	-1.69	4.58e-05
Q14315	FLNC	Filamin-C	FLNC_HUMAN	134	0.59157	-1.69	1.46e-11
Q92496	CFHR4	Complement factor H-related protein 4	FHR4_HUMAN	4	0.58578	-1.71	0.01339
O95168	NDUFB4	NADH dehydrogenase [ubiquinone] 1 beta subcomplex subunit 4	NDUB4_HUMAN	8	0.58298	-1.72	1.63e-09
Q13508	ART3	Ecto-ADP-ribosyltransferase 3	NAR3_HUMAN	8	0.58205	-1.72	3.04e-08
Q9Y235	APOBEC2	C->U-editing enzyme APOBEC-2	ABEC2_HUMAN	10	0.5808	-1.72	6.66e-06
Q14896	MYBPC3	Myosin-binding protein C, cardiac-type	MYPC3_HUMAN	94	0.5803	-1.72	1.63e-18
Q8N142	ADSS1	Adenylosuccinate synthetase isozyme 1	PURA1_HUMAN	15	0.58021	-1.72	2.12e-13
P35609	ACTN2	Alpha-actinin-2	ACTN2_HUMAN	70	0.57877	-1.73	1.98e-17
P17302	GJA1	Gap junction alpha-1 protein	CXA1_HUMAN	10	0.57443	-1.74	1.54e-08
P24298	GPT	Alanine aminotransferase 1	ALAT1_HUMAN	16	0.55912	-1.79	1.48e-05
P07919	UQCRH	Cytochrome b-c1 complex subunit 6, mitochondrial	QCR6_HUMAN	5	0.55897	-1.79	2.19e-06
P11217	PYGM	Glycogen phosphorylase, muscle form	PYGM_HUMAN	45	0.55663	-1.8	1.95e-10
Q96HC4	PDLIM5	PDZ and LIM domain protein 5	PDLI5_HUMAN	18	0.55557	-1.8	4.79e-11
Q9Y4W6	AFG3L2	AFG3-like protein 2	AFG32_HUMAN	28	0.55546	-1.8	2.93e-15
Q9BYD6	MRPL1	39S ribosomal protein L1, mitochondrial	RM01_HUMAN	7	0.55481	-1.8	3.74e-07
P53370	NUDT6	Nucleoside diphosphate-linked moiety X motif 6	NUDT6_HUMAN	6	0.55425	-1.8	0.001939
Q96HS1	PGAM5	Serine/threonine-protein phosphatase PGAM5, mitochondrial	PGAM5_HUMAN	4	0.54589	-1.83	3.96e-05
Q9BQ69	MACROD1	ADP-ribose glycohydrolase MACROD1	MACD1_HUMAN	5	0.54254	-1.84	1.10e-16
Q9UBY9	HSPB7	Heat shock protein beta-7	HSPB7_HUMAN	9	0.54051	-1.85	3.15e-08
Q14249	ENDOG	Endonuclease G, mitochondrial	NUCG_HUMAN	5	0.53839	-1.86	5.95e-05
P17540	CKMT2	Creatine kinase S-type, mitochondrial	KCRS_HUMAN	24	0.53119	-1.88	3.54e-16
Q9BX66	SORBS1	Sorbin and SH3 domain-containing protein 1	SRBS1_HUMAN	40	0.5248	-1.91	4.27e-07
Q9NP74	PALMD	Palmdelphin	PALMD_HUMAN	9	0.51678	-1.94	1.21e-06
Q8NB12	SMYD1	Histone-lysine N-methyltransferase SMYD1	SMYD1_HUMAN	22	0.51461	-1.94	9.27e-18
P22748	CA4	Carbonic anhydrase 4	CAH4_HUMAN	8	0.51442	-1.94	4.32e-09
Q9NUB1	ACSS1	Acetyl-coenzyme A synthetase 2-like, mitochondrial	ACS2L_HUMAN	25	0.51274	-1.95	1.77e-10
Q9UMS6	SYNPO2	Synaptopodin-2	SYNP2_HUMAN	22	0.50452	-1.98	3.23e-10
B7ZBB8	PPP1R3G	Protein phosphatase 1 regulatory subunit 3G	PP13G_HUMAN	2	0.49282	-2.03	1.57e-06
Q8NE79	BVES	Blood vessel epicardial substance	POPD1_HUMAN	5	0.48712	-2.05	7.84e-08
P05976	MYL1	Myosin light chain 1/3, skeletal muscle isoform	MYL1_HUMAN	2	0.48572	-2.06	0.009268
O75112	LDB3	LIM domain-binding protein 3	LDB3_HUMAN	32	0.48206	-2.07	1.91e-13
P13929	ENO3	Beta-enolase	ENOB_HUMAN	18	0.47521	-2.1	7.07e-10
P68133	ACTA1	Actin, alpha skeletal muscle	ACTS_HUMAN	4	0.46902	-2.13	1.32e-06
P07108	DBI	Acyl-CoA-binding protein	ACBP_HUMAN	5	0.4684	-2.13	2.90e-05
P35222	CTNNB1	Catenin beta-1	CTNB1_HUMAN	30	0.46185	-2.17	6.75e-09
Q9BYD2	MRPL9	39S ribosomal protein L9, mitochondrial	RM09_HUMAN	5	0.44726	-2.24	2.88e-05
O14558	HSPB6	Heat shock protein beta-6	HSPB6_HUMAN	9	0.44036	-2.27	3.97e-07
O76041	NEBL	Nebulette	NEBL_HUMAN	58	0.4325	-2.31	3.94e-14
Q9UI47	CTNNA3	Catenin alpha-3	CTNA3_HUMAN	23	0.42908	-2.33	1.14e-09
Q9ULP0	NDRG4	Protein NDRG4	NDRG4_HUMAN	6	0.42396	-2.36	2.18e-10
P14923	JUP	Junction plakoglobin	PLAK_HUMAN	30	0.4215	-2.37	2.69e-16
O14773	TPP1	Tripeptidyl-peptidase 1	TPP1_HUMAN	5	0.41755	-2.39	0.005657
Q9NPC6	MYOZ2	Myozenin-2	MYOZ2_HUMAN	17	0.41449	-2.41	7.38e-10
Q9Y6E2	BZW2	Basic leucine zipper and W2 domain-containing protein 2	BZW2_HUMAN	14	0.40829	-2.45	2.80e-17
O14639	ABLIM1	Actin-binding LIM protein 1	ABLM1_HUMAN	37	0.3773	-2.65	4.75e-13
P15924	DSP	Desmoplakin	DESP_HUMAN	141	0.36261	-2.76	2.30e-14
P19022	CDH2	Cadherin-2	CADH2_HUMAN	19	0.35909	-2.78	1.01e-11
Q9UM22	EPDR1	Mammalian ependymin-related protein 1	EPDR1_HUMAN	4	0.34615	-2.89	0.002377
P48735	IDH2	Isocitrate dehydrogenase [NADP], mitochondrial	IDHP_HUMAN	29	0.3367	-2.97	2.89e-16
O94875	SORBS2	Sorbin and SH3 domain-containing protein 2	SRBS2_HUMAN	29	0.31544	-3.17	1.56e-07
Q6PI78	TMEM65	Transmembrane protein 65	TMM65_HUMAN	7	0.28791	-3.47	1.19e-16
P55822	SH3BGR	SH3 domain-binding glutamic acid-rich protein	SH3BG_HUMAN	4	0.28605	-3.5	5.49e-12
Q99959	PKP2	Plakophilin-2	PKP2_HUMAN	34	0.27025	-3.7	3.03e-13
Q14192	FHL2	Four and a half LIM domains protein 2	FHL2_HUMAN	23	0.22227	-4.5	3.34e-09
Q9H3G5	CPVL	Probable serine carboxypeptidase CPVL	CPVL_HUMAN	3	0.21958	-4.55	1.41e-07
P10916	MYL2	Myosin regulatory light chain 2, ventricular/cardiac muscle isoform	MLRV_HUMAN	16	0.17808	-5.62	5.61e-15
P08590	MYL3	Myosin light chain 3	MYL3_HUMAN	19	0.06488	-15.41	2.01e-13

## Sheet: AVN vs. RAM
Protein Groups	Genes	Protein Descriptions	Protein Names	# Unique Total Peptides	Ratio	Fold change	Q-value
Q06828	FMOD	Fibromodulin	FMOD_HUMAN	10	13.73505	13.74	0.020069
Q8IUL8	CILP2	Cartilage intermediate layer protein 2	CILP2_HUMAN	9	8.18097	8.18	0.034246
Q9BXN1	ASPN	Asporin	ASPN_HUMAN	12	6.12638	6.13	0.025059
Q9NUQ2	AGPAT5	1-acyl-sn-glycerol-3-phosphate acyltransferase epsilon	PLCE_HUMAN	3	6.04384	6.04	6.90e-05
P15088	CPA3	Mast cell carboxypeptidase A	CBPA3_HUMAN	9	4.88454	4.88	2.04e-07
Q7Z7G0	ABI3BP	Target of Nesh-SH3	TARSH_HUMAN	18	4.4162	4.42	0.033069
P49747	COMP	Cartilage oligomeric matrix protein	COMP_HUMAN	21	4.06192	4.06	0.038361
Q14376	GALE	UDP-glucose 4-epimerase	GALE_HUMAN	3	4.04885	4.05	4.97e-10
Q99715	COL12A1	Collagen alpha-1(XII) chain	COCA1_HUMAN	45	3.85113	3.85	0.023388
P02763	ORM1	Alpha-1-acid glycoprotein 1	A1AG1_HUMAN	5	3.26258	3.26	4.97e-10
P19652	ORM2	Alpha-1-acid glycoprotein 2	A1AG2_HUMAN	7	3.06863	3.07	6.44e-12
O60240	PLIN1	Perilipin-1	PLIN1_HUMAN	25	3.05149	3.05	2.03e-09
P10916	MYL2	Myosin regulatory light chain 2, ventricular/cardiac muscle isoform	MLRV_HUMAN	16	2.99722	3.00	3.89e-17
P23946	CMA1	Chymase	CMA1_HUMAN	7	2.92242	2.92	1.36e-07
P15090	FABP4	Fatty acid-binding protein, adipocyte	FABP4_HUMAN	8	2.90563	2.91	3.51e-10
P02768;P02768-1	ALB;	Albumin;	ALBU_HUMAN;	80	2.88641	2.89	5.62e-13
Q14767	LTBP2	Latent-transforming growth factor beta-binding protein 2	LTBP2_HUMAN	17	2.76165	2.76	0.018184
P01009	SERPINA1	Alpha-1-antitrypsin	A1AT_HUMAN	29	2.75346	2.75	1.22e-09
P25311	AZGP1	Zinc-alpha-2-glycoprotein	ZA2G_HUMAN	14	2.6191	2.62	3.02e-12
P02452	COL1A1	Collagen alpha-1(I) chain	CO1A1_HUMAN	14	2.60491	2.60	0.00973
P02787	TF	Serotransferrin	TRFE_HUMAN	52	2.48126	2.48	9.46e-13
P02461	COL3A1	Collagen alpha-1(III) chain	CO3A1_HUMAN	4	2.44704	2.45	0.005427
P02774	GC	Vitamin D-binding protein	VTDB_HUMAN	27	2.42793	2.43	3.19e-12
P02647	APOA1	Apolipoprotein A-I	APOA1_HUMAN	30	2.42076	2.42	4.97e-10
Q8N474	SFRP1	Secreted frizzled-related protein 1	SFRP1_HUMAN	7	2.40549	2.41	2.76e-05
P21695	GPD1	Glycerol-3-phosphate dehydrogenase [NAD(+)], cytoplasmic	GPDA_HUMAN	19	2.40401	2.40	6.86e-09
P05413	FABP3	Fatty acid-binding protein, heart	FABPH_HUMAN	15	2.40303	2.40	5.32e-13
P49327	FASN	Fatty acid synthase	FAS_HUMAN	94	2.39554	2.40	5.36e-09
P08294	SOD3	Extracellular superoxide dismutase [Cu-Zn]	SODE_HUMAN	9	2.389	2.39	0.000153
P15121	AKR1B1	Aldo-keto reductase family 1 member B1	ALDR_HUMAN	18	2.37108	2.37	1.63e-06
P08123	COL1A2	Collagen alpha-2(I) chain	CO1A2_HUMAN	12	2.27449	2.27	0.022719
P35443	THBS4	Thrombospondin-4	TSP4_HUMAN	20	2.23312	2.23	0.00061
P24821	TNC	Tenascin	TENA_HUMAN	15	2.20232	2.20	0.047201
P20908	COL5A1	Collagen alpha-1(V) chain	CO5A1_HUMAN	2	2.15145	2.15	0.022447
P01019	AGT	Angiotensinogen	ANGT_HUMAN	8	2.13322	2.13	2.55e-08
Q8IUX7	AEBP1	Adipocyte enhancer-binding protein 1	AEBP1_HUMAN	19	2.11389	2.11	0.047337
P50135	HNMT	Histamine N-methyltransferase	HNMT_HUMAN	3	2.11172	2.11	4.14e-07
P02766	TTR	Transthyretin	TTHY_HUMAN	7	2.10146	2.10	4.06e-09
P04217	A1BG	Alpha-1B-glycoprotein	A1BG_HUMAN	15	2.09487	2.09	1.35e-08
P22105	TNXB	Tenascin-X	TENX_HUMAN	97	2.08265	2.08	0.016151
P02765	AHSG	Alpha-2-HS-glycoprotein	FETUA_HUMAN	10	2.06671	2.07	5.48e-11
P20231;Q15661	TPSB2;TPSAB1	Tryptase beta-2;Tryptase alpha/beta-1	TRYB2_HUMAN;TRYB1_HUMAN	7	2.03979	2.04	0.000226
P43652	AFM	Afamin	AFAM_HUMAN	18	2.00563	2.01	4.97e-10
P00915	CA1	Carbonic anhydrase 1	CAH1_HUMAN	16	1.99251	1.99	1.39e-06
Q13361	MFAP5	Microfibrillar-associated protein 5	MFAP5_HUMAN	4	1.98887	1.99	0.003753
P40925	MDH1	Malate dehydrogenase, cytoplasmic	MDHC_HUMAN	17	1.97677	1.98	8.06e-11
P07195	LDHB	L-lactate dehydrogenase B chain	LDHB_HUMAN	17	1.96772	1.97	6.44e-12
P17174	GOT1	Aspartate aminotransferase, cytoplasmic	AATC_HUMAN	24	1.96228	1.96	1.05e-11
P35556	FBN2	Fibrillin-2	FBN2_HUMAN	2	1.9554	1.96	0.017075
P02753	RBP4	Retinol-binding protein 4	RET4_HUMAN	10	1.9453	1.95	6.31e-07
P25189	MPZ	Myelin protein P0	MYP0_HUMAN	4	1.94178	1.94	0.021116
P08590	MYL3	Myosin light chain 3	MYL3_HUMAN	19	1.93753	1.94	3.02e-12
Q99972	MYOC	Myocilin	MYOC_HUMAN	5	1.92988	1.93	0.000769
O75339	CILP	Cartilage intermediate layer protein 1	CILP1_HUMAN	11	1.92364	1.92	4.34e-05
P02750	LRG1	Leucine-rich alpha-2-glycoprotein	A2GL_HUMAN	10	1.91135	1.91	0.000172
P00450	CP	Ceruloplasmin	CERU_HUMAN	37	1.90244	1.90	2.15e-09
P47914	RPL29	60S ribosomal protein L29	RL29_HUMAN	2	1.87134	1.87	0.003747
P02790	HPX	Hemopexin	HEMO_HUMAN	21	1.85204	1.85	3.91e-06
Q2UY09	COL28A1	Collagen alpha-1(XXVIII) chain	COSA1_HUMAN	14	1.83961	1.84	0.0133
P78417	GSTO1	Glutathione S-transferase omega-1	GSTO1_HUMAN	13	1.82253	1.82	1.09e-07
P00918	CA2	Carbonic anhydrase 2	CAH2_HUMAN	11	1.79986	1.80	8.84e-07
P35555	FBN1	Fibrillin-1	FBN1_HUMAN	113	1.78286	1.78	0.007721
P05997	COL5A2	Collagen alpha-2(V) chain	CO5A2_HUMAN	3	1.78275	1.78	0.02221
P29218	IMPA1	Inositol monophosphatase 1	IMPA1_HUMAN	11	1.78053	1.78	1.91e-10
P60174	TPI1	Triosephosphate isomerase	TPIS_HUMAN	18	1.77785	1.78	9.46e-13
P37840	SNCA	Alpha-synuclein	SYUA_HUMAN	4	1.77769	1.78	0.028392
Q01469	FABP5	Fatty acid-binding protein 5	FABP5_HUMAN	8	1.76713	1.77	3.06e-10
P02652	APOA2	Apolipoprotein A-II	APOA2_HUMAN	6	1.76689	1.77	7.27e-08
Q9H3G5	CPVL	Probable serine carboxypeptidase CPVL	CPVL_HUMAN	3	1.76685	1.77	8.66e-05
P00738	HP	Haptoglobin	HPT_HUMAN	24	1.76658	1.77	1.88e-05
P02730	SLC4A1	Band 3 anion transport protein	B3AT_HUMAN	22	1.71985	1.72	9.32e-05
P04040	CAT	Catalase	CATA_HUMAN	22	1.71903	1.72	6.86e-09
Q13228	SELENBP1	Methanethiol oxidase	SBP1_HUMAN	28	1.716	1.72	8.77e-09
P30041	PRDX6	Peroxiredoxin-6	PRDX6_HUMAN	20	1.70039	1.70	1.01e-07
P02792	FTL	Ferritin light chain	FRIL_HUMAN	5	1.68349	1.68	0.000544
P01042	KNG1	Kininogen-1	KNG1_HUMAN	16	1.67127	1.67	4.83e-08
P12109	COL6A1	Collagen alpha-1(VI) chain	CO6A1_HUMAN	41	1.65081	1.65	0.027111
P05783	KRT18	Keratin, type I cytoskeletal 18	K1C18_HUMAN	19	1.63991	1.64	0.006154
Q8NG11	TSPAN14	Tetraspanin-14	TSN14_HUMAN	2	1.63955	1.64	0.000534
P01023	A2M	Alpha-2-macroglobulin	A2MG_HUMAN	59	1.62862	1.63	7.12e-05
P05090	APOD	Apolipoprotein D	APOD_HUMAN	6	1.62497	1.62	1.95e-08
P02144	MB	Myoglobin	MYG_HUMAN	17	1.62261	1.62	5.72e-08
P12110	COL6A2	Collagen alpha-2(VI) chain	CO6A2_HUMAN	29	1.62111	1.62	0.023388
Q08380	LGALS3BP	Galectin-3-binding protein	LG3BP_HUMAN	14	1.62077	1.62	0.00014
P30711	GSTT1	Glutathione S-transferase theta-1	GSTT1_HUMAN	8	1.61468	1.61	0.004039
P10620	MGST1	Microsomal glutathione S-transferase 1	MGST1_HUMAN	3	1.61125	1.61	1.08e-05
P35542	SAA4	Serum amyloid A-4 protein	SAA4_HUMAN	3	1.60389	1.60	0.004156
P24298	GPT	Alanine aminotransferase 1	ALAT1_HUMAN	16	1.59994	1.60	1.03e-10
P11766	ADH5	Alcohol dehydrogenase class-3	ADHX_HUMAN	14	1.59512	1.60	2.03e-09
Q14894	CRYM	Ketimine reductase mu-crystallin	CRYM_HUMAN	11	1.58471	1.58	0.000207
P36871	PGM1	Phosphoglucomutase-1	PGM1_HUMAN	31	1.58431	1.58	4.88e-07
P61457	PCBD1	Pterin-4-alpha-carbinolamine dehydratase	PHS_HUMAN	5	1.58125	1.58	2.01e-05
Q9HC38	GLOD4	Glyoxalase domain-containing protein 4	GLOD4_HUMAN	10	1.57913	1.58	4.12e-06
P36955	SERPINF1	Pigment epithelium-derived factor	PEDF_HUMAN	11	1.57487	1.57	0.022825
O75608	LYPLA1	Acyl-protein thioesterase 1	LYPA1_HUMAN	3	1.57322	1.57	0.004573
P15144	ANPEP	Aminopeptidase N	AMPN_HUMAN	4	1.57217	1.57	0.005768
P15259	PGAM2	Phosphoglycerate mutase 2	PGAM2_HUMAN	13	1.56857	1.57	1.87e-05
P16083	NQO2	Ribosyldihydronicotinamide dehydrogenase [quinone]	NQO2_HUMAN	6	1.56475	1.56	5.32e-05
P30046	DDT	D-dopachrome decarboxylase	DOPD_HUMAN	5	1.55429	1.55	3.55e-06
P01876	IGHA1	Immunoglobulin heavy constant alpha 1	IGHA1_HUMAN	9	1.54759	1.55	0.003753
O00592	PODXL	Podocalyxin	PODXL_HUMAN	3	1.5459	1.55	0.00014
P12111	COL6A3	Collagen alpha-3(VI) chain	CO6A3_HUMAN	140	1.53135	1.53	0.02248
Q99497	PARK7	Parkinson disease protein 7	PARK7_HUMAN	15	1.52829	1.53	3.70e-11
P07108	DBI	Acyl-CoA-binding protein	ACBP_HUMAN	5	1.52093	1.52	4.76e-07
P54868	HMGCS2	Hydroxymethylglutaryl-CoA synthase, mitochondrial	HMCS2_HUMAN	7	1.52072	1.52	1.93e-06
P08311	CTSG	Cathepsin G	CATG_HUMAN	5	1.52063	1.52	2.01e-05
P00491	PNP	Purine nucleoside phosphorylase	PNPH_HUMAN	10	1.50677	1.51	0.002692
Q04760	GLO1	Lactoylglutathione lyase	LGUL_HUMAN	9	1.50602	1.51	2.21e-06
P00492	HPRT1	Hypoxanthine-guanine phosphoribosyltransferase	HPRT_HUMAN	10	1.49251	1.49	0.001972
P01011	SERPINA3	Alpha-1-antichymotrypsin	AACT_HUMAN	17	1.49185	1.49	0.006308
Q96CN7	ISOC1	Isochorismatase domain-containing protein 1	ISOC1_HUMAN	9	1.49052	1.49	2.80e-07
Q02338	BDH1	D-beta-hydroxybutyrate dehydrogenase, mitochondrial	BDH_HUMAN	14	1.48732	1.49	2.74e-06
P02042	HBD	Hemoglobin subunit delta	HBD_HUMAN	6	1.48716	1.49	0.001151
P04080	CSTB	Cystatin-B	CYTB_HUMAN	5	1.48452	1.48	8.93e-07
P68871	HBB	Hemoglobin subunit beta	HBB_HUMAN	19	1.48074	1.48	0.000991
P23526	AHCY	Adenosylhomocysteinase	SAHH_HUMAN	15	1.47025	1.47	3.19e-07
P00167	CYB5A	Cytochrome b5	CYB5_HUMAN	5	1.46605	1.47	1.13e-06
P68133	ACTA1	Actin, alpha skeletal muscle	ACTS_HUMAN	4	1.4628	1.46	0.000278
P37837	TALDO1	Transaldolase	TALDO_HUMAN	12	1.46198	1.46	1.02e-08
P35237	SERPINB6	Serpin B6	SPB6_HUMAN	17	1.46045	1.46	6.74e-10
O00748	CES2	Cocaine esterase	EST2_HUMAN	11	1.45736	1.46	1.91e-10
Q9Y2P4	SLC27A6	Long-chain fatty acid transport protein 6	S27A6_HUMAN	19	1.45467	1.45	0.000298
P69905	HBA1	Hemoglobin subunit alpha	HBA_HUMAN	16	1.4524	1.45	0.000595
P43487	RANBP1	Ran-specific GTPase-activating protein	RANG_HUMAN	3	1.44961	1.45	9.36e-05
P16930	FAH	Fumarylacetoacetase	FAAA_HUMAN	8	1.44736	1.45	1.98e-10
O43708	GSTZ1	Maleylacetoacetate isomerase	MAAI_HUMAN	4	1.44665	1.45	0.008573
Q9NVS9	PNPO	Pyridoxine-5'-phosphate oxidase	PNPO_HUMAN	7	1.43838	1.44	8.08e-10
A0A0B4J1X5	IGHV3-74	Immunoglobulin heavy variable 3-74	HV374_HUMAN	2	1.43092	1.43	0.002291
P19827	ITIH1	Inter-alpha-trypsin inhibitor heavy chain H1	ITIH1_HUMAN	20	1.43082	1.43	0.019401
O43765	SGTA	Small glutamine-rich tetratricopeptide repeat-containing protein alpha	SGTA_HUMAN	6	1.43018	1.43	0.001695
P10768	ESD	S-formylglutathione hydrolase	ESTD_HUMAN	11	1.42922	1.43	7.39e-08
P02100	HBE1	Hemoglobin subunit epsilon	HBE_HUMAN	2	1.42262	1.42	0.0056
O95336	PGLS	6-phosphogluconolactonase	6PGL_HUMAN	7	1.42226	1.42	0.003619
Q9H7C9	AAMDC	Mth938 domain-containing protein	AAMDC_HUMAN	5	1.42149	1.42	0.001223
P25940	COL5A3	Collagen alpha-3(V) chain	CO5A3_HUMAN	2	1.42054	1.42	0.014235
Q10589	BST2	Bone marrow stromal antigen 2	BST2_HUMAN	2	1.41687	1.42	0.000112
Q8TCA0	LRRC20	Leucine-rich repeat-containing protein 20	LRC20_HUMAN	5	1.41495	1.41	2.93e-06
Q96DG6	CMBL	Carboxymethylenebutenolidase homolog	CMBL_HUMAN	10	1.41116	1.41	1.33e-07
P02794	FTH1	Ferritin heavy chain	FRIH_HUMAN	9	1.41	1.41	3.70e-06
P61086	UBE2K	Ubiquitin-conjugating enzyme E2 K	UBE2K_HUMAN	5	1.40958	1.41	5.16e-07
P00338	LDHA	L-lactate dehydrogenase A chain	LDHA_HUMAN	13	1.40924	1.41	1.48e-06
Q9ULP0	NDRG4	Protein NDRG4	NDRG4_HUMAN	6	1.40877	1.41	2.11e-06
P06865	HEXA	Beta-hexosaminidase subunit alpha	HEXA_HUMAN	5	1.40728	1.41	0.028218
O94830	DDHD2	Phospholipase DDHD2	DDHD2_HUMAN	4	1.40613	1.41	0.024705
P13716	ALAD	Delta-aminolevulinic acid dehydratase	HEM2_HUMAN	15	1.4054	1.41	2.82e-05
Q13642	FHL1	Four and a half LIM domains protein 1	FHL1_HUMAN	10	1.40496	1.40	6.48e-06
P00488	F13A1	Coagulation factor XIII A chain	F13A_HUMAN	20	1.40096	1.40	0.001528
Q9Y5Z4	HEBP2	Heme-binding protein 2	HEBP2_HUMAN	7	1.39891	1.40	2.16e-06
P50452	SERPINB8	Serpin B8	SPB8_HUMAN	4	1.39552	1.40	5.21e-08
P32119	PRDX2	Peroxiredoxin-2	PRDX2_HUMAN	13	1.3943	1.39	1.78e-08
P30086	PEBP1	Phosphatidylethanolamine-binding protein 1	PEBP1_HUMAN	13	1.39203	1.39	2.67e-07
Q96GD0	PDXP	Pyridoxal phosphate phosphatase	PLPP_HUMAN	7	1.39046	1.39	0.028928
P07451	CA3	Carbonic anhydrase 3	CAH3_HUMAN	9	1.38759	1.39	0.002759
P46926	GNPDA1	Glucosamine-6-phosphate isomerase 1	GNPI1_HUMAN	12	1.38376	1.38	2.30e-07
P06744	GPI	Glucose-6-phosphate isomerase	G6PI_HUMAN	22	1.37526	1.38	1.33e-07
Q9NTX5	ECHDC1	Ethylmalonyl-CoA decarboxylase	ECHD1_HUMAN	14	1.37348	1.37	4.62e-05
P01008	SERPINC1	Antithrombin-III	ANT3_HUMAN	21	1.37052	1.37	0.00368
P05155	SERPING1	Plasma protease C1 inhibitor	IC1_HUMAN	14	1.36928	1.37	0.002845
P09211	GSTP1	Glutathione S-transferase P	GSTP1_HUMAN	13	1.36774	1.37	2.81e-07
Q96BW5	PTER	Phosphotriesterase-related protein	PTER_HUMAN	11	1.367	1.37	0.00165
P00441	SOD1	Superoxide dismutase [Cu-Zn]	SODC_HUMAN	7	1.36647	1.37	3.17e-07
P11166	SLC2A1	Solute carrier family 2, facilitated glucose transporter member 1	GTR1_HUMAN	4	1.36618	1.37	0.000375
P29401	TKT	Transketolase	TKT_HUMAN	19	1.35725	1.36	3.88e-05
O15273	TCAP	Telethonin	TELT_HUMAN	10	1.35681	1.36	0.00265
Q96Q06	PLIN4	Perilipin-4	PLIN4_HUMAN	48	1.35653	1.36	2.80e-07
A6NDG6	PGP	Glycerol-3-phosphate phosphatase	PGP_HUMAN	9	1.35573	1.36	6.90e-05
P26447	S100A4	Protein S100-A4	S10A4_HUMAN	3	1.35473	1.35	0.00269
Q00169	PITPNA	Phosphatidylinositol transfer protein alpha isoform	PIPNA_HUMAN	5	1.35456	1.35	0.013846
Q08623	PUDP	Pseudouridine-5'-phosphatase	HDHD1_HUMAN	4	1.35398	1.35	0.004764
Q01844	EWSR1	RNA-binding protein EWS	EWS_HUMAN	4	1.35247	1.35	0.022048
Q8TDB4	MGARP	Protein MGARP	HUMMR_HUMAN	3	1.35066	1.35	0.005167
O75874	IDH1	Isocitrate dehydrogenase [NADP] cytoplasmic	IDHC_HUMAN	14	1.3497	1.35	1.52e-05
Q15582	TGFBI	Transforming growth factor-beta-induced protein ig-h3	BGH3_HUMAN	24	1.34918	1.35	0.017133
P61970	NUTF2	Nuclear transport factor 2	NTF2_HUMAN	4	1.34698	1.35	0.000447
P21399	ACO1	Cytoplasmic aconitate hydratase	ACOC_HUMAN	28	1.34252	1.34	9.50e-06
P55786	NPEPPS	Puromycin-sensitive aminopeptidase	PSA_HUMAN	38	1.34212	1.34	2.31e-07
P49189	ALDH9A1	4-trimethylaminobutyraldehyde dehydrogenase	AL9A1_HUMAN	20	1.34198	1.34	6.50e-06
Q9NZN4	EHD2	EH domain-containing protein 2	EHD2_HUMAN	27	1.33488	1.33	9.93e-08
P18669	PGAM1	Phosphoglycerate mutase 1	PGAM1_HUMAN	15	1.3328	1.33	4.97e-06
Q9H0R4	HDHD2	Haloacid dehalogenase-like hydrolase domain-containing protein 2	HDHD2_HUMAN	3	1.32747	1.33	0.004381
P30740	SERPINB1	Leukocyte elastase inhibitor	ILEU_HUMAN	13	1.32725	1.33	0.00059
P12429	ANXA3	Annexin A3	ANXA3_HUMAN	15	1.32652	1.33	7.75e-05
P50461	CSRP3	Cysteine and glycine-rich protein 3	CSRP3_HUMAN	11	1.32306	1.32	2.22e-09
P55001	MFAP2	Microfibrillar-associated protein 2	MFAP2_HUMAN	4	1.32276	1.32	0.008412
P05976	MYL1	Myosin light chain 1/3, skeletal muscle isoform	MYL1_HUMAN	2	1.32209	1.32	0.030389
Q96FV2	SCRN2	Secernin-2	SCRN2_HUMAN	9	1.3213	1.32	0.000949
P09960	LTA4H	Leukotriene A-4 hydrolase	LKHA4_HUMAN	25	1.32058	1.32	1.37e-09
P28161	GSTM2	Glutathione S-transferase Mu 2	GSTM2_HUMAN	11	1.31625	1.32	0.002166
P14324	FDPS	Farnesyl pyrophosphate synthase	FPPS_HUMAN	8	1.31544	1.32	0.000171
Q14624	ITIH4	Inter-alpha-trypsin inhibitor heavy chain H4	ITIH4_HUMAN	26	1.314	1.31	0.002678
P48681	NES	Nestin	NEST_HUMAN	58	1.3118	1.31	0.007038
Q96PD5	PGLYRP2	N-acetylmuramoyl-L-alanine amidase	PGRP2_HUMAN	11	1.3087	1.31	0.002456
Q9NZD2	GLTP	Glycolipid transfer protein	GLTP_HUMAN	2	1.30738	1.31	0.008551
Q9BXX0	EMILIN2	EMILIN-2	EMIL2_HUMAN	9	1.3016	1.30	0.00026
P13798	APEH	Acylamino-acid-releasing enzyme	ACPH_HUMAN	12	1.30053	1.30	2.16e-06
P07942	LAMB1	Laminin subunit beta-1	LAMB1_HUMAN	53	1.29963	1.30	1.33e-07
P33121	ACSL1	Long-chain-fatty-acid--CoA ligase 1	ACSL1_HUMAN	39	1.29946	1.30	6.54e-08
Q9H987	SYNPO2L	Synaptopodin 2-like protein	SYP2L_HUMAN	29	1.29862	1.30	0.00606
P48735	IDH2	Isocitrate dehydrogenase [NADP], mitochondrial	IDHP_HUMAN	29	1.29777	1.30	8.94e-09
P21266	GSTM3	Glutathione S-transferase Mu 3	GSTM3_HUMAN	13	1.29708	1.30	0.006932
P13797	PLS3	Plastin-3	PLST_HUMAN	23	1.29617	1.30	0.00269
Q9H0W9	C11orf54	Ester hydrolase C11orf54	CK054_HUMAN	7	1.29311	1.29	0.000514
Q14315	FLNC	Filamin-C	FLNC_HUMAN	134	1.28877	1.29	9.85e-06
P68036	UBE2L3	Ubiquitin-conjugating enzyme E2 L3	UB2L3_HUMAN	6	1.28863	1.29	0.000419
P06727	APOA4	Apolipoprotein A-IV	APOA4_HUMAN	22	1.28622	1.29	0.014522
P00746	CFD	Complement factor D	CFAD_HUMAN	7	1.28616	1.29	0.015312
Q6GMV3	PTRHD1	Putative peptidyl-tRNA hydrolase PTRHD1	PTRD1_HUMAN	3	1.28136	1.28	0.020495
O75112	LDB3	LIM domain-binding protein 3	LDB3_HUMAN	32	1.28093	1.28	0.001232
P04233	CD74	HLA class II histocompatibility antigen gamma chain	HG2A_HUMAN	2	1.27626	1.28	0.007248
O95445	APOM	Apolipoprotein M	APOM_HUMAN	4	1.27456	1.27	0.000978
P0DOX2	NaN	Immunoglobulin alpha-2 heavy chain	IGA2_HUMAN	13	1.27312	1.27	0.040421
P09488	GSTM1	Glutathione S-transferase Mu 1	GSTM1_HUMAN	9	1.27279	1.27	0.014649
P56381;Q5VTU8	ATP5F1E;ATP5F1EP2	ATP synthase subunit epsilon, mitochondrial;ATP synthase subunit epsilon-like protein, mitochondrial	ATP5E_HUMAN;AT5EL_HUMAN	2	1.27269	1.27	0.015769
Q92530	PSMF1	Proteasome inhibitor PI31 subunit	PSMF1_HUMAN	3	1.27235	1.27	0.004154
P48163	ME1	NADP-dependent malic enzyme	MAOX_HUMAN	15	1.27013	1.27	1.45e-07
P19823	ITIH2	Inter-alpha-trypsin inhibitor heavy chain H2	ITIH2_HUMAN	24	1.26747	1.27	0.009701
P07737	PFN1	Profilin-1	PROF1_HUMAN	9	1.26101	1.26	1.11e-05
Q6IB77	GLYAT	Glycine N-acyltransferase	GLYAT_HUMAN	3	1.26085	1.26	5.20e-07
P23381	WARS1	Tryptophan--tRNA ligase, cytoplasmic	SYWC_HUMAN	13	1.25999	1.26	0.000409
P24666	ACP1	Low molecular weight phosphotyrosine protein phosphatase	PPAC_HUMAN	5	1.25863	1.26	0.046782
P06732	CKM	Creatine kinase M-type	KCRM_HUMAN	33	1.25863	1.26	2.85e-05
Q8N8N7	PTGR2	Prostaglandin reductase 2	PTGR2_HUMAN	8	1.25782	1.26	0.026119
P61960	UFM1	Ubiquitin-fold modifier 1	UFM1_HUMAN	3	1.25629	1.26	0.011739
P05543	SERPINA7	Thyroxine-binding globulin	THBG_HUMAN	9	1.25555	1.26	9.03e-06
P62979	RPS27A	Ubiquitin-40S ribosomal protein S27a	RS27A_HUMAN	7	1.25545	1.26	0.000153
P09417	QDPR	Dihydropteridine reductase	DHPR_HUMAN	11	1.25384	1.25	6.31e-07
P52209	PGD	6-phosphogluconate dehydrogenase, decarboxylating	6PGD_HUMAN	15	1.25376	1.25	0.00187
Q8TDQ7	GNPDA2	Glucosamine-6-phosphate isomerase 2	GNPI2_HUMAN	4	1.25011	1.25	3.10e-05
Q9UHL4	DPP7	Dipeptidyl peptidase 2	DPP2_HUMAN	10	0.79942	-1.25	0.001982
P06899;P23527;P33778;Q16778	H2BC11;H2BC17;H2BC3;H2BC21	Histone H2B type 1-J;Histone H2B type 1-O;Histone H2B type 1-B;Histone H2B type 2-E	H2B1J_HUMAN;H2B1O_HUMAN;H2B1B_HUMAN;H2B2E_HUMAN	9	0.79889	-1.25	0.010042
O96011	PEX11B	Peroxisomal membrane protein 11B	PX11B_HUMAN	4	0.79888	-1.25	0.002699
Q92841	DDX17	Probable ATP-dependent RNA helicase DDX17	DDX17_HUMAN	18	0.79848	-1.25	0.000286
Q92945	KHSRP	Far upstream element-binding protein 2	FUBP2_HUMAN	5	0.79761	-1.25	0.012178
O43390	HNRNPR	Heterogeneous nuclear ribonucleoprotein R	HNRPR_HUMAN	11	0.79642	-1.26	0.003307
O00468	AGRN	Agrin	AGRIN_HUMAN	36	0.79492	-1.26	0.000169
Q8N142	ADSS1	Adenylosuccinate synthetase isozyme 1	PURA1_HUMAN	15	0.79437	-1.26	6.19e-06
P33316	DUT	Deoxyuridine 5'-triphosphate nucleotidohydrolase, mitochondrial	DUT_HUMAN	7	0.79397	-1.26	0.001126
P23284	PPIB	Peptidyl-prolyl cis-trans isomerase B	PPIB_HUMAN	11	0.79303	-1.26	0.005132
P61769	B2M	Beta-2-microglobulin	B2MG_HUMAN	2	0.79298	-1.26	0.03304
Q9BVK6	TMED9	Transmembrane emp24 domain-containing protein 9	TMED9_HUMAN	4	0.79131	-1.26	0.043461
Q14192	FHL2	Four and a half LIM domains protein 2	FHL2_HUMAN	23	0.79129	-1.26	0.003034
P62834	RAP1A	Ras-related protein Rap-1A	RAP1A_HUMAN	3	0.79076	-1.26	0.000427
Q15084	PDIA6	Protein disulfide-isomerase A6	PDIA6_HUMAN	11	0.7907	-1.26	7.60e-05
P30101	PDIA3	Protein disulfide-isomerase A3	PDIA3_HUMAN	32	0.79041	-1.27	1.76e-05
Q16629	SRSF7	Serine/arginine-rich splicing factor 7	SRSF7_HUMAN	4	0.79011	-1.27	0.006329
Q13326	SGCG	Gamma-sarcoglycan	SGCG_HUMAN	11	0.79002	-1.27	1.27e-06
P12236	SLC25A6	ADP/ATP translocase 3	ADT3_HUMAN	3	0.7899	-1.27	0.005779
P21980	TGM2	Protein-glutamine gamma-glutamyltransferase 2	TGM2_HUMAN	34	0.78957	-1.27	0.000324
P13637	ATP1A3	Sodium/potassium-transporting ATPase subunit alpha-3	AT1A3_HUMAN	23	0.78884	-1.27	2.38e-06
Q9Y6I9	TEX264	Testis-expressed protein 264	TX264_HUMAN	5	0.78878	-1.27	0.021504
P15170	GSPT1	Eukaryotic peptide chain release factor GTP-binding subunit ERF3A	ERF3A_HUMAN	9	0.78866	-1.27	0.003619
P51608	MECP2	Methyl-CpG-binding protein 2	MECP2_HUMAN	13	0.78814	-1.27	0.014598
O15254	ACOX3	Peroxisomal acyl-coenzyme A oxidase 3	ACOX3_HUMAN	14	0.78752	-1.27	0.004441
Q14BN4	SLMAP	Sarcolemmal membrane-associated protein	SLMAP_HUMAN	22	0.78673	-1.27	0.00066
O00203	AP3B1	AP-3 complex subunit beta-1	AP3B1_HUMAN	10	0.78546	-1.27	0.003645
P28906	CD34	Hematopoietic progenitor cell antigen CD34	CD34_HUMAN	2	0.78506	-1.27	0.003727
Q15848	ADIPOQ	Adiponectin	ADIPO_HUMAN	4	0.78389	-1.28	0.004004
P38919	EIF4A3	Eukaryotic initiation factor 4A-III	IF4A3_HUMAN	10	0.7838	-1.28	0.000836
P49368	CCT3	T-complex protein 1 subunit gamma	TCPG_HUMAN	29	0.78217	-1.28	4.17e-10
O75531	BANF1	Barrier-to-autointegration factor	BAF_HUMAN	2	0.78131	-1.28	0.004815
P09651	HNRNPA1	Heterogeneous nuclear ribonucleoprotein A1	ROA1_HUMAN	10	0.77986	-1.28	0.002845
Q3SXM5	HSDL1	Inactive hydroxysteroid dehydrogenase-like protein 1	HSDL1_HUMAN	7	0.77962	-1.28	0.001223
P04216	THY1	Thy-1 membrane glycoprotein	THY1_HUMAN	3	0.77946	-1.28	0.006932
P34897	SHMT2	Serine hydroxymethyltransferase, mitochondrial	GLYM_HUMAN	11	0.77781	-1.29	0.016928
P51991	HNRNPA3	Heterogeneous nuclear ribonucleoprotein A3	ROA3_HUMAN	12	0.77713	-1.29	8.45e-05
O14967	CLGN	Calmegin	CLGN_HUMAN	23	0.77701	-1.29	4.16e-07
Q15717	ELAVL1	ELAV-like protein 1	ELAV1_HUMAN	9	0.77687	-1.29	2.89e-05
P26583	HMGB2	High mobility group protein B2	HMGB2_HUMAN	3	0.77593	-1.29	1.95e-05
Q9BTV4	TMEM43	Transmembrane protein 43	TMM43_HUMAN	14	0.7758	-1.29	0.001289
Q9H2M9	RAB3GAP2	Rab3 GTPase-activating protein non-catalytic subunit	RBGPR_HUMAN	9	0.77467	-1.29	0.000735
Q96DC8	ECHDC3	Enoyl-CoA hydratase domain-containing protein 3, mitochondrial	ECHD3_HUMAN	9	0.77465	-1.29	0.000172
Q9P2B2	PTGFRN	Prostaglandin F2 receptor negative regulator	FPRP_HUMAN	21	0.77413	-1.29	0.007153
P78371	CCT2	T-complex protein 1 subunit beta	TCPB_HUMAN	21	0.77344	-1.29	1.33e-06
P50993	ATP1A2	Sodium/potassium-transporting ATPase subunit alpha-2	AT1A2_HUMAN	34	0.77277	-1.29	1.01e-05
Q9NZJ7	MTCH1	Mitochondrial carrier homolog 1	MTCH1_HUMAN	10	0.77264	-1.29	0.000633
Q9BYD1	MRPL13	39S ribosomal protein L13, mitochondrial	RM13_HUMAN	7	0.77156	-1.30	0.002212
Q9UMX5	NENF	Neudesin	NENF_HUMAN	5	0.77153	-1.30	0.020159
A2RUH7	MYBPHL	Myosin-binding protein H-like	MBPHL_HUMAN	14	0.77096	-1.30	0.039866
P30837	ALDH1B1	Aldehyde dehydrogenase X, mitochondrial	AL1B1_HUMAN	16	0.77084	-1.30	0.003233
P62913	RPL11	60S ribosomal protein L11	RL11_HUMAN	5	0.77048	-1.30	0.001373
Q13508	ART3	Ecto-ADP-ribosyltransferase 3	NAR3_HUMAN	8	0.7699	-1.30	5.85e-05
P05023	ATP1A1	Sodium/potassium-transporting ATPase subunit alpha-1	AT1A1_HUMAN	22	0.76953	-1.30	0.001117
P04844	RPN2	Dolichyl-diphosphooligosaccharide--protein glycosyltransferase subunit 2	RPN2_HUMAN	13	0.76902	-1.30	5.14e-06
P27658	COL8A1	Collagen alpha-1(VIII) chain	CO8A1_HUMAN	4	0.769	-1.30	5.24e-05
P50991	CCT4	T-complex protein 1 subunit delta	TCPD_HUMAN	19	0.76845	-1.30	6.47e-05
P05026	ATP1B1	Sodium/potassium-transporting ATPase subunit beta-1	AT1B1_HUMAN	14	0.76844	-1.30	8.65e-08
O94925	GLS	Glutaminase kidney isoform, mitochondrial	GLSK_HUMAN	13	0.76834	-1.30	0.001152
Q04837	SSBP1	Single-stranded DNA-binding protein, mitochondrial	SSBP_HUMAN	6	0.76785	-1.30	1.09e-06
Q9H8H3	METTL7A	Methyltransferase-like protein 7A	MET7A_HUMAN	6	0.76756	-1.30	0.000112
Q6YHK3	CD109	CD109 antigen	CD109_HUMAN	10	0.76669	-1.30	0.005569
P48643	CCT5	T-complex protein 1 subunit epsilon	TCPE_HUMAN	22	0.7663	-1.30	6.56e-06
Q14197	MRPL58	Peptidyl-tRNA hydrolase ICT1, mitochondrial	ICT1_HUMAN	8	0.76542	-1.31	0.000891
P61803	DAD1	Dolichyl-diphosphooligosaccharide--protein glycosyltransferase subunit DAD1	DAD1_HUMAN	3	0.76495	-1.31	0.015329
P98160	HSPG2	Basement membrane-specific heparan sulfate proteoglycan core protein	PGBM_HUMAN	158	0.76483	-1.31	5.e-05
P84103	SRSF3	Serine/arginine-rich splicing factor 3	SRSF3_HUMAN	4	0.76454	-1.31	0.008414
P50990	CCT8	T-complex protein 1 subunit theta	TCPQ_HUMAN	27	0.76427	-1.31	1.80e-06
P39656	DDOST	Dolichyl-diphosphooligosaccharide--protein glycosyltransferase 48 kDa subunit	OST48_HUMAN	11	0.76402	-1.31	1.88e-05
Q15363	TMED2	Transmembrane emp24 domain-containing protein 2	TMED2_HUMAN	2	0.76372	-1.31	0.001521
O43464	HTRA2	Serine protease HTRA2, mitochondrial	HTRA2_HUMAN	5	0.76325	-1.31	0.000143
P07910	HNRNPC	Heterogeneous nuclear ribonucleoproteins C1/C2	HNRPC_HUMAN	8	0.76092	-1.31	0.00015
Q9BQ69	MACROD1	ADP-ribose glycohydrolase MACROD1	MACD1_HUMAN	5	0.75928	-1.32	5.92e-07
Q9P016	THYN1	Thymocyte nuclear protein 1	THYN1_HUMAN	3	0.75896	-1.32	0.013566
P14625	HSP90B1	Endoplasmin	ENPL_HUMAN	32	0.7581	-1.32	5.57e-06
P36404	ARL2	ADP-ribosylation factor-like protein 2	ARL2_HUMAN	6	0.75763	-1.32	0.001642
Q71UM5	RPS27L	40S ribosomal protein S27-like	RS27L_HUMAN	4	0.75737	-1.32	0.005281
P13473	LAMP2	Lysosome-associated membrane glycoprotein 2	LAMP2_HUMAN	2	0.75722	-1.32	0.007248
Q9H0U3	MAGT1	Magnesium transporter protein 1	MAGT1_HUMAN	6	0.75716	-1.32	2.32e-06
P61513	RPL37A	60S ribosomal protein L37a	RL37A_HUMAN	2	0.75682	-1.32	0.030495
P15289	ARSA	Arylsulfatase A	ARSA_HUMAN	4	0.75601	-1.32	0.012723
O14737	PDCD5	Programmed cell death protein 5	PDCD5_HUMAN	6	0.75485	-1.32	0.000311
P37108	SRP14	Signal recognition particle 14 kDa protein	SRP14_HUMAN	3	0.75469	-1.33	0.00274
P46779	RPL28	60S ribosomal protein L28	RL28_HUMAN	3	0.75464	-1.33	6.48e-06
P12829	MYL4	Myosin light chain 4	MYL4_HUMAN	19	0.75391	-1.33	0.000205
Q8IWA5	SLC44A2	Choline transporter-like protein 2	CTL2_HUMAN	10	0.75369	-1.33	1.95e-05
P60660	MYL6	Myosin light polypeptide 6	MYL6_HUMAN	9	0.75355	-1.33	3.05e-05
P62854	RPS26	40S ribosomal protein S26	RS26_HUMAN	3	0.75161	-1.33	0.040618
Q9UBQ0	VPS29	Vacuolar protein sorting-associated protein 29	VPS29_HUMAN	6	0.7514	-1.33	0.004036
Q9NR12	PDLIM7	PDZ and LIM domain protein 7	PDLI7_HUMAN	8	0.75102	-1.33	0.002332
P62330	ARF6	ADP-ribosylation factor 6	ARF6_HUMAN	4	0.75095	-1.33	0.00165
P21926	CD9	CD9 antigen	CD9_HUMAN	2	0.75011	-1.33	0.009824
P40227	CCT6A	T-complex protein 1 subunit zeta	TCPZ_HUMAN	16	0.7498	-1.33	0.00014
O14958	CASQ2	Calsequestrin-2	CASQ2_HUMAN	12	0.74817	-1.34	3.42e-06
Q92496	CFHR4	Complement factor H-related protein 4	FHR4_HUMAN	4	0.74793	-1.34	4.80e-05
P41567	EIF1	Eukaryotic translation initiation factor 1	EIF1_HUMAN	3	0.74771	-1.34	0.009138
P83881;Q969Q0	RPL36A;RPL36AL	60S ribosomal protein L36a;60S ribosomal protein L36a-like	RL36A_HUMAN;RL36L_HUMAN	2	0.74728	-1.34	0.03669
Q12988	HSPB3	Heat shock protein beta-3	HSPB3_HUMAN	6	0.74696	-1.34	0.007737
Q04323	UBXN1	UBX domain-containing protein 1	UBXN1_HUMAN	4	0.74693	-1.34	0.005166
Q8WVJ2	NUDCD2	NudC domain-containing protein 2	NUDC2_HUMAN	2	0.74569	-1.34	0.02699
P48728	AMT	Aminomethyltransferase, mitochondrial	GCST_HUMAN	10	0.74511	-1.34	1.79e-06
P50402	EMD	Emerin	EMD_HUMAN	11	0.74497	-1.34	1.e-05
Q16740	CLPP	ATP-dependent Clp protease proteolytic subunit, mitochondrial	CLPP_HUMAN	4	0.74479	-1.34	0.006625
P36543	ATP6V1E1	V-type proton ATPase subunit E 1	VATE1_HUMAN	6	0.74286	-1.35	0.019503
P41219	PRPH	Peripherin	PERI_HUMAN	16	0.7418	-1.35	3.95e-05
Q15417	CNN3	Calponin-3	CNN3_HUMAN	6	0.74078	-1.35	0.026792
Q13155	AIMP2	Aminoacyl tRNA synthase complex-interacting multifunctional protein 2	AIMP2_HUMAN	6	0.74068	-1.35	5.e-05
P09429	HMGB1	High mobility group protein B1	HMGB1_HUMAN	7	0.7399	-1.35	4.08e-05
Q9Y2Q9	MRPS28	28S ribosomal protein S28, mitochondrial	RT28_HUMAN	2	0.73689	-1.36	0.015869
Q13162	PRDX4	Peroxiredoxin-4	PRDX4_HUMAN	11	0.73634	-1.36	2.80e-06
Q00796	SORD	Sorbitol dehydrogenase	DHSO_HUMAN	9	0.73562	-1.36	0.03965
P51692	STAT5B	Signal transducer and activator of transcription 5B	STA5B_HUMAN	5	0.73539	-1.36	0.001367
P52943	CRIP2	Cysteine-rich protein 2	CRIP2_HUMAN	12	0.73156	-1.37	0.001463
Q9GZT6	CCDC90B	Coiled-coil domain-containing protein 90B, mitochondrial	CC90B_HUMAN	4	0.73088	-1.37	0.04943
P54289	CACNA2D1	Voltage-dependent calcium channel subunit alpha-2/delta-1	CA2D1_HUMAN	25	0.73069	-1.37	3.10e-05
P53999	SUB1	Activated RNA polymerase II transcriptional coactivator p15	TCP4_HUMAN	5	0.72917	-1.37	0.002544
P36269	GGT5	Glutathione hydrolase 5 proenzyme	GGT5_HUMAN	9	0.72909	-1.37	1.44e-05
A0A0A0MRZ8;P04433	IGKV3D-11;IGKV3-11	Immunoglobulin kappa variable 3D-11;Immunoglobulin kappa variable 3-11	KVD11_HUMAN;KV311_HUMAN	2	0.72811	-1.37	0.02094
P13533	MYH6	Myosin-6	MYH6_HUMAN	77	0.72588	-1.38	0.00328
P27824	CANX	Calnexin	CALX_HUMAN	24	0.7255	-1.38	2.59e-09
O15145	ARPC3	Actin-related protein 2/3 complex subunit 3	ARPC3_HUMAN	6	0.7248	-1.38	0.000672
Q9P121	NTM	Neurotrimin	NTRI_HUMAN	3	0.72347	-1.38	0.0019
Q86VU5	COMTD1	Catechol O-methyltransferase domain-containing protein 1	CMTD1_HUMAN	5	0.72235	-1.38	0.021164
Q9H330	TMEM245	Transmembrane protein 245	TM245_HUMAN	5	0.72091	-1.39	0.010098
P35749	MYH11	Myosin-11	MYH11_HUMAN	88	0.72076	-1.39	1.13e-06
Q99720	SIGMAR1	Sigma non-opioid intracellular receptor 1	SGMR1_HUMAN	4	0.71947	-1.39	0.009229
O75380	NDUFS6	NADH dehydrogenase [ubiquinone] iron-sulfur protein 6, mitochondrial	NDUS6_HUMAN	6	0.71811	-1.39	1.17e-05
P38159	RBMX	RNA-binding motif protein, X chromosome	RBMX_HUMAN	7	0.71783	-1.39	0.006175
A1L4K1	FSD2	Fibronectin type III and SPRY domain-containing protein 2	FSD2_HUMAN	10	0.71596	-1.40	0.034676
Q01995	TAGLN	Transgelin	TAGL_HUMAN	19	0.71522	-1.40	0.00315
O95631	NTN1	Netrin-1	NET1_HUMAN	6	0.71478	-1.40	0.002892
Q9UBP4	DKK3	Dickkopf-related protein 3	DKK3_HUMAN	9	0.71441	-1.40	0.02999
Q9BSF4	TIMM29	Mitochondrial import inner membrane translocase subunit Tim29	TIM29_HUMAN	2	0.71402	-1.40	0.00191
O43677	NDUFC1	NADH dehydrogenase [ubiquinone] 1 subunit C1, mitochondrial	NDUC1_HUMAN	2	0.71346	-1.40	0.000267
Q14249	ENDOG	Endonuclease G, mitochondrial	NUCG_HUMAN	5	0.71246	-1.40	0.008522
P14649	MYL6B	Myosin light chain 6B	MYL6B_HUMAN	3	0.71164	-1.41	0.000181
P68431	H3C1	Histone H3.1	H31_HUMAN	6	0.71163	-1.41	1.46e-06
Q9NT22	EMILIN3	EMILIN-3	EMIL3_HUMAN	12	0.71057	-1.41	0.002166
Q8NE62	CHDH	Choline dehydrogenase, mitochondrial	CHDH_HUMAN	9	0.7102	-1.41	0.000166
P57105	SYNJ2BP	Synaptojanin-2-binding protein	SYJ2B_HUMAN	5	0.70939	-1.41	0.000623
P23368	ME2	NAD-dependent malic enzyme, mitochondrial	MAOM_HUMAN	23	0.70803	-1.41	2.36e-06
Q9UKM9	RALY	RNA-binding protein Raly	RALY_HUMAN	5	0.7056	-1.42	0.011718
P0C0S5;Q71UI9	H2AZ1;H2AZ2	Histone H2A.Z;Histone H2A.V	H2AZ_HUMAN;H2AV_HUMAN	2	0.70258	-1.42	2.67e-07
Q99627	COPS8	COP9 signalosome complex subunit 8	CSN8_HUMAN	3	0.70153	-1.43	0.001184
Q53GG5	PDLIM3	PDZ and LIM domain protein 3	PDLI3_HUMAN	12	0.69882	-1.43	9.28e-05
P11021	HSPA5	Endoplasmic reticulum chaperone BiP	BIP_HUMAN	27	0.69788	-1.43	2.30e-07
Q86U10	ASPG	60 kDa lysophospholipase	LPP60_HUMAN	8	0.69699	-1.43	0.000584
Q99719	SEPTIN5	Septin-5	SEPT5_HUMAN	3	0.69683	-1.44	0.042538
P59768	GNG2	Guanine nucleotide-binding protein G(I)/G(S)/G(O) subunit gamma-2	GBG2_HUMAN	2	0.69597	-1.44	0.000906
Q9BV86	NTMT1	N-terminal Xaa-Pro-Lys N-methyltransferase 1	NTM1A_HUMAN	4	0.69518	-1.44	0.035924
Q9BYD6	MRPL1	39S ribosomal protein L1, mitochondrial	RM01_HUMAN	7	0.69475	-1.44	0.000698
Q9NRX2	MRPL17	39S ribosomal protein L17, mitochondrial	RM17_HUMAN	5	0.69327	-1.44	0.001252
P21291	CSRP1	Cysteine and glycine-rich protein 1	CSRP1_HUMAN	8	0.68986	-1.45	6.09e-06
Q96HS1	PGAM5	Serine/threonine-protein phosphatase PGAM5, mitochondrial	PGAM5_HUMAN	4	0.68984	-1.45	0.000979
P01834	IGKC	Immunoglobulin kappa constant	IGKC_HUMAN	2	0.68961	-1.45	0.043684
O15372	EIF3H	Eukaryotic translation initiation factor 3 subunit H	EIF3H_HUMAN	6	0.68468	-1.46	0.047162
P51636	CAV2	Caveolin-2	CAV2_HUMAN	5	0.68454	-1.46	1.34e-07
Q96GC9	VMP1	Vacuole membrane protein 1	VMP1_HUMAN	2	0.68433	-1.46	0.007485
Q96RW7	HMCN1	Hemicentin-1	HMCN1_HUMAN	2	0.68179	-1.47	0.03784
O43414	ERI3	ERI1 exoribonuclease 3	ERI3_HUMAN	6	0.68179	-1.47	0.011186
Q96BQ5	CCDC127	Coiled-coil domain-containing protein 127	CC127_HUMAN	4	0.68091	-1.47	0.005777
Q96BP2	CHCHD1	Coiled-coil-helix-coiled-coil-helix domain-containing protein 1	CHCH1_HUMAN	2	0.68064	-1.47	0.002099
Q16586	SGCA	Alpha-sarcoglycan	SGCA_HUMAN	9	0.68022	-1.47	8.11e-10
P61328	FGF12	Fibroblast growth factor 12	FGF12_HUMAN	4	0.67915	-1.47	0.00014
Q9Y6C2	EMILIN1	EMILIN-1	EMIL1_HUMAN	32	0.67683	-1.48	0.000195
Q9NVS2	MRPS18A	39S ribosomal protein S18a, mitochondrial	RT18A_HUMAN	3	0.67265	-1.49	9.45e-05
O60262	GNG7	Guanine nucleotide-binding protein G(I)/G(S)/G(O) subunit gamma-7	GBG7_HUMAN	4	0.67238	-1.49	0.00014
Q9NUV9	GIMAP4	GTPase IMAP family member 4	GIMA4_HUMAN	3	0.67232	-1.49	0.017727
Q9UBS4	DNAJB11	DnaJ homolog subfamily B member 11	DJB11_HUMAN	5	0.66258	-1.51	0.03679
P55290	CDH13	Cadherin-13	CAD13_HUMAN	19	0.66142	-1.51	1.22e-06
Q8IZ81	ELMOD2	ELMO domain-containing protein 2	ELMD2_HUMAN	6	0.66001	-1.52	0.009244
P51911	CNN1	Calponin-1	CNN1_HUMAN	11	0.65924	-1.52	6.35e-05
P00740	F9	Coagulation factor IX	FA9_HUMAN	13	0.65646	-1.52	0.000188
P60201	PLP1	Myelin proteolipid protein	MYPR_HUMAN	3	0.65504	-1.53	0.021135
Q9NRV9	HEBP1	Heme-binding protein 1	HEBP1_HUMAN	4	0.65482	-1.53	0.00087
O60220	TIMM8A	Mitochondrial import inner membrane translocase subunit Tim8 A	TIM8A_HUMAN	3	0.65349	-1.53	0.02094
P09471	GNAO1	Guanine nucleotide-binding protein G(o) subunit alpha	GNAO_HUMAN	11	0.64949	-1.54	1.18e-07
Q14012	CAMK1	Calcium/calmodulin-dependent protein kinase type 1	KCC1A_HUMAN	4	0.64894	-1.54	0.00265
Q9NY47	CACNA2D2	Voltage-dependent calcium channel subunit alpha-2/delta-2	CA2D2_HUMAN	25	0.64771	-1.54	0.000116
P02751	FN1	Fibronectin	FINC_HUMAN	66	0.64604	-1.55	0.018738
Q16082	HSPB2	Heat shock protein beta-2	HSPB2_HUMAN	7	0.63931	-1.56	1.51e-08
P27918	CFP	Properdin	PROP_HUMAN	3	0.63891	-1.57	0.014134
P52597	HNRNPF	Heterogeneous nuclear ribonucleoprotein F	HNRPF_HUMAN	5	0.63717	-1.57	0.003159
Q16540	MRPL23	39S ribosomal protein L23, mitochondrial	RM23_HUMAN	4	0.63556	-1.57	4.91e-07
P98179	RBM3	RNA-binding protein 3	RBM3_HUMAN	2	0.62855	-1.59	0.038151
Q7Z7H5	TMED4	Transmembrane emp24 domain-containing protein 4	TMED4_HUMAN	3	0.62054	-1.61	0.003711
Q9H7C4	SYNC	Syncoilin	SYNCI_HUMAN	2	0.61982	-1.61	0.00049
P23142	FBLN1	Fibulin-1	FBLN1_HUMAN	22	0.61856	-1.62	0.000354
P17813	ENG	Endoglin	EGLN_HUMAN	7	0.61542	-1.62	1.46e-06
P02671	FGA	Fibrinogen alpha chain	FIBA_HUMAN	34	0.61416	-1.63	0.043416
P02747	C1QC	Complement C1q subcomponent subunit C	C1QC_HUMAN	4	0.60781	-1.65	0.032208
P63267	ACTG2	Actin, gamma-enteric smooth muscle	ACTH_HUMAN	2	0.59929	-1.67	0.007676
Q96AG3	SLC25A46	Solute carrier family 25 member 46	S2546_HUMAN	4	0.59728	-1.67	0.003109
Q15382	RHEB	GTP-binding protein Rheb	RHEB_HUMAN	3	0.59704	-1.67	0.002548
Q9BVC6	TMEM109	Transmembrane protein 109	TM109_HUMAN	3	0.5966	-1.68	2.99e-06
Q14919	DRAP1	Dr1-associated corepressor	NC2A_HUMAN	2	0.59639	-1.68	0.00014
Q93088	BHMT	Betaine--homocysteine S-methyltransferase 1	BHMT1_HUMAN	2	0.59318	-1.69	0.011752
P98095	FBLN2	Fibulin-2	FBLN2_HUMAN	27	0.59064	-1.69	0.000326
P18077	RPL35A	60S ribosomal protein L35a	RL35A_HUMAN	2	0.57735	-1.73	3.56e-05
Q13547;Q92769	HDAC1;HDAC2	Histone deacetylase 1;Histone deacetylase 2	HDAC1_HUMAN;HDAC2_HUMAN	2	0.56826	-1.76	0.03372
Q16186	ADRM1	Proteasomal ubiquitin receptor ADRM1	ADRM1_HUMAN	4	0.56761	-1.76	0.002044
Q9BW30	TPPP3	Tubulin polymerization-promoting protein family member 3	TPPP3_HUMAN	7	0.5658	-1.77	5.14e-06
Q9HAV0	GNB4	Guanine nucleotide-binding protein subunit beta-4	GBB4_HUMAN	3	0.56523	-1.77	7.55e-08
O00339	MATN2	Matrilin-2	MATN2_HUMAN	18	0.55145	-1.81	6.74e-05
P02675	FGB	Fibrinogen beta chain	FIBB_HUMAN	36	0.54653	-1.83	0.042618
P02679	FGG	Fibrinogen gamma chain	FIBG_HUMAN	30	0.53472	-1.87	0.045679
Q9UBS3	DNAJB9	DnaJ homolog subfamily B member 9	DNJB9_HUMAN	4	0.5279	-1.89	0.025749
B2RUZ4	SMIM1	Small integral membrane protein 1	SMIM1_HUMAN	2	0.52772	-1.89	0.000324
Q8WWA0	ITLN1	Intelectin-1	ITLN1_HUMAN	4	0.49512	-2.02	0.022048
Q9HCB6	SPON1	Spondin-1	SPON1_HUMAN	16	0.49284	-2.03	0.000643
P78539	SRPX	Sushi repeat-containing protein SRPX	SRPX_HUMAN	8	0.48966	-2.04	0.033724
Q96D96	HVCN1	Voltage-gated hydrogen channel 1	HVCN1_HUMAN	3	0.48082	-2.08	3.88e-05
Q15125	EBP	3-beta-hydroxysteroid-Delta(8),Delta(7)-isomerase	EBP_HUMAN	4	0.47367	-2.11	0.016384
P04004	VTN	Vitronectin	VTNC_HUMAN	19	0.44639	-2.24	0.021569
O95057	DIRAS1	GTP-binding protein Di-Ras1	DIRA1_HUMAN	2	0.44578	-2.24	8.44e-06
Q01449	MYL7	Myosin regulatory light chain 2, atrial isoform	MLRA_HUMAN	14	0.42161	-2.37	9.46e-13
P50479	PDLIM4	PDZ and LIM domain protein 4	PDLI4_HUMAN	5	0.42032	-2.38	0.000385
P43307	SSR1	Translocon-associated protein subunit alpha	SSRA_HUMAN	5	0.42005	-2.38	2.33e-06
P19021	PAM	Peptidyl-glycine alpha-amidating monooxygenase	AMD_HUMAN	29	0.40459	-2.47	3.02e-12
Q5TEU4	NDUFAF5	Arginine-hydroxylase NDUFAF5, mitochondrial	NDUF5_HUMAN	7	0.37651	-2.66	0.000622
P01160	NPPA	Natriuretic peptides A	ANF_HUMAN	6	0.34572	-2.89	0.000229
P02776	PF4	Platelet factor 4	PLF4_HUMAN	3	0.29031	-3.44	0.019731
O95393	BMP10	Bone morphogenetic protein 10	BMP10_HUMAN	14	0.20856	-4.79	1.91e-10

## Sheet: AVN vs. RVM
Protein Groups	Genes	Protein Descriptions	Protein Names	# Unique Total Peptides	Ratio	Fold change	Q-value
Q01449	MYL7	Myosin regulatory light chain 2, atrial isoform	MLRA_HUMAN	14	25.84902	25.85	3.64e-19
P12829	MYL4	Myosin light chain 4	MYL4_HUMAN	19	25.36616	25.37	4.57e-21
P21810	BGN	Biglycan	PGS1_HUMAN	16	20.04317	20.04	4.83e-05
Q06828	FMOD	Fibromodulin	FMOD_HUMAN	10	16.78937	16.79	0.005153
P19237	TNNI1	Troponin I, slow skeletal muscle	TNNI1_HUMAN	8	15.53831	15.54	1.57e-09
P51888	PRELP	Prolargin	PRELP_HUMAN	17	14.02667	14.03	0.000158
P20774	OGN	Mimecan	MIME_HUMAN	15	10.35008	10.35	4.72e-05
Q9BXN1	ASPN	Asporin	ASPN_HUMAN	12	9.87708	9.88	0.003618
P13533	MYH6	Myosin-6	MYH6_HUMAN	77	9.2946	9.29	4.81e-15
Q8IUL8	CILP2	Cartilage intermediate layer protein 2	CILP2_HUMAN	9	8.91883	8.92	0.014344
Q15063	POSTN	Periostin	POSTN_HUMAN	31	7.27563	7.28	0.000328
Q7Z7G0	ABI3BP	Target of Nesh-SH3	TARSH_HUMAN	18	6.91247	6.91	0.004517
P35556	FBN2	Fibrillin-2	FBN2_HUMAN	2	6.28594	6.29	1.56e-06
Q9NUQ2	AGPAT5	1-acyl-sn-glycerol-3-phosphate acyltransferase epsilon	PLCE_HUMAN	3	6.15514	6.16	1.58e-05
Q07507	DPT	Dermatopontin	DERM_HUMAN	8	6.12799	6.13	7.42e-05
P08263;P09210	GSTA1;GSTA2	Glutathione S-transferase A1;Glutathione S-transferase A2	GSTA1_HUMAN;GSTA2_HUMAN	6	5.9762	5.98	1.33e-06
A6NCE7;Q9GZQ8	MAP1LC3B2;MAP1LC3B	Microtubule-associated proteins 1A/1B light chain 3 beta 2;Microtubule-associated proteins 1A/1B light chain 3B	MP3B2_HUMAN;MLP3B_HUMAN	2	5.9131	5.91	7.28e-08
P01160	NPPA	Natriuretic peptides A	ANF_HUMAN	6	5.70646	5.71	2.35e-13
P02743	APCS	Serum amyloid P-component	SAMP_HUMAN	10	5.69042	5.69	3.32e-07
P08123	COL1A2	Collagen alpha-2(I) chain	CO1A2_HUMAN	12	5.30723	5.31	0.000412
Q6UX53	METTL7B	Methyltransferase-like protein 7B	MET7B_HUMAN	7	5.30018	5.30	6.94e-13
P35625	TIMP3	Metalloproteinase inhibitor 3	TIMP3_HUMAN	7	5.28868	5.29	4.98e-09
O75368	SH3BGRL	SH3 domain-binding glutamic acid-rich-like protein	SH3L1_HUMAN	4	5.12702	5.13	8.94e-16
P24593	IGFBP5	Insulin-like growth factor-binding protein 5	IBP5_HUMAN	3	4.94165	4.94	4.54e-09
P51884	LUM	Lumican	LUM_HUMAN	14	4.91044	4.91	3.53e-06
P13611	VCAN	Versican core protein	CSPG2_HUMAN	24	4.66527	4.67	0.000495
P35555	FBN1	Fibrillin-1	FBN1_HUMAN	113	4.6061	4.61	5.40e-07
P08294	SOD3	Extracellular superoxide dismutase [Cu-Zn]	SODE_HUMAN	9	4.46737	4.47	3.54e-07
Q15113	PCOLCE	Procollagen C-endopeptidase enhancer 1	PCOC1_HUMAN	9	4.38869	4.39	5.29e-06
P20908	COL5A1	Collagen alpha-1(V) chain	CO5A1_HUMAN	2	4.36648	4.37	0.000189
P10909	CLU	Clusterin	CLUS_HUMAN	10	4.2177	4.22	2.97e-10
Q99715	COL12A1	Collagen alpha-1(XII) chain	COCA1_HUMAN	45	4.0835	4.08	0.009703
Q13361	MFAP5	Microfibrillar-associated protein 5	MFAP5_HUMAN	4	4.07919	4.08	1.53e-05
P36955	SERPINF1	Pigment epithelium-derived factor	PEDF_HUMAN	11	4.07261	4.07	1.23e-05
P49747	COMP	Cartilage oligomeric matrix protein	COMP_HUMAN	21	4.03037	4.03	0.019446
P07585	DCN	Decorin	PGS2_HUMAN	17	3.96822	3.97	1.21e-05
P21926	CD9	CD9 antigen	CD9_HUMAN	2	3.87681	3.88	1.22e-11
A2RUH7	MYBPHL	Myosin-binding protein H-like	MBPHL_HUMAN	14	3.84995	3.85	1.04e-13
A0A0B4J1U7	IGHV6-1	Immunoglobulin heavy variable 6-1	HV601_HUMAN	2	3.83076	3.83	0.000328
P00325	ADH1B	All-trans-retinol dehydrogenase [NAD(+)] ADH1B	ADH1B_HUMAN	21	3.82696	3.83	2.25e-10
P02649	APOE	Apolipoprotein E	APOE_HUMAN	20	3.80605	3.81	1.96e-06
P08603	CFH	Complement factor H	CFAH_HUMAN	49	3.79047	3.79	2.97e-11
P22352	GPX3	Glutathione peroxidase 3	GPX3_HUMAN	8	3.70272	3.70	8.17e-12
P10915	HAPLN1	Hyaluronan and proteoglycan link protein 1	HPLN1_HUMAN	7	3.65828	3.66	0.021029
P49908	SELENOP	Selenoprotein P	SEPP1_HUMAN	6	3.64404	3.64	2.08e-07
Q05707	COL14A1	Collagen alpha-1(XIV) chain	COEA1_HUMAN	50	3.63044	3.63	5.05e-10
P01876	IGHA1	Immunoglobulin heavy constant alpha 1	IGHA1_HUMAN	9	3.62375	3.62	8.43e-11
P55083	MFAP4	Microfibril-associated glycoprotein 4	MFAP4_HUMAN	7	3.53682	3.54	1.73e-09
P02749	APOH	Beta-2-glycoprotein 1	APOH_HUMAN	14	3.53545	3.54	4.36e-13
Q96RW7	HMCN1	Hemicentin-1	HMCN1_HUMAN	2	3.52537	3.53	2.58e-08
A0A0B4J1V2	IGHV2-26	Immunoglobulin heavy variable 2-26	HV226_HUMAN	2	3.50784	3.51	0.01216
P12109	COL6A1	Collagen alpha-1(VI) chain	CO6A1_HUMAN	41	3.48579	3.49	1.41e-05
P02656	APOC3	Apolipoprotein C-III	APOC3_HUMAN	3	3.46288	3.46	3.50e-08
P59665;P59666	DEFA1;DEFA3	Neutrophil defensin 1;Neutrophil defensin 3	DEF1_HUMAN;DEF3_HUMAN	2	3.43209	3.43	6.31e-08
P02452	COL1A1	Collagen alpha-1(I) chain	CO1A1_HUMAN	14	3.40068	3.40	0.000388
P04196	HRG	Histidine-rich glycoprotein	HRG_HUMAN	13	3.39554	3.40	4.55e-10
P0DOX5	NaN	Immunoglobulin gamma-1 heavy chain	IGG1_HUMAN	25	3.32275	3.32	9.08e-11
Q96P44	COL21A1	Collagen alpha-1(XXI) chain	COLA1_HUMAN	3	3.29382	3.29	0.000402
A0A075B6R9;A0A0C4DH68	IGKV2D-24;IGKV2-24	Probable non-functional immunoglobulin kappa variable 2D-24;Immunoglobulin kappa variable 2-24	KVD24_HUMAN;KV224_HUMAN	3	3.2914	3.29	7.50e-05
P02790	HPX	Hemopexin	HEMO_HUMAN	21	3.22664	3.23	1.85e-11
P12110	COL6A2	Collagen alpha-2(VI) chain	CO6A2_HUMAN	29	3.22385	3.22	2.97e-05
P98095	FBLN2	Fibulin-2	FBLN2_HUMAN	27	3.22149	3.22	4.95e-16
P0DOX7	NaN	Immunoglobulin kappa light chain	IGK_HUMAN	11	3.2118	3.21	6.24e-11
P02775	PPBP	Platelet basic protein	CXCL7_HUMAN	2	3.19668	3.20	1.79e-05
P0C0L4	C4A	Complement C4-A	CO4A_HUMAN	62	3.17035	3.17	3.17e-10
Q14376	GALE	UDP-glucose 4-epimerase	GALE_HUMAN	3	3.14753	3.15	1.97e-09
P01859	IGHG2	Immunoglobulin heavy constant gamma 2	IGHG2_HUMAN	13	3.14595	3.15	3.17e-10
P05452	CLEC3B	Tetranectin	TETN_HUMAN	7	3.1345	3.13	2.02e-05
P02747	C1QC	Complement C1q subcomponent subunit C	C1QC_HUMAN	4	3.1337	3.13	2.11e-09
P01782;P0DP04	IGHV3-9;IGHV3-43D	Immunoglobulin heavy variable 3-9;Immunoglobulin heavy variable 3-43D	HV309_HUMAN;HV43D_HUMAN	3	3.1162	3.12	3.66e-08
Q14767	LTBP2	Latent-transforming growth factor beta-binding protein 2	LTBP2_HUMAN	17	3.07894	3.08	0.004846
P01780	IGHV3-7	Immunoglobulin heavy variable 3-7	HV307_HUMAN	2	3.07395	3.07	5.28e-10
P22105	TNXB	Tenascin-X	TENX_HUMAN	97	3.04461	3.04	0.00036
P01008	SERPINC1	Antithrombin-III	ANT3_HUMAN	21	3.03333	3.03	1.94e-12
P00751	CFB	Complement factor B	CFAB_HUMAN	27	2.99415	2.99	3.85e-11
P01024	C3	Complement C3	CO3_HUMAN	94	2.97496	2.97	1.36e-12
P04004	VTN	Vitronectin	VTNC_HUMAN	19	2.9717	2.97	9.80e-11
P25940	COL5A3	Collagen alpha-3(V) chain	CO5A3_HUMAN	2	2.95478	2.95	1.57e-07
P07357	C8A	Complement component C8 alpha chain	CO8A_HUMAN	9	2.95085	2.95	1.04e-06
P12111	COL6A3	Collagen alpha-3(VI) chain	CO6A3_HUMAN	140	2.94706	2.95	1.94e-05
P07360	C8G	Complement component C8 gamma chain	CO8G_HUMAN	9	2.94624	2.95	7.50e-08
P05155	SERPING1	Plasma protease C1 inhibitor	IC1_HUMAN	14	2.92818	2.93	4.43e-12
P02748	C9	Complement component C9	CO9_HUMAN	17	2.91642	2.92	9.61e-08
A0A0J9YX35	IGHV3-64D	Immunoglobulin heavy variable 3-64D	HV64D_HUMAN	2	2.89813	2.90	4.78e-05
P01042	KNG1	Kininogen-1	KNG1_HUMAN	16	2.88063	2.88	4.69e-12
P01019	AGT	Angiotensinogen	ANGT_HUMAN	8	2.86681	2.87	8.81e-12
P01011	SERPINA3	Alpha-1-antichymotrypsin	AACT_HUMAN	17	2.86651	2.87	3.85e-11
P0DOY2;P0DOY3	IGLC2;IGLC3	Immunoglobulin lambda constant 2;Immunoglobulin lambda constant 3	IGLC2_HUMAN;IGLC3_HUMAN	7	2.85275	2.85	8.69e-12
P02647	APOA1	Apolipoprotein A-I	APOA1_HUMAN	30	2.84462	2.84	4.13e-11
P00738	HP	Haptoglobin	HPT_HUMAN	24	2.83986	2.84	1.58e-10
P0C870	JMJD7	Bifunctional peptidase and (3S)-lysyl hydroxylase JMJD7	JMJD7_HUMAN	4	2.82708	2.83	0.000624
Q01995	TAGLN	Transgelin	TAGL_HUMAN	19	2.82574	2.83	1.89e-13
P01717	IGLV3-25	Immunoglobulin lambda variable 3-25	LV325_HUMAN	3	2.81854	2.82	1.53e-07
Q8IUX7	AEBP1	Adipocyte enhancer-binding protein 1	AEBP1_HUMAN	19	2.81654	2.82	0.001654
P01624	IGKV3-15	Immunoglobulin kappa variable 3-15	KV315_HUMAN	3	2.81545	2.82	1.58e-05
P01700	IGLV1-47	Immunoglobulin lambda variable 1-47	LV147_HUMAN	3	2.80996	2.81	8.70e-10
P02774	GC	Vitamin D-binding protein	VTDB_HUMAN	27	2.80598	2.81	9.87e-14
P0C0L5	C4B	Complement C4-B	CO4B_HUMAN	2	2.79093	2.79	9.87e-14
P02768;P02768-1	ALB;	Albumin;	ALBU_HUMAN;	80	2.77863	2.78	1.94e-12
Q9UBX5	FBLN5	Fibulin-5	FBLN5_HUMAN	13	2.77713	2.78	3.30e-08
P0DOX6	NaN	Immunoglobulin mu heavy chain	IGM_HUMAN	13	2.77562	2.78	7.40e-10
P08670	VIM	Vimentin	VIME_HUMAN	47	2.76299	2.76	3.50e-08
P0DP01	IGHV1-8	Immunoglobulin heavy variable 1-8	HV108_HUMAN	2	2.74611	2.75	3.21e-08
P01593;P01594	IGKV1D-33;IGKV1-33	Immunoglobulin kappa variable 1D-33;Immunoglobulin kappa variable 1-33	KVD33_HUMAN;KV133_HUMAN	2	2.74035	2.74	6.56e-06
P00734	F2	Prothrombin	THRB_HUMAN	29	2.73615	2.74	5.51e-13
P02787	TF	Serotransferrin	TRFE_HUMAN	52	2.73248	2.73	1.05e-13
Q06830	PRDX1	Peroxiredoxin-1	PRDX1_HUMAN	16	2.72759	2.73	3.18e-13
B9A064;P0DOX8	IGLL5;	Immunoglobulin lambda-like polypeptide 5;Immunoglobulin lambda-1 light chain	IGLL5_HUMAN;IGL1_HUMAN	4	2.72125	2.72	5.38e-11
P08174	CD55	Complement decay-accelerating factor	DAF_HUMAN	5	2.71256	2.71	3.21e-07
O60240	PLIN1	Perilipin-1	PLIN1_HUMAN	25	2.68736	2.69	1.67e-09
Q8N474	SFRP1	Secreted frizzled-related protein 1	SFRP1_HUMAN	7	2.68521	2.69	1.92e-07
P27169	PON1	Serum paraoxonase/arylesterase 1	PON1_HUMAN	7	2.68108	2.68	9.46e-13
P02679	FGG	Fibrinogen gamma chain	FIBG_HUMAN	30	2.67027	2.67	7.59e-10
P20645	M6PR	Cation-dependent mannose-6-phosphate receptor	MPRD_HUMAN	4	2.66113	2.66	1.57e-13
P01619	IGKV3-20	Immunoglobulin kappa variable 3-20	KV320_HUMAN	4	2.65156	2.65	5.37e-10
P25189	MPZ	Myelin protein P0	MYP0_HUMAN	4	2.64595	2.65	3.16e-09
P0DOX2	NaN	Immunoglobulin alpha-2 heavy chain	IGA2_HUMAN	13	2.63998	2.64	1.49e-08
P35542	SAA4	Serum amyloid A-4 protein	SAA4_HUMAN	3	2.62377	2.62	8.60e-08
P09471	GNAO1	Guanine nucleotide-binding protein G(o) subunit alpha	GNAO_HUMAN	11	2.5903	2.59	4.32e-18
P01009	SERPINA1	Alpha-1-antitrypsin	A1AT_HUMAN	29	2.58757	2.59	9.51e-10
P02763	ORM1	Alpha-1-acid glycoprotein 1	A1AG1_HUMAN	5	2.58489	2.58	5.29e-09
P19652	ORM2	Alpha-1-acid glycoprotein 2	A1AG2_HUMAN	7	2.573	2.57	1.21e-10
P01860	IGHG3	Immunoglobulin heavy constant gamma 3	IGHG3_HUMAN	7	2.53389	2.53	3.97e-07
P80748	IGLV3-21	Immunoglobulin lambda variable 3-21	LV321_HUMAN	3	2.51101	2.51	1.73e-08
P19827	ITIH1	Inter-alpha-trypsin inhibitor heavy chain H1	ITIH1_HUMAN	20	2.50513	2.51	1.19e-06
Q9NRN5	OLFML3	Olfactomedin-like protein 3	OLFL3_HUMAN	8	2.49541	2.50	9.62e-05
P04217	A1BG	Alpha-1B-glycoprotein	A1BG_HUMAN	15	2.47733	2.48	2.43e-09
P02675	FGB	Fibrinogen beta chain	FIBB_HUMAN	36	2.46594	2.47	3.31e-09
P07148	FABP1	Fatty acid-binding protein, liver	FABPL_HUMAN	6	2.44877	2.45	0.000236
Q14019	COTL1	Coactosin-like protein	COTL1_HUMAN	4	2.43544	2.44	9.17e-09
P04083	ANXA1	Annexin A1	ANXA1_HUMAN	19	2.4121	2.41	1.39e-08
P02760	AMBP	Protein AMBP	AMBP_HUMAN	13	2.40845	2.41	2.66e-08
P02461	COL3A1	Collagen alpha-1(III) chain	CO3A1_HUMAN	4	2.40715	2.41	0.001711
Q2UY09	COL28A1	Collagen alpha-1(XXVIII) chain	COSA1_HUMAN	14	2.40403	2.40	0.000427
P00450	CP	Ceruloplasmin	CERU_HUMAN	37	2.38176	2.38	5.63e-12
P01861	IGHG4	Immunoglobulin heavy constant gamma 4	IGHG4_HUMAN	9	2.36586	2.37	0.002501
P26447	S100A4	Protein S100-A4	S10A4_HUMAN	3	2.36131	2.36	7.96e-08
Q53TN4	CYBRD1	Cytochrome b reductase 1	CYBR1_HUMAN	3	2.36098	2.36	1.84e-08
P00747	PLG	Plasminogen	PLMN_HUMAN	45	2.34551	2.35	3.17e-10
Q96PD5	PGLYRP2	N-acetylmuramoyl-L-alanine amidase	PGRP2_HUMAN	11	2.34015	2.34	1.45e-13
Q99584	S100A13	Protein S100-A13	S10AD_HUMAN	5	2.33613	2.34	3.92e-10
Q9Y6C2	EMILIN1	EMILIN-1	EMIL1_HUMAN	32	2.33048	2.33	1.42e-11
P55001	MFAP2	Microfibrillar-associated protein 2	MFAP2_HUMAN	4	2.32583	2.33	2.87e-06
P25311	AZGP1	Zinc-alpha-2-glycoprotein	ZA2G_HUMAN	14	2.30683	2.31	9.01e-11
Q9UKZ9	PCOLCE2	Procollagen C-endopeptidase enhancer 2	PCOC2_HUMAN	7	2.29864	2.30	0.002112
P21980	TGM2	Protein-glutamine gamma-glutamyltransferase 2	TGM2_HUMAN	34	2.29511	2.30	1.18e-13
A0A0C4DH38	IGHV5-51	Immunoglobulin heavy variable 5-51	HV551_HUMAN	4	2.29071	2.29	2.82e-06
P09936	UCHL1	Ubiquitin carboxyl-terminal hydrolase isozyme L1	UCHL1_HUMAN	9	2.28749	2.29	1.48e-15
Q6UWY5	OLFML1	Olfactomedin-like protein 1	OLFL1_HUMAN	14	2.28107	2.28	8.02e-05
P02753	RBP4	Retinol-binding protein 4	RET4_HUMAN	10	2.27849	2.28	6.64e-10
P24821	TNC	Tenascin	TENA_HUMAN	15	2.26886	2.27	0.022548
P07327	ADH1A	Alcohol dehydrogenase 1A	ADH1A_HUMAN	4	2.26786	2.27	5.37e-06
P02776	PF4	Platelet factor 4	PLF4_HUMAN	3	2.26505	2.27	1.95e-05
A6NMZ7	COL6A6	Collagen alpha-6(VI) chain	CO6A6_HUMAN	53	2.24863	2.25	1.19e-05
P05783	KRT18	Keratin, type I cytoskeletal 18	K1C18_HUMAN	19	2.24103	2.24	1.94e-06
P49327	FASN	Fatty acid synthase	FAS_HUMAN	94	2.22598	2.23	8.15e-10
P09525	ANXA4	Annexin A4	ANXA4_HUMAN	17	2.21447	2.21	1.01e-06
A0A0B4J1V6	IGHV3-73	Immunoglobulin heavy variable 3-73	HV373_HUMAN	3	2.21153	2.21	4.15e-10
P60903	S100A10	Protein S100-A10	S10AA_HUMAN	3	2.18503	2.19	1.36e-09
P02766	TTR	Transthyretin	TTHY_HUMAN	7	2.17771	2.18	4.28e-10
Q8N2G8	GHDC	GH3 domain-containing protein	GHDC_HUMAN	3	2.1715	2.17	0.014628
P00352	ALDH1A1	Retinal dehydrogenase 1	AL1A1_HUMAN	23	2.16816	2.17	1.20e-14
O60831	PRAF2	PRA1 family protein 2	PRAF2_HUMAN	2	2.15988	2.16	0.001025
P43652	AFM	Afamin	AFAM_HUMAN	18	2.14126	2.14	2.96e-10
P05062	ALDOB	Fructose-bisphosphate aldolase B	ALDOB_HUMAN	9	2.13859	2.14	8.16e-05
P02792	FTL	Ferritin light chain	FRIL_HUMAN	5	2.13208	2.13	1.68e-06
P05156	CFI	Complement factor I	CFAI_HUMAN	15	2.13189	2.13	1.02e-09
P05154	SERPINA5	Plasma serine protease inhibitor	IPSP_HUMAN	8	2.12944	2.13	8.15e-06
P08572	COL4A2	Collagen alpha-2(IV) chain	CO4A2_HUMAN	17	2.11795	2.12	5.16e-06
P22792	CPN2	Carboxypeptidase N subunit 2	CPN2_HUMAN	7	2.11769	2.12	0.000353
Q96CM8	ACSF2	Medium-chain acyl-CoA ligase ACSF2, mitochondrial	ACSF2_HUMAN	20	2.11613	2.12	1.54e-14
P01023	A2M	Alpha-2-macroglobulin	A2MG_HUMAN	59	2.11508	2.12	7.64e-12
P06312	IGKV4-1	Immunoglobulin kappa variable 4-1	KV401_HUMAN	3	2.10011	2.10	9.12e-07
P02746	C1QB	Complement C1q subcomponent subunit B	C1QB_HUMAN	6	2.09742	2.10	1.81e-08
P31949	S100A11	Protein S100-A11	S10AB_HUMAN	3	2.08458	2.08	6.64e-10
P01834	IGKC	Immunoglobulin kappa constant	IGKC_HUMAN	2	2.08379	2.08	4.69e-09
P01591	JCHAIN	Immunoglobulin J chain	IGJ_HUMAN	5	2.08237	2.08	1.33e-07
P05997	COL5A2	Collagen alpha-2(V) chain	CO5A2_HUMAN	3	2.07835	2.08	0.004211
P02652	APOA2	Apolipoprotein A-II	APOA2_HUMAN	6	2.0698	2.07	1.09e-09
P02765	AHSG	Alpha-2-HS-glycoprotein	FETUA_HUMAN	10	2.06036	2.06	1.19e-12
P80404	ABAT	4-aminobutyrate aminotransferase, mitochondrial	GABT_HUMAN	19	2.05992	2.06	0.003056
P02751	FN1	Fibronectin	FINC_HUMAN	66	2.05523	2.06	2.88e-11
Q08431	MFGE8	Lactadherin	MFGM_HUMAN	12	2.04795	2.05	0.000143
P62760	VSNL1	Visinin-like protein 1	VISL1_HUMAN	9	2.04731	2.05	3.66e-08
Q14195	DPYSL3	Dihydropyrimidinase-related protein 3	DPYL3_HUMAN	22	2.03953	2.04	2.74e-09
Q9BUT1	BDH2	3-hydroxybutyrate dehydrogenase type 2	BDH2_HUMAN	6	2.0349	2.03	3.43e-08
P07355	ANXA2	Annexin A2	ANXA2_HUMAN	29	2.02285	2.02	3.52e-09
P29401	TKT	Transketolase	TKT_HUMAN	19	2.02206	2.02	7.37e-12
A0A075B6I0	IGLV8-61	Immunoglobulin lambda variable 8-61	LV861_HUMAN	2	2.01097	2.01	7.35e-07
Q14624	ITIH4	Inter-alpha-trypsin inhibitor heavy chain H4	ITIH4_HUMAN	26	2.00831	2.01	7.99e-12
Q9UBI6	GNG12	Guanine nucleotide-binding protein G(I)/G(S)/G(O) subunit gamma-12	GBG12_HUMAN	3	2.00384	2	3.55e-10
Q03591	CFHR1	Complement factor H-related protein 1	FHR1_HUMAN	12	2.00236	2	3.05e-12
P23141	CES1	Liver carboxylesterase 1	EST1_HUMAN	19	2.00015	2	9.90e-12
Q08722	CD47	Leukocyte surface antigen CD47	CD47_HUMAN	3	1.99573	2	1.04e-05
P06727	APOA4	Apolipoprotein A-IV	APOA4_HUMAN	22	1.98103	1.98	5.29e-09
Q9NY47	CACNA2D2	Voltage-dependent calcium channel subunit alpha-2/delta-2	CA2D2_HUMAN	25	1.9751	1.98	2.10e-12
Q8WWM9	CYGB	Cytoglobin	CYGB_HUMAN	7	1.95494	1.95	2.94e-08
P10620	MGST1	Microsomal glutathione S-transferase 1	MGST1_HUMAN	3	1.95096	1.95	2.49e-08
P02750	LRG1	Leucine-rich alpha-2-glycoprotein	A2GL_HUMAN	10	1.94222	1.94	3.82e-05
P15090	FABP4	Fatty acid-binding protein, adipocyte	FABP4_HUMAN	8	1.94083	1.94	1.66e-08
P08319	ADH4	All-trans-retinol dehydrogenase [NAD(+)] ADH4	ADH4_HUMAN	14	1.93991	1.94	7.84e-06
O43175	PHGDH	D-3-phosphoglycerate dehydrogenase	SERA_HUMAN	15	1.92933	1.93	8.43e-11
P19021	PAM	Peptidyl-glycine alpha-amidating monooxygenase	AMD_HUMAN	29	1.92297	1.92	1.31e-12
P61626	LYZ	Lysozyme C	LYSC_HUMAN	4	1.91729	1.92	1.57e-07
P41219	PRPH	Peripherin	PERI_HUMAN	16	1.90899	1.91	1.77e-11
Q07960	ARHGAP1	Rho GTPase-activating protein 1	RHG01_HUMAN	13	1.90541	1.91	9.76e-10
P07358	C8B	Complement component C8 beta chain	CO8B_HUMAN	16	1.90072	1.90	3.24e-07
Q99536	VAT1	Synaptic vesicle membrane protein VAT-1 homolog	VAT1_HUMAN	17	1.90066	1.90	6.64e-10
P05090	APOD	Apolipoprotein D	APOD_HUMAN	6	1.89342	1.89	1.18e-13
Q16853	AOC3	Membrane primary amine oxidase	AOC3_HUMAN	18	1.88983	1.89	8.37e-08
P12074	COX6A1	Cytochrome c oxidase subunit 6A1, mitochondrial	CX6A1_HUMAN	2	1.88891	1.89	4.16e-06
P06703	S100A6	Protein S100-A6	S10A6_HUMAN	3	1.88285	1.88	1.e-06
O95197	RTN3	Reticulon-3	RTN3_HUMAN	2	1.88278	1.88	4.85e-05
P19823	ITIH2	Inter-alpha-trypsin inhibitor heavy chain H2	ITIH2_HUMAN	24	1.87643	1.88	1.56e-09
P23083	IGHV1-2	Immunoglobulin heavy variable 1-2	HV102_HUMAN	3	1.87207	1.87	0.021141
P02671	FGA	Fibrinogen alpha chain	FIBA_HUMAN	34	1.87165	1.87	8.94e-16
P12814	ACTN1	Alpha-actinin-1	ACTN1_HUMAN	28	1.87151	1.87	5.12e-11
O00142	TK2	Thymidine kinase 2, mitochondrial	KITM_HUMAN	3	1.85329	1.85	1.50e-05
Q9NQC3	RTN4	Reticulon-4	RTN4_HUMAN	31	1.84584	1.85	1.32e-13
P21695	GPD1	Glycerol-3-phosphate dehydrogenase [NAD(+)], cytoplasmic	GPDA_HUMAN	19	1.84482	1.84	5.91e-08
P43121	MCAM	Cell surface glycoprotein MUC18	MUC18_HUMAN	16	1.8435	1.84	1.89e-13
P08519	LPA	Apolipoprotein(a)	APOA_HUMAN	3	1.84	1.84	0.000829
A0A0B4J1X5	IGHV3-74	Immunoglobulin heavy variable 3-74	HV374_HUMAN	2	1.83904	1.84	0.00025
Q15582	TGFBI	Transforming growth factor-beta-induced protein ig-h3	BGH3_HUMAN	24	1.83287	1.83	0.00014
P23284	PPIB	Peptidyl-prolyl cis-trans isomerase B	PPIB_HUMAN	11	1.8326	1.83	1.31e-13
P17813	ENG	Endoglin	EGLN_HUMAN	7	1.83241	1.83	3.48e-14
P39060	COL18A1	Collagen alpha-1(XVIII) chain	COIA1_HUMAN	16	1.83076	1.83	1.43e-07
P19367	HK1	Hexokinase-1	HXK1_HUMAN	44	1.8305	1.83	1.20e-14
P16401	H1-5	Histone H1.5	H15_HUMAN	3	1.82707	1.83	1.41e-08
P01031	C5	Complement C5	CO5_HUMAN	39	1.82421	1.82	2.05e-11
P60468	SEC61B	Protein transport protein Sec61 subunit beta	SC61B_HUMAN	2	1.8197	1.82	1.70e-07
Q96S97	MYADM	Myeloid-associated differentiation marker	MYADM_HUMAN	2	1.81941	1.82	4.54e-10
A0A0A0MS15	IGHV3-49	Immunoglobulin heavy variable 3-49	HV349_HUMAN	2	1.8163	1.82	0.013996
O60814;P57053;P58876;P62807;Q5QNW6;Q93079;Q99877;Q99879;Q99880	H2BC12;H2BS1;H2BC5;H2BC4;H2BC18;H2BC9;H2BC15;H2BC14;H2BC13	Histone H2B type 1-K;Histone H2B type F-S;Histone H2B type 1-D;Histone H2B type 1-C/E/F/G/I;Histone H2B type 2-F;Histone H2B type 1-H;Histone H2B type 1-N;Histone H2B type 1-M;Histone H2B type 1-L	H2B1K_HUMAN;H2BFS_HUMAN;H2B1D_HUMAN;H2B1C_HUMAN;H2B2F_HUMAN;H2B1H_HUMAN;H2B1N_HUMAN;H2B1M_HUMAN;H2B1L_HUMAN	2	1.81475	1.81	4.73e-07
P00748	F12	Coagulation factor XII	FA12_HUMAN	9	1.80796	1.81	2.e-06
P12830	CDH1	Cadherin-1	CADH1_HUMAN	2	1.80615	1.81	0.012929
P04003	C4BPA	C4b-binding protein alpha chain	C4BPA_HUMAN	16	1.79979	1.80	9.24e-08
P60033	CD81	CD81 antigen	CD81_HUMAN	3	1.78931	1.79	1.78e-11
Q12805	EFEMP1	EGF-containing fibulin-like extracellular matrix protein 1	FBLN3_HUMAN	16	1.78649	1.79	2.71e-10
P61604	HSPE1	10 kDa heat shock protein, mitochondrial	CH10_HUMAN	7	1.77974	1.78	4.84e-12
Q13642	FHL1	Four and a half LIM domains protein 1	FHL1_HUMAN	10	1.77659	1.78	6.64e-10
P05546	SERPIND1	Heparin cofactor 2	HEP2_HUMAN	17	1.77358	1.77	1.39e-07
P01034	CST3	Cystatin-C	CYTC_HUMAN	3	1.77338	1.77	1.17e-06
P06396	GSN	Gelsolin	GELS_HUMAN	35	1.77181	1.77	7.42e-11
A0A075B6R2	IGHV4-4	Immunoglobulin heavy variable 4-4	HV404_HUMAN	2	1.77175	1.77	0.003588
Q53GQ0	HSD17B12	Very-long-chain 3-oxoacyl-CoA reductase	DHB12_HUMAN	12	1.76461	1.76	1.54e-13
Q96GD0	PDXP	Pyridoxal phosphate phosphatase	PLPP_HUMAN	7	1.76318	1.76	2.38e-05
Q13103	SPP2	Secreted phosphoprotein 24	SPP24_HUMAN	4	1.7628	1.76	5.52e-05
P61326;Q96A72	MAGOH;MAGOHB	Protein mago nashi homolog;Protein mago nashi homolog 2	MGN_HUMAN;MGN2_HUMAN	3	1.74972	1.75	0.008284
Q15120	PDK3	[Pyruvate dehydrogenase (acetyl-transferring)] kinase isozyme 3, mitochondrial	PDK3_HUMAN	10	1.74521	1.75	1.42e-11
P06681	C2	Complement C2	CO2_HUMAN	14	1.74289	1.74	1.11e-09
O15230	LAMA5	Laminin subunit alpha-5	LAMA5_HUMAN	91	1.74264	1.74	1.79e-09
Q9P2B2	PTGFRN	Prostaglandin F2 receptor negative regulator	FPRP_HUMAN	21	1.73722	1.74	6.08e-13
P02042	HBD	Hemoglobin subunit delta	HBD_HUMAN	6	1.72893	1.73	1.58e-05
O43598	DNPH1	2'-deoxynucleoside 5'-phosphate N-hydrolase 1	DNPH1_HUMAN	3	1.72764	1.73	1.45e-05
Q99523	SORT1	Sortilin	SORT_HUMAN	6	1.72711	1.73	5.51e-05
P20231;Q15661	TPSB2;TPSAB1	Tryptase beta-2;Tryptase alpha/beta-1	TRYB2_HUMAN;TRYB1_HUMAN	7	1.72386	1.72	0.002117
Q9H4G4	GLIPR2	Golgi-associated plant pathogenesis-related protein 1	GAPR1_HUMAN	4	1.72338	1.72	4.84e-08
Q13885	TUBB2A	Tubulin beta-2A chain	TBB2A_HUMAN	7	1.71646	1.72	3.27e-11
O75339	CILP	Cartilage intermediate layer protein 1	CILP1_HUMAN	11	1.70753	1.71	0.000642
P23142	FBLN1	Fibulin-1	FBLN1_HUMAN	22	1.69919	1.70	2.16e-11
Q8N0U8	VKORC1L1	Vitamin K epoxide reductase complex subunit 1-like protein 1	VKORL_HUMAN	2	1.69482	1.69	1.48e-06
Q99972	MYOC	Myocilin	MYOC_HUMAN	5	1.68519	1.69	0.000929
P00492	HPRT1	Hypoxanthine-guanine phosphoribosyltransferase	HPRT_HUMAN	10	1.68484	1.68	9.43e-11
Q16555	DPYSL2	Dihydropyrimidinase-related protein 2	DPYL2_HUMAN	22	1.68043	1.68	3.64e-19
Q96AQ6	PBXIP1	Pre-B-cell leukemia transcription factor-interacting protein 1	PBIP1_HUMAN	18	1.67463	1.67	6.84e-13
P35443	THBS4	Thrombospondin-4	TSP4_HUMAN	20	1.67304	1.67	0.006994
P02745	C1QA	Complement C1q subcomponent subunit A	C1QA_HUMAN	2	1.66899	1.67	0.008168
Q15327	ANKRD1	Ankyrin repeat domain-containing protein 1	ANKR1_HUMAN	17	1.66137	1.66	8.55e-09
P48681	NES	Nestin	NEST_HUMAN	58	1.65594	1.66	3.38e-05
P00746	CFD	Complement factor D	CFAD_HUMAN	7	1.6542	1.65	7.29e-06
P21397	MAOA	Amine oxidase [flavin-containing] A	AOFA_HUMAN	18	1.65146	1.65	2.99e-17
P03952	KLKB1	Plasma kallikrein	KLKB1_HUMAN	15	1.651	1.65	2.29e-07
P69891	HBG1	Hemoglobin subunit gamma-1	HBG1_HUMAN	8	1.64657	1.65	0.022342
P49746	THBS3	Thrombospondin-3	TSP3_HUMAN	3	1.63341	1.63	0.024706
O76062	TM7SF2	Delta(14)-sterol reductase TM7SF2	ERG24_HUMAN	3	1.63322	1.63	4.54e-06
P13591	NCAM1	Neural cell adhesion molecule 1	NCAM1_HUMAN	20	1.63091	1.63	2.05e-10
Q08257	CRYZ	Quinone oxidoreductase	QOR_HUMAN	15	1.61677	1.62	2.20e-10
P14550	AKR1A1	Aldo-keto reductase family 1 member A1	AK1A1_HUMAN	18	1.6164	1.62	4.28e-10
P00488	F13A1	Coagulation factor XIII A chain	F13A_HUMAN	20	1.61036	1.61	1.51e-05
O94760	DDAH1	N(G),N(G)-dimethylarginine dimethylaminohydrolase 1	DDAH1_HUMAN	6	1.60945	1.61	0.000321
O95445	APOM	Apolipoprotein M	APOM_HUMAN	4	1.60482	1.60	5.37e-08
P01871	IGHM	Immunoglobulin heavy constant mu	IGHM_HUMAN	2	1.6027	1.60	1.37e-07
P29622	SERPINA4	Kallistatin	KAIN_HUMAN	16	1.59996	1.60	8.89e-07
O95865	DDAH2	N(G),N(G)-dimethylarginine dimethylaminohydrolase 2	DDAH2_HUMAN	8	1.59936	1.60	6.63e-05
P21333	FLNA	Filamin-A	FLNA_HUMAN	93	1.59913	1.60	4.84e-12
Q13162	PRDX4	Peroxiredoxin-4	PRDX4_HUMAN	11	1.5931	1.59	9.39e-12
P00387	CYB5R3	NADH-cytochrome b5 reductase 3	NB5R3_HUMAN	22	1.59053	1.59	2.99e-17
P84085	ARF5	ADP-ribosylation factor 5	ARF5_HUMAN	4	1.58391	1.58	0.001892
P68871	HBB	Hemoglobin subunit beta	HBB_HUMAN	19	1.58339	1.58	8.76e-05
P08758	ANXA5	Annexin A5	ANXA5_HUMAN	19	1.58125	1.58	7.01e-09
Q14894	CRYM	Ketimine reductase mu-crystallin	CRYM_HUMAN	11	1.57697	1.58	0.000195
P56381;Q5VTU8	ATP5F1E;ATP5F1EP2	ATP synthase subunit epsilon, mitochondrial;ATP synthase subunit epsilon-like protein, mitochondrial	ATP5E_HUMAN;AT5EL_HUMAN	2	1.5765	1.58	0.00104
P04114	APOB	Apolipoprotein B-100	APOB_HUMAN	101	1.57636	1.58	3.14e-05
P55209	NAP1L1	Nucleosome assembly protein 1-like 1	NP1L1_HUMAN	8	1.57424	1.57	1.19e-12
P35580	MYH10	Myosin-10	MYH10_HUMAN	70	1.57324	1.57	1.06e-06
P18428	LBP	Lipopolysaccharide-binding protein	LBP_HUMAN	8	1.57263	1.57	0.000224
Q9Y5U9	IER3IP1	Immediate early response 3-interacting protein 1	IR3IP_HUMAN	2	1.57261	1.57	8.74e-07
P08697	SERPINF2	Alpha-2-antiplasmin	A2AP_HUMAN	9	1.57204	1.57	2.10e-12
Q9BUN8	DERL1	Derlin-1	DERL1_HUMAN	3	1.57045	1.57	0.01698
P07996	THBS1	Thrombospondin-1	TSP1_HUMAN	18	1.5702	1.57	0.003618
P14174	MIF	Macrophage migration inhibitory factor	MIF_HUMAN	2	1.56861	1.57	9.56e-08
P02100	HBE1	Hemoglobin subunit epsilon	HBE_HUMAN	2	1.56295	1.56	0.000634
Q04828	AKR1C1	Aldo-keto reductase family 1 member C1	AK1C1_HUMAN	13	1.5622	1.56	1.30e-13
O95336	PGLS	6-phosphogluconolactonase	6PGL_HUMAN	7	1.56006	1.56	2.15e-05
Q14764	MVP	Major vault protein	MVP_HUMAN	26	1.55903	1.56	5.24e-09
P16152	CBR1	Carbonyl reductase [NADPH] 1	CBR1_HUMAN	13	1.55902	1.56	8.86e-14
P54652	HSPA2	Heat shock-related 70 kDa protein 2	HSP72_HUMAN	21	1.55679	1.56	2.18e-09
Q8NFU3	TSTD1	Thiosulfate:glutathione sulfurtransferase	TSTD1_HUMAN	3	1.55628	1.56	1.23e-08
P07225	PROS1	Vitamin K-dependent protein S	PROS_HUMAN	9	1.5531	1.55	1.51e-08
Q9HDC9	APMAP	Adipocyte plasma membrane-associated protein	APMAP_HUMAN	14	1.55224	1.55	7.80e-12
P01768;P0DP03	IGHV3-30;IGHV3-30-5	Immunoglobulin heavy variable 3-30;Immunoglobulin heavy variable 3-30-5	HV330_HUMAN;HVC05_HUMAN	4	1.55086	1.55	1.27e-08
P61160	ACTR2	Actin-related protein 2	ARP2_HUMAN	12	1.54778	1.55	1.50e-09
P21291	CSRP1	Cysteine and glycine-rich protein 1	CSRP1_HUMAN	8	1.54592	1.55	1.80e-07
O15120	AGPAT2	1-acyl-sn-glycerol-3-phosphate acyltransferase beta	PLCB_HUMAN	3	1.54178	1.54	0.000258
O95302	FKBP9	Peptidyl-prolyl cis-trans isomerase FKBP9	FKBP9_HUMAN	5	1.54162	1.54	3.19e-06
O43765	SGTA	Small glutamine-rich tetratricopeptide repeat-containing protein alpha	SGTA_HUMAN	6	1.53976	1.54	2.04e-05
P98160	HSPG2	Basement membrane-specific heparan sulfate proteoglycan core protein	PGBM_HUMAN	158	1.5376	1.54	2.48e-10
Q9UBS3	DNAJB9	DnaJ homolog subfamily B member 9	DNJB9_HUMAN	4	1.53512	1.54	5.69e-06
Q9Y639	NPTN	Neuroplastin	NPTN_HUMAN	4	1.53414	1.53	0.001063
P01714	IGLV3-19	Immunoglobulin lambda variable 3-19	LV319_HUMAN	2	1.53122	1.53	1.80e-05
P10643	C7	Complement component C7	CO7_HUMAN	21	1.52507	1.53	3.17e-10
Q86WV6	STING1	Stimulator of interferon genes protein	STING_HUMAN	6	1.52298	1.52	3.74e-08
Q01628	IFITM3	Interferon-induced transmembrane protein 3	IFM3_HUMAN	2	1.51888	1.52	0.005982
P54289	CACNA2D1	Voltage-dependent calcium channel subunit alpha-2/delta-1	CA2D1_HUMAN	25	1.51844	1.52	1.20e-14
Q8NG11	TSPAN14	Tetraspanin-14	TSN14_HUMAN	2	1.51793	1.52	0.001077
P67936	TPM4	Tropomyosin alpha-4 chain	TPM4_HUMAN	7	1.51786	1.52	5.30e-07
P27348	YWHAQ	14-3-3 protein theta	1433T_HUMAN	8	1.51389	1.51	3.07e-08
Q16082	HSPB2	Heat shock protein beta-2	HSPB2_HUMAN	7	1.51156	1.51	8.43e-11
P55268	LAMB2	Laminin subunit beta-2	LAMB2_HUMAN	75	1.50899	1.51	3.99e-09
Q9H8H3	METTL7A	Methyltransferase-like protein 7A	MET7A_HUMAN	6	1.50864	1.51	9.96e-07
P20340	RAB6A	Ras-related protein Rab-6A	RAB6A_HUMAN	6	1.50776	1.51	8.55e-07
P37802	TAGLN2	Transgelin-2	TAGL2_HUMAN	11	1.50747	1.51	2.11e-08
P30711	GSTT1	Glutathione S-transferase theta-1	GSTT1_HUMAN	8	1.50738	1.51	0.007302
P37840	SNCA	Alpha-synuclein	SYUA_HUMAN	4	1.50696	1.51	0.015593
P00742	F10	Coagulation factor X	FA10_HUMAN	8	1.50687	1.51	0.000518
P52209	PGD	6-phosphogluconate dehydrogenase, decarboxylating	6PGD_HUMAN	15	1.50552	1.51	3.75e-08
O95479	H6PD	GDH/6PGL endoplasmic bifunctional protein	G6PE_HUMAN	17	1.50396	1.50	2.12e-07
P15144	ANPEP	Aminopeptidase N	AMPN_HUMAN	4	1.50136	1.50	0.000569
P02654	APOC1	Apolipoprotein C-I	APOC1_HUMAN	4	1.5007	1.50	0.001182
P32754	HPD	4-hydroxyphenylpyruvate dioxygenase	HPPD_HUMAN	6	1.50066	1.50	0.022271
P69905	HBA1	Hemoglobin subunit alpha	HBA_HUMAN	16	1.49294	1.49	0.000115
P13671	C6	Complement component C6	CO6_HUMAN	18	1.48906	1.49	2.17e-09
P08311	CTSG	Cathepsin G	CATG_HUMAN	5	1.48689	1.49	7.83e-05
P07451	CA3	Carbonic anhydrase 3	CAH3_HUMAN	9	1.48539	1.49	0.000294
P60201	PLP1	Myelin proteolipid protein	MYPR_HUMAN	3	1.48397	1.48	2.64e-07
Q04941	PLP2	Proteolipid protein 2	PLP2_HUMAN	2	1.48081	1.48	0.024917
P04156	PRNP	Major prion protein	PRIO_HUMAN	2	1.47962	1.48	0.016905
O15144	ARPC2	Actin-related protein 2/3 complex subunit 2	ARPC2_HUMAN	12	1.47526	1.48	2.92e-06
P62979	RPS27A	Ubiquitin-40S ribosomal protein S27a	RS27A_HUMAN	7	1.47525	1.48	9.57e-08
Q96AB3	ISOC2	Isochorismatase domain-containing protein 2	ISOC2_HUMAN	8	1.47484	1.47	1.05e-12
Q7Z3B1	NEGR1	Neuronal growth regulator 1	NEGR1_HUMAN	6	1.47231	1.47	0.002354
P03950	ANG	Angiogenin	ANGI_HUMAN	6	1.4708	1.47	3.53e-06
P11279	LAMP1	Lysosome-associated membrane glycoprotein 1	LAMP1_HUMAN	5	1.46725	1.47	7.90e-06
P61254;Q9UNX3	RPL26;RPL26L1	60S ribosomal protein L26;60S ribosomal protein L26-like 1	RL26_HUMAN;RL26L_HUMAN	5	1.46621	1.47	0.035669
Q12988	HSPB3	Heat shock protein beta-3	HSPB3_HUMAN	6	1.46562	1.47	7.62e-10
Q99735	MGST2	Microsomal glutathione S-transferase 2	MGST2_HUMAN	2	1.46427	1.46	7.20e-08
P57088	TMEM33	Transmembrane protein 33	TMM33_HUMAN	4	1.45808	1.46	9.57e-08
P13797	PLS3	Plastin-3	PLST_HUMAN	23	1.45588	1.46	4.05e-05
P13667	PDIA4	Protein disulfide-isomerase A4	PDIA4_HUMAN	21	1.45479	1.45	3.86e-13
Q7Z7H5	TMED4	Transmembrane emp24 domain-containing protein 4	TMED4_HUMAN	3	1.45476	1.45	1.50e-06
P14625	HSP90B1	Endoplasmin	ENPL_HUMAN	32	1.45405	1.45	1.32e-13
P30101	PDIA3	Protein disulfide-isomerase A3	PDIA3_HUMAN	32	1.45336	1.45	3.17e-10
O00264	PGRMC1	Membrane-associated progesterone receptor component 1	PGRC1_HUMAN	8	1.45214	1.45	5.66e-11
P36873	PPP1CC	Serine/threonine-protein phosphatase PP1-gamma catalytic subunit	PP1G_HUMAN	2	1.45195	1.45	0.002583
Q8TDB4	MGARP	Protein MGARP	HUMMR_HUMAN	3	1.44987	1.45	0.001098
P07093	SERPINE2	Glia-derived nexin	GDN_HUMAN	6	1.44958	1.45	0.004236
P14555	PLA2G2A	Phospholipase A2, membrane associated	PA2GA_HUMAN	4	1.44851	1.45	0.003939
P61586	RHOA	Transforming protein RhoA	RHOA_HUMAN	6	1.44704	1.45	0.000614
P30041	PRDX6	Peroxiredoxin-6	PRDX6_HUMAN	20	1.44637	1.45	1.19e-05
P50914	RPL14	60S ribosomal protein L14	RL14_HUMAN	4	1.44348	1.44	6.74e-05
P59998	ARPC4	Actin-related protein 2/3 complex subunit 4	ARPC4_HUMAN	5	1.44026	1.44	3.e-07
P22392	NME2	Nucleoside diphosphate kinase B	NDKB_HUMAN	9	1.4365	1.44	4.34e-09
P51572	BCAP31	B-cell receptor-associated protein 31	BAP31_HUMAN	8	1.43535	1.44	6.37e-10
Q15124	PGM5	Phosphoglucomutase-like protein 5	PGM5_HUMAN	29	1.43449	1.43	4.32e-18
O94925	GLS	Glutaminase kidney isoform, mitochondrial	GLSK_HUMAN	13	1.43345	1.43	4.17e-08
P61009	SPCS3	Signal peptidase complex subunit 3	SPCS3_HUMAN	3	1.4315	1.43	8.71e-06
P30837	ALDH1B1	Aldehyde dehydrogenase X, mitochondrial	AL1B1_HUMAN	16	1.43146	1.43	2.09e-09
P48163	ME1	NADP-dependent malic enzyme	MAOX_HUMAN	15	1.4282	1.43	1.21e-11
Q8N335	GPD1L	Glycerol-3-phosphate dehydrogenase 1-like protein	GPD1L_HUMAN	17	1.42734	1.43	2.38e-07
P07437	TUBB	Tubulin beta chain	TBB5_HUMAN	4	1.42669	1.43	3.98e-08
P13473	LAMP2	Lysosome-associated membrane glycoprotein 2	LAMP2_HUMAN	2	1.42437	1.42	3.40e-10
P07741	APRT	Adenine phosphoribosyltransferase	APT_HUMAN	5	1.42397	1.42	7.80e-06
Q08495	DMTN	Dematin	DEMA_HUMAN	5	1.42345	1.42	0.000245
O14950;P19105	MYL12B;MYL12A	Myosin regulatory light chain 12B;Myosin regulatory light chain 12A	ML12B_HUMAN;ML12A_HUMAN	10	1.42289	1.42	9.01e-11
P50135	HNMT	Histamine N-methyltransferase	HNMT_HUMAN	3	1.42123	1.42	0.027486
P51911	CNN1	Calponin-1	CNN1_HUMAN	11	1.42083	1.42	1.30e-09
P09104	ENO2	Gamma-enolase	ENOG_HUMAN	8	1.41644	1.42	5.55e-09
P22570	FDXR	NADPH:adrenodoxin oxidoreductase, mitochondrial	ADRO_HUMAN	13	1.41522	1.42	1.72e-07
P15121	AKR1B1	Aldo-keto reductase family 1 member B1	ALDR_HUMAN	18	1.41488	1.41	0.001293
P63000	RAC1	Ras-related C3 botulinum toxin substrate 1	RAC1_HUMAN	7	1.41464	1.41	1.37e-08
Q15008	PSMD6	26S proteasome non-ATPase regulatory subunit 6	PSMD6_HUMAN	15	1.41454	1.41	1.32e-11
O43556	SGCE	Epsilon-sarcoglycan	SGCE_HUMAN	9	1.41446	1.41	1.28e-07
Q16647	PTGIS	Prostacyclin synthase	PTGIS_HUMAN	13	1.41244	1.41	1.12e-07
P31323	PRKAR2B	cAMP-dependent protein kinase type II-beta regulatory subunit	KAP3_HUMAN	10	1.41222	1.41	9.12e-13
P45954	ACADSB	Short/branched chain specific acyl-CoA dehydrogenase, mitochondrial	ACDSB_HUMAN	15	1.41064	1.41	2.16e-11
O00299	CLIC1	Chloride intracellular channel protein 1	CLIC1_HUMAN	13	1.41003	1.41	2.57e-11
P18669	PGAM1	Phosphoglycerate mutase 1	PGAM1_HUMAN	15	1.40973	1.41	7.09e-09
P18085	ARF4	ADP-ribosylation factor 4	ARF4_HUMAN	5	1.40658	1.41	6.70e-07
Q9H2U2	PPA2	Inorganic pyrophosphatase 2, mitochondrial	IPYR2_HUMAN	14	1.40639	1.41	2.44e-07
P40121	CAPG	Macrophage-capping protein	CAPG_HUMAN	7	1.40355	1.40	0.00016
P59768	GNG2	Guanine nucleotide-binding protein G(I)/G(S)/G(O) subunit gamma-2	GBG2_HUMAN	2	1.40331	1.40	1.80e-06
P28906	CD34	Hematopoietic progenitor cell antigen CD34	CD34_HUMAN	2	1.40259	1.40	3.10e-07
Q9BTV4	TMEM43	Transmembrane protein 43	TMM43_HUMAN	14	1.40166	1.40	2.35e-09
P15259	PGAM2	Phosphoglycerate mutase 2	PGAM2_HUMAN	13	1.40133	1.40	5.83e-05
Q16851	UGP2	UTP--glucose-1-phosphate uridylyltransferase	UGPA_HUMAN	24	1.39952	1.40	1.45e-08
P56385	ATP5ME	ATP synthase subunit e, mitochondrial	ATP5I_HUMAN	5	1.39807	1.40	0.000126
P35558	PCK1	Phosphoenolpyruvate carboxykinase, cytosolic [GTP]	PCKGC_HUMAN	2	1.39236	1.39	0.013914
P26038	MSN	Moesin	MOES_HUMAN	19	1.39131	1.39	3.81e-07
O43707	ACTN4	Alpha-actinin-4	ACTN4_HUMAN	33	1.38959	1.39	1.24e-10
P27797	CALR	Calreticulin	CALR_HUMAN	16	1.38854	1.39	4.27e-17
A0A0A0MRZ8;P04433	IGKV3D-11;IGKV3-11	Immunoglobulin kappa variable 3D-11;Immunoglobulin kappa variable 3-11	KVD11_HUMAN;KV311_HUMAN	2	1.38583	1.39	2.10e-05
P46940	IQGAP1	Ras GTPase-activating-like protein IQGAP1	IQGA1_HUMAN	57	1.38556	1.39	3.18e-08
P07384	CAPN1	Calpain-1 catalytic subunit	CAN1_HUMAN	29	1.3845	1.38	2.45e-08
Q00796	SORD	Sorbitol dehydrogenase	DHSO_HUMAN	9	1.38173	1.38	3.21e-05
Q12907	LMAN2	Vesicular integral-membrane protein VIP36	LMAN2_HUMAN	9	1.38007	1.38	3.23e-07
P55899	FCGRT	IgG receptor FcRn large subunit p51	FCGRN_HUMAN	6	1.3798	1.38	5.45e-05
Q01955	COL4A3	Collagen alpha-3(IV) chain	CO4A3_HUMAN	4	1.37921	1.38	0.025118
P36980	CFHR2	Complement factor H-related protein 2	FHR2_HUMAN	4	1.379	1.38	0.000169
P15151	PVR	Poliovirus receptor	PVR_HUMAN	3	1.37776	1.38	0.001937
Q9HC38	GLOD4	Glyoxalase domain-containing protein 4	GLOD4_HUMAN	10	1.37447	1.37	9.47e-06
P63267	ACTG2	Actin, gamma-enteric smooth muscle	ACTH_HUMAN	2	1.37242	1.37	0.014307
P62873	GNB1	Guanine nucleotide-binding protein G(I)/G(S)/G(T) subunit beta-1	GBB1_HUMAN	9	1.37236	1.37	4.27e-06
Q9UBP4	DKK3	Dickkopf-related protein 3	DKK3_HUMAN	9	1.37229	1.37	1.24e-10
Q15942	ZYX	Zyxin	ZYX_HUMAN	5	1.37196	1.37	0.000455
Q9Y2P4	SLC27A6	Long-chain fatty acid transport protein 6	S27A6_HUMAN	19	1.36915	1.37	0.001436
Q14BN4	SLMAP	Sarcolemmal membrane-associated protein	SLMAP_HUMAN	22	1.36781	1.37	7.78e-11
Q00610	CLTC	Clathrin heavy chain 1	CLH1_HUMAN	68	1.36776	1.37	4.52e-12
Q02543	RPL18A	60S ribosomal protein L18a	RL18A_HUMAN	6	1.36768	1.37	1.44e-05
P13987	CD59	CD59 glycoprotein	CD59_HUMAN	4	1.36717	1.37	4.73e-07
Q9BW30	TPPP3	Tubulin polymerization-promoting protein family member 3	TPPP3_HUMAN	7	1.36681	1.37	1.24e-08
P00491	PNP	Purine nucleoside phosphorylase	PNPH_HUMAN	10	1.36491	1.36	0.002398
Q9Y3U8	RPL36	60S ribosomal protein L36	RL36_HUMAN	4	1.36474	1.36	8.40e-06
Q5R372	RABGAP1L	Rab GTPase-activating protein 1-like	RBG1L_HUMAN	19	1.36423	1.36	3.11e-07
P50453	SERPINB9	Serpin B9	SPB9_HUMAN	10	1.35742	1.36	3.52e-05
Q01518	CAP1	Adenylyl cyclase-associated protein 1	CAP1_HUMAN	16	1.35673	1.36	3.45e-08
P49755	TMED10	Transmembrane emp24 domain-containing protein 10	TMEDA_HUMAN	5	1.35512	1.36	6.34e-07
Q14165	MLEC	Malectin	MLEC_HUMAN	11	1.35435	1.35	4.32e-09
Q9UMX5	NENF	Neudesin	NENF_HUMAN	5	1.35391	1.35	4.14e-05
Q96T66	NMNAT3	Nicotinamide/nicotinic acid mononucleotide adenylyltransferase 3	NMNA3_HUMAN	8	1.3539	1.35	5.42e-05
P62857	RPS28	40S ribosomal protein S28	RS28_HUMAN	2	1.3517	1.35	0.000384
Q9NYL9	TMOD3	Tropomodulin-3	TMOD3_HUMAN	6	1.3512	1.35	0.001397
P35611	ADD1	Alpha-adducin	ADDA_HUMAN	16	1.35017	1.35	8.29e-09
P02462	COL4A1	Collagen alpha-1(IV) chain	CO4A1_HUMAN	8	1.34944	1.35	8.16e-05
P39023	RPL3	60S ribosomal protein L3	RL3_HUMAN	10	1.34895	1.35	3.35e-10
P14314	PRKCSH	Glucosidase 2 subunit beta	GLU2B_HUMAN	16	1.34829	1.35	1.73e-09
Q16658	FSCN1	Fascin	FSCN1_HUMAN	14	1.34806	1.35	6.99e-09
P07900	HSP90AA1	Heat shock protein HSP 90-alpha	HS90A_HUMAN	37	1.34789	1.35	1.e-10
P56181	NDUFV3	NADH dehydrogenase [ubiquinone] flavoprotein 3, mitochondrial	NDUV3_HUMAN	2	1.34784	1.35	0.008168
P00915	CA1	Carbonic anhydrase 1	CAH1_HUMAN	16	1.34726	1.35	0.002431
P62805	H4C1	Histone H4	H4_HUMAN	12	1.34628	1.35	6.63e-08
Q6UXN9	WDR82	WD repeat-containing protein 82	WDR82_HUMAN	5	1.34599	1.35	0.004517
P61803	DAD1	Dolichyl-diphosphooligosaccharide--protein glycosyltransferase subunit DAD1	DAD1_HUMAN	3	1.34486	1.34	0.018405
Q04917	YWHAH	14-3-3 protein eta	1433F_HUMAN	7	1.34466	1.34	0.001631
Q86VP6	CAND1	Cullin-associated NEDD8-dissociated protein 1	CAND1_HUMAN	33	1.3445	1.34	5.85e-09
P13489	RNH1	Ribonuclease inhibitor	RINI_HUMAN	22	1.34446	1.34	5.40e-07
O14735	CDIPT	CDP-diacylglycerol--inositol 3-phosphatidyltransferase	CDIPT_HUMAN	4	1.34378	1.34	0.033694
Q07065	CKAP4	Cytoskeleton-associated protein 4	CKAP4_HUMAN	23	1.34356	1.34	4.01e-11
P68363	TUBA1B	Tubulin alpha-1B chain	TBA1B_HUMAN	21	1.33988	1.34	3.92e-10
Q99424	ACOX2	Peroxisomal acyl-coenzyme A oxidase 2	ACOX2_HUMAN	5	1.33984	1.34	0.001226
P24844	MYL9	Myosin regulatory light polypeptide 9	MYL9_HUMAN	3	1.33921	1.34	8.48e-07
Q9BUF5	TUBB6	Tubulin beta-6 chain	TBB6_HUMAN	15	1.33801	1.34	2.87e-11
P00918	CA2	Carbonic anhydrase 2	CAH2_HUMAN	11	1.338	1.34	0.000575
P62829	RPL23	60S ribosomal protein L23	RL23_HUMAN	6	1.33796	1.34	9.22e-07
O94919	ENDOD1	Endonuclease domain-containing 1 protein	ENDD1_HUMAN	7	1.33771	1.34	2.03e-06
Q10567	AP1B1	AP-1 complex subunit beta-1	AP1B1_HUMAN	9	1.33734	1.34	2.02e-05
O43866	CD5L	CD5 antigen-like	CD5L_HUMAN	7	1.33634	1.34	0.003249
P62306	SNRPF	Small nuclear ribonucleoprotein F	RUXF_HUMAN	3	1.33502	1.34	0.005538
Q92506	HSD17B8	Estradiol 17-beta-dehydrogenase 8	DHB8_HUMAN	8	1.3347	1.33	9.14e-08
P14209	CD99	CD99 antigen	CD99_HUMAN	3	1.33408	1.33	1.29e-05
P07203	GPX1	Glutathione peroxidase 1	GPX1_HUMAN	12	1.33382	1.33	6.97e-06
P30038	ALDH4A1	Delta-1-pyrroline-5-carboxylate dehydrogenase, mitochondrial	AL4A1_HUMAN	28	1.33274	1.33	4.11e-08
Q03252	LMNB2	Lamin-B2	LMNB2_HUMAN	25	1.33012	1.33	2.20e-09
Q8NBS9	TXNDC5	Thioredoxin domain-containing protein 5	TXND5_HUMAN	11	1.32947	1.33	4.99e-09
P09543	CNP	2',3'-cyclic-nucleotide 3'-phosphodiesterase	CN37_HUMAN	11	1.32946	1.33	1.14e-08
Q9Y3B3	TMED7	Transmembrane emp24 domain-containing protein 7	TMED7_HUMAN	4	1.32836	1.33	0.002959
Q9BVK6	TMED9	Transmembrane emp24 domain-containing protein 9	TMED9_HUMAN	4	1.32818	1.33	0.000797
P11021	HSPA5	Endoplasmic reticulum chaperone BiP	BIP_HUMAN	27	1.3276	1.33	3.92e-10
Q96CN7	ISOC1	Isochorismatase domain-containing protein 1	ISOC1_HUMAN	9	1.32754	1.33	5.25e-06
P46977	STT3A	Dolichyl-diphosphooligosaccharide--protein glycosyltransferase subunit STT3A	STT3A_HUMAN	9	1.32352	1.32	4.66e-06
Q15185	PTGES3	Prostaglandin E synthase 3	TEBP_HUMAN	6	1.32315	1.32	0.000169
Q14697	GANAB	Neutral alpha-glucosidase AB	GANAB_HUMAN	34	1.32268	1.32	1.e-09
P29966	MARCKS	Myristoylated alanine-rich C-kinase substrate	MARCS_HUMAN	8	1.32113	1.32	5.35e-05
O43491	EPB41L2	Band 4.1-like protein 2	E41L2_HUMAN	26	1.32062	1.32	7.80e-07
O75874	IDH1	Isocitrate dehydrogenase [NADP] cytoplasmic	IDHC_HUMAN	14	1.32019	1.32	6.20e-06
P35858	IGFALS	Insulin-like growth factor-binding protein complex acid labile subunit	ALS_HUMAN	18	1.32018	1.32	6.67e-09
Q86Y82	STX12	Syntaxin-12	STX12_HUMAN	4	1.31877	1.32	7.52e-05
Q9NVH6	TMLHE	Trimethyllysine dioxygenase, mitochondrial	TMLH_HUMAN	14	1.31818	1.32	5.69e-08
Q07020	RPL18	60S ribosomal protein L18	RL18_HUMAN	6	1.31773	1.32	4.35e-08
Q96CX2	KCTD12	BTB/POZ domain-containing protein KCTD12	KCD12_HUMAN	12	1.31758	1.32	4.48e-05
P07858	CTSB	Cathepsin B	CATB_HUMAN	7	1.31612	1.32	0.005883
P62910	RPL32	60S ribosomal protein L32	RL32_HUMAN	4	1.31611	1.32	0.000386
P60709	ACTB	Actin, cytoplasmic 1	ACTB_HUMAN	8	1.31583	1.32	1.29e-08
O15400	STX7	Syntaxin-7	STX7_HUMAN	7	1.31268	1.31	6.47e-05
Q9HAB8	PPCS	Phosphopantothenate--cysteine ligase	PPCS_HUMAN	6	1.31183	1.31	0.021341
P48739	PITPNB	Phosphatidylinositol transfer protein beta isoform	PIPNB_HUMAN	4	1.31158	1.31	0.000576
Q92544	TM9SF4	Transmembrane 9 superfamily member 4	TM9S4_HUMAN	3	1.30993	1.31	0.020178
P55809	OXCT1	Succinyl-CoA:3-ketoacid coenzyme A transferase 1, mitochondrial	SCOT1_HUMAN	23	1.30973	1.31	3.64e-06
Q562R1	ACTBL2	Beta-actin-like protein 2	ACTBL_HUMAN	4	1.30861	1.31	0.000287
P04216	THY1	Thy-1 membrane glycoprotein	THY1_HUMAN	3	1.30721	1.31	2.47e-05
Q9NVA2	SEPTIN11	Septin-11	SEP11_HUMAN	16	1.30703	1.31	1.45e-07
Q9UJ68	MSRA	Mitochondrial peptide methionine sulfoxide reductase	MSRA_HUMAN	5	1.30635	1.31	3.93e-07
P31146	CORO1A	Coronin-1A	COR1A_HUMAN	5	1.30622	1.31	7.38e-06
Q8N5K1	CISD2	CDGSH iron-sulfur domain-containing protein 2	CISD2_HUMAN	3	1.30435	1.30	1.50e-06
P01597;P04432	IGKV1-39;IGKV1D-39	Immunoglobulin kappa variable 1-39;Immunoglobulin kappa variable 1D-39	KV139_HUMAN;KVD39_HUMAN	2	1.30402	1.30	0.004103
P23634	ATP2B4	Plasma membrane calcium-transporting ATPase 4	AT2B4_HUMAN	25	1.30401	1.30	7.40e-09
O75396	SEC22B	Vesicle-trafficking protein SEC22b	SC22B_HUMAN	8	1.30255	1.30	2.87e-08
Q9Y646	CPQ	Carboxypeptidase Q	CBPQ_HUMAN	6	1.30249	1.30	0.000776
P31948	STIP1	Stress-induced-phosphoprotein 1	STIP1_HUMAN	24	1.30133	1.30	2.15e-09
Q13976	PRKG1	cGMP-dependent protein kinase 1	KGP1_HUMAN	16	1.30122	1.30	1.17e-07
Q6ZRY4	RBPMS2	RNA-binding protein with multiple splicing 2	RBPS2_HUMAN	4	1.30085	1.30	0.001594
P26440	IVD	Isovaleryl-CoA dehydrogenase, mitochondrial	IVD_HUMAN	17	1.30072	1.30	3.31e-09
O15372	EIF3H	Eukaryotic translation initiation factor 3 subunit H	EIF3H_HUMAN	6	1.30004	1.30	0.002205
P12236	SLC25A6	ADP/ATP translocase 3	ADT3_HUMAN	3	1.29993	1.30	0.012436
P04844	RPN2	Dolichyl-diphosphooligosaccharide--protein glycosyltransferase subunit 2	RPN2_HUMAN	13	1.299	1.30	4.50e-06
Q16181	SEPTIN7	Septin-7	SEPT7_HUMAN	15	1.29796	1.30	1.23e-05
Q9UFN0	NIPSNAP3A	Protein NipSnap homolog 3A	NPS3A_HUMAN	9	1.2976	1.30	1.36e-07
O94905	ERLIN2	Erlin-2	ERLN2_HUMAN	12	1.2971	1.30	1.08e-06
P09486	SPARC	SPARC	SPRC_HUMAN	5	1.29659	1.30	0.000803
Q5TGZ0	MICOS10	MICOS complex subunit MIC10	MIC10_HUMAN	2	1.29635	1.30	0.014559
Q9BUB7	TMEM70	Transmembrane protein 70, mitochondrial	TMM70_HUMAN	8	1.29632	1.30	2.23e-05
P46776	RPL27A	60S ribosomal protein L27a	RL27A_HUMAN	3	1.29512	1.30	5.43e-05
Q9UEY8	ADD3	Gamma-adducin	ADDG_HUMAN	16	1.29431	1.29	9.35e-11
P16930	FAH	Fumarylacetoacetase	FAAA_HUMAN	8	1.29412	1.29	3.46e-07
P42167	TMPO	Lamina-associated polypeptide 2, isoforms beta/gamma	LAP2B_HUMAN	8	1.2919	1.29	2.44e-06
Q15293	RCN1	Reticulocalbin-1	RCN1_HUMAN	9	1.29188	1.29	0.000151
Q9NTX5	ECHDC1	Ethylmalonyl-CoA decarboxylase	ECHD1_HUMAN	14	1.29177	1.29	1.99e-05
O14791	APOL1	Apolipoprotein L1	APOL1_HUMAN	6	1.2912	1.29	4.01e-11
Q9BS26	ERP44	Endoplasmic reticulum resident protein 44	ERP44_HUMAN	12	1.28969	1.29	3.40e-09
Q01130	SRSF2	Serine/arginine-rich splicing factor 2	SRSF2_HUMAN	4	1.28931	1.29	0.001873
P31946	YWHAB	14-3-3 protein beta/alpha	1433B_HUMAN	10	1.28913	1.29	4.64e-09
P50225	SULT1A1	Sulfotransferase 1A1	ST1A1_HUMAN	3	1.28804	1.29	0.011649
Q9HCB6	SPON1	Spondin-1	SPON1_HUMAN	16	1.28741	1.29	1.62e-13
P09871	C1S	Complement C1s subcomponent	C1S_HUMAN	15	1.28648	1.29	1.86e-08
O60662	KLHL41	Kelch-like protein 41	KLH41_HUMAN	13	1.28637	1.29	2.36e-05
Q07955	SRSF1	Serine/arginine-rich splicing factor 1	SRSF1_HUMAN	9	1.28614	1.29	2.48e-05
Q6GMV3	PTRHD1	Putative peptidyl-tRNA hydrolase PTRHD1	PTRD1_HUMAN	3	1.2856	1.29	5.18e-05
Q16881	TXNRD1	Thioredoxin reductase 1, cytoplasmic	TRXR1_HUMAN	14	1.2849	1.28	1.17e-07
Q99829	CPNE1	Copine-1	CPNE1_HUMAN	5	1.28433	1.28	0.026735
P61981	YWHAG	14-3-3 protein gamma	1433G_HUMAN	9	1.28222	1.28	5.10e-07
P35749	MYH11	Myosin-11	MYH11_HUMAN	88	1.28154	1.28	7.01e-09
B0YJ81	HACD1	Very-long-chain (3R)-3-hydroxyacyl-CoA dehydratase 1	HACD1_HUMAN	2	1.28035	1.28	0.013685
P07099	EPHX1	Epoxide hydrolase 1	HYEP_HUMAN	22	1.27992	1.28	0.000257
P29144	TPP2	Tripeptidyl-peptidase 2	TPP2_HUMAN	27	1.27891	1.28	9.61e-10
Q99442	SEC62	Translocation protein SEC62	SEC62_HUMAN	3	1.27807	1.28	3.60e-08
P15502	ELN	Elastin	ELN_HUMAN	6	1.27567	1.28	3.38e-06
Q9NZC3	GDE1	Glycerophosphodiester phosphodiesterase 1	GDE1_HUMAN	5	1.2754	1.28	4.44e-05
O75935	DCTN3	Dynactin subunit 3	DCTN3_HUMAN	5	1.27481	1.27	0.005328
P19971	TYMP	Thymidine phosphorylase	TYPH_HUMAN	9	1.27449	1.27	2.05e-05
P50402	EMD	Emerin	EMD_HUMAN	11	1.27412	1.27	0.000235
Q8N4T8	CBR4	Carbonyl reductase family member 4	CBR4_HUMAN	7	1.27234	1.27	0.009865
P46459	NSF	Vesicle-fusing ATPase	NSF_HUMAN	18	1.2717	1.27	1.58e-08
P04908;P0C0S8;P20671;Q16777;Q6FI13;Q7L7L0;Q93077;Q96KK5;Q99878;Q9BTM1	H2AC4;H2AC11;H2AC7;H2AC20;H2AC18;H2AW;H2AC6;H2AC12;H2AC14;H2AJ	Histone H2A type 1-B/E;Histone H2A type 1;Histone H2A type 1-D;Histone H2A type 2-C;Histone H2A type 2-A;Histone H2A type 3;Histone H2A type 1-C;Histone H2A type 1-H;Histone H2A type 1-J;Histone H2A.J	H2A1B_HUMAN;H2A1_HUMAN;H2A1D_HUMAN;H2A2C_HUMAN;H2A2A_HUMAN;H2A3_HUMAN;H2A1C_HUMAN;H2A1H_HUMAN;H2A1J_HUMAN;H2AJ_HUMAN	3	1.27164	1.27	0.000149
Q8NBU5	ATAD1	ATPase family AAA domain-containing protein 1	ATAD1_HUMAN	10	1.27141	1.27	4.26e-09
P06899;P23527;P33778;Q16778	H2BC11;H2BC17;H2BC3;H2BC21	Histone H2B type 1-J;Histone H2B type 1-O;Histone H2B type 1-B;Histone H2B type 2-E	H2B1J_HUMAN;H2B1O_HUMAN;H2B1B_HUMAN;H2B2E_HUMAN	9	1.27133	1.27	1.99e-06
P08133	ANXA6	Annexin A6	ANXA6_HUMAN	45	1.27093	1.27	1.73e-09
O95816	BAG2	BAG family molecular chaperone regulator 2	BAG2_HUMAN	7	1.26784	1.27	2.43e-05
P14618	PKM	Pyruvate kinase PKM	KPYM_HUMAN	39	1.26781	1.27	7.17e-08
Q9BPW8	NIPSNAP1	Protein NipSnap homolog 1	NIPS1_HUMAN	8	1.26735	1.27	5.11e-06
P52943	CRIP2	Cysteine-rich protein 2	CRIP2_HUMAN	12	1.26684	1.27	1.04e-05
O15511	ARPC5	Actin-related protein 2/3 complex subunit 5	ARPC5_HUMAN	5	1.26609	1.27	0.000211
P78539	SRPX	Sushi repeat-containing protein SRPX	SRPX_HUMAN	8	1.2657	1.27	7.85e-05
P50213	IDH3A	Isocitrate dehydrogenase [NAD] subunit alpha, mitochondrial	IDH3A_HUMAN	19	1.26537	1.27	3.21e-05
O60762	DPM1	Dolichol-phosphate mannosyltransferase subunit 1	DPM1_HUMAN	4	1.2653	1.27	1.40e-05
P55042	RRAD	GTP-binding protein RAD	RAD_HUMAN	7	1.26402	1.26	6.74e-05
P46821	MAP1B	Microtubule-associated protein 1B	MAP1B_HUMAN	59	1.26397	1.26	6.70e-16
P52565	ARHGDIA	Rho GDP-dissociation inhibitor 1	GDIR1_HUMAN	8	1.26273	1.26	4.93e-05
Q13425	SNTB2	Beta-2-syntrophin	SNTB2_HUMAN	13	1.26233	1.26	6.97e-07
P11413	G6PD	Glucose-6-phosphate 1-dehydrogenase	G6PD_HUMAN	11	1.26205	1.26	7.03e-08
P30050	RPL12	60S ribosomal protein L12	RL12_HUMAN	6	1.26192	1.26	0.007548
Q5TZA2	CROCC	Rootletin	CROCC_HUMAN	3	1.26184	1.26	0.000795
P48556	PSMD8	26S proteasome non-ATPase regulatory subunit 8	PSMD8_HUMAN	7	1.26152	1.26	0.029786
Q9NUQ6	SPATS2L	SPATS2-like protein	SPS2L_HUMAN	3	1.26139	1.26	0.000822
Q9Y3E1	HDGFL3	Hepatoma-derived growth factor-related protein 3	HDGR3_HUMAN	5	1.26109	1.26	4.69e-05
P26885	FKBP2	Peptidyl-prolyl cis-trans isomerase FKBP2	FKBP2_HUMAN	4	1.26059	1.26	0.023235
P60953	CDC42	Cell division control protein 42 homolog	CDC42_HUMAN	7	1.25993	1.26	0.00153
Q15907	RAB11B	Ras-related protein Rab-11B	RB11B_HUMAN	10	1.2596	1.26	3.78e-07
P14649	MYL6B	Myosin light chain 6B	MYL6B_HUMAN	3	1.25716	1.26	2.80e-05
Q9NVT9	ARMC1	Armadillo repeat-containing protein 1	ARMC1_HUMAN	5	1.25589	1.26	0.003631
P46781	RPS9	40S ribosomal protein S9	RS9_HUMAN	9	1.25559	1.26	2.19e-05
P15311	EZR	Ezrin	EZRI_HUMAN	20	1.25556	1.26	6.38e-08
Q9Y4L1	HYOU1	Hypoxia up-regulated protein 1	HYOU1_HUMAN	30	1.25491	1.25	2.20e-10
P32119	PRDX2	Peroxiredoxin-2	PRDX2_HUMAN	13	1.25446	1.25	1.06e-06
Q9P291	ARMCX1	Armadillo repeat-containing X-linked protein 1	ARMX1_HUMAN	9	1.2541	1.25	5.48e-07
P00739	HPR	Haptoglobin-related protein	HPTR_HUMAN	5	1.25368	1.25	9.42e-05
P10809	HSPD1	60 kDa heat shock protein, mitochondrial	CH60_HUMAN	38	1.25336	1.25	6.43e-17
P35573	AGL	Glycogen debranching enzyme	GDE_HUMAN	64	1.25326	1.25	9.e-10
O75781	PALM	Paralemmin-1	PALM_HUMAN	7	1.25314	1.25	0.000113
P00390	GSR	Glutathione reductase, mitochondrial	GSHR_HUMAN	12	1.25248	1.25	9.43e-08
P62750	RPL23A	60S ribosomal protein L23a	RL23A_HUMAN	6	1.25248	1.25	1.60e-07
P26641	EEF1G	Elongation factor 1-gamma	EF1G_HUMAN	18	1.25248	1.25	1.63e-10
Q96IY4	CPB2	Carboxypeptidase B2	CBPB2_HUMAN	6	1.25125	1.25	0.002246
Q00688	FKBP3	Peptidyl-prolyl cis-trans isomerase FKBP3	FKBP3_HUMAN	7	0.7985	-1.25	9.03e-06
O43678	NDUFA2	NADH dehydrogenase [ubiquinone] 1 alpha subcomplex subunit 2	NDUA2_HUMAN	6	0.79832	-1.25	0.000251
O96000	NDUFB10	NADH dehydrogenase [ubiquinone] 1 beta subcomplex subunit 10	NDUBA_HUMAN	15	0.79807	-1.25	1.99e-08
Q8WZ42	TTN	Titin	TITIN_HUMAN	1852	0.79768	-1.25	1.53e-05
Q13510	ASAH1	Acid ceramidase	ASAH1_HUMAN	18	0.79672	-1.26	0.000942
Q9Y6I9	TEX264	Testis-expressed protein 264	TX264_HUMAN	5	0.79529	-1.26	0.012572
O75822	EIF3J	Eukaryotic translation initiation factor 3 subunit J	EIF3J_HUMAN	8	0.79479	-1.26	0.005843
O15382	BCAT2	Branched-chain-amino-acid aminotransferase, mitochondrial	BCAT2_HUMAN	22	0.79476	-1.26	2.75e-05
Q9UKS6	PACSIN3	Protein kinase C and casein kinase substrate in neurons protein 3	PACN3_HUMAN	16	0.79406	-1.26	8.51e-05
P09110	ACAA1	3-ketoacyl-CoA thiolase, peroxisomal	THIK_HUMAN	10	0.79397	-1.26	8.35e-07
Q2TAA2	IAH1	Isoamyl acetate-hydrolyzing esterase 1 homolog	IAH1_HUMAN	6	0.79393	-1.26	0.002068
Q9H6R3	ACSS3	Acyl-CoA synthetase short-chain family member 3, mitochondrial	ACSS3_HUMAN	16	0.79357	-1.26	8.46e-07
Q8N4Q1	CHCHD4	Mitochondrial intermembrane space import and assembly protein 40	MIA40_HUMAN	5	0.79339	-1.26	0.010072
P14927	UQCRB	Cytochrome b-c1 complex subunit 7	QCR7_HUMAN	10	0.79279	-1.26	1.05e-05
P28289	TMOD1	Tropomodulin-1	TMOD1_HUMAN	21	0.79241	-1.26	1.01e-11
P82932	MRPS6	28S ribosomal protein S6, mitochondrial	RT06_HUMAN	3	0.79189	-1.26	0.010284
P12429	ANXA3	Annexin A3	ANXA3_HUMAN	15	0.79139	-1.26	0.004088
O14737	PDCD5	Programmed cell death protein 5	PDCD5_HUMAN	6	0.78845	-1.27	6.19e-07
Q9HCC0	MCCC2	Methylcrotonoyl-CoA carboxylase beta chain, mitochondrial	MCCB_HUMAN	19	0.78808	-1.27	1.45e-05
P17174	GOT1	Aspartate aminotransferase, cytoplasmic	AATC_HUMAN	24	0.78761	-1.27	0.000831
Q9NRX4	PHPT1	14 kDa phosphohistidine phosphatase	PHP14_HUMAN	5	0.7863	-1.27	9.47e-07
P12694	BCKDHA	2-oxoisovalerate dehydrogenase subunit alpha, mitochondrial	ODBA_HUMAN	15	0.78616	-1.27	0.000127
P42126	ECI1	Enoyl-CoA delta isomerase 1, mitochondrial	ECI1_HUMAN	8	0.78587	-1.27	1.e-06
Q96AN5	TMEM143	Transmembrane protein 143	TM143_HUMAN	13	0.7857	-1.27	0.000314
P35813	PPM1A	Protein phosphatase 1A	PPM1A_HUMAN	12	0.78451	-1.27	0.003257
Q9BTE6	AARSD1	Alanyl-tRNA editing protein Aarsd1	AASD1_HUMAN	3	0.78423	-1.28	0.007537
Q5T653	MRPL2	39S ribosomal protein L2, mitochondrial	RM02_HUMAN	4	0.78396	-1.28	0.002213
Q9P2R7	SUCLA2	Succinate--CoA ligase [ADP-forming] subunit beta, mitochondrial	SUCB1_HUMAN	23	0.78378	-1.28	9.38e-12
A0A024RBG1	NUDT4B	Diphosphoinositol polyphosphate phosphohydrolase NUDT4B	NUD4B_HUMAN	5	0.78318	-1.28	3.86e-05
P12882	MYH1	Myosin-1	MYH1_HUMAN	60	0.78315	-1.28	1.05e-12
Q15369	ELOC	Elongin-C	ELOC_HUMAN	4	0.78282	-1.28	0.008678
Q6XQN6	NAPRT	Nicotinate phosphoribosyltransferase	PNCB_HUMAN	8	0.78244	-1.28	0.01698
Q14123	PDE1C	Calcium/calmodulin-dependent 3',5'-cyclic nucleotide phosphodiesterase 1C	PDE1C_HUMAN	10	0.782	-1.28	0.000101
O95139	NDUFB6	NADH dehydrogenase [ubiquinone] 1 beta subcomplex subunit 6	NDUB6_HUMAN	8	0.78194	-1.28	5.98e-05
P36776	LONP1	Lon protease homolog, mitochondrial	LONM_HUMAN	34	0.78194	-1.28	1.50e-08
Q96ER9	CCDC51	Mitochondrial potassium channel	MITOK_HUMAN	5	0.78076	-1.28	3.53e-10
Q96MF6	COQ10A	Coenzyme Q-binding protein COQ10 homolog A, mitochondrial	CQ10A_HUMAN	5	0.7802	-1.28	0.030548
P16671	CD36	Platelet glycoprotein 4	CD36_HUMAN	12	0.77916	-1.28	1.29e-08
P36871	PGM1	Phosphoglucomutase-1	PGM1_HUMAN	31	0.77755	-1.29	8.96e-05
P06744	GPI	Glucose-6-phosphate isomerase	G6PI_HUMAN	22	0.77656	-1.29	1.04e-05
Q99426	TBCB	Tubulin-folding cofactor B	TBCB_HUMAN	4	0.77617	-1.29	0.015872
Q9Y6M9	NDUFB9	NADH dehydrogenase [ubiquinone] 1 beta subcomplex subunit 9	NDUB9_HUMAN	10	0.77498	-1.29	2.34e-07
Q92835	INPP5D	Phosphatidylinositol 3,4,5-trisphosphate 5-phosphatase 1	SHIP1_HUMAN	2	0.7749	-1.29	6.56e-07
Q05639	EEF1A2	Elongation factor 1-alpha 2	EF1A2_HUMAN	13	0.77445	-1.29	4.80e-09
Q8IWW8	ADHFE1	Hydroxyacid-oxoacid transhydrogenase, mitochondrial	HOT_HUMAN	12	0.77445	-1.29	0.00086
Q9UKX3	MYH13	Myosin-13	MYH13_HUMAN	6	0.77428	-1.29	5.48e-06
Q9NRV9	HEBP1	Heme-binding protein 1	HEBP1_HUMAN	4	0.77314	-1.29	0.001388
P19404	NDUFV2	NADH dehydrogenase [ubiquinone] flavoprotein 2, mitochondrial	NDUV2_HUMAN	13	0.77268	-1.29	4.18e-09
Q15555	MAPRE2	Microtubule-associated protein RP/EB family member 2	MARE2_HUMAN	5	0.77255	-1.29	0.013568
Q9UQ90	SPG7	Paraplegin	SPG7_HUMAN	14	0.77242	-1.29	1.34e-05
Q702N8	XIRP1	Xin actin-binding repeat-containing protein 1	XIRP1_HUMAN	64	0.77158	-1.30	0.000129
Q8IXM3	MRPL41	39S ribosomal protein L41, mitochondrial	RM41_HUMAN	5	0.77077	-1.30	0.001218
O60237	PPP1R12B	Protein phosphatase 1 regulatory subunit 12B	MYPT2_HUMAN	21	0.76974	-1.30	5.98e-06
O43615	TIMM44	Mitochondrial import inner membrane translocase subunit TIM44	TIM44_HUMAN	15	0.76957	-1.30	1.05e-05
P68366	TUBA4A	Tubulin alpha-4A chain	TBA4A_HUMAN	4	0.76852	-1.30	5.42e-05
P03905	MT-ND4	NADH-ubiquinone oxidoreductase chain 4	NU4M_HUMAN	5	0.76845	-1.30	0.000728
Q9UDW1	UQCR10	Cytochrome b-c1 complex subunit 9	QCR9_HUMAN	2	0.7679	-1.30	0.00055
P08574	CYC1	Cytochrome c1, heme protein, mitochondrial	CY1_HUMAN	15	0.76778	-1.30	1.72e-10
O00217	NDUFS8	NADH dehydrogenase [ubiquinone] iron-sulfur protein 8, mitochondrial	NDUS8_HUMAN	8	0.76762	-1.30	1.04e-08
Q92523	CPT1B	Carnitine O-palmitoyltransferase 1, muscle isoform	CPT1B_HUMAN	28	0.76617	-1.31	1.63e-08
Q53GG5	PDLIM3	PDZ and LIM domain protein 3	PDLI3_HUMAN	12	0.76538	-1.31	2.52e-05
P07942	LAMB1	Laminin subunit beta-1	LAMB1_HUMAN	53	0.76534	-1.31	1.10e-05
P31930	UQCRC1	Cytochrome b-c1 complex subunit 1, mitochondrial	QCR1_HUMAN	24	0.76358	-1.31	6.64e-10
Q14247	CTTN	Src substrate cortactin	SRC8_HUMAN	7	0.7631	-1.31	0.000577
Q9HAT2	SIAE	Sialate O-acetylesterase	SIAE_HUMAN	11	0.76266	-1.31	4.71e-06
O43674	NDUFB5	NADH dehydrogenase [ubiquinone] 1 beta subcomplex subunit 5, mitochondrial	NDUB5_HUMAN	6	0.76201	-1.31	1.90e-06
Q02338	BDH1	D-beta-hydroxybutyrate dehydrogenase, mitochondrial	BDH_HUMAN	14	0.76183	-1.31	5.e-05
Q9Y3B7	MRPL11	39S ribosomal protein L11, mitochondrial	RM11_HUMAN	6	0.76108	-1.31	0.007388
Q9Y276	BCS1L	Mitochondrial chaperone BCS1	BCS1_HUMAN	16	0.76035	-1.32	9.12e-13
P06858	LPL	Lipoprotein lipase	LIPL_HUMAN	4	0.76029	-1.32	0.002767
Q00325	SLC25A3	Phosphate carrier protein, mitochondrial	MPCP_HUMAN	14	0.76008	-1.32	1.97e-09
O75190	DNAJB6	DnaJ homolog subfamily B member 6	DNJB6_HUMAN	6	0.75991	-1.32	7.05e-05
Q5VTT5	MYOM3	Myomesin-3	MYOM3_HUMAN	63	0.75816	-1.32	4.65e-07
P18859	ATP5PF	ATP synthase-coupling factor 6, mitochondrial	ATP5J_HUMAN	5	0.75779	-1.32	0.00568
Q13155	AIMP2	Aminoacyl tRNA synthase complex-interacting multifunctional protein 2	AIMP2_HUMAN	6	0.7577	-1.32	0.000271
P11233	RALA	Ras-related protein Ral-A	RALA_HUMAN	2	0.75762	-1.32	0.012177
Q9BXK5	BCL2L13	Bcl-2-like protein 13	B2L13_HUMAN	15	0.75724	-1.32	2.08e-06
O14949	UQCRQ	Cytochrome b-c1 complex subunit 8	QCR8_HUMAN	5	0.75666	-1.32	9.56e-07
O95169	NDUFB8	NADH dehydrogenase [ubiquinone] 1 beta subcomplex subunit 8, mitochondrial	NDUB8_HUMAN	6	0.75545	-1.32	9.07e-10
P24666	ACP1	Low molecular weight phosphotyrosine protein phosphatase	PPAC_HUMAN	5	0.75494	-1.32	1.14e-05
P40925	MDH1	Malate dehydrogenase, cytoplasmic	MDHC_HUMAN	17	0.75347	-1.33	2.51e-05
P52815	MRPL12	39S ribosomal protein L12, mitochondrial	RM12_HUMAN	2	0.75295	-1.33	0.026237
Q86TC9	MYPN	Myopalladin	MYPN_HUMAN	24	0.7508	-1.33	0.000614
Q9P032	NDUFAF4	NADH dehydrogenase [ubiquinone] 1 alpha subcomplex assembly factor 4	NDUF4_HUMAN	6	0.74876	-1.34	0.000351
P09493	TPM1	Tropomyosin alpha-1 chain	TPM1_HUMAN	18	0.74841	-1.34	8.79e-10
P68133	ACTA1	Actin, alpha skeletal muscle	ACTS_HUMAN	4	0.74746	-1.34	0.031663
P55290	CDH13	Cadherin-13	CAD13_HUMAN	19	0.74551	-1.34	8.17e-09
Q9HAV7	GRPEL1	GrpE protein homolog 1, mitochondrial	GRPE1_HUMAN	7	0.74195	-1.35	1.09e-09
Q96HJ9	FMC1	Protein FMC1 homolog	FMC1_HUMAN	2	0.74189	-1.35	0.031684
O60825	PFKFB2	6-phosphofructo-2-kinase/fructose-2,6-bisphosphatase 2	F262_HUMAN	14	0.74179	-1.35	0.00103
P51659	HSD17B4	Peroxisomal multifunctional enzyme type 2	DHB4_HUMAN	24	0.74145	-1.35	2.09e-07
P49821	NDUFV1	NADH dehydrogenase [ubiquinone] flavoprotein 1, mitochondrial	NDUV1_HUMAN	26	0.74069	-1.35	1.22e-09
Q9NY65	TUBA8	Tubulin alpha-8 chain	TBA8_HUMAN	10	0.74045	-1.35	2.43e-07
O95299	NDUFA10	NADH dehydrogenase [ubiquinone] 1 alpha subcomplex subunit 10, mitochondrial	NDUAA_HUMAN	17	0.74029	-1.35	4.96e-10
O43181	NDUFS4	NADH dehydrogenase [ubiquinone] iron-sulfur protein 4, mitochondrial	NDUS4_HUMAN	5	0.73958	-1.35	8.02e-05
O75251	NDUFS7	NADH dehydrogenase [ubiquinone] iron-sulfur protein 7, mitochondrial	NDUS7_HUMAN	4	0.73813	-1.35	6.31e-07
Q86VF7	NRAP	Nebulin-related-anchoring protein	NRAP_HUMAN	43	0.73699	-1.36	0.001104
P18077	RPL35A	60S ribosomal protein L35a	RL35A_HUMAN	2	0.73517	-1.36	7.63e-07
O75208	COQ9	Ubiquinone biosynthesis protein COQ9, mitochondrial	COQ9_HUMAN	9	0.73414	-1.36	1.69e-09
A0A0B4J2D5;P0DPI2	GATD3B;GATD3A	Glutamine amidotransferase-like class 1 domain-containing protein 3B, mitochondrial;Glutamine amidotransferase-like class 1 domain-containing protein 3A, mitochondrial	GAL3B_HUMAN;GAL3A_HUMAN	13	0.73235	-1.37	8.97e-10
Q9UBR2	CTSZ	Cathepsin Z	CATZ_HUMAN	5	0.73209	-1.37	0.009041
Q9NPL8	TIMMDC1	Complex I assembly factor TIMMDC1, mitochondrial	TIDC1_HUMAN	7	0.73185	-1.37	1.32e-07
Q9UPQ0	LIMCH1	LIM and calponin homology domains-containing protein 1	LIMC1_HUMAN	9	0.73147	-1.37	0.000223
Q9UI09	NDUFA12	NADH dehydrogenase [ubiquinone] 1 alpha subcomplex subunit 12	NDUAC_HUMAN	12	0.73063	-1.37	5.14e-10
Q5JR59	MTUS2	Microtubule-associated tumor suppressor candidate 2	MTUS2_HUMAN	6	0.73047	-1.37	4.53e-07
P12235	SLC25A4	ADP/ATP translocase 1	ADT1_HUMAN	15	0.73025	-1.37	9.08e-11
P22695	UQCRC2	Cytochrome b-c1 complex subunit 2, mitochondrial	QCR2_HUMAN	22	0.72998	-1.37	4.32e-12
Q14919	DRAP1	Dr1-associated corepressor	NC2A_HUMAN	2	0.72926	-1.37	0.003907
O75608	LYPLA1	Acyl-protein thioesterase 1	LYPA1_HUMAN	3	0.72851	-1.37	0.000138
Q5SV97	PERM1	PGC-1 and ERR-induced regulator in muscle protein 1	PERM1_HUMAN	6	0.72672	-1.38	0.000993
P83111	LACTB	Serine beta-lactamase-like protein LACTB, mitochondrial	LACTB_HUMAN	11	0.72638	-1.38	5.50e-06
P23786	CPT2	Carnitine O-palmitoyltransferase 2, mitochondrial	CPT2_HUMAN	23	0.72484	-1.38	2.86e-08
Q8WUF5	PPP1R13L	RelA-associated inhibitor	IASPP_HUMAN	17	0.72469	-1.38	0.00139
Q8N8N7	PTGR2	Prostaglandin reductase 2	PTGR2_HUMAN	8	0.72419	-1.38	0.001819
O75489	NDUFS3	NADH dehydrogenase [ubiquinone] iron-sulfur protein 3, mitochondrial	NDUS3_HUMAN	15	0.72366	-1.38	3.47e-08
Q9H479	FN3K	Fructosamine-3-kinase	FN3K_HUMAN	7	0.7236	-1.38	0.000132
P40939	HADHA	Trifunctional enzyme subunit alpha, mitochondrial	ECHA_HUMAN	44	0.72237	-1.38	9.21e-08
Q0ZGT2	NEXN	Nexilin	NEXN_HUMAN	22	0.72224	-1.38	9.34e-06
O95298	NDUFC2	NADH dehydrogenase [ubiquinone] 1 subunit C2	NDUC2_HUMAN	8	0.72198	-1.39	9.05e-08
P02144	MB	Myoglobin	MYG_HUMAN	17	0.71973	-1.39	4.76e-06
Q96DB5	RMDN1	Regulator of microtubule dynamics protein 1	RMD1_HUMAN	11	0.71965	-1.39	0.000383
Q16836	HADH	Hydroxyacyl-coenzyme A dehydrogenase, mitochondrial	HCDH_HUMAN	14	0.71923	-1.39	1.16e-11
Q96BP2	CHCHD1	Coiled-coil-helix-coiled-coil-helix domain-containing protein 1	CHCH1_HUMAN	2	0.71885	-1.39	0.003014
P16219	ACADS	Short-chain specific acyl-CoA dehydrogenase, mitochondrial	ACADS_HUMAN	16	0.71852	-1.39	0.00057
Q9UBY9	HSPB7	Heat shock protein beta-7	HSPB7_HUMAN	9	0.71682	-1.40	0.000101
P52179	MYOM1	Myomesin-1	MYOM1_HUMAN	107	0.71596	-1.40	2.95e-10
Q9H7C9	AAMDC	Mth938 domain-containing protein	AAMDC_HUMAN	5	0.71593	-1.40	0.015533
Q13424	SNTA1	Alpha-1-syntrophin	SNTA1_HUMAN	18	0.71459	-1.40	2.38e-10
Q9BXX0	EMILIN2	EMILIN-2	EMIL2_HUMAN	9	0.71411	-1.40	0.005077
Q8N3V7	SYNPO	Synaptopodin	SYNPO_HUMAN	19	0.71352	-1.40	6.44e-05
P28331	NDUFS1	NADH-ubiquinone oxidoreductase 75 kDa subunit, mitochondrial	NDUS1_HUMAN	46	0.71327	-1.40	4.43e-11
Q9HBL0	TNS1	Tensin-1	TENS1_HUMAN	53	0.71155	-1.41	2.40e-09
P45379	TNNT2	Troponin T, cardiac muscle	TNNT2_HUMAN	25	0.71109	-1.41	2.16e-11
Q7Z4W1	DCXR	L-xylulose reductase	DCXR_HUMAN	10	0.71061	-1.41	4.99e-09
P13535	MYH8	Myosin-8	MYH8_HUMAN	3	0.71	-1.41	0.046814
Q9Y4G6	TLN2	Talin-2	TLN2_HUMAN	66	0.70888	-1.41	2.63e-09
P55084	HADHB	Trifunctional enzyme subunit beta, mitochondrial	ECHB_HUMAN	28	0.70815	-1.41	3.63e-09
O43676	NDUFB3	NADH dehydrogenase [ubiquinone] 1 beta subcomplex subunit 3	NDUB3_HUMAN	3	0.70805	-1.41	2.17e-09
P53814	SMTN	Smoothelin	SMTN_HUMAN	9	0.70738	-1.41	0.005661
P31327	CPS1	Carbamoyl-phosphate synthase [ammonia], mitochondrial	CPSM_HUMAN	7	0.70699	-1.41	0.036106
P54296	MYOM2	Myomesin-2	MYOM2_HUMAN	94	0.70656	-1.42	1.02e-13
P07195	LDHB	L-lactate dehydrogenase B chain	LDHB_HUMAN	17	0.70563	-1.42	1.04e-05
Q8WWI1	LMO7	LIM domain only protein 7	LMO7_HUMAN	26	0.70512	-1.42	2.97e-05
Q16134	ETFDH	Electron transfer flavoprotein-ubiquinone oxidoreductase, mitochondrial	ETFD_HUMAN	27	0.70355	-1.42	2.76e-10
A6NDG6	PGP	Glycerol-3-phosphate phosphatase	PGP_HUMAN	9	0.70198	-1.42	0.000442
O75306	NDUFS2	NADH dehydrogenase [ubiquinone] iron-sulfur protein 2, mitochondrial	NDUS2_HUMAN	24	0.70126	-1.43	8.23e-10
P07951	TPM2	Tropomyosin beta chain	TPM2_HUMAN	20	0.70008	-1.43	1.32e-07
Q14315	FLNC	Filamin-C	FLNC_HUMAN	134	0.6988	-1.43	9.14e-08
P56556	NDUFA6	NADH dehydrogenase [ubiquinone] 1 alpha subcomplex subunit 6	NDUA6_HUMAN	8	0.69697	-1.43	6.42e-09
Q9NX14	NDUFB11	NADH dehydrogenase [ubiquinone] 1 beta subcomplex subunit 11, mitochondrial	NDUBB_HUMAN	6	0.69505	-1.44	5.34e-09
P19429	TNNI3	Troponin I, cardiac muscle	TNNI3_HUMAN	15	0.69492	-1.44	4.53e-11
Q9P0J0	NDUFA13	NADH dehydrogenase [ubiquinone] 1 alpha subcomplex subunit 13	NDUAD_HUMAN	8	0.69331	-1.44	7.78e-11
P63092;Q5JWF2	GNAS	Guanine nucleotide-binding protein G(s) subunit alpha isoforms short;Guanine nucleotide-binding protein G(s) subunit alpha isoforms XLas	GNAS2_HUMAN;GNAS1_HUMAN	9	0.6907	-1.45	3.33e-09
Q8NE62	CHDH	Choline dehydrogenase, mitochondrial	CHDH_HUMAN	9	0.69052	-1.45	0.002836
P23297	S100A1	Protein S100-A1	S10A1_HUMAN	3	0.6871	-1.46	0.001656
Q14126	DSG2	Desmoglein-2	DSG2_HUMAN	25	0.68476	-1.46	3.58e-07
Q9NVS2	MRPS18A	39S ribosomal protein S18a, mitochondrial	RT18A_HUMAN	3	0.6847	-1.46	0.007324
Q9NUQ8	ABCF3	ATP-binding cassette sub-family F member 3	ABCF3_HUMAN	3	0.6828	-1.46	0.00037
B7ZBB8	PPP1R3G	Protein phosphatase 1 regulatory subunit 3G	PP13G_HUMAN	2	0.68236	-1.47	0.021666
P23434	GCSH	Glycine cleavage system H protein, mitochondrial	GCSH_HUMAN	2	0.68157	-1.47	3.90e-08
O43414	ERI3	ERI1 exoribonuclease 3	ERI3_HUMAN	6	0.68118	-1.47	0.000592
Q16795	NDUFA9	NADH dehydrogenase [ubiquinone] 1 alpha subcomplex subunit 9, mitochondrial	NDUA9_HUMAN	20	0.67998	-1.47	1.73e-09
Q8NE79	BVES	Blood vessel epicardial substance	POPD1_HUMAN	5	0.67969	-1.47	0.004615
Q53S58	TMEM177	Transmembrane protein 177	TM177_HUMAN	3	0.6793	-1.47	0.0029
Q93088	BHMT	Betaine--homocysteine S-methyltransferase 1	BHMT1_HUMAN	2	0.67896	-1.47	0.011651
Q5VWP3	MLIP	Muscular LMNA-interacting protein	MLIP_HUMAN	19	0.67849	-1.47	4.22e-07
E9PAV3	NACA	Nascent polypeptide-associated complex subunit alpha, muscle-specific form	NACAM_HUMAN	55	0.67827	-1.47	2.e-05
P06732	CKM	Creatine kinase M-type	KCRM_HUMAN	33	0.67763	-1.48	2.01e-10
O43766	LIAS	Lipoyl synthase, mitochondrial	LIAS_HUMAN	6	0.67524	-1.48	0.037027
P07919	UQCRH	Cytochrome b-c1 complex subunit 6, mitochondrial	QCR6_HUMAN	5	0.67453	-1.48	0.000156
P35613	BSG	Basigin	BASI_HUMAN	9	0.67254	-1.49	1.24e-10
Q13011	ECH1	Delta(3,5)-Delta(2,4)-dienoyl-CoA isomerase, mitochondrial	ECH1_HUMAN	18	0.67011	-1.49	1.61e-13
Q9Y235	APOBEC2	C->U-editing enzyme APOBEC-2	ABEC2_HUMAN	10	0.66769	-1.50	9.96e-05
P24752	ACAT1	Acetyl-CoA acetyltransferase, mitochondrial	THIL_HUMAN	24	0.66194	-1.51	1.04e-16
P12883	MYH7	Myosin-7	MYH7_HUMAN	186	0.66058	-1.51	1.42e-11
Q8NDY3	ADPRHL1	[Protein ADP-ribosylarginine] hydrolase-like protein 1	ARHL1_HUMAN	16	0.66013	-1.51	2.74e-07
P35609	ACTN2	Alpha-actinin-2	ACTN2_HUMAN	70	0.65933	-1.52	1.46e-15
P27144	AK4	Adenylate kinase 4, mitochondrial	KAD4_HUMAN	13	0.65847	-1.52	2.94e-11
Q9H7C4	SYNC	Syncoilin	SYNCI_HUMAN	2	0.65793	-1.52	0.004686
P13716	ALAD	Delta-aminolevulinic acid dehydratase	HEM2_HUMAN	15	0.65601	-1.52	0.000655
O43677	NDUFC1	NADH dehydrogenase [ubiquinone] 1 subunit C1, mitochondrial	NDUC1_HUMAN	2	0.65073	-1.54	0.000137
Q6P1A2	LPCAT3	Lysophospholipid acyltransferase 5	MBOA5_HUMAN	2	0.64427	-1.55	0.002701
Q9BWH2	FUNDC2	FUN14 domain-containing protein 2	FUND2_HUMAN	3	0.64223	-1.56	7.24e-11
P26678	PLN	Cardiac phospholamban	PPLA_HUMAN	3	0.63923	-1.56	4.79e-05
O60220	TIMM8A	Mitochondrial import inner membrane translocase subunit Tim8 A	TIM8A_HUMAN	3	0.63907	-1.56	0.001039
Q9BV86	NTMT1	N-terminal Xaa-Pro-Lys N-methyltransferase 1	NTM1A_HUMAN	4	0.63564	-1.57	0.001372
O95168	NDUFB4	NADH dehydrogenase [ubiquinone] 1 beta subcomplex subunit 4	NDUB4_HUMAN	8	0.63358	-1.58	1.10e-08
Q14896	MYBPC3	Myosin-binding protein C, cardiac-type	MYPC3_HUMAN	94	0.63178	-1.58	2.99e-17
Q15599	SLC9A3R2	Na(+)/H(+) exchange regulatory cofactor NHE-RF2	NHRF2_HUMAN	7	0.63116	-1.58	0.000292
P13637	ATP1A3	Sodium/potassium-transporting ATPase subunit alpha-3	AT1A3_HUMAN	23	0.62842	-1.59	2.23e-11
Q9BXW7	HDHD5	Haloacid dehalogenase-like hydrolase domain-containing 5	HDHD5_HUMAN	9	0.62463	-1.60	1.10e-10
P49748	ACADVL	Very long-chain specific acyl-CoA dehydrogenase, mitochondrial	ACADV_HUMAN	42	0.62445	-1.60	1.44e-09
P13929	ENO3	Beta-enolase	ENOB_HUMAN	18	0.62212	-1.61	1.21e-07
Q96HC4	PDLIM5	PDZ and LIM domain protein 5	PDLI5_HUMAN	18	0.62162	-1.61	1.30e-09
Q9Y4W6	AFG3L2	AFG3-like protein 2	AFG32_HUMAN	28	0.62128	-1.61	1.86e-14
P05413	FABP3	Fatty acid-binding protein, heart	FABPH_HUMAN	15	0.61738	-1.62	5.16e-07
Q16698	DECR1	2,4-dienoyl-CoA reductase, mitochondrial	DECR_HUMAN	19	0.61554	-1.62	6.43e-17
P11217	PYGM	Glycogen phosphorylase, muscle form	PYGM_HUMAN	45	0.61554	-1.62	3.07e-08
Q9UMS0	NFU1	NFU1 iron-sulfur cluster scaffold homolog, mitochondrial	NFU1_HUMAN	5	0.61387	-1.63	2.01e-05
Q9BYD6	MRPL1	39S ribosomal protein L1, mitochondrial	RM01_HUMAN	7	0.61212	-1.63	9.91e-06
Q9GZV1	ANKRD2	Ankyrin repeat domain-containing protein 2	ANKR2_HUMAN	9	0.61021	-1.64	0.005251
Q13508	ART3	Ecto-ADP-ribosyltransferase 3	NAR3_HUMAN	8	0.60935	-1.64	4.87e-08
Q14249	ENDOG	Endonuclease G, mitochondrial	NUCG_HUMAN	5	0.60619	-1.65	0.001039
P42765	ACAA2	3-ketoacyl-CoA thiolase, mitochondrial	THIM_HUMAN	26	0.60603	-1.65	2.16e-11
Q9H987	SYNPO2L	Synaptopodin 2-like protein	SYP2L_HUMAN	29	0.60486	-1.65	9.46e-05
O43772	SLC25A20	Mitochondrial carnitine/acylcarnitine carrier protein	MCAT_HUMAN	14	0.59842	-1.67	1.73e-09
Q15149	PLEC	Plectin	PLEC_HUMAN	208	0.59359	-1.68	3.36e-12
Q8N142	ADSS1	Adenylosuccinate synthetase isozyme 1	PURA1_HUMAN	15	0.58419	-1.71	1.45e-11
Q96HS1	PGAM5	Serine/threonine-protein phosphatase PGAM5, mitochondrial	PGAM5_HUMAN	4	0.58351	-1.71	5.42e-05
P35221	CTNNA1	Catenin alpha-1	CTNA1_HUMAN	31	0.57797	-1.73	5.70e-10
Q6YN16	HSDL2	Hydroxysteroid dehydrogenase-like protein 2	HSDL2_HUMAN	27	0.57677	-1.73	8.52e-18
P08237	PFKM	ATP-dependent 6-phosphofructokinase, muscle type	PFKAM_HUMAN	28	0.57337	-1.74	1.25e-16
P05976	MYL1	Myosin light chain 1/3, skeletal muscle isoform	MYL1_HUMAN	2	0.57119	-1.75	0.040149
Q9BYD2	MRPL9	39S ribosomal protein L9, mitochondrial	RM09_HUMAN	5	0.5705	-1.75	0.009304
Q9BQ69	MACROD1	ADP-ribose glycohydrolase MACROD1	MACD1_HUMAN	5	0.57049	-1.75	1.18e-13
P17302	GJA1	Gap junction alpha-1 protein	CXA1_HUMAN	10	0.56608	-1.77	9.18e-09
P61328	FGF12	Fibroblast growth factor 12	FGF12_HUMAN	4	0.56074	-1.78	2.27e-05
Q8NB12	SMYD1	Histone-lysine N-methyltransferase SMYD1	SMYD1_HUMAN	22	0.56067	-1.78	2.99e-17
Q9Y2K3	MYH15	Myosin-15	MYH15_HUMAN	4	0.55328	-1.81	6.48e-05
P07339	CTSD	Cathepsin D	CATD_HUMAN	17	0.55188	-1.81	2.23e-05
O75112	LDB3	LIM domain-binding protein 3	LDB3_HUMAN	32	0.54956	-1.82	1.20e-10
Q16540	MRPL23	39S ribosomal protein L23, mitochondrial	RM23_HUMAN	4	0.54802	-1.82	0.000921
Q86YB7	ECHDC2	Enoyl-CoA hydratase domain-containing protein 2, mitochondrial	ECHD2_HUMAN	6	0.53935	-1.85	2.25e-08
Q9NUB1	ACSS1	Acetyl-coenzyme A synthetase 2-like, mitochondrial	ACS2L_HUMAN	25	0.53554	-1.87	4.01e-11
Q6PIU2	NCEH1	Neutral cholesterol ester hydrolase 1	NCEH1_HUMAN	12	0.53548	-1.87	2.25e-08
Q9ULP0	NDRG4	Protein NDRG4	NDRG4_HUMAN	6	0.52885	-1.89	6.34e-07
P53370	NUDT6	Nucleoside diphosphate-linked moiety X motif 6	NUDT6_HUMAN	6	0.52517	-1.90	0.001755
P17540	CKMT2	Creatine kinase S-type, mitochondrial	KCRS_HUMAN	24	0.51849	-1.93	1.03e-16
P22748	CA4	Carbonic anhydrase 4	CAH4_HUMAN	8	0.5151	-1.94	6.50e-09
Q9NP74	PALMD	Palmdelphin	PALMD_HUMAN	9	0.51459	-1.94	1.32e-06
Q9Y6E2	BZW2	Basic leucine zipper and W2 domain-containing protein 2	BZW2_HUMAN	14	0.5121	-1.95	1.76e-12
P07108	DBI	Acyl-CoA-binding protein	ACBP_HUMAN	5	0.50751	-1.97	4.81e-05
O00748	CES2	Cocaine esterase	EST2_HUMAN	11	0.50508	-1.98	1.07e-10
P33121	ACSL1	Long-chain-fatty-acid--CoA ligase 1	ACSL1_HUMAN	39	0.49334	-2.03	3.76e-12
A0PJW6	TMEM223	Transmembrane protein 223	TM223_HUMAN	3	0.48992	-2.04	0.000234
P14923	JUP	Junction plakoglobin	PLAK_HUMAN	30	0.48428	-2.06	2.58e-14
Q92496	CFHR4	Complement factor H-related protein 4	FHR4_HUMAN	4	0.47876	-2.09	0.000264
P35222	CTNNB1	Catenin beta-1	CTNB1_HUMAN	30	0.47605	-2.10	2.64e-08
O76041	NEBL	Nebulette	NEBL_HUMAN	58	0.47268	-2.12	3.10e-13
O95057	DIRAS1	GTP-binding protein Di-Ras1	DIRA1_HUMAN	2	0.47042	-2.13	4.68e-07
O14773	TPP1	Tripeptidyl-peptidase 1	TPP1_HUMAN	5	0.4616	-2.17	0.019092
Q9NPC6	MYOZ2	Myozenin-2	MYOZ2_HUMAN	17	0.45442	-2.20	1.78e-09
P24298	GPT	Alanine aminotransferase 1	ALAT1_HUMAN	16	0.45282	-2.21	4.71e-07
Q9UI47	CTNNA3	Catenin alpha-3	CTNA3_HUMAN	23	0.45047	-2.22	1.97e-09
Q9UMS6	SYNPO2	Synaptopodin-2	SYNP2_HUMAN	22	0.44256	-2.26	1.16e-11
P19022	CDH2	Cadherin-2	CADH2_HUMAN	19	0.43164	-2.32	7.80e-10
Q9BX66	SORBS1	Sorbin and SH3 domain-containing protein 1	SRBS1_HUMAN	40	0.42727	-2.34	8.17e-09
Q9H3G5	CPVL	Probable serine carboxypeptidase CPVL	CPVL_HUMAN	3	0.41573	-2.41	0.003736
O14639	ABLIM1	Actin-binding LIM protein 1	ABLM1_HUMAN	37	0.40599	-2.46	2.07e-12
P48735	IDH2	Isocitrate dehydrogenase [NADP], mitochondrial	IDHP_HUMAN	29	0.39169	-2.55	1.04e-16
P10916	MYL2	Myosin regulatory light chain 2, ventricular/cardiac muscle isoform	MLRV_HUMAN	16	0.38844	-2.57	8.36e-11
P15924	DSP	Desmoplakin	DESP_HUMAN	141	0.3883	-2.58	1.31e-13
O14558	HSPB6	Heat shock protein beta-6	HSPB6_HUMAN	9	0.38447	-2.60	8.54e-08
Q6PI78	TMEM65	Transmembrane protein 65	TMM65_HUMAN	7	0.36532	-2.74	1.07e-13
Q9UM22	EPDR1	Mammalian ependymin-related protein 1	EPDR1_HUMAN	4	0.36137	-2.77	0.006216
P55822	SH3BGR	SH3 domain-binding glutamic acid-rich protein	SH3BG_HUMAN	4	0.33489	-2.99	1.77e-10
Q99959	PKP2	Plakophilin-2	PKP2_HUMAN	34	0.30316	-3.30	5.70e-12
Q14192	FHL2	Four and a half LIM domains protein 2	FHL2_HUMAN	23	0.29428	-3.40	5.03e-08
P54868	HMGCS2	Hydroxymethylglutaryl-CoA synthase, mitochondrial	HMCS2_HUMAN	7	0.29054	-3.44	0.000889
O94875	SORBS2	Sorbin and SH3 domain-containing protein 2	SRBS2_HUMAN	29	0.2815	-3.55	9.43e-08
P08590	MYL3	Myosin light chain 3	MYL3_HUMAN	19	0.09997	-10.00	6.94e-13

## Sheet: SAN vs. AVN
Protein Groups	Genes	Protein Descriptions	Protein Names	# Unique Total Peptides	Ratio	Fold change	Q-value
P25874	UCP1	Mitochondrial brown fat uncoupling protein 1	UCP1_HUMAN	9	9.540242	9.54	0.002187
P49327	FASN	Fatty acid synthase	FAS_HUMAN	94	4.77372	4.77	0.012072
O60240	PLIN1	Perilipin-1	PLIN1_HUMAN	25	4.642422	4.64	0.018004
P25189	MPZ	Myelin protein P0	MYP0_HUMAN	4	4.469476	4.47	0.028982
P12532	CKMT1A	Creatine kinase U-type, mitochondrial	KCRU_HUMAN	7	4.226751	4.23	0.018894
Q05469	LIPE	Hormone-sensitive lipase	LIPS_HUMAN	19	4.123843	4.12	0.001506
P15090	FABP4	Fatty acid-binding protein, adipocyte	FABP4_HUMAN	8	4.043922	4.04	0.019055
P51911	CNN1	Calponin-1	CNN1_HUMAN	11	3.899283	3.90	0.029867
P10620	MGST1	Microsomal glutathione S-transferase 1	MGST1_HUMAN	3	3.596598	3.60	0.004512
P53007	SLC25A1	Tricarboxylate transport protein, mitochondrial	TXTP_HUMAN	8	3.373865	3.37	0.007303
Q16822	PCK2	Phosphoenolpyruvate carboxykinase [GTP], mitochondrial	PCKGM_HUMAN	15	3.33968	3.34	0.003569
P21695	GPD1	Glycerol-3-phosphate dehydrogenase [NAD(+)], cytoplasmic	GPDA_HUMAN	19	3.284057	3.28	0.028165
O15120	AGPAT2	1-acyl-sn-glycerol-3-phosphate acyltransferase beta	PLCB_HUMAN	3	3.217113	3.22	0.029783
P11498	PC	Pyruvate carboxylase, mitochondrial	PYC_HUMAN	27	3.1484	3.15	0.007373
Q9NR12	PDLIM7	PDZ and LIM domain protein 7	PDLI7_HUMAN	8	2.7356	2.74	0.01141
P53396	ACLY	ATP-citrate synthase	ACLY_HUMAN	34	2.652546	2.65	0.005299
Q16853	AOC3	Membrane primary amine oxidase	AOC3_HUMAN	18	2.589619	2.59	0.008394
Q8N0U8	VKORC1L1	Vitamin K epoxide reductase complex subunit 1-like protein 1	VKORL_HUMAN	2	2.515723	2.52	0.033
Q9HAV0	GNB4	Guanine nucleotide-binding protein subunit beta-4	GBB4_HUMAN	3	2.466954	2.47	0.002468
P29401	TKT	Transketolase	TKT_HUMAN	19	2.457693	2.46	0.005069
P02686	MBP	Myelin basic protein	MBP_HUMAN	2	2.431214	2.43	0.012436
Q9NR19	ACSS2	Acetyl-coenzyme A synthetase, cytoplasmic	ACSA_HUMAN	11	2.353292	2.35	0.004678
Q6NUM9	RETSAT	All-trans-retinol 13,14-reductase	RETST_HUMAN	6	2.305262	2.31	0.037472
P16930	FAH	Fumarylacetoacetase	FAAA_HUMAN	8	2.269728	2.27	0.025284
Q01995	TAGLN	Transgelin	TAGL_HUMAN	19	2.260876	2.26	0.005492
P00167	CYB5A	Cytochrome b5	CYB5_HUMAN	5	2.260663	2.26	0.016501
P31323	PRKAR2B	cAMP-dependent protein kinase type II-beta regulatory subunit	KAP3_HUMAN	10	2.248273	2.25	0.004512
P54868	HMGCS2	Hydroxymethylglutaryl-CoA synthase, mitochondrial	HMCS2_HUMAN	7	2.170105	2.17	0.00768
P21333	FLNA	Filamin-A	FLNA_HUMAN	93	2.161163	2.16	0.015651
P35749	MYH11	Myosin-11	MYH11_HUMAN	88	2.138087	2.14	0.012216
O00142	TK2	Thymidine kinase 2, mitochondrial	KITM_HUMAN	3	2.100418	2.10	0.041341
P41219	PRPH	Peripherin	PERI_HUMAN	16	2.097646	2.10	0.003156
P07099	EPHX1	Epoxide hydrolase 1	HYEP_HUMAN	22	2.031707	2.03	0.004509
P60201	PLP1	Myelin proteolipid protein	MYPR_HUMAN	3	2.017339	2.02	0.017426
O00763	ACACB	Acetyl-CoA carboxylase 2	ACACB_HUMAN	33	2.006354	2.01	0.028457
P33121	ACSL1	Long-chain-fatty-acid--CoA ligase 1	ACSL1_HUMAN	39	1.939885	1.94	0.001458
P21291	CSRP1	Cysteine and glycine-rich protein 1	CSRP1_HUMAN	8	1.914716	1.91	0.006467
P23141	CES1	Liver carboxylesterase 1	EST1_HUMAN	19	1.907489	1.91	0.005775
P52895	AKR1C2	Aldo-keto reductase family 1 member C2	AK1C2_HUMAN	3	1.90426	1.90	0.003569
Q96Q06	PLIN4	Perilipin-4	PLIN4_HUMAN	48	1.899115	1.90	0.009809
P09936	UCHL1	Ubiquitin carboxyl-terminal hydrolase isozyme L1	UCHL1_HUMAN	9	1.874841	1.87	0.033354
P00325	ADH1B	All-trans-retinol dehydrogenase [NAD(+)] ADH1B	ADH1B_HUMAN	21	1.854766	1.85	0.007944
Q04828	AKR1C1	Aldo-keto reductase family 1 member C1	AK1C1_HUMAN	13	1.853093	1.85	0.003399
O75891	ALDH1L1	Cytosolic 10-formyltetrahydrofolate dehydrogenase	AL1L1_HUMAN	29	1.820427	1.82	0.014398
P11413	G6PD	Glucose-6-phosphate 1-dehydrogenase	G6PD_HUMAN	11	1.767903	1.77	0.010583
Q9NTX5	ECHDC1	Ethylmalonyl-CoA decarboxylase	ECHD1_HUMAN	14	1.765587	1.77	0.009748
Q9HDC9	APMAP	Adipocyte plasma membrane-associated protein	APMAP_HUMAN	14	1.759549	1.76	0.006202
Q15746	MYLK	Myosin light chain kinase, smooth muscle	MYLK_HUMAN	14	1.757113	1.76	0.037423
Q14019	COTL1	Coactosin-like protein	COTL1_HUMAN	4	1.742354	1.74	0.007085
P12074	COX6A1	Cytochrome c oxidase subunit 6A1, mitochondrial	CX6A1_HUMAN	2	1.741522	1.74	0.004877
P48163	ME1	NADP-dependent malic enzyme	MAOX_HUMAN	15	1.727827	1.73	0.024157
Q9BRX8	PRXL2A	Peroxiredoxin-like 2A	PXL2A_HUMAN	8	1.722467	1.72	0.039766
Q9UBX3	SLC25A10	Mitochondrial dicarboxylate carrier	DIC_HUMAN	8	1.714527	1.71	0.005935
P24844	MYL9	Myosin regulatory light polypeptide 9	MYL9_HUMAN	3	1.707476	1.71	0.005775
P52209	PGD	6-phosphogluconate dehydrogenase, decarboxylating	6PGD_HUMAN	15	1.70322	1.70	0.022105
P43121	MCAM	Cell surface glycoprotein MUC18	MUC18_HUMAN	16	1.691048	1.69	0.003395
Q96CM8	ACSF2	Medium-chain acyl-CoA ligase ACSF2, mitochondrial	ACSF2_HUMAN	20	1.648489	1.65	0.000822
Q9UBI6	GNG12	Guanine nucleotide-binding protein G(I)/G(S)/G(O) subunit gamma-12	GBG12_HUMAN	3	1.644491	1.64	0.01633
O43175	PHGDH	D-3-phosphoglycerate dehydrogenase	SERA_HUMAN	15	1.62513	1.63	0.001781
Q99685	MGLL	Monoglyceride lipase	MGLL_HUMAN	9	1.611261	1.61	0.030855
P09543	CNP	2',3'-cyclic-nucleotide 3'-phosphodiesterase	CN37_HUMAN	11	1.604297	1.60	0.000441
P04271	S100B	Protein S100-B	S100B_HUMAN	3	1.586628	1.59	0.037798
Q9H8H3	METTL7A	Methyltransferase-like protein 7A	MET7A_HUMAN	6	1.569232	1.57	0.000388
Q01449	MYL7	Myosin regulatory light chain 2, atrial isoform	MLRA_HUMAN	14	1.553687	1.55	1.22e-05
O43301	HSPA12A	Heat shock 70 kDa protein 12A	HS12A_HUMAN	14	1.545462	1.55	0.000631
Q96BW5	PTER	Phosphotriesterase-related protein	PTER_HUMAN	11	1.539991	1.54	0.007487
P23142	FBLN1	Fibulin-1	FBLN1_HUMAN	22	1.531374	1.53	0.048505
Q9NZN4	EHD2	EH domain-containing protein 2	EHD2_HUMAN	27	1.522747	1.52	0.004877
Q96GC9	VMP1	Vacuole membrane protein 1	VMP1_HUMAN	2	1.520522	1.52	0.019759
P51692	STAT5B	Signal transducer and activator of transcription 5B	STA5B_HUMAN	5	1.516449	1.52	0.000563
O75874	IDH1	Isocitrate dehydrogenase [NADP] cytoplasmic	IDHC_HUMAN	14	1.51364	1.51	0.020509
Q9Y3D3	MRPS16	28S ribosomal protein S16, mitochondrial	RT16_HUMAN	4	1.508895	1.51	0.006751
P05090	APOD	Apolipoprotein D	APOD_HUMAN	6	1.502779	1.50	0.011353
P51648	ALDH3A2	Aldehyde dehydrogenase family 3 member A2	AL3A2_HUMAN	12	1.501373	1.50	0.005069
P16401	H1-5	Histone H1.5	H15_HUMAN	3	1.49931	1.50	0.002607
O95336	PGLS	6-phosphogluconolactonase	6PGL_HUMAN	7	1.49891	1.50	0.012312
O00159	MYO1C	Unconventional myosin-Ic	MYO1C_HUMAN	42	1.480475	1.48	0.00431
P16435	POR	NADPH--cytochrome P450 reductase	NCPR_HUMAN	11	1.475222	1.48	0.002924
Q14012	CAMK1	Calcium/calmodulin-dependent protein kinase type 1	KCC1A_HUMAN	4	1.473873	1.47	0.014718
Q6P1Q0	LETMD1	LETM1 domain-containing protein 1	LTMD1_HUMAN	2	1.471888	1.47	0.00523
P04040	CAT	Catalase	CATA_HUMAN	22	1.47013	1.47	0.040129
P59768	GNG2	Guanine nucleotide-binding protein G(I)/G(S)/G(O) subunit gamma-2	GBG2_HUMAN	2	1.469477	1.47	0.017821
Q9BSJ8	ESYT1	Extended synaptotagmin-1	ESYT1_HUMAN	22	1.450137	1.45	0.006244
Q9BW30	TPPP3	Tubulin polymerization-promoting protein family member 3	TPPP3_HUMAN	7	1.445039	1.45	0.001368
P16219	ACADS	Short-chain specific acyl-CoA dehydrogenase, mitochondrial	ACADS_HUMAN	16	1.438892	1.44	5.80e-05
Q96D96	HVCN1	Voltage-gated hydrogen channel 1	HVCN1_HUMAN	3	1.435378	1.44	0.006284
P16671	CD36	Platelet glycoprotein 4	CD36_HUMAN	12	1.43215	1.43	0.009535
Q13228	SELENBP1	Methanethiol oxidase	SBP1_HUMAN	28	1.428476	1.43	0.03289
Q9NZ01	TECR	Very-long-chain enoyl-CoA reductase	TECR_HUMAN	6	1.42215	1.42	0.004512
P36404	ARL2	ADP-ribosylation factor-like protein 2	ARL2_HUMAN	6	1.421628	1.42	0.015043
Q12797	ASPH	Aspartyl/asparaginyl beta-hydroxylase	ASPH_HUMAN	19	1.421203	1.42	0.005492
P04083	ANXA1	Annexin A1	ANXA1_HUMAN	19	1.420659	1.42	0.012894
P30084	ECHS1	Enoyl-CoA hydratase, mitochondrial	ECHM_HUMAN	16	1.418166	1.42	0.002684
Q15125	EBP	3-beta-hydroxysteroid-Delta(8),Delta(7)-isomerase	EBP_HUMAN	4	1.411027	1.41	0.011395
P04216	THY1	Thy-1 membrane glycoprotein	THY1_HUMAN	3	1.409649	1.41	0.017957
Q96AG3	SLC25A46	Solute carrier family 25 member 46	S2546_HUMAN	4	1.409554	1.41	0.018718
Q9UBX5	FBLN5	Fibulin-5	FBLN5_HUMAN	13	1.408478	1.41	0.040308
P49407	ARRB1	Beta-arrestin-1	ARRB1_HUMAN	3	1.40656	1.41	0.010542
Q96IU4	ABHD14B	Protein ABHD14B	ABHEB_HUMAN	7	1.403786	1.40	0.01141
P19971	TYMP	Thymidine phosphorylase	TYPH_HUMAN	9	1.401224	1.40	0.008318
O95197	RTN3	Reticulon-3	RTN3_HUMAN	2	1.391505	1.39	0.001678
Q93052	LPP	Lipoma-preferred partner	LPP_HUMAN	18	1.383462	1.38	0.003724
P12236	SLC25A6	ADP/ATP translocase 3	ADT3_HUMAN	3	1.38125	1.38	0.016931
O00264	PGRMC1	Membrane-associated progesterone receptor component 1	PGRC1_HUMAN	8	1.380715	1.38	0.005499
P61328	FGF12	Fibroblast growth factor 12	FGF12_HUMAN	4	1.380695	1.38	1.99e-05
Q9Y490	TLN1	Talin-1	TLN1_HUMAN	85	1.373228	1.37	0.000441
Q7Z5L7	PODN	Podocan	PODN_HUMAN	10	1.371892	1.37	0.024335
P21399	ACO1	Cytoplasmic aconitate hydratase	ACOC_HUMAN	28	1.367836	1.37	0.003828
P08754	GNAI3	Guanine nucleotide-binding protein G(i) subunit alpha	GNAI3_HUMAN	5	1.367208	1.37	0.003606
Q96DC8	ECHDC3	Enoyl-CoA hydratase domain-containing protein 3, mitochondrial	ECHD3_HUMAN	9	1.366685	1.37	0.007257
Q5TEU4	NDUFAF5	Arginine-hydroxylase NDUFAF5, mitochondrial	NDUF5_HUMAN	7	1.363612	1.36	1.57e-06
Q13155	AIMP2	Aminoacyl tRNA synthase complex-interacting multifunctional protein 2	AIMP2_HUMAN	6	1.362975	1.36	0.003399
P30046	DDT	D-dopachrome decarboxylase	DOPD_HUMAN	5	1.359378	1.36	0.032133
O14791	APOL1	Apolipoprotein L1	APOL1_HUMAN	6	1.357268	1.36	0.029867
O00764	PDXK	Pyridoxal kinase	PDXK_HUMAN	9	1.356457	1.36	0.021082
P14649	MYL6B	Myosin light chain 6B	MYL6B_HUMAN	3	1.35347	1.35	0.042393
Q9UBQ0	VPS29	Vacuolar protein sorting-associated protein 29	VPS29_HUMAN	6	1.352512	1.35	0.006385
P48449	LSS	Lanosterol synthase	LSS_HUMAN	15	1.34567	1.35	0.005223
O43464	HTRA2	Serine protease HTRA2, mitochondrial	HTRA2_HUMAN	5	1.343117	1.34	0.003975
Q9UBM7	DHCR7	7-dehydrocholesterol reductase	DHCR7_HUMAN	5	1.337732	1.34	0.008318
Q15599	SLC9A3R2	Na(+)/H(+) exchange regulatory cofactor NHE-RF2	NHRF2_HUMAN	7	1.33722	1.34	0.029783
A0A075B6I0	IGLV8-61	Immunoglobulin lambda variable 8-61	LV861_HUMAN	2	1.335016	1.34	0.048807
P13796	LCP1	Plastin-2	PLSL_HUMAN	13	1.332719	1.33	0.038747
P37837	TALDO1	Transaldolase	TALDO_HUMAN	12	1.327829	1.33	0.048181
Q16363	LAMA4	Laminin subunit alpha-4	LAMA4_HUMAN	47	1.327061	1.33	0.01862
P35754	GLRX	Glutaredoxin-1	GLRX1_HUMAN	5	1.324624	1.32	0.005497
O43772	SLC25A20	Mitochondrial carnitine/acylcarnitine carrier protein	MCAT_HUMAN	14	1.318299	1.32	0.004678
P30837	ALDH1B1	Aldehyde dehydrogenase X, mitochondrial	AL1B1_HUMAN	16	1.317288	1.32	0.001533
P43304	GPD2	Glycerol-3-phosphate dehydrogenase, mitochondrial	GPDM_HUMAN	23	1.316915	1.32	0.041463
Q9NR31	SAR1A	GTP-binding protein SAR1a	SAR1A_HUMAN	5	1.316742	1.32	0.015867
O95057	DIRAS1	GTP-binding protein Di-Ras1	DIRA1_HUMAN	2	1.316424	1.32	0.014506
P84098	RPL19	60S ribosomal protein L19	RL19_HUMAN	4	1.305591	1.31	0.016682
P11586	MTHFD1	C-1-tetrahydrofolate synthase, cytoplasmic	C1TC_HUMAN	30	1.304447	1.30	0.003569
Q9H6R3	ACSS3	Acyl-CoA synthetase short-chain family member 3, mitochondrial	ACSS3_HUMAN	16	1.30289	1.30	0.003395
P21266	GSTM3	Glutathione S-transferase Mu 3	GSTM3_HUMAN	13	1.302239	1.30	0.015651
P60660	MYL6	Myosin light polypeptide 6	MYL6_HUMAN	9	1.30194	1.30	0.035496
Q15417	CNN3	Calponin-3	CNN3_HUMAN	6	1.300324	1.30	0.010866
Q9HBL0	TNS1	Tensin-1	TENS1_HUMAN	53	1.299731	1.30	0.000878
P14324	FDPS	Farnesyl pyrophosphate synthase	FPPS_HUMAN	8	1.294705	1.29	0.025458
P00338	LDHA	L-lactate dehydrogenase A chain	LDHA_HUMAN	13	1.293346	1.29	0.003569
Q15181	PPA1	Inorganic pyrophosphatase	IPYR_HUMAN	11	1.291709	1.29	0.002922
Q9GZT6	CCDC90B	Coiled-coil domain-containing protein 90B, mitochondrial	CC90B_HUMAN	4	1.288126	1.29	0.001967
P51572	BCAP31	B-cell receptor-associated protein 31	BAP31_HUMAN	8	1.286917	1.29	0.00167
O43707	ACTN4	Alpha-actinin-4	ACTN4_HUMAN	33	1.284157	1.28	0.011043
P60903	S100A10	Protein S100-A10	S10AA_HUMAN	3	1.281458	1.28	0.018023
A0PJW6	TMEM223	Transmembrane protein 223	TM223_HUMAN	3	1.277823	1.28	0.015628
P42765	ACAA2	3-ketoacyl-CoA thiolase, mitochondrial	THIM_HUMAN	26	1.27781	1.28	0.000604
Q99627	COPS8	COP9 signalosome complex subunit 8	CSN8_HUMAN	3	1.277447	1.28	0.026221
P31946	YWHAB	14-3-3 protein beta/alpha	1433B_HUMAN	10	1.275516	1.28	0.000537
Q01518	CAP1	Adenylyl cyclase-associated protein 1	CAP1_HUMAN	16	1.271819	1.27	0.000605
Q04446	GBE1	1,4-alpha-glucan-branching enzyme	GLGB_HUMAN	21	1.271089	1.27	0.000906
P17813	ENG	Endoglin	EGLN_HUMAN	7	1.268359	1.27	0.014398
P61769	B2M	Beta-2-microglobulin	B2MG_HUMAN	2	1.266007	1.27	0.008254
P56199	ITGA1	Integrin alpha-1	ITA1_HUMAN	15	1.26441	1.26	0.020209
P36969	GPX4	Phospholipid hydroperoxide glutathione peroxidase	GPX4_HUMAN	7	1.264363	1.26	0.005165
P22307	SCP2	Non-specific lipid-transfer protein	NLTP_HUMAN	11	1.263807	1.26	0.029312
P21926	CD9	CD9 antigen	CD9_HUMAN	2	1.263478	1.26	0.041359
P63092;Q5JWF2	GNAS	Guanine nucleotide-binding protein G(s) subunit alpha isoforms short;Guanine nucleotide-binding protein G(s) subunit alpha isoforms XLas	GNAS2_HUMAN;GNAS1_HUMAN	9	1.262153	1.26	0.004266
Q9H0U4	RAB1B	Ras-related protein Rab-1B	RAB1B_HUMAN	9	1.260583	1.26	0.007371
P07355	ANXA2	Annexin A2	ANXA2_HUMAN	29	1.25937	1.26	0.029396
Q8N335	GPD1L	Glycerol-3-phosphate dehydrogenase 1-like protein	GPD1L_HUMAN	17	1.257344	1.26	0.00239
O14950;P19105	MYL12B;MYL12A	Myosin regulatory light chain 12B;Myosin regulatory light chain 12A	ML12B_HUMAN;ML12A_HUMAN	10	1.257329	1.26	0.00356
P52566	ARHGDIB	Rho GDP-dissociation inhibitor 2	GDIR2_HUMAN	8	1.257246	1.26	0.017845
Q13885	TUBB2A	Tubulin beta-2A chain	TBB2A_HUMAN	7	1.254693	1.25	0.012541
P63208	SKP1	S-phase kinase-associated protein 1	SKP1_HUMAN	5	1.253008	1.25	0.027784
Q9ULV4	CORO1C	Coronin-1C	COR1C_HUMAN	12	1.25172	1.25	0.047857
P31146	CORO1A	Coronin-1A	COR1A_HUMAN	5	1.251305	1.25	0.015481
P63104	YWHAZ	14-3-3 protein zeta/delta	1433Z_HUMAN	13	1.250203	1.25	0.001212
Q92523	CPT1B	Carnitine O-palmitoyltransferase 1, muscle isoform	CPT1B_HUMAN	28	0.798695	-1.25	5.62e-05
Q96PE7	MCEE	Methylmalonyl-CoA epimerase, mitochondrial	MCEE_HUMAN	6	0.798606	-1.25	0.012216
Q9Y6E2	BZW2	Basic leucine zipper and W2 domain-containing protein 2	BZW2_HUMAN	14	0.797286	-1.25	0.001883
Q9NT22	EMILIN3	EMILIN-3	EMIL3_HUMAN	12	0.794094	-1.26	0.014506
Q04941	PLP2	Proteolipid protein 2	PLP2_HUMAN	2	0.791392	-1.26	0.018603
O75380	NDUFS6	NADH dehydrogenase [ubiquinone] iron-sulfur protein 6, mitochondrial	NDUS6_HUMAN	6	0.789778	-1.27	0.01955
Q6PI78	TMEM65	Transmembrane protein 65	TMM65_HUMAN	7	0.788108	-1.27	0.00049
Q14254	FLOT2	Flotillin-2	FLOT2_HUMAN	14	0.787796	-1.27	0.034693
Q9BYD2	MRPL9	39S ribosomal protein L9, mitochondrial	RM09_HUMAN	5	0.783973	-1.28	0.00167
Q01813	PFKP	ATP-dependent 6-phosphofructokinase, platelet type	PFKAP_HUMAN	22	0.783215	-1.28	0.000232
Q9NUQ6	SPATS2L	SPATS2-like protein	SPS2L_HUMAN	3	0.781111	-1.28	0.034873
P02462	COL4A1	Collagen alpha-1(IV) chain	CO4A1_HUMAN	8	0.781069	-1.28	0.007373
P50461	CSRP3	Cysteine and glycine-rich protein 3	CSRP3_HUMAN	11	0.776162	-1.29	9.44e-08
O00592	PODXL	Podocalyxin	PODXL_HUMAN	3	0.774429	-1.29	0.003399
Q86TD4	SRL	Sarcalumenin	SRCA_HUMAN	24	0.772502	-1.29	5.78e-05
Q9H6K4	OPA3	Optic atrophy 3 protein	OPA3_HUMAN	4	0.771819	-1.30	0.015725
O43765	SGTA	Small glutamine-rich tetratricopeptide repeat-containing protein alpha	SGTA_HUMAN	6	0.769693	-1.30	0.010877
P13929	ENO3	Beta-enolase	ENOB_HUMAN	18	0.763868	-1.31	6.22e-06
A5D6W6	FITM1	Fat storage-inducing transmembrane protein 1	FITM1_HUMAN	3	0.759935	-1.32	0.009793
Q14192	FHL2	Four and a half LIM domains protein 2	FHL2_HUMAN	23	0.755283	-1.32	0.000504
Q9UBY9	HSPB7	Heat shock protein beta-7	HSPB7_HUMAN	9	0.754033	-1.33	0.003828
Q9H0U6	MRPL18	39S ribosomal protein L18, mitochondrial	RM18_HUMAN	2	0.74393	-1.34	0.001578
P08174	CD55	Complement decay-accelerating factor	DAF_HUMAN	5	0.738303	-1.35	0.038975
Q8N3U4	STAG2	Cohesin subunit SA-2	STAG2_HUMAN	2	0.727533	-1.37	0.000122
P22352	GPX3	Glutathione peroxidase 3	GPX3_HUMAN	8	0.722281	-1.38	0.004512
B7ZBB8	PPP1R3G	Protein phosphatase 1 regulatory subunit 3G	PP13G_HUMAN	2	0.722233	-1.38	0.005499
O75935	DCTN3	Dynactin subunit 3	DCTN3_HUMAN	5	0.721221	-1.39	0.00241
Q9P0M6	MACROH2A2	Core histone macro-H2A.2	H2AW_HUMAN	10	0.719019	-1.39	0.004196
Q8NE79	BVES	Blood vessel epicardial substance	POPD1_HUMAN	5	0.716678	-1.40	9.75e-06
P55001	MFAP2	Microfibrillar-associated protein 2	MFAP2_HUMAN	4	0.700209	-1.43	0.046966
P07996	THBS1	Thrombospondin-1	TSP1_HUMAN	18	0.666314	-1.50	0.038747
P15121	AKR1B1	Aldo-keto reductase family 1 member B1	ALDR_HUMAN	18	0.661026	-1.51	0.005651
P08590	MYL3	Myosin light chain 3	MYL3_HUMAN	19	0.648999	-1.54	3.37e-07
P08572	COL4A2	Collagen alpha-2(IV) chain	CO4A2_HUMAN	17	0.633105	-1.58	0.007487
P68133	ACTA1	Actin, alpha skeletal muscle	ACTS_HUMAN	4	0.627489	-1.59	0.001443
Q08380	LGALS3BP	Galectin-3-binding protein	LG3BP_HUMAN	14	0.619174	-1.62	0.002501
P35443	THBS4	Thrombospondin-4	TSP4_HUMAN	20	0.616425	-1.62	0.048047
P35555	FBN1	Fibrillin-1	FBN1_HUMAN	113	0.573956	-1.74	0.03066
P19237	TNNI1	Troponin I, slow skeletal muscle	TNNI1_HUMAN	8	0.535639	-1.87	0.042235
Q9H3G5	CPVL	Probable serine carboxypeptidase CPVL	CPVL_HUMAN	3	0.528169	-1.89	0.005165
Q8N474	SFRP1	Secreted frizzled-related protein 1	SFRP1_HUMAN	7	0.517637	-1.93	0.002102
P10916	MYL2	Myosin regulatory light chain 2, ventricular/cardiac muscle isoform	MLRV_HUMAN	16	0.458438	-2.18	1.22e-12
Q96P44	COL21A1	Collagen alpha-1(XXI) chain	COLA1_HUMAN	3	0.436987	-2.29	0.0481
Q15063	POSTN	Periostin	POSTN_HUMAN	31	0.23212	-4.31	0.041447
